# Supplementary material for: Mitochondrial electron transport chain, ceramide, and coenzyme Q are linked in a pathway that drives insulin resistance in skeletal muscle
Source: eLife. 2023 Dec 27;12:RP87340. doi: 10.7554/eLife.87340 (PMC10752590; doi:10.7554/eLife.87340)
Supplement: Supplementary file 1. [file elife-87340-supp1.xlsx]

## Sheet: Sheet1
			REAGENT or RESOURCE	SOURCE	Catalog number	RRID
			Antibodies
			anti-HA	Covance	MMS-101P-500	AB_291261
			anti-phospho AKT S473	Cell Signaling Technologies	4051	AB_331158
			anti-Phospho AKT T308	Cell Signaling Technologies	9275	AB_329828
			anti-AKT	Cell Signaling Technologies	4685	AB_2225340
			anti-phospho S642 TBC1D4	Cell Signaling Technologies	4288	AB_10545274
			anti 14-3-3	Santa Cruz	sc-629, clone K19	AB_2273154
			anti-calnexin	Abcam	Cat# 5625-1	AB_11001023
			anti-Flag	Sigma-Aldrich	SAB4200071	AB_10603396
			anti-Cox IV	Abcam	ab70112	AB_2085283
			anti-Mitochondrial complex subunits (OXPHOS)	Thermo Fisher Scientific	45–8099	AB_2533835
			anti-myc
			anti-GLUT4	In-house	NA	NA
			anti-alpha tubulin	Sigma Aldrich	T9026	AB_477593
			anti-Tom20	CellSignalling	D8T4N	AB_2687663
			anti-VDAC	Sigma-Aldrich	V2139	RRID:AB_477610
			Chemicals compound, drug
			Doxycycline hyclate	Sigma Aldrich	D9891	NA
			d18:1/17:0 ceramide	Avanti Polar Lipids	860517	NA
			d18:1/17:0 sphingomyelin	Sapphire bioscience	25592	NA
			d17:1 sphingosine	Avanti Polar Lipids	860640	NA
			d17:1 S1P	Sapphire bioscience	22498	NA
			18:1/15:0 d7-DAG	Avanti Polar Lipids	791647	NA
			14:0/14:0/14:0/14:0 Cardiolipin	Avanti Polar Lipids	710332	NA
			17:0/17:0/17:0 triacylglycerol	Sapphire bioscience	16489	NA
			CoQ8	Avanti Polar Lipids	900151P	NA
			CoQ9	Sigma Aldrich	CAS 303-97-9	NA
			CoQ10	Sigma Aldrich	C9538	NA
			Puromycin	Gibco	A1113802	NA
			EDTA	Thermo	15575020	NA
			HEPES	Gibco	11560496	NA
			Bovine Serum Albumin (BSA) fatty acid free	Sigma	A8806	NA
			Propidium iodide (PI)	BioLegend	421301	NA
			Formaldehyde 16%, methanol-free	ThermoFischer	28906	NA
			Palmitic Acid	Sigma	P0500-10G	NA
			complete Mini, EDTA-free	Roche	11836170001	NA
			mannitol	Millipore	63560	NA
			C2-Ceramide (d18:1/2:0)	Avanti Polar Lipids	195194-58-2	NA
			Dihydroceramide C2	Sigma Aldrich	C7980	NA
			4-Nitrobenzoic acid	Sigma Aldrich	461091–250G CAS 62-23-7	NA
			Myriocin from Mycelia sterilia	Sigma Aldrich	35891-70-4	NA
			Saclac	Faculty of Pharmacy and Food Sciences; Unit of Pharmaceutical Chemistry and Research Unit on Bioactive Molecules (RUBAM, IQAC-CSIC) CID-CSIC	NA	NA
			P053	in-house	NA	NA
			Insulin from bovine pancreas	Sigma Aldrich	11070-73-8	NA
						NA
						NA
			Critical commercial assays			NA
			Lenti-X™ Tet-On® 3G Inducible Expression	Takara	631363	NA
			Lenti-X™ qRT-PCR Titration Kit	Takara	631235	NA
						NA
						NA
			Experimental models: Cell lines			NA
			Hela	NA	NA	NA
			L6-HA-GLUT4-myotubes	NA	NA	NA
			L6-HA-GLUT4-ASAH1 myotubes	NA	NA	NA
			L6-HA-GLUT4-SMPD5 myotubes	NA	NA	NA
			Experimental models: Organisms/strains	NA	NA	NA
			C57BL/6J mice	Animal Resources Centre (Perth, Australia) or Australian BioResources (Moss Vale, Australia)	RRID:IMSR_JAX:000664	NA
			Software		NA	NA
			GraphPad Prism Version 9	GraphPad Software Inc.	NA	NA
			Image Studio Lite V 5.2	LiCOR	NA	NA
