# Supplementary material for: Mitochondrial electron transport chain, ceramide, and coenzyme Q are linked in a pathway that drives insulin resistance in skeletal muscle
Source: eLife. 2023 Dec 27;12:RP87340. doi: 10.7554/eLife.87340 (PMC10752590; doi:10.7554/eLife.87340)
Supplement: Source data 3. [file elife-87340-data3.xlsx]

## Sheet: Cardiolipin
		1	2	3	4	5	6	7	8	9	10	11	12	13	14	15	16	17	18	19	20	21	22	23	24	25	26	27	28	29	30	31	32	33	34	35	36	37	38	39	40	41	42	43	44	45	46	47	48
	CL 18:1/18:1/18:1/18:1	8172	17942	44686	125684	32837	80974	50586	213769	26681	138238	54418	74004	460258	10505	195458	182801	52569	163794	40380	350417	250153	218715	95431	5495	139395	74761	239406	334624	239641	199448	68291	259627	207363	252171	75370	46360	277341	44286	94442	160386	98384	107852	78102	324005	183641	106143	24903	61307
	CL 18:1/18:1/18:1/20:4	714	2810	3452	23894	4150	13501	10341	23288	2766	17579	7943	7121	44888	1448	16496	22372	4690	10618	3094	35752	21924	24304	9537	23	13665	7352	20148	31779	25465	15479	6306	25639	16416	30771	7335	4331	33787	5314	15194	21100	12332	9538	7523	27960	19615	11474	2011	7441
	CL 18:1/18:1/18:2/18:2	38968	46976	113327	456199	131076	260466	181302	303955	74129	347851	108563	219384	1137117	31308	402052	493144	169336	301447	97588	442305	504049	520341	115997	17158	358439	100552	436801	776212	550160	347691	162244	329477	359949	715454	97947	165813	720827	111711	291842	463206	280601	265283	220527	350227	396336	332198	33290	189846
	CL 18:1/18:2/18:2/18:2	16772	17638	65343	181904	66658	136032	89730	104254	45862	140391	50020	101373	406927	11525	178984	186083	81145	128368	48537	157280	236414	205909	43181	7207	156878	44871	168308	281859	239473	140176	70490	130859	175589	311304	43494	88103	301302	41127	142217	199450	118692	113491	100467	123630	197430	138217	19048	93285
	CL 18:2/18:2/18:2/18:2	11924	7065	33298	95023	33400	73255	43089	35726	25686	63327	28520	60156	176339	5933	84354	86359	45598	58142	23338	61791	120087	97308	20174	7086	73529	20138	81039	124589	110567	65637	35841	46785	75983	138934	18563	64844	152183	23492	81634	96669	63449	63712	44064	55901	82407	73415	5538	50294
	CL 18:2/18:2/18:2/20:4	129	722	3593	11614	5201	10563	4481	8215	2591	10984	4510	6453	19488	921	11072	11043	3221	9272	1350	9882	12023	9767	1408	N/F	9975	2344	8351	15142	14507	8801	4017	7934	8411	18555	1245	4324	18542	3770	9621	13002	9194	7196	5413	11943	9617	7200	711	5484
	CL 14:0/14:0/14:0/14:0	2058991	8408027	12943144	44899433	10677248	19284249	122662590	20903862	5812617	119347846	113535563	79903415	133140324	51158100	131001291	26207006	24259998	119304319	28520717	178525888	84099757	149023614	81943270	2985933	38048443	70743048	81088012	152743100	134296791	44832760	36297950	42843192	44664976	105786759	77560833	57955867	160782050	115728366	72965503	127012076	57168339	48377146	66096907	101788730	40212621	32600555	13811726	70878542
	pmoles/sample
	CL 18:1/18:1/18:1/18:1	15.8757	8.53565	13.8099	11.1969	12.3017	16.7959	1.6496	40.9052	18.3607	4.63311	1.91721	3.70467	13.8278	0.821375	5.96812	27.9011	8.6676	5.49164	5.66325	7.85134	11.8979	5.87061	4.65839	7.36118	14.6545	4.22719	11.8097	8.76305	7.13765	17.7948	7.5256	24.2397	18.5705	9.53507	3.88701	3.19968	6.8998	1.53069	5.17735	5.05105	6.88381	8.9176	4.72651	12.7325	18.267	13.0235	7.21213	3.45983
	CL 18:1/18:1/18:1/20:4	1.38709	1.33682	1.06682	2.12867	1.55471	2.80042	0.337218	4.45621	1.90345	0.589169	0.279842	0.35648	1.34859	0.113218	0.50369	3.41466	0.773289	0.355997	0.43393	0.801049	1.04276	0.652353	0.465542	0.0308111	1.43659	0.415702	0.993883	0.832221	0.758469	1.38104	0.694915	2.39375	1.47015	1.16351	0.378284	0.298917	0.840566	0.183671	0.832942	0.664504	0.862855	0.788637	0.455271	1.09875	1.95113	1.40783	0.582404	0.41993
	CL 18:1/18:1/18:2/18:2	75.7031	22.3482	35.023	40.6418	49.1048	54.0267	5.91222	58.1625	51.0125	11.6584	3.82481	10.9825	34.163	2.44794	12.2763	75.269	27.9202	10.1068	13.6866	9.91016	23.9739	13.9667	5.66231	22.9851	37.6824	5.68548	21.547	20.3273	16.3864	31.0212	17.8791	30.7612	32.2355	27.0527	5.05136	11.4441	17.933	3.86114	15.9989	14.5878	19.6333	21.9346	13.3457	13.7629	39.424	40.7598	9.64108	10.7139
	CL 18:1/18:2/18:2/18:2	32.5829	8.39103	20.1939	16.2055	24.972	28.2162	2.92608	19.9492	31.5603	4.70527	1.76227	5.07478	12.2255	0.901128	5.46511	28.402	13.3792	4.30388	6.80726	3.52397	11.2445	5.52688	2.10785	9.6546	16.4924	2.53713	8.30248	7.38126	7.13265	12.5066	7.76793	12.2175	15.725	11.771	2.24309	6.0807	7.49591	1.4215	7.7964	6.28129	8.30474	9.38385	6.07998	4.8583	19.6386	16.9589	5.51647	5.2645
	CL 18:2/18:2/18:2/18:2	23.1647	3.36107	10.2905	8.46541	12.5126	15.1948	1.40512	6.83625	17.676	2.12243	1.0048	3.01144	5.29784	0.463895	2.57567	13.1811	7.51822	1.94937	3.27313	1.38447	5.71165	2.61188	0.984779	9.49251	7.73004	1.13866	3.99758	3.26271	3.29321	5.85616	3.94964	4.36802	6.80471	5.25336	0.957339	4.47541	3.78607	0.81197	4.47521	3.0444	4.43945	5.26794	2.66663	2.19675	8.19713	9.00782	1.60385	2.83832
	CL 18:2/18:2/18:2/20:4	0.250608	0.343481	1.11039	1.03467	1.94844	2.19101	0.146124	1.57196	1.78302	0.368134	0.158893	0.32304	0.585488	0.0720121	0.338073	1.6855	0.53108	0.310869	0.189336	0.221413	0.571845	0.26216	0.0687305		1.04866	0.132536	0.411947	0.396535	0.432088	0.785229	0.44267	0.740748	0.753252	0.7016	0.0642077	0.298434	0.461295	0.130305	0.527427	0.409473	0.643293	0.594992	0.32758	0.469325	0.956615	0.883421	0.205912	0.309487
	Total CL	148.964	44.3162	81.4946	79.673	102.394	119.225	12.3764	131.881	122.296	24.0765	8.94782	23.4529	67.4481	4.81957	27.1269	149.853	58.7896	22.5186	30.0535	23.6924	54.4425	28.8906	13.9476	49.5242	79.0446	14.1367	47.0626	40.963	35.1405	69.345	38.2599	74.7209	75.5591	55.4772	12.5813	25.7972	37.4167	7.93928	34.8082	30.0385	40.7675	46.8876	27.6017	35.1185	88.4345	82.0412	24.7619	23.0059
	prot	93.7095	48.0705	77.7358	71.6506	75.961	75.7074	23.2226	78.75	81.032	76.4681	54.6628	61.7622	93.2024	45.7886	83.821	82.5533	94.7237	80.7784	23.2226	74.4397	107.655	66.6511	55.9306	37.4214	108.162	55.4235	90.1598	95.4843	89.1456	97.5127	34.8859	73.5	109.937	75.2003	34.6293	35.393	94.9772	43.5066	75.961	81.2855	85.0888	73.9326	36.1537	73.9326	86.3565	71.925	37.9285	45.7886
													2												3												4
		Control	Palm	Sacl 0.01 uM	Sacl 0.1 uM	Sacl 1 uM	Sacl 2 uM	Sacl 10 uM	4 NB	P + Myr	CoQ	P + CoQ	Sacl 10 uM + CoQ	Control	Palm	Sacl 0.01 uM	Sacl 0.1 uM	Sacl 1 uM	Sacl 2 uM	Sacl 10 uM	4 NB	P + Myr	CoQ	P + CoQ	Sacl 10 uM + CoQ	Control	Palm	Sacl 0.01 uM	Sacl 0.1 uM	Sacl 1 uM	Sacl 2 uM	Sacl 10 uM	4 NB	P + Myr	CoQ	P + CoQ	Sacl 10 uM + CoQ	Control	Palm	Sacl 0.01 uM	Sacl 0.1 uM	Sacl 1 uM	Sacl 2 uM	Sacl 10 uM	4 NB	P + Myr	CoQ	P + CoQ	Sacl 10 uM + CoQ
		1.58964	0.9219	1.04835	1.11196	1.34798	1.57481	0.532943	1.67468	1.50923	0.314857	0.163691	0.379728	0.723674	0.105257	0.323629	1.81523	0.620643	0.27877	1.29415	0.318277	0.505714	0.433459	0.249374	1.32342	0.7308	0.255067	0.521991	0.429003	0.394192	0.711138	1.09671	1.01661	0.687296	0.737726	0.363313	0.728878	0.393954	0.182484	0.458238	0.369543	0.479117	0.634194	0.763453	0.475007	1.02406	1.14065	0.652856	0.502439
[truncated: 1 more columns]

## Sheet: Sph
		1	2	3	4	5	6	7	8	9	10	11	12	13	14	15	16	17	18	19	20	21	22	23	24	25	26	27	28	29	30	31	32	33	34	35	36	37	38	39	40	41	42	43	44	45	46	47	48
	Sph 18:0	2549	728	760	1352	1675	2301	3915	1191	882	2728	816	1957	1089	1140	692	2654	1121	2347	5235	1228	1066	839	1171	5002	1036	1715	1141	1769	792	1848	7468	673	410	1400	977	2059	1318	605	1018	653	1695	1258	4897	500	784	838	1019	3727
	Sph 18:1	8962	2227	2864	5485	2205	588	824	3012	36637	7305	2913	2222	10261	1061	19242	4590	1795	909	3023	6076	5520	8446	4083	229	7015	4501	3374	7031	1510	499	1596	4062	5481	5657	3051	N/F	5209	4062	2370	4374	1444	1121	1217	57653	2885	5270	1219	444
	Sph 17:0	374597	236721	440583	398564	256474	157299	377692	246422	1137685	432146	296302	376790	529804	223243	335019	327705	248186	188240	186035	394729	230580	445014	301374	180797	323539	296011	223423	422243	308794	208610	346203	308202	236792	378385	324233	181628	355506	294228	200036	339909	296394	279725	258693	701975	160866	248900	115040	217911
	pmoles/sample
	Sph 18:0	1.36093	0.61507	0.344997	0.678436	1.30618	2.92564	2.07312	0.966634	0.155052	1.26254	0.550789	1.03877	0.411095	1.02131	0.413111	1.61975	0.903355	2.49363	5.62797	0.622199	0.924625	0.377067	0.777108	5.53328	0.640417	1.15874	1.02138	0.837906	0.512963	1.77173	4.31423	0.436727	0.346295	0.739987	0.602653	2.26727	0.741478	0.411246	1.01782	0.38422	1.14375	0.899455	3.78595	0.142455	0.974724	0.673363	1.77156	3.42066
	Sph 18:1	4.78488	1.88154	1.3001	2.75238	1.71947	0.747621	0.436334	2.44459	6.44062	3.3808	1.96624	1.17944	3.87351	0.950534	11.4871	2.8013	1.4465	0.965788	3.24993	3.07857	4.78793	3.79584	2.70959	0.253323	4.33642	3.0411	3.02028	3.33031	0.977998	0.478405	0.922002	2.63593	4.62938	2.99008	1.88198	#VALUE!	2.93047	2.76112	2.36957	2.57363	0.974379	0.801501	0.940884	16.4259	3.58684	4.23463	2.11926	0.407506
	Total Sph	6.1458	2.49661	1.64509	3.43082	3.02565	3.67326	2.50945	3.41122	6.59567	4.64334	2.51703	2.21821	4.2846	1.97184	11.9002	4.42105	2.34985	3.45941	8.8779	3.70077	5.71255	4.1729	3.4867	5.7866	4.97683	4.19984	4.04166	4.16822	1.49096	2.25013	5.23623	3.07266	4.97567	3.73006	2.48463	#VALUE!	3.67195	3.17237	3.38739	2.95785	2.11813	1.70096	4.72684	16.5684	4.56156	4.908	3.89082	3.82817
												2												3												4
	Control	Control	Palm	Sacl 0.01 uM	Sacl 0.1 uM	Sacl 1 uM	Sacl 2 uM	Sacl 10 uM	4 NB	P + Myr	CoQ	P + CoQ	Sacl 10 uM + CoQ	Control	Palm	Sacl 0.01 uM	Sacl 0.1 uM	Sacl 1 uM	Sacl 2 uM	Sacl 10 uM	4 NB	P + Myr	CoQ	P + CoQ	Sacl 10 uM + CoQ	Control	Palm	Sacl 0.01 uM	Sacl 0.1 uM	Sacl 1 uM	Sacl 2 uM	Sacl 10 uM	4 NB	P + Myr	CoQ	P + CoQ	Sacl 10 uM + CoQ	Control	Palm	Sacl 0.01 uM	Sacl 0.1 uM	Sacl 1 uM	Sacl 2 uM	Sacl 10 uM	4 NB	P + Myr	CoQ	P + CoQ	Sacl 10 uM + CoQ
prot concen	93.7095	48.0705	77.7358	71.6506	75.961	75.7074	23.2226	78.75	81.032	76.4681	54.6628	61.7622	93.2024	45.7886	83.821	82.5533	94.7237	80.7784	23.2226	74.4397	107.655	66.6511	55.9306	37.4214	108.162	55.4235	90.1598	95.4843	89.1456	97.5127	34.8859	73.5	109.937	75.2003	34.6293	35.393	94.9772	43.5066	75.961	81.2855	85.0888	73.9326	36.1537	73.9326	86.3565	71.925	37.9285	45.7886
	0.0655836	0.0519364	0.0211626	0.0478826	0.0398316	0.0485191	0.108061	0.0433171	0.0813959	0.0607226	0.0460464	0.0359154	0.045971	0.0430641	0.141972	0.0535539	0.0248074	0.042826	0.382295	0.049715	0.0530636	0.0626081	0.0623398	0.154633	0.0460129	0.0757774	0.0448278	0.0436534	0.016725	0.0230753	0.150096	0.0418049	0.0452595	0.0496017	0.0717494	#VALUE!	0.0386614	0.0729169	0.0445938	0.0363884	0.0248931	0.0230069	0.130743	0.224101	0.0528224	0.0682377	0.102583	0.0836053
[truncated: 1 more columns]

## Sheet: SM
		1	2	3	4	5	6	7	8	9	10	11	12	13	14	15	16	17	18	19	20	21	22	23	24	25	26	27	28	29	30	31	32	33	34	35	36	37	38	39	40	41	42	43	44	45	46	47	48
	SM (d18:1/16:0)	67578924	32916738	63018003	64141989	58581597	47100273	24635349	63965759	66800874	53801257	41763732	46173930	120892997	27762463	80240602	65446523	67117542	67542329	9235782	79209858	97172621	69778618	38713217	25132585	70198831	49148803	77003637	117385382	98161753	71498805	35789795	63234633	83749198	89048352	39355978	32249336	127281128	39116647	60139440	66116264	69871500	59489004	22644271	72567433	71213785	48842850	23312373	35520836
	SM (d18:1/18:0)	8508419	2929416	9069246	8581763	6727691	5971702	2197207	8650364	8152152	7267117	4052881	5013784	15909175	2307146	11848375	7718541	8309197	9480904	995313	13087488	12910379	9690592	4125894	2400640	8813162	4683600	10917223	13822084	12331805	7948934	3325399	8183483	11885194	12309914	3336870	3356771	17090432	3429587	8433376	8959728	8346046	6928236	2552226	10330777	8368206	7085476	1762176	4019543
	SM (d18:1/22:0)	793979	506420	1020305	836752	737622	710080	253965	825304	923251	937897	660235	643083	1143641	453429	1910466	755938	828773	1296159	201867	1403521	1097579	880393	575171	295529	750626	653733	1352403	1133770	1024861	1045140	405282	823458	1145036	1049809	494372	486429	1274098	453473	904182	931013	769852	773261	375023	1061823	959691	728061	382853	545669
	SM (d18:1/24:0)	1228424	650513	1435366	1070816	781562	736517	372193	1248732	1224889	1764158	1124820	894456	1706095	736712	2280996	1114044	1214397	1922234	354189	2487409	2115111	1497955	1167330	429022	1306458	1070087	2183508	1971797	1498782	1022425	619410	1392760	2123571	1582862	784695	728754	1920041	634615	1370496	1364297	1037024	967099	562545	1605087	1268266	1122916	508611	818302
	SM (d18:1/17:0)	124573372	122728086	134910642	145271728	128252634	110875443	163771623	136637499	127745483	140520485	146444796	143248255	260059510	115111473	178898828	141065333	141010638	165843303	59118220	209503538	171336920	181535828	135947327	110051105	122439368	156458376	156061436	211323511	193979752	130698624	143910169	135811654	144326775	202279408	169209844	107752956	251319649	162909660	126464139	149869281	152258820	133181722	106825692	176640868	118320414	126804417	92844947	135314635
	pmoles/sample
	SM (d18:1/16:0)	1084.97	536.417	934.218	883.062	913.534	849.607	300.85	936.284	1045.84	765.743	570.368	644.67	929.733	482.358	897.05	927.89	951.95	814.532	312.451	756.167	1134.29	768.759	569.533	456.744	1146.67	628.267	986.837	1110.95	1012.08	1094.1	497.391	931.211	1160.55	880.449	465.174	598.579	1012.9	480.225	951.091	882.319	917.799	893.351	423.948	821.638	1203.74	770.365	502.179	525.011
	SM (d18:1/18:0)	136.601	47.7383	134.448	118.148	104.913	107.719	26.8326	126.618	127.631	103.431	55.3503	70.0013	122.35	40.0854	132.459	109.432	117.852	114.336	33.672	124.938	150.702	106.762	60.6984	43.6277	143.96	59.8702	139.909	130.814	127.145	121.638	46.2149	120.512	164.698	121.712	39.4406	62.3049	136.006	42.1042	133.372	119.567	109.63	104.042	47.783	116.969	141.45	111.754	37.9595	59.4103
	SM (d18:1/22:0)	12.7472	8.25272	15.1256	11.5198	11.5026	12.8086	3.10145	12.0802	14.4545	13.3489	9.01684	8.97858	8.79523	7.87809	21.3581	10.7176	11.7548	15.6311	6.82927	13.3985	12.8119	9.69939	8.46167	5.37076	12.2612	8.35664	17.3317	10.7302	10.5667	15.9931	5.63243	12.1265	15.8673	10.3798	5.8433	9.0286	10.1393	5.56717	14.2994	12.4243	10.1124	11.6121	7.02121	12.0224	16.2219	11.4832	8.24715	8.06519
	SM (d18:1/24:0)	19.7221	10.6009	21.2788	14.7422	12.1879	13.2855	4.54527	18.278	19.177	25.1089	15.3617	12.4882	13.1208	12.8	25.5004	15.7947	17.2242	23.1813	11.9824	23.7457	24.6895	16.5031	17.1733	7.79678	21.3405	13.6789	27.9827	18.6614	15.453	15.6455	8.60829	20.5102	29.4273	15.6503	9.27482	13.5264	15.2797	7.79101	21.6741	18.2065	13.6219	14.523	10.532	18.1735	21.4378	17.711	10.9561	12.0948
	Total SM	1254.04	603.009	1105.07	1027.47	1042.14	983.42	335.329	1093.26	1207.11	907.632	650.097	736.138	1074	543.121	1076.37	1063.83	1098.78	967.68	364.935	918.25	1322.49	901.723	655.866	513.539	1324.23	710.173	1172.06	1271.16	1165.25	1247.38	557.846	1084.36	1370.54	1028.19	519.732	683.439	1174.33	535.687	1120.44	1032.52	1051.16	1023.53	489.284	968.803	1382.85	911.314	559.341	604.581
		Control	Palm	Sacl 0.01 uM	Sacl 0.1 uM	Sacl 1 uM	Sacl 2 uM	Sacl 10 uM	4 NB	P + Myr	CoQ	P + CoQ	Sacl 10 uM + CoQ	Control	Palm	Sacl 0.01 uM	Sacl 0.1 uM	Sacl 1 uM	Sacl 2 uM	Sacl 10 uM	4 NB	P + Myr	CoQ	P + CoQ	Sacl 10 uM + CoQ	Control	Palm	Sacl 0.01 uM	Sacl 0.1 uM	Sacl 1 uM	Sacl 2 uM	Sacl 10 uM	4 NB	P + Myr	CoQ	P + CoQ	Sacl 10 uM + CoQ	Control	Palm	Sacl 0.01 uM	Sacl 0.1 uM	Sacl 1 uM	Sacl 2 uM	Sacl 10 uM	4 NB	P + Myr	CoQ	P + CoQ	Sacl 10 uM + CoQ
	ug prot	93.7095	48.0705	77.7358	71.6506	75.961	75.7074	23.2226	78.75	81.032	76.4681	54.6628	61.7622	93.2024	45.7886	83.821	82.5533	94.7237	80.7784	23.2226	74.4397	107.655	66.6511	55.9306	37.4214	108.162	55.4235	90.1598	95.4843	89.1456	97.5127	34.8859	73.5	109.937	75.2003	34.6293	35.393	94.9772	43.5066	75.961	81.2855	85.0888	73.9326	36.1537	73.9326	86.3565	71.925	37.9285	45.7886
		13.3822	12.5443	14.2157	14.34	13.7194	12.9897	14.4398	13.8827	14.8967	11.8694	11.8929	11.9189	11.5233	11.8615	12.8413	12.8866	11.5999	11.9794	15.7146	12.3355	12.2846	13.529	11.7264	13.7231	12.2431	12.8136	12.9998	13.3128	13.0713	12.792	15.9906	14.7532	12.4667	13.6727	15.0084	19.31	12.3643	12.3128	14.7502	12.7023	12.3537	13.8441	13.5335	13.1039	16.0133	12.6703	14.7472	13.2038
[truncated: 1 more columns]

## Sheet: S1P
		1	2	3	4	5	6	7	8	9	10	11	12	13	14	15	16	17	18	19	20	21	22	23	24	25	26	27	28	29	30	31	32	33	34	35	36	37	38	39	40	41	42	43	44	45	46	47	48
	SIP 17:0	813160	954640	542877	1158959	1088386	548988	1374400	1122188	469160	1516907	1195220	493772	1658599	1198108	951234	1355094	966341	641195	1061757	1594786	905438	1119188	1302756	937108	1013722	1150908	804310	1216457	1237003	825646	1031480	1023075	863752	1166636	1035834	853934	1338994	1128906	819948	1196670	1356220	623216	1043295	732597	634642	553708	420249	662753
	S1P 18:1	7181	9943	4051	9436	8205	4302	8386	8935	4865	10512	13336	3445	13946	14711	10538	9604	7282	4780	8288	11099	6270	9578	13410	4222	7525	11673	5736	8324	9496	4853	8727	8380	6085	10515	12057	5428	10912	14928	5255	7370	9756	9028	7468	8065	5915	4788	3835	5624
	SIP 18:1	1.7662	2.08309	1.49242	1.62836	1.50774	1.56725	1.22031	1.59242	2.07392	1.38598	2.23156	1.39538	1.68166	2.45571	2.21565	1.41747	1.50713	1.49097	1.56119	1.39191	1.38497	1.7116	2.05871	0.90107	1.48463	2.02849	1.42632	1.36856	1.53532	1.17556	1.69213	1.6382	1.40897	1.80262	2.32798	1.27129	1.62988	2.64468	1.28179	1.23175	1.4387	2.89723	1.43162	2.20176	1.86404	1.72943	1.82511	1.69716
	Control	Palm	Sacl 0.01 uM	Sacl 0.1 uM	Sacl 1 uM	Sacl 2 uM	Sacl 10 uM	4 NB	P + Myr	CoQ	P + CoQ	Sacl 10 uM + CoQ	Control	Palm	Sacl 0.01 uM	Sacl 0.1 uM	Sacl 1 uM	Sacl 2 uM	Sacl 10 uM	4 NB	P + Myr	CoQ	P + CoQ	Sacl 10 uM + CoQ	Control	Palm	Sacl 0.01 uM	Sacl 0.1 uM	Sacl 1 uM	Sacl 2 uM	Sacl 10 uM	4 NB	P + Myr	CoQ	P + CoQ	Sacl 10 uM + CoQ	Control	Palm	Sacl 0.01 uM	Sacl 0.1 uM	Sacl 1 uM	Sacl 2 uM	Sacl 10 uM	4 NB	P + Myr	CoQ	P + CoQ	Sacl 10 uM + CoQ
prot concen	93.7095	48.0705	77.7358	71.6506	75.961	75.7074	23.2226	78.75	81.032	76.4681	54.6628	61.7622	93.2024	45.7886	83.821	82.5533	94.7237	80.7784	23.2226	74.4397	107.655	66.6511	55.9306	37.4214	108.162	55.4235	90.1598	95.4843	89.1456	97.5127	34.8859	73.5	109.937	75.2003	34.6293	35.393	94.9772	43.5066	75.961	81.2855	85.0888	73.9326	36.1537	73.9326	86.3565	71.925	37.9285	45.7886
	0.0188476	0.043334	0.0191986	0.0227264	0.0198488	0.0207014	0.0525485	0.0202213	0.0255938	0.0181249	0.040824	0.0225928	0.0180431	0.0536314	0.0264331	0.0171703	0.0159108	0.0184575	0.0672269	0.0186985	0.0128649	0.02568	0.0368084	0.024079	0.013726	0.0365998	0.0158199	0.0143329	0.0172227	0.0120555	0.0485047	0.0222884	0.0128162	0.0239709	0.0672256	0.0359193	0.0171608	0.0607881	0.0168743	0.0151534	0.0169083	0.0391875	0.0395981	0.0297806	0.0215854	0.0240449	0.0481197	0.0370652
[truncated: 1 more columns]

## Sheet: Cer
		1	2	3	4	5	6	7	8	9	10	11	12	13	14	15	16	17	18	19	20	21	22	23	24	25	26	27	28	29	30	31	32	33	34	35	36	37	38	39	40	41	42	43	44	45	46	47	48
	Cer (d18:0/16:0)	34304	44225	51881	152279	449277	702729	680530	19662	27986	27277	48454	1362840	42205	38486	49992	185983	659592	1367676	373235	29693	40020	27099	59744	751535	35576	62327	63735	270053	786800	1037375	1025621	34813	50076	39136	69622	854293	41601	57462	31768	147319	593147	886185	814514	32329	26722	23529	39830	1033696
	Cer (d18:0/18:0)	3213	5217	4380	10699	33689	62471	48358	2840	2912	3176	3387	118729	3053	3820	4732	13277	52557	124189	55660	4526	3240	1688	5121	82386	2137	5489	4428	14555	48149	72690	100971	2823	5039	3205	3516	98412	4411	3416	3277	11319	43017	81122	89674	3957	2055	2166	2955	117250
	Cer (d18:0/24:0)	3493	3436	2864	3465	8251	16956	5640	6058	2500	4065	5281	16664	2217	5243	3419	7042	12220	35253	12563	7459	3334	6399	6187	14405	1643	4562	4077	4468	19856	9596	12567	5382	3869	3766	5621	8130	4919	3165	3697	4247	13422	20510	15728	7104	3522	2903	1947	15308
	Cer (d18:0/24:1)	4694	2465	4266	6595	23246	45301	44926	3652	2804	4432	4897	91320	6476	4300	5367	8998	49030	125082	30811	6717	8510	4177	6987	30500	3778	5880	6597	17150	79870	99054	72733	4235	7187	4342	5295	52751	4463	5584	3191	11050	42972	65049	67766	4358	4216	2328	2834	72362
	Cer (d18:1/16:0)	622390	759438	731253	2026366	3898424	4150716	2545104	553914	566148	507970	832094	4133519	943694	622138	811310	2134239	5885528	7231186	1321396	833933	734612	559040	1057499	2707454	663798	1047976	948099	3463315	7564873	6513450	3926378	661106	895944	745477	1075759	2916850	996173	938741	586204	1959952	5213982	5163958	2625196	792954	596936	453909	502275	3632385
	Cer (d18:1/18:0)	115953	90011	147490	293470	487304	550009	256236	110846	89304	101686	102273	518165	136137	71486	163703	298831	806421	1055821	219870	188311	141345	120616	139081	313326	113265	124883	170028	409519	845041	739967	452763	113137	140077	129175	116228	370758	155125	88201	115291	285728	624617	647342	352657	168477	81339	96947	59020	490285
	Cer (d18:1/20:0)	18078	12261	25018	53600	96042	112059	37642	24815	15712	20900	13702	89199	17236	9977	30880	42042	127185	187518	45792	31621	19685	16369	15584	54973	15307	18886	26393	53164	125426	112703	77767	20313	15089	20458	11732	72977	17631	10062	18780	48533	117303	126299	69064	34198	11951	14977	7133	81619
	Cer (d18:1/22:0)	38355	26714	35969	113271	176884	218310	144048	41316	30196	65171	43648	222641	41578	31296	72532	94602	257066	512661	113342	93438	50188	46384	46357	139508	38218	44581	58572	141507	324521	238945	159075	47239	51620	47868	41202	189114	47003	38877	50245	129439	247434	288798	173155	68713	30440	32197	27568	211357
	Cer (d18:1/22:1)	10071	7442	11693	26183	86388	113016	70758	7446	6328	7042	9343	133740	16364	7855	14631	26040	105263	168359	44020	15414	10477	9356	11564	55400	9947	13729	15423	31401	133975	134123	87880	10277	13667	13618	10889	94491	13164	10347	10384	26861	110184	124918	80016	13064	8266	7640	5929	99677
	Cer (d18:1/24:0)	45188	29088	46079	73818	133994	159823	67496	55733	37964	61480	40305	163357	39309	40962	68666	90237	219507	344683	97949	98210	64290	46994	48692	128152	47656	49095	70480	112391	215892	179031	128188	62141	57481	56556	35636	132791	48178	31097	51116	85527	184375	202505	137335	72864	41050	44895	23541	139678
	Cer (d18:1/24:1)	346898	184527	326590	533482	1342477	1649245	869131	343121	211108	334294	214202	1549734	423398	162070	412055	589704	2119202	2728008	592629	557912	451882	354811	324818	849627	325528	300463	422139	944669	2659738	2479815	1342039	423608	431971	387005	233581	1034483	404218	192042	286918	570393	1644389	1710743	1113840	429961	257149	242227	136160	1257953
	Cer (d18:2/18:0)	54374	46994	50261	72421	132150	178516	120469	45679	39520	51034	54693	167445	84272	45227	61443	87253	205745	218914	88553	65492	74739	57302	71863	157060	74556	71056	71276	170574	269396	249600	181189	49472	75682	74123	50997	131835	97371	49103	57908	80720	187525	195872	111564	61813	55684	56866	35134	159069
	Cer (d18:1/17:0)	10588242	8999710	11469347	11715841	8294524	7549067	10082722	9347407	10265282	10885285	9994524	9383335	15709023	7227470	13500529	10318779	9858510	13314972	5844993	14048388	12335779	12899509	9753081	8041539	8246386	10252971	11522804	12316461	11464372	9157543	9618431	8793771	11119085	13245575	11012514	7484788	13346846	9129914	9448384	10027126	9561370	9541453	7539595	12188912	7621221	9205490	6401474	9434623
	pmoles/sample
	Cer (d18:0/16:0)	1.61991	2.45702	2.26172	6.49885	27.0827	46.5441	33.7473	1.05174	1.36314	1.25293	2.42403	72.6202	1.34334	2.66248	1.85148	9.01187	33.4529	51.3586	31.9278	1.05681	1.62211	1.05039	3.06283	46.7283	2.15707	3.03946	2.7656	10.9631	34.315	56.6405	53.3154	1.97941	2.2518	1.47732	3.16104	57.0686	1.55846	3.14691	1.68113	7.34602	31.0179	46.4387	54.0158	1.32616	1.75313	1.27799	3.111	54.7821
	Cer (d18:0/18:0)	0.151725	0.289843	0.190944	0.456604	2.0308	4.13766	2.39806	0.151914	0.141837	0.145885	0.169443	6.32659	0.0971735	0.26427	0.175252	0.643342	2.66557	4.66351	4.76134	0.161086	0.131325	0.0654288	0.262532	5.12253	0.129572	0.267679	0.192141	0.590876	2.09994	3.96886	5.24883	0.160511	0.226592	0.120984	0.159637	6.57413	0.165245	0.187077	0.173416	0.564419	2.24952	4.25103	5.94687	0.16232	0.134821	0.117647	0.230806	6.21381
	Cer (d18:0/24:0)	0.164947	0.190895	0.124855	0.147877	0.497376	1.12305	0.279686	0.324047	0.12177	0.18672	0.264195	0.887957	0.0705645	0.362713	0.126625	0.341223	0.619769	1.32381	1.07468	0.265475	0.135135	0.248033	0.317182	0.895662	0.0996194	0.222472	0.17691	0.181383	0.865987	0.52394	0.653277	0.306012	0.17398	0.142161	0.25521	0.543102	0.184276	0.173331	0.195642	0.211776	0.701887	1.07478	1.04303	0.291412	0.231065	0.157678	0.152074	0.811267
	Cer (d18:0/24:1)	0.221661	0.136949	0.185974	0.281457	1.40129	3.00044	2.22787	0.195348	0.136577	0.203578	0.244984	4.86607	0.206124	0.297476	0.19877	0.436001	2.48668	4.69704	2.63567	0.239067	0.344932	0.161905	0.358195	1.8964	0.22907	0.286746	0.286258	0.696223	3.4834	5.40833	3.78092	0.240795	0.323183	0.163904	0.240408	3.52388	0.167193	0.305808	0.168865	0.551005	2.24717	3.40876	4.49401	0.178769	0.276596	0.126446	0.221355	3.83492
	Cer (d18:1/16:0)	29.3906	42.1924	31.8786	86.4797	235	274.916	126.211	29.6293	27.5759	23.3329	41.6275	220.259	30.0367	43.0398	30.0473	103.415	298.5	271.543	113.037	29.6807	29.7757	21.669	54.2136	168.342	40.2478	51.106	41.1401	140.597	329.93	355.633	204.107	37.5894	40.2886	28.1406	48.8426	194.852	37.3187	51.4102	31.0214	97.7325	272.659	270.606	174.094	32.5277	39.1628	24.6543	39.2312	192.503
	Cer (d18:1/18:0)	5.47555	5.00077	6.42975	12.5245	29.375	36.4289	12.7067	5.92924	4.34981	4.6708	5.11645	27.6109	4.33308	4.94544	6.06284	14.48	40.8997	39.6479	18.8084	6.70223	5.72907	4.67522	7.13011	19.4817	6.86755	6.09009	7.37789	16.6249	36.8551	40.402	23.5362	6.43279	6.29894	4.87616	5.27709	24.7674	5.8113	4.83033	6.1011	14.2478	32.6636	33.9226	23.387	6.91108	5.33635	5.26572	4.60988	25.9833
	Cer (d18:1/20:0)	0.853683	0.681189	1.09065	2.2875	5.78948	7.42204	1.86666	1.32737	0.765298	0.960012	0.685475	4.75305	0.548602	0.690214	1.14366	2.03716	6.45052	7.04162	3.9172	1.12543	0.797882	0.634482	0.798927	3.41806	0.928104	0.921001	1.14525	2.15825	5.47025	6.15356	4.0426	1.15497	0.678518	0.772258	0.532667	4.87502	0.660493	0.551046	0.993821	2.42009	6.13422	6.61844	4.58009	1.40283	0.784061	0.813482	0.557137	4.3255
	Cer (d18:1/22:0)	1.81121	1.48416	1.56805	4.8341	10.6627	14.4594	7.14331	2.21002	1.47078	2.99354	2.1836	11.8636	1.32338	2.16507	2.68627	4.58397	13.0378	19.2513	9.69565	3.32558	2.03425	1.7979	2.37653	8.67421	2.31726	2.17405	2.54157	5.74463	14.1535	13.0463	8.26928	2.68594	2.32123	1.80694	1.87069	12.6332	1.76083	2.1291	2.65892	6.45444	12.9393	15.1339	11.483	2.81867	1.99706	1.74879	2.15325	11.2011
	Cer (d18:1/22:1)	0.475575	0.413458	0.50975	1.11742	5.20753	7.48543	3.50887	0.398292	0.308223	0.323464	0.467406	7.12646	0.520847	0.543413	0.541868	1.26178	5.33869	6.32217	3.76562	0.548604	0.424659	0.362649	0.592838	3.44461	0.603113	0.669513	0.669238	1.27476	5.8431	7.32309	4.56831	0.584334	0.614574	0.514058	0.494392	6.3122	0.49315	0.566654	0.549512	1.33942	5.76194	6.54607	5.30639	0.535897	0.542302	0.41497	0.463096	5.28251
	Cer (d18:1/24:0)	2.13388	1.61605	2.00879	3.15035	8.07726	10.5856	3.34711	2.9812	1.84915	2.824	2.01635	8.70463	1.25116	2.83377	2.54309	4.37246	11.1329	12.9434	8.37888	3.49542	2.60583	1.82154	2.49624	7.96813	2.88951	2.39418	3.05828	4.56263	9.41578	9.77506	6.66366	3.53324	2.58479	2.1349	1.61798	8.87073	1.80485	1.70303	2.70501	4.26478	9.64166	10.6119	9.10758	2.98895	2.69314	2.43849	1.83872	7.40242
	Cer (d18:1/24:1)	16.3813	10.2518	14.2375	22.7676	80.9255	109.235	43.1	18.3538	10.2826	15.3553	10.716	82.5791	13.4763	11.2121	15.2607	28.5743	107.481	102.441	50.6954	19.8568	18.3159	13.7529	16.6521	52.8274	19.7376	14.6525	18.3175	38.3499	116	135.397	69.7639	24.0857	19.4248	14.6088	10.6053	69.1057	15.1428	10.5172	15.1834	28.4425	85.9913	89.6479	73.866	17.6374	16.8706	13.1567	10.6351	66.6668
	Cer (d18:2/18:0)	2.56766	2.61086	2.1911	3.09073	7.9661	11.8237	5.97403	2.4434	1.92493	2.34417	2.73615	8.92247	2.68228	3.12883	2.27558	4.22787	10.4349	8.2206	7.57512	2.33094	3.02936	2.22109	3.68412	9.76554	4.52053	3.46514	3.09282	6.92464	11.7493	13.6281	9.41884	2.8129	3.40325	2.79803	2.31541	8.80686	3.64772	2.68913	3.06444	4.02508	9.80639	10.2643	7.39854	2.53562	3.65322	3.0887	2.74421	8.43007
	Total Cer	61.2477	67.3254	62.6777	143.637	414.016	527.161	242.511	64.9957	50.29	54.5933	68.6515	456.52	55.8895	72.1456	62.9135	173.385	532.5	529.455	256.272	68.7882	64.9461	48.4606	91.9452	328.564	80.7268	85.2888	80.7636	228.668	570.181	647.9	393.368	81.566	78.5902	57.5562	75.3723	397.933	68.715	78.2098	64.4967	167.6	471.814	498.525	374.722	69.3168	73.4351	53.2608	65.9478	387.437
	ug prot	93.7095	48.0705	77.7358	71.6506	75.961	75.7074	23.2226	78.75	81.032	76.4681	54.6628	61.7622	93.2024	45.7886	83.821	82.5533	94.7237	80.7784	23.2226	74.4397	107.655	66.6511	55.9306	37.4214	108.162	55.4235	90.1598	95.4843	89.1456	97.5127	34.8859	73.5	109.937	75.2003	34.6293	35.393	94.9772	43.5066	75.961	81.2855	85.0888	73.9326	36.1537	73.9326	86.3565	71.925	37.9285	45.7886
	1												2												3												4
		Control	Palm	Sacl 0.01 uM	Sacl 0.1 uM	Sacl 1 uM	Sacl 2 uM	Sacl 10 uM	4 NB	P + Myr	CoQ	P + CoQ	Sacl 10 uM + CoQ	Control	Palm	Sacl 0.01 uM	Sacl 0.1 uM	Sacl 1 uM	Sacl 2 uM	Sacl 10 uM	4 NB	P + Myr	CoQ	P + CoQ	Sacl 10 uM + CoQ	Control	Palm	Sacl 0.01 uM	Sacl 0.1 uM	Sacl 1 uM	Sacl 2 uM	Sacl 10 uM	4 NB	P + Myr	CoQ	P + CoQ	Sacl 10 uM + CoQ	Control	Palm	Sacl 0.01 uM	Sacl 0.1 uM	Sacl 1 uM	Sacl 2 uM	Sacl 10 uM	4 NB	P + Myr	CoQ	P + CoQ	Sacl 10 uM + CoQ
		0.653591	1.40055	0.806291	2.00468	5.45037	6.96314	10.4429	0.825342	0.620619	0.713936	1.25591	7.39157	0.599658	1.57562	0.750569	2.10028	5.62162	6.55441	11.0354	0.924079	0.603282	0.727078	1.64392	8.78011	0.746352	1.53886	0.895784	2.39482	6.39607	6.64426	11.2758	1.10974	0.714868	0.765371	2.17655	11.2433	0.723489	1.79765	0.849077	2.06186	5.54496	6.74296	10.3647	0.937567	0.850371	0.740505	1.73874	8.46143
																																																	8.46143
		Control	Palm	Sacl 0.01 uM	Sacl 0.1 uM	Sacl 1 uM	Sacl 2 uM	Sacl 10 uM	4 NB	P + Myr	CoQ	P + CoQ	Sacl 10 uM + CoQ	Control	Palm	Sacl 0.01 uM	Sacl 0.1 uM	Sacl 1 uM	Sacl 2 uM	Sacl 10 uM	4 NB	P + Myr	CoQ	P + CoQ	Sacl 10 uM + CoQ	Control	Palm	Sacl 0.01 uM	Sacl 0.1 uM	Sacl 1 uM	Sacl 2 uM	Sacl 10 uM	4 NB	P + Myr	CoQ	P + CoQ	Sacl 10 uM + CoQ	Control	Palm	Sacl 0.01 uM	Sacl 0.1 uM	Sacl 1 uM	Sacl 2 uM	Sacl 10 uM	4 NB	P + Myr	CoQ	P + CoQ	Sacl 10 uM + CoQ
	18:0/16:0)	0.0172865	0.0511129	0.029095	0.0907019	0.356535	0.614789	1.45321	0.0133554	0.0168222	0.016385	0.0443451	1.1758	0.0144131	0.0581473	0.0220885	0.109164	0.353163	0.635796	1.37485	0.0141969	0.0150677	0.0157595	0.0547612	1.2487	0.019943	0.0548407	0.0306745	0.114816	0.384932	0.580852	1.52828	0.0269308	0.0204827	0.0196452	0.0912821	1.61243	0.0164088	0.0723317	0.0221315	0.0903731	0.364536	0.628122	1.49406	0.0179375	0.0203011	0.0177683	0.0820227	1.19641
	18:0/18:0)	0.0016191	0.00602953	0.00245632	0.00637264	0.0267347	0.0546533	0.103264	0.00192906	0.00175039	0.00190779	0.00309978	0.102435	0.00104261	0.00577152	0.00209079	0.00779305	0.0281404	0.0577321	0.20503	0.00216398	0.00121988	0.000981661	0.0046939	0.136888	0.00119795	0.0048297	0.00213111	0.0061882	0.0235563	0.0407009	0.150457	0.00218383	0.00206112	0.00160882	0.00460987	0.185747	0.00173984	0.00429997	0.00228296	0.00694366	0.0264373	0.0574987	0.164489	0.00219551	0.00156121	0.00163569	0.00608529	0.135707
	18:0/24:0)	0.0017602	0.00397115	0.00160614	0.00206386	0.00654779	0.0148341	0.0120437	0.00411488	0.00150274	0.0024418	0.00483317	0.014377	0.000757111	0.00792148	0.00151066	0.00413336	0.00654292	0.0163882	0.0462773	0.00356631	0.00125527	0.00372136	0.00567099	0.0239345	0.000921022	0.00401404	0.00196218	0.00189961	0.00971431	0.00537304	0.0187261	0.00416343	0.00158255	0.00189043	0.00736975	0.0153449	0.00194021	0.00398402	0.00257556	0.00260533	0.00824888	0.0145374	0.0288498	0.0039416	0.00267571	0.00219225	0.0040095	0.0177177
	18:0/24:1)	0.00236541	0.00284892	0.00239238	0.00392818	0.0184474	0.039632	0.0959353	0.00248061	0.00168547	0.00266226	0.00448173	0.0787872	0.00221157	0.00649673	0.00237136	0.00528145	0.026252	0.0581472	0.113496	0.00321155	0.00320406	0.00242915	0.00640427	0.0506769	0.00211785	0.00517373	0.00317501	0.00729149	0.0390754	0.0554628	0.108379	0.00327613	0.00293972	0.00217956	0.00694233	0.0995642	0.00176035	0.007029	0.00222305	0.00677864	0.0264097	0.0461063	0.124303	0.002418	0.00320296	0.00175803	0.00583612	0.0837527
	18:1/16:0)	0.313636	0.877718	0.410089	1.20696	3.09369	3.63129	5.43483	0.376245	0.340308	0.305132	0.761532	3.56623	0.322274	0.939969	0.35847	1.25271	3.15127	3.36158	4.86751	0.398722	0.276585	0.325111	0.969302	4.49854	0.372107	0.9221	0.456302	1.47246	3.70102	3.64704	5.8507	0.511421	0.366471	0.374209	1.41044	5.50537	0.392922	1.18166	0.408386	1.20234	3.2044	3.66018	4.81539	0.439964	0.453501	0.342777	1.03435	4.20417
	18:1/18:0)	0.0584312	0.10403	0.0827128	0.174799	0.386712	0.48118	0.547168	0.0752919	0.0536801	0.0610817	0.0936002	0.447052	0.0464911	0.108006	0.0723307	0.175401	0.43178	0.490823	0.809917	0.0900357	0.0532171	0.0701446	0.127481	0.520603	0.0634933	0.109883	0.0818313	0.174111	0.413426	0.414326	0.674662	0.0875209	0.0572961	0.0648422	0.152388	0.699783	0.0611862	0.111025	0.0803188	0.17528	0.383876	0.458832	0.646877	0.0934781	0.0617944	0.0732112	0.121541	0.567462
	18:1/20:0)	0.00910989	0.0141706	0.0140302	0.0319258	0.0762165	0.0980359	0.080381	0.0168555	0.0094444	0.0125544	0.0125401	0.0769573	0.00588614	0.0150739	0.0136441	0.0246769	0.0680983	0.0871721	0.16868	0.0151187	0.0074115	0.00951944	0.0142843	0.0913398	0.0085807	0.0166175	0.0127025	0.0226032	0.0613631	0.0631052	0.115881	0.0157138	0.0061719	0.0102693	0.015382	0.13774	0.00695423	0.0126658	0.0130833	0.0297726	0.0720919	0.0895199	0.126684	0.0189745	0.00907935	0.0113101	0.0146891	0.0944669
	18:1/22:0)	0.0193279	0.0308746	0.0201715	0.0674676	0.140371	0.190991	0.307601	0.0280638	0.0181506	0.0391475	0.0399466	0.192086	0.014199	0.0472841	0.0320476	0.0555274	0.13764	0.238322	0.417508	0.0446748	0.018896	0.0269748	0.0424907	0.231798	0.021424	0.0392262	0.0281896	0.0601631	0.158768	0.133791	0.237038	0.0365433	0.0211143	0.0240284	0.0540204	0.356941	0.0185395	0.0489374	0.0350038	0.0794046	0.152068	0.204698	0.317618	0.0381248	0.0231257	0.0243141	0.0567714	0.244627
	18:1/22:1)	0.00507499	0.00860107	0.00655747	0.0155954	0.0685554	0.0988731	0.151097	0.00505768	0.00380373	0.00423006	0.00855071	0.115386	0.00558835	0.0118679	0.00646458	0.0152844	0.0563606	0.0782656	0.162153	0.00736978	0.00394464	0.00544101	0.0105995	0.0920492	0.00557602	0.01208	0.0074228	0.0133504	0.0655456	0.0750988	0.13095	0.00795012	0.00559026	0.00683585	0.0142767	0.178346	0.0051923	0.0130245	0.00723413	0.0164779	0.0677168	0.088541	0.146773	0.00724845	0.0062798	0.00576948	0.0122097	0.115367
	18:1/24:0)	0.0227712	0.0336184	0.0258412	0.0439682	0.106334	0.139823	0.144131	0.0378565	0.0228199	0.0369304	0.0368871	0.140938	0.0134241	0.0618882	0.0303395	0.0529654	0.11753	0.160234	0.360806	0.0469564	0.0242055	0.0273295	0.044631	0.21293	0.0267147	0.043198	0.0339207	0.0477841	0.105623	0.100244	0.191013	0.0480713	0.0235116	0.0283895	0.0467227	0.250635	0.0190029	0.0391441	0.0356106	0.0524667	0.113313	0.143534	0.251913	0.040428	0.0311863	0.0339033	0.0484785	0.161665
	18:1/24:1)	0.174809	0.213266	0.183153	0.317758	1.06536	1.44286	1.85595	0.233064	0.126896	0.200807	0.196038	1.33705	0.144591	0.244866	0.182063	0.346132	1.13468	1.26818	2.18302	0.26675	0.170136	0.206341	0.297728	1.41169	0.182482	0.264373	0.203168	0.401635	1.30124	1.38851	1.99977	0.327696	0.17669	0.194266	0.306251	1.95252	0.159436	0.241738	0.199885	0.349908	1.01061	1.21256	2.04311	0.23856	0.19536	0.182922	0.280397	1.45597
	18:2/18:0)	0.0274002	0.0543132	0.0281865	0.0431361	0.104871	0.156176	0.25725	0.0310274	0.0237553	0.0306556	0.050055	0.144465	0.0287791	0.068332	0.0271481	0.0512139	0.110161	0.101767	0.326195	0.0313132	0.0281396	0.0333241	0.0658695	0.260961	0.0417941	0.0625212	0.0343038	0.0725212	0.131799	0.139757	0.26999	0.0382707	0.0309564	0.0372077	0.0668627	0.24883	0.0384062	0.0618096	0.0403423	0.0495178	0.115249	0.138833	0.204641	0.0342964	0.0423039	0.0429434	0.0723522	0.184109
[truncated: 1 more columns]

## Sheet: Chol
		1												2												3												4
		Control	Palm	Sacl 0.01 uM	Sacl 0.1 uM	Sacl 1 uM	Sacl 2 uM	Sacl 10 uM	4 NB	P + Myr	CoQ	P + CoQ	Sacl 10 uM + CoQ	Control	Palm	Sacl 0.01 uM	Sacl 0.1 uM	Sacl 1 uM	Sacl 2 uM	Sacl 10 uM	4 NB	P + Myr	CoQ	P + CoQ	Sacl 10 uM + CoQ	Control	Palm	Sacl 0.01 uM	Sacl 0.1 uM	Sacl 1 uM	Sacl 2 uM	Sacl 10 uM	4 NB	P + Myr	CoQ	P + CoQ	Sacl 10 uM + CoQ	Control	Palm	Sacl 0.01 uM	Sacl 0.1 uM	Sacl 1 uM	Sacl 2 uM	Sacl 10 uM	4 NB	P + Myr	CoQ	P + CoQ	Sacl 10 uM + CoQ
		1	2	3	4	5	6	7	8	9	10	11	12	13	14	15	16	17	18	19	20	21	22	23	24	25	26	27	28	29	30	31	32	33	34	35	36	37	38	39	40	41	42	43	44	45	46	47	48
	Chol	17838	15877	24626	15592	20679	20293	10056	20101	22689	17106	13450	20982	17882	12473	24180	20335	20349	25698	11553	15815	27919	18233	16792	18393	22050	20051	19270	15902	17833	27021	11693	24230	23860	24815	13521	19488	19849	15806	26119	17967	17847	26824	13422	18336	22205	16381	19780	21004
	d7	3336	1800	2991	2286	2535	2325	2239	2087	2920	2150	2806	2819	3629	3135	2475	2049	3023	3133	4264	1709	3036	3688	3179	4515	2069	3603	2459	1807	2571	3677	4194	1852	2075	1659	3879	4394	1913	3389	3784	2749	2782	4319	2683	3019	3002	2768	3730	4266
	pmoles/sample
	Cholesterol	26735.6	44102.8	41166.8	34103.2	40787	43640.9	22456.5	48157.6	38851	39781.4	23966.5	37215.3	24637.6	19893.1	48848.5	49621.8	33657	41011.8	13547.1	46269.7	45979.9	24719.4	26410.8	20368.8	53286.6	27825.4	39182.6	44001.1	34681.1	36743.3	13940.2	65415.8	57494	74789	17428.5	22175.7	51879.2	23319.6	34512.4	32679.2	32075.8	31053.5	25013	30367.7	36983.7	29590	26514.7	24617.9
	prot concen	93.7095	48.0705	77.7358	71.6506	75.961	75.7074	23.2226	78.75	81.032	76.4681	54.6628	61.7622	93.2024	45.7886	83.821	82.5533	94.7237	80.7784	23.2226	74.4397	107.655	66.6511	55.9306	37.4214	108.162	55.4235	90.1598	95.4843	89.1456	97.5127	34.8859	73.5	109.937	75.2003	34.6293	35.393	94.9772	43.5066	75.961	81.2855	85.0888	73.9326	36.1537	73.9326	86.3565	71.925	37.9285	45.7886
		285.303	917.46	529.573	475.966	536.946	576.441	967.007	611.525	479.453	520.235	438.443	602.558	264.346	434.457	582.771	601.088	355.317	507.707	583.359	621.574	427.105	370.877	472.207	544.308	492.657	502.051	434.591	460.82	389.038	376.805	399.592	890.01	522.974	994.531	503.286	626.555	546.228	536	454.344	402.029	376.969	420.024	691.853	410.748	428.267	411.4	699.071	537.643
[truncated: 1 more columns]

## Sheet: DAG
		Control	Palm	Sacl 0.01 uM	Sacl 0.1 uM	Sacl 1 uM	Sacl 2 uM	Sacl 10 uM	4 NB	P + Myr	CoQ	P + CoQ	Sacl 10 uM + CoQ	Control	Palm	Sacl 0.01 uM	Sacl 0.1 uM	Sacl 1 uM	Sacl 2 uM	Sacl 10 uM	4 NB	P + Myr	CoQ	P + CoQ	Sacl 10 uM + CoQ	Control	Palm	Sacl 0.01 uM	Sacl 0.1 uM	Sacl 1 uM	Sacl 2 uM	Sacl 10 uM	4 NB	P + Myr	CoQ	P + CoQ	Sacl 10 uM + CoQ	Control	Palm	Sacl 0.01 uM	Sacl 0.1 uM	Sacl 1 uM	Sacl 2 uM	Sacl 10 uM	4 NB	P + Myr	CoQ	P + CoQ	Sacl 10 uM + CoQ
	DG 16:0/18:1) R1	15642	10167	21972	19239	17181	9739	12917	15451	12783	14410	14385	15758	21090	11896	22587	15004	12206	21022	11814	14801	29869	21578	19103	14027	15748	17497	23761	27309	14582	20515	20842	12749	27979	18104	14019	17477	21489	14412	21425	18748	17605	16332	12940	20715	18798	12520	14836	16197
	DG 18:0/16:0 R1	69614	62748	111682	67122	61513	110411	53017	79467	117241	87648	70760	111833	45725	71361	133093	62372	68330	149222	73394	85127	100656	66006	60218	99995	50829	65577	133181	68327	56520	95027	55459	56778	86278	67326	71140	108927	50640	55571	107225	58032	51251	114812	62731	146470	101380	78636	85802	87781
	DG 18:0/18:0 R1	68889	69092	119696	109209	83072	138084	95384	91765	114179	158478	144346	141501	63844	131618	237677	103364	107395	257916	137021	162315	136737	108625	111552	115251	85978	118692	216828	115582	84305	98568	95278	94297	121974	135751	104974	175787	100553	92233	167263	107452	87518	181244	139470	217842	140470	116495	101750	142724
	DG 18:0/18:1 R1	7276	5643	9412	8088	11639	9714	11125	9758	13634	12308	7839	13755	16844	5082	17942	15266	12611	16548	12117	10903	19952	16355	7834	16400	16085	13443	29572	22664	20814	24698	15310	9154	25746	20153	6841	12615	15695	7333	16063	14983	7948	13244	12584	12676	18782	11087	7068	16496
	DG 18:0/20:3 R1	12102	5849	17233	12778	10570	15110	7800	11487	20819	14197	8042	17295	43559	4151	15744	14599	15390	16807	6972	16209	29114	20372	8086	10025	27608	13635	45071	59017	38099	39318	12173	34441	37315	41116	10172	23667	37920	8448	28644	53012	10895	21999	15836	28753	42323	16771	11188	20637
	DG 18:0/20:4 R1	67539	29956	59518	73851	50548	57857	35005	52554	74883	68127	31401	47160	132169	22609	70093	49760	88682	71325	49893	67945	126741	70132	44327	51718	126120	84849	221475	290407	177367	203162	63666	89809	200709	169135	31281	68326	166324	32351	94741	191769	59431	111271	54737	85776	203134	62066	51589	66953
	DG 18:0/22:4 R1	7573	3199	6336	7564	9193	9209	4636	8580	13217	9546	4238	7733	17974	2599	9524	6991	14062	11701	5594	10235	16723	10193	7153	6488	15180	10917	20912	39348	21822	23761	8506	11368	21803	18270	5989	12108	26330	5441	13830	22274	7328	12931	8750	11931	26972	10068	5495	10225
	DG 18:0/22:6 R1	16418	6624	16381	15676	14430	16233	7894	14088	22853	16534	5586	11673	32379	3598	17261	15313	20015	18411	5926	23321	38607	20298	8921	11458	38604	18358	49368	73562	48975	53778	15153	23474	56103	31886	5479	13474	48105	7681	21248	49327	15188	26543	10240	27565	54133	17582	10295	13994
	DG 18:1/18:1 R1	32011	14230	38525	25597	23225	21017	27402	24172	23936	25117	19034	31456	49432	14089	33556	26127	25342	33440	32532	24507	42120	30746	19363	30070	35155	21461	47038	39525	35267	39349	41744	30742	43366	37379	12755	25158	37032	15162	31984	33401	22704	36104	26119	42509	35125	25105	18914	34757
	DG 18:1/20:4 R1	5725	928	5360	11440	6646	4211	6148	5423	3514	7707	2770	4710	9525	2914	8436	11596	10905	9113	13342	8043	10276	7198	2365	10799	7330	3185	14843	19222	11456	15019	8788	8862	13423	13760	1758	6432	9827	1794	7400	16390	6503	8558	7331	8669	15780	6471	2406	7660
	DG 18:1/22:6 R1	11552	502	8548	6379	5725	4937	3327	13818	7407	8170	1005	4859	11278	529	9216	7220	10355	10979	5459	12144	13803	8405	2601	7153	8087	3650	11471	12474	10636	8904	7821	14660	13077	9208	977	3196	10779	219	7754	10486	8595	6400	3650	13527	12707	5791	1042	6611
	DG 15:0/18:1-d7 R1	102324	99939	189358	110436	91366	153707	90573	95855	162688	114924	110575	225733	192463	79971	209530	117415	124579	184882	83897	120684	217230	182527	112803	185698	121924	113909	193150	171563	141742	190861	134452	132690	201841	180589	125016	135267	187730	114256	231992	142835	119522	185554	106001	230065	172760	95119	162316	216418
	DG 16:0/18:1) R1	305.735	203.464	232.068	348.419	376.092	126.722	285.228	322.383	157.147	250.774	260.185	139.616	219.159	297.508	215.597	255.572	195.956	227.41	281.631	245.285	274.999	236.436	338.697	151.073	258.325	307.21	246.037	318.355	205.754	214.973	310.029	192.162	277.238	200.499	224.275	258.407	228.935	252.276	184.705	262.513	294.59	176.035	244.149	180.08	217.62	263.249	182.804	149.683
	DG 18:0/16:0 R1	1360.66	1255.73	1179.59	1215.58	1346.52	1436.64	1170.7	1658.07	1441.3	1525.32	1279.86	990.843	475.156	1784.67	1270.4	1062.42	1096.97	1614.24	1749.62	1410.74	926.723	723.246	1067.67	1076.96	833.782	1151.39	1379.04	796.524	797.505	995.772	824.964	855.799	854.911	745.627	1138.09	1610.55	539.498	972.745	924.385	812.574	857.599	1237.5	1183.59	1273.29	1173.65	1653.42	1057.22	811.217
	DG 18:0/18:0 R1	1346.49	1382.68	1264.23	1977.78	1818.44	1796.72	2106.23	1914.66	1403.66	2757.96	2610.83	1253.7	663.442	3291.64	2268.67	1760.66	1724.13	2790.06	3266.41	2689.92	1258.91	1190.23	1977.82	1241.27	1410.35	2083.98	2245.18	1347.4	1189.56	1032.88	1417.28	1421.31	1208.61	1503.42	1679.37	2599.11	1071.25	1614.5	1441.97	1504.56	1464.47	1953.54	2631.48	1893.74	1626.19	2449.46	1253.73	1318.97
	DG 18:0/18:1 R1	142.215	112.929	99.4096	146.474	254.777	126.396	245.658	203.599	167.609	214.194	141.786	121.87	175.036	127.096	171.259	260.035	202.458	179.011	288.854	180.687	183.695	179.206	138.897	176.631	263.853	236.031	306.208	264.206	293.689	258.806	227.739	137.976	255.112	223.192	109.442	186.52	167.208	128.361	138.479	209.795	132.996	142.751	237.432	110.195	217.435	233.119	87.0894	152.446
	DG 18:0/20:3 R1	236.543	117.051	182.015	231.41	231.377	196.608	172.237	239.675	255.938	247.068	145.458	153.234	452.648	103.813	150.279	248.674	247.072	181.813	166.204	268.619	268.048	223.222	143.365	107.971	452.872	239.402	466.694	687.992	537.582	412.007	181.076	519.12	369.746	455.354	162.731	349.93	403.984	147.878	246.94	742.283	182.31	237.117	298.79	249.955	489.963	352.632	137.855	190.714
	DG 18:0/20:4 R1	1320.1	599.486	628.629	1337.44	1106.49	752.822	772.968	1096.53	920.572	1185.6	567.958	417.839	1373.45	565.43	669.05	847.592	1423.71	771.573	1189.39	1126	1166.88	768.456	785.919	557.012	2068.83	1489.77	2293.3	3385.43	2502.67	2128.9	947.044	1353.67	1988.78	1873.15	500.432	1010.24	1771.95	566.29	816.761	2685.18	994.478	1199.34	1032.76	745.668	2351.63	1305.02	635.661	618.738
	DG 18:0/22:4 R1	148.02	64.0191	66.9209	136.984	201.235	119.825	102.37	179.02	162.483	166.127	76.6539	68.5146	186.779	64.9986	90.9082	119.082	225.752	126.578	133.354	169.617	153.966	111.688	126.823	69.8769	249.008	191.679	216.536	458.7	307.912	248.987	126.528	171.347	216.041	202.338	95.8117	179.024	280.509	95.2423	119.228	311.884	122.622	139.377	165.093	103.719	312.248	211.693	67.7074	94.4931
	DG 18:0/22:6 R1	320.902	132.561	173.016	283.893	315.872	211.22	174.312	293.944	280.943	287.738	101.035	103.423	336.47	89.9826	164.759	260.835	321.322	199.165	141.268	386.48	355.448	222.411	158.17	123.405	633.247	322.327	511.188	857.551	691.044	563.531	225.404	353.817	555.913	353.133	87.6528	199.221	512.491	134.452	183.179	690.685	254.146	286.095	193.206	239.628	626.684	369.684	126.851	129.324
	DG 18:1/18:1 R1	625.679	284.774	406.901	463.563	508.395	273.468	605.081	504.345	294.256	437.106	344.273	278.701	513.678	352.353	320.298	445.037	406.842	361.744	775.522	406.135	387.792	336.893	343.306	323.859	576.671	376.81	487.062	460.764	497.622	412.331	620.95	463.366	429.705	413.968	204.054	371.975	394.524	265.404	275.734	467.686	379.913	389.148	492.807	369.539	406.633	527.865	233.052	321.202
	DG 18:1/20:4 R1	111.899	18.5713	56.6123	207.179	145.481	54.7926	135.758	113.15	43.1993	134.123	50.1017	41.7307	98.9801	72.8764	80.5231	197.522	175.07	98.5818	318.057	133.29	94.6094	78.8705	41.9315	116.307	120.239	55.9218	153.694	224.081	161.646	157.382	130.723	133.574	133.006	152.39	28.1244	95.1008	104.693	31.4032	63.7953	229.496	108.817	92.2427	138.319	75.3613	182.681	136.061	29.6459	70.7889
	DG 18:1/22:6 R1	225.793	10.0461	90.284	115.524	125.32	64.2391	73.4656	288.31	91.0577	142.181	18.1777	43.0509	117.197	13.2298	87.9683	122.983	166.24	118.768	130.136	201.253	127.082	92.096	46.1158	77.0391	132.656	64.0862	118.778	145.416	150.075	93.3035	116.339	220.966	129.577	101.977	15.63	47.2547	114.835	3.8335	66.8471	146.827	143.823	68.9826	68.8673	117.593	147.106	121.763	12.8392	61.0947
	Total	6144.03	4181.31	4379.67	6464.25	6430.01	5159.45	5844.02	6813.69	5218.16	7348.2	5596.31	3612.52	4611.99	6763.6	5489.71	5580.41	6185.52	6668.95	8440.44	7218.02	5198.16	4162.76	5168.71	4021.41	6999.84	6518.61	8423.71	8946.42	7335.06	6518.87	5128.08	5823.11	6418.65	6225.05	4245.62	6907.33	5589.88	4212.38	4462.02	8063.49	4935.76	5922.14	6686.5	5358.77	7751.84	7623.97	3824.45	3918.67
		Control	Palm	Sacl 0.01 uM	Sacl 0.1 uM	Sacl 1 uM	Sacl 2 uM	Sacl 10 uM	4 NB	P + Myr	CoQ	P + CoQ	Sacl 10 uM + CoQ	Control	Palm	Sacl 0.01 uM	Sacl 0.1 uM	Sacl 1 uM	Sacl 2 uM	Sacl 10 uM	4 NB	P + Myr	CoQ	P + CoQ	Sacl 10 uM + CoQ	Control	Palm	Sacl 0.01 uM	Sacl 0.1 uM	Sacl 1 uM	Sacl 2 uM	Sacl 10 uM	4 NB	P + Myr	CoQ	P + CoQ	Sacl 10 uM + CoQ	Control	Palm	Sacl 0.01 uM	Sacl 0.1 uM	Sacl 1 uM	Sacl 2 uM	Sacl 10 uM	4 NB	P + Myr	CoQ	P + CoQ	Sacl 10 uM + CoQ
	ug prot	93.7095	48.0705	77.7358	71.6506	75.961	75.7074	23.2226	78.75	81.032	76.4681	54.6628	61.7622	93.2024	45.7886	83.821	82.5533	94.7237	80.7784	23.2226	74.4397	107.655	66.6511	55.9306	37.4214	108.162	55.4235	90.1598	95.4843	89.1456	97.5127	34.8859	73.5	109.937	75.2003	34.6293	35.393	94.9772	43.5066	75.961	81.2855	85.0888	73.9326	36.1537	73.9326	86.3565	71.925	37.9285	45.7886
		65.5647	86.9829	56.3405	90.219	84.6488	68.1499	251.652	86.523	64.3963	96.0949	102.379	58.4909	49.4836	147.714	65.4932	67.5977	65.3007	82.5585	363.457	96.9647	48.2855	62.4559	92.413	107.463	64.7163	117.615	93.4309	93.6951	82.2818	66.8515	146.996	79.2259	58.385	82.7796	122.602	195.161	58.855	96.8216	58.741	99.1995	58.0072	80.1018	184.947	72.4819	89.7656	105.999	100.833	85.5818
[truncated: 1 more columns]
