# Supplementary material for: Mitochondrial electron transport chain, ceramide, and coenzyme Q are linked in a pathway that drives insulin resistance in skeletal muscle
Source: eLife. 2023 Dec 27;12:RP87340. doi: 10.7554/eLife.87340 (PMC10752590; doi:10.7554/eLife.87340)
Supplement: Source data 4. [file elife-87340-data4.xlsx]

## Sheet: Final summary
Compound/Sample	C1	C2	0.1 uM 1	0.1 uM 2	1 uM 1	1 uM 2	2 uM 1	2 uM 2	Control 3	Control 4	0.1 uM 3	0.1 uM 4	1 uM 3	1 uM 4	2 uM 3	2 uM 4
CL 18:1/18:1/18:1/18:1	#VALUE!	24.5828	23.5667	#VALUE!	34.867	18.672	#VALUE!	36.0008	20.9473	#VALUE!	1.62484	25.9486	18.4367	#VALUE!	14.0629	26.8479
CL 18:1/18:1/18:2/18:2 599.4	#VALUE!	87.8928	37.3806	#VALUE!	54.1674	43.0696	#VALUE!	60.9366	87.5213	45.5739	22.7785	23.1165	33.3092	8.20195	70.9004	70.8792
CL 18:1/18:1/18:2/18:2 601.41	#VALUE!	467.401	380.328	#VALUE!	665.862	425.408	#VALUE!	313.362	432.746	552.082	285.36	418.493	503.894	40.16	436.061	413.753
CL 18:1/18:1/18:2/18:2 603.43	#VALUE!	37.3902	6.70697	#VALUE!	61.1465	#VALUE!	#VALUE!	39.7766	48.8962	44.3906	34.2444	26.0938	49.9766	1.03448	40.8215	41.0016
CL 18:1/18:2/18:2/18:2	#VALUE!	397.734	225.114	30.3463	316.015	203.496	79.6306	364.361	326.563	250.7	142.189	171.401	230.19	284.667	246.742	321.688
CL 18:1/18:2/18:2/18:2	#VALUE!	308.223	287.907	24.0985	334.252	305.243	2.63836	235.33	322.86	248.42	231.188	196.478	225.908	8.31278	269.65	272.393
CL 18:2/18:2/18:2/18:2	2162.87	219.509	358.054	1494.11	257.769	276.469	1296.76	200.115	254.897	6.49407	296.274	298.142	109.697	536.415	161.137	87.3993
CL 18:2/18:2/18:2/20:4	#VALUE!	#VALUE!	#VALUE!	#VALUE!	#VALUE!	#VALUE!	#VALUE!	16.8598	#VALUE!	#VALUE!	#VALUE!	#VALUE!	#VALUE!	#VALUE!	2.39962	#VALUE!
Total CL	#VALUE!	1518.15	1295.49	#VALUE!	1689.21	#VALUE!	#VALUE!	1213.88	1473.48	1147.66	1012.03	1133.72	1152.97	#VALUE!	1241.78	#VALUE!
DG 16:0/18:1) R1	81.3059	70.6731	117.607	82.889	86.9764	94.4356	71.7127	101.882	104.541	101.029	125.828	138.343	145.339	114.423	83.2378	99.5797
DG 18:0/16:0 R1	19.5056	17.1248	32.2099	20.4744	22.6583	25.7673	26.674	26.8128	21.6489	20.3748	22.1098	23.1046	22.0801	18.808	25.5253	24.6167
DG 18:0/18:0 R1	33.8923	26.4294	31.5658	27.5738	31.1667	22.783	32.0213	32.9389	21.957	27.569	20.4363	19.7398	31.1644	28.6095	36.1399	27.3536
DG 18:0/18:1 R1	34.6282	31.7067	53.5372	29.1846	38.2852	39.1595	32.2603	40.6799	33.437	39.422	51.3294	43.4077	56.8421	51.0691	38.0652	44.8775
DG 18:0/20:4 R1	38.6959	33.2391	54.4854	32.6687	46.2858	46.739	41.6817	50.1363	48.2337	39.0551	66.5326	60.7349	81.8917	70.6869	36.7894	56.3764
DG 18:0/22:4 R1	6.18649	8.4235	10.9599	4.83981	10.2162	3.03625	7.67534	6.64496	4.08438	6.77372	12.726	11.1261	14.9993	9.13403	5.83157	7.24316
DG 18:0/22:6 R1	14.9285	20.1465	39.1198	16.1959	30.0332	33.9852	42.9549	24.0172	27.1115	30.8837	47.9021	45.596	57.2418	39.6479	24.1521	26.0253
DG 18:1/18:1 R1	234.189	210.113	281.532	221.851	297.122	329.266	259.371	272.941	257.618	244.435	343.871	346.659	384.399	332.457	274.478	289.18
DG 18:1/20:4 R1	28.66	40.02	53.4033	44.5277	49.8451	44.6975	46.951	51.873	50.2675	51.7285	69.1184	57.3751	81.0494	61.4155	48.4062	60.5719
DG 18:1/22:6 R1	63.8543	74.1259	99.9997	67.925	90.469	61.8535	85.1614	73.6346	79.3008	71.3529	106.36	85.7786	107.032	86.7709	68.0953	83.2487
Total DG	555.846	532.002	774.42	548.13	703.058	701.723	646.464	681.561	648.2	632.624	866.214	831.865	982.038	813.022	640.721	719.073
Cer (d18:1/16:0)	4.33314	3.64048	45.6991	36.6712	52.8822	50.6293	61.3493	58.3843	5.87084	5.13065	48.5248	46.95	73.2914	55.7658	32.704	52.7282
Cer (d18:1/18:0)	4.81962	1.88146	22.0901	23.7486	24.0305	23.4845	33.9273	24.3611	2.21414	1.84553	22.5737	23.7777	28.0352	22.7644	13.4906	23.324
Cer (d18:1/20:0)	1.26156	0.55199	5.39379	6.54478	6.1247	6.0891	8.44488	6.77139	0.662839	0.505344	4.61591	5.45651	7.40518	6.19063	3.59976	5.82782
Cer (d18:1/22:0)	3.48656	3.84273	41.092	28.9271	44.8622	41.5253	44.6112	44.6997	4.12458	4.09936	34.9996	37.2179	52.7538	43.3606	28.4836	44.6357
Cer (d18:1/22:1)	0.559283	0.537819	5.25555	4.85032	7.28946	7.2171	9.14509	8.39083	0.723679	0.545309	4.67699	4.67964	8.39889	7.06759	4.49015	7.12079
Cer (d18:1/24:0)	7.13628	10.7565	44.1078	17.9138	36.5278	34.8376	28.4104	34.5997	13.8138	14.4979	40.8014	36.4519	49.2136	40.4373	28.1477	35.7465
Cer (d18:1/24:1)	15.4298	18.3207	101.613	68.8776	118.882	111.405	112.744	124.611	25.7062	25.9771	104.657	99.1841	152.611	123.539	74.2921	124.95
Cer (d18:2/18:0)	0.196944	0.203949	2.35786	1.93812	2.71336	2.3543	3.04035	3.17149	0.313685	0.254647	2.14142	2.25755	3.23494	2.56823	1.57931	2.51407
Total Cer	37.2232	39.7357	267.609	189.472	293.312	277.542	301.673	304.989	53.4298	52.8559	262.99	255.975	374.944	301.693	186.787	296.847

## Sheet: CL
Sample	C1	C2	0.1 uM 1	0.1 uM 2	1 uM 1	1 uM 2	2 uM 1	2 uM 2	Control 3	Control 4	0.1 uM 3	0.1 uM 4	1 uM 3	1 uM 4	2 uM 3	2 uM 4					2
CL 18:1/18:1/18:1/18:1	N/F	1048	766	N/F	1214	512	N/F	1373	724	N/F	53	1072	719	N/F	504	1214
CL 18:1/18:1/18:2/18:2 599.4	N/F	3747	1215	N/F	1886	1181	N/F	2324	3025	1579	743	955	1299	222	2541	3205
CL 18:1/18:1/18:2/18:2 601.41	N/F	19926	12362	N/F	23184	11665	N/F	11951	14957	19128	9308	17289	19651	1087	15628	18709
CL 18:1/18:1/18:2/18:2 603.43	N/F	1594	218	N/F	2129	N/F	N/F	1517	1690	1538	1117	1078	1949	28	1463	1854
CL 18:1/18:2/18:2/18:2	N/F	16956	7317	170	11003	5580	664	13896	11287	8686	4638	7081	8977	7705	8843	14546
CL 18:1/18:2/18:2/18:2	N/F	13140	9358	135	11638	8370	22	8975	11159	8607	7541	8117	8810	225	9664	12317
CL 18:2/18:2/18:2/18:2	13140	9358	11638	8370	8975	7581	10813	7632	8810	225	9664	12317	4278	14519	5775	3952
CL 18:2/18:2/18:2/20:4	N/F	N/F	N/F	N/F	N/F	N/F	N/F	643	N/F	N/F	N/F	N/F	N/F	N/F	86	N/F
CL 14:0/14:0/14:0/14:0	24301	170526	130014	22408	139272	109683	33354	152552	138252	138588	130474	165250	155993	108267	143356	180871
CL 18:1/18:1/18:1/18:1	#VALUE!	24.5828	23.5667	#VALUE!	34.867	18.672	#VALUE!	36.0008	20.9473	#VALUE!	1.62484	25.9486	18.4367	#VALUE!	14.0629	26.8479
CL 18:1/18:1/18:2/18:2 599.4	#VALUE!	87.8928	37.3806	#VALUE!	54.1674	43.0696	#VALUE!	60.9366	87.5213	45.5739	22.7785	23.1165	33.3092	8.20195	70.9004	70.8792
CL 18:1/18:1/18:2/18:2 601.41	#VALUE!	467.401	380.328	#VALUE!	665.862	425.408	#VALUE!	313.362	432.746	552.082	285.36	418.493	503.894	40.16	436.061	413.753
CL 18:1/18:1/18:2/18:2 603.43	#VALUE!	37.3902	6.70697	#VALUE!	61.1465	#VALUE!	#VALUE!	39.7766	48.8962	44.3906	34.2444	26.0938	49.9766	1.03448	40.8215	41.0016
CL 18:1/18:2/18:2/18:2	#VALUE!	397.734	225.114	30.3463	316.015	203.496	79.6306	364.361	326.563	250.7	142.189	171.401	230.19	284.667	246.742	321.688
CL 18:1/18:2/18:2/18:2	#VALUE!	308.223	287.907	24.0985	334.252	305.243	2.63836	235.33	322.86	248.42	231.188	196.478	225.908	8.31278	269.65	272.393
CL 18:2/18:2/18:2/18:2	2162.87	219.509	358.054	1494.11	257.769	276.469	1296.76	200.115	254.897	6.49407	296.274	298.142	109.697	536.415	161.137	87.3993
CL 18:2/18:2/18:2/20:4	#VALUE!	#VALUE!	#VALUE!	#VALUE!	#VALUE!	#VALUE!	#VALUE!	16.8598	#VALUE!	#VALUE!	#VALUE!	#VALUE!	#VALUE!	#VALUE!	2.39962	#VALUE!

## Sheet: DAG
Compound/Sample	C1	C2	0.1 uM 1	0.1 uM 2	1 uM 1	1 uM 2	2 uM 1	2 uM 2	Control 3	Control 4	0.1 uM 3	0.1 uM 4	1 uM 3	1 uM 4	2 uM 3	2 uM 4
DG 16:0/18:1) R1	10054	14758	22824	11372	16959	12721	13800	19242	18659	24505	26617	27753	30542	23313	17942	19866
DG 18:0/16:0 R1	2412	3576	6251	2809	4418	3471	5133	5064	3864	4942	4677	4635	4640	3832	5502	4911
DG 18:0/18:0 R1	4191	5519	6126	3783	6077	3069	6162	6221	3919	6687	4323	3960	6549	5829	7790	5457
DG 18:0/18:1 R1	4282	6621	10390	4004	7465	5275	6208	7683	5968	9562	10858	8708	11945	10405	8205	8953
DG 18:0/20:4 R1	4785	6941	10574	4482	9025	6296	8021	9469	8609	9473	14074	12184	17209	14402	7930	11247
DG 18:0/22:4 R1	765	1759	2127	664	1992	409	1477	1255	729	1643	2692	2232	3152	1861	1257	1445
DG 18:0/22:6 R1	1846	4207	7592	2222	5856	4578	8266	4536	4839	7491	10133	9147	12029	8078	5206	5192
DG 18:1/18:1 R1	28959	43876	54637	30437	57934	44354	49912	51549	45981	59289	72741	69543	80779	67736	59164	57691
DG 18:1/20:4 R1	3544	8357	10364	6109	9719	6021	9035	9797	8972	12547	14621	11510	17032	12513	10434	12084
DG 18:1/22:6 R1	7896	15479	19407	9319	17640	8332	16388	13907	14154	17307	22499	17208	22492	17679	14678	16608
DG 15:0/18:1-d7 R1	247313	417641	388141	274391	389968	269411	384869	377730	356970	485110	423071	401219	420287	407487	431102	398997
pmoles/sample
DG 16:0/18:1) R1	81.3059	70.6731	117.607	82.889	86.9764	94.4356	71.7127	101.882	104.541	101.029	125.828	138.343	145.339	114.423	83.2378	99.5797
DG 18:0/16:0 R1	19.5056	17.1248	32.2099	20.4744	22.6583	25.7673	26.674	26.8128	21.6489	20.3748	22.1098	23.1046	22.0801	18.808	25.5253	24.6167
DG 18:0/18:0 R1	33.8923	26.4294	31.5658	27.5738	31.1667	22.783	32.0213	32.9389	21.957	27.569	20.4363	19.7398	31.1644	28.6095	36.1399	27.3536
DG 18:0/18:1 R1	34.6282	31.7067	53.5372	29.1846	38.2852	39.1595	32.2603	40.6799	33.437	39.422	51.3294	43.4077	56.8421	51.0691	38.0652	44.8775
DG 18:0/20:4 R1	38.6959	33.2391	54.4854	32.6687	46.2858	46.739	41.6817	50.1363	48.2337	39.0551	66.5326	60.7349	81.8917	70.6869	36.7894	56.3764
DG 18:0/22:4 R1	6.18649	8.4235	10.9599	4.83981	10.2162	3.03625	7.67534	6.64496	4.08438	6.77372	12.726	11.1261	14.9993	9.13403	5.83157	7.24316
DG 18:0/22:6 R1	14.9285	20.1465	39.1198	16.1959	30.0332	33.9852	42.9549	24.0172	27.1115	30.8837	47.9021	45.596	57.2418	39.6479	24.1521	26.0253
DG 18:1/18:1 R1	234.189	210.113	281.532	221.851	297.122	329.266	259.371	272.941	257.618	244.435	343.871	346.659	384.399	332.457	274.478	289.18
DG 18:1/20:4 R1	28.66	40.02	53.4033	44.5277	49.8451	44.6975	46.951	51.873	50.2675	51.7285	69.1184	57.3751	81.0494	61.4155	48.4062	60.5719
DG 18:1/22:6 R1	63.8543	74.1259	99.9997	67.925	90.469	61.8535	85.1614	73.6346	79.3008	71.3529	106.36	85.7786	107.032	86.7709	68.0953	83.2487
Total	555.846	532.002	774.42	548.13	703.058	701.723	646.464	681.561	648.2	632.624	866.214	831.865	982.038	813.022	640.721	719.073

## Sheet: Ceramide
DG 16:0/18:1) R1	C1	C2	0.1 uM 1	0.1 uM 2	1 uM 1	1 uM 2	2 uM 1	2 uM 2	Control 3	Control 4	0.1 uM 3	0.1 uM 4	1 uM 3	1 uM 4	2 uM 3	2 uM 4
Cer (d18:1/16:0)	23212	32112	424457	197006	493379	452164	349409	500691	47669	54561	500448	453684	720218	536828	326934	503358
Cer (d18:1/18:0)	25818	16596	205175	127583	224199	209737	193230	208916	17978	19626	232808	229767	275495	219141	134862	222657
Cer (d18:1/20:0)	6758	4869	50098	35160	57142	54381	48097	58070	5382	5374	47605	52727	72769	59594	35986	55634
Cer (d18:1/22:0)	18677	33896	381666	155403	418554	370857	254079	383335	33490	43594	360960	359641	518399	417410	284744	426105
Cer (d18:1/22:1)	2996	4744	48814	26057	68009	64455	52085	71958	5876	5799	48235	45220	82534	68036	44887	67977
Cer (d18:1/24:0)	38228	94881	409677	96237	340796	311130	161809	296720	112163	154176	420795	352239	483611	389269	281386	341246
Cer (d18:1/24:1)	82655	161604	943786	370026	1109139	994946	642123	1068633	208725	276249	1079351	958429	1499675	1189243	742681	1192806
Cer (d18:2/18:0)	1055	1799	21900	10412	25315	21026	17316	27198	2547	2708	22085	21815	31789	24723	15788	24000
Cer (d18:1/17:0)	2678427	4410409	4644043	2686112	4664884	4465439	2847703	4287893	4059811	5317167	5156626	4831565	4913385	4813239	4998383	4773138
pmoles/sample
Cer (d18:1/16:0)	4.33314	3.64048	45.6991	36.6712	52.8822	50.6293	61.3493	58.3843	5.87084	5.13065	48.5248	46.95	73.2914	55.7658	32.704	52.7282
Cer (d18:1/18:0)	4.81962	1.88146	22.0901	23.7486	24.0305	23.4845	33.9273	24.3611	2.21414	1.84553	22.5737	23.7777	28.0352	22.7644	13.4906	23.324
Cer (d18:1/20:0)	1.26156	0.55199	5.39379	6.54478	6.1247	6.0891	8.44488	6.77139	0.662839	0.505344	4.61591	5.45651	7.40518	6.19063	3.59976	5.82782
Cer (d18:1/22:0)	3.48656	3.84273	41.092	28.9271	44.8622	41.5253	44.6112	44.6997	4.12458	4.09936	34.9996	37.2179	52.7538	43.3606	28.4836	44.6357
Cer (d18:1/22:1)	0.559283	0.537819	5.25555	4.85032	7.28946	7.2171	9.14509	8.39083	0.723679	0.545309	4.67699	4.67964	8.39889	7.06759	4.49015	7.12079
Cer (d18:1/24:0)	7.13628	10.7565	44.1078	17.9138	36.5278	34.8376	28.4104	34.5997	13.8138	14.4979	40.8014	36.4519	49.2136	40.4373	28.1477	35.7465
Cer (d18:1/24:1)	15.4298	18.3207	101.613	68.8776	118.882	111.405	112.744	124.611	25.7062	25.9771	104.657	99.1841	152.611	123.539	74.2921	124.95
Cer (d18:2/18:0)	0.196944	0.203949	2.35786	1.93812	2.71336	2.3543	3.04035	3.17149	0.313685	0.254647	2.14142	2.25755	3.23494	2.56823	1.57931	2.51407
Total	37.2232	39.7357	267.609	189.472	293.312	277.542	301.673	304.989	53.4298	52.8559	262.99	255.975	374.944	301.693	186.787	296.847
