# Supplementary material for: Mitochondrial electron transport chain, ceramide, and coenzyme Q are linked in a pathway that drives insulin resistance in skeletal muscle
Source: eLife. 2023 Dec 27;12:RP87340. doi: 10.7554/eLife.87340 (PMC10752590; doi:10.7554/eLife.87340)
Supplement: Source data 5. [file elife-87340-data5.xlsx]

## Sheet: Fig. 2-3 and Sup 3-4Cardiolipin
		1	2	3	4	5	6	7	8	9	10	11	12	13	14	15	16	17	18
	CL 18:1/18:1/18:1/18:1	29609	28296	38139	20903	11325	73445	25057	24778	20488	29540	12861	15944	17398	16757	24698	19644	18914	14523
	CL 18:1/18:1/18:2/18:2	8286	1295	1891	6623	3621	17431	3945	6735	986	1440	840	9153	1125	5632	9338	1127	5810	4998
	CL 18:2/18:2/18:2/18:2	7629	5562	6691	3626	3347	6550	4813	4304	3770	6429	1966	7358	3238	4145	6538	3680	3098	3346
	CL 14:0/14:0/14:0/14:0	11264942	11375538	17802363	11344234	8317357	19067078	11251864	15231747	14482617	15714834	13332499	8069156	13152735	19860912	14879646	19483180	23495987	13596161
	total prot	56.4159	52.0065	54.8352	46.4325	48.0132	51.341	45.0182	50.0099	51.5906	33.0382	37.4475	47.0149	36.3659	35.534	42.7719	34.7852	33.7869	43.4375
		SMPD5									ASAH1
		Cont 1	Palm 1	Dox 1	Cont 2	Palm 2	Dox 2	Cont 3	Palm 3	Dox 3	Cont 1	Pal 1	Dox + pal 1	Cont 2	Pal 2	Dox + pal 2	Cont 3	Pal 3	Dox + pal 3
	CL 18:1/18:1/18:1/18:1	10.5137	9.94977	8.56942	7.37044	5.44644	15.4077	8.90768	6.50694	5.65865	7.51901	3.85854	7.90368	5.29107	3.37487	6.63941	4.03302	3.21995	4.27268
	CL 18:1/18:1/18:2/18:2	2.94223	0.455363	0.424887	2.33528	1.74142	3.65677	1.40243	1.76867	0.272326	0.366533	0.252016	4.53728	0.342134	1.13429	2.51027	0.231379	0.989105	1.47042
	CL 18:2/18:2/18:2/18:2	2.70894	1.95578	1.5034	1.27853	1.60965	1.3741	1.71101	1.13027	1.04125	1.63642	0.589837	3.64747	0.984738	0.834806	1.75757	0.755523	0.527409	0.984396
	Total CL	16.1648	12.3609	10.4977	10.9843	8.79751	20.4386	12.0211	9.40588	6.97222	9.52196	4.70039	16.0884	6.61794	5.34396	10.9072	5.01992	4.73647	6.72749
	CL 18:1/18:1/18:1/18:1	0.18636	0.191318	0.156276	0.158735	0.113436	0.300105	0.197868	0.130113	0.109684	0.227586	0.103039	0.16811	0.145495	0.0949758	0.155228	0.11594	0.0953018	0.0983638
	CL 18:1/18:1/18:2/18:2	0.0521524	0.00875588	0.00774845	0.0502941	0.0362696	0.0712252	0.0311526	0.0353665	0.00527861	0.0110942	0.00672985	0.0965073	0.00940809	0.0319212	0.0586898	0.00665164	0.0292748	0.0338513
	CL 18:2/18:2/18:2/18:2	0.0480173	0.0376063	0.0274166	0.0275353	0.0335251	0.0267641	0.038007	0.022601	0.0201829	0.0495311	0.015751	0.0775812	0.0270786	0.0234931	0.0410916	0.0217197	0.0156099	0.0226623
		0	0	0	0	0	0	0	0	0	0	0	0	0	0	0	0	0	0
	Total CL	0.28653	0.23768	0.191441	0.236564	0.183231	0.398095	0.267028	0.18808	0.135145	0.288211	0.12552	0.342199	0.181982	0.15039	0.255009	0.144312	0.140186	0.154877

## Sheet: Fig. 2-3 and Sup 3-4 Sph
		1	2	3	5	6	7	9	10	11	13	14	15	16	17	18	19	20	21
	Sph 18:0	5124	5127	6636	4993	6078	6125	4467	5207	4786	1538	3036	4213	3188	5194	6215	4595	5421	4108
	Sph 18:1	13425	13587	15111	11787	16501	21842	9452	12417	13118	5929	9959	7625	5330	10489	9097	7840	8875	11556
	Sph 17:0	155346	162298	139191	158079	137877	233028	140522	139066	156893	144129	146755	144309	148310	146640	151378	188934	173170	165286
	pmoles/sample
	Sph 18:0	6.59689	6.31801	9.5351	6.31709	8.81655	5.25688	6.35772	7.48853	6.10097	2.1342	4.13751	5.83886	4.2991	7.08402	8.21123	4.86413	6.2609	4.97078
	Sph 18:1	17.284	16.7433	21.7126	14.9128	23.9358	18.7462	13.4527	17.8577	16.7222	8.22735	13.5723	10.5676	7.18765	14.3058	12.0189	8.29919	10.25	13.983
	Total Sph	23.8809	23.0613	31.2477	21.2299	32.7524	24.0031	19.8104	25.3462	22.8232	10.3616	17.7098	16.4065	11.4868	21.3898	20.2302	13.1633	16.5109	18.9538
	total prot	56.4159	52.0065	54.8352	46.4325	48.0132	51.341	45.0182	50.0099	51.5906	33.0382	37.4475	47.0149	36.3659	35.534	42.7719	34.7852	33.7869	43.4375
		SMPD5									ASAH1
		Cont 1	Palm 1	Dox 1	Cont 2	Palm 2	Dox 2	Cont 3	Palm 3	Dox 3	Cont 1	Pal 1	Dox + pal 1	Cont 2	Pal 2	Dox + pal 2	Cont 3	Pal 3	Dox + pal 3
	Sph 18:0	0.116933	0.121485	0.173887	0.136049	0.183628	0.102391	0.141226	0.149741	0.118258	0.064598	0.110488	0.124192	0.118218	0.199359	0.191977	0.139833	0.185305	0.114435
	Sph 18:1	0.306368	0.321946	0.395961	0.321171	0.498526	0.365132	0.298828	0.357084	0.324133	0.249026	0.362435	0.224771	0.197648	0.402594	0.281	0.238584	0.303373	0.321912
	Total Sph	0.423301	0.44343	0.569848	0.45722	0.682154	0.467524	0.440054	0.506825	0.442391	0.313624	0.472923	0.348963	0.315866	0.601953	0.472977	0.378417	0.488679	0.436347

## Sheet: Fig. 2-3 and Sup 3-4 SM
		1	2	3	5	6	7	9	10	11	13	14	15	16	17	18	19	20	21
	SM (d18:1/16:0)	26681233	33096654	35324749	18265341	31027038	39565794	22393414	27208893	27441106	16579400	19811726	23602582	10676089	16885978	18571790	14716349	22682912	20677184
	SM (d18:1/18:0)	5923327	6756007	7444737	4663272	5792256	11124076	5151792	4553936	5738364	2856766	3171223	3369266	1981571	3009677	3432866	3349429	4174425	3965433
	SM (d18:1/24:0)	19085	16012	41320	32920	21886	37448	23050	22371	34151	20565	11767	19225	17001	16862	25989	19654	25924	26967
	SM (d18:1/16:1) - 184.1	2756804	4495193	4358996	2695526	4218083	3766429	2973838	4360990	3604521	1331243	2002890	1959720	1177164	1812357	2010955	1288678	1969853	1986068
	SM (d18:1/18:1) -184.1	1137778	1315789	1609697	989352	1261931	1380305	1111990	1322796	1246504	562790	644306	556261	460263	568407	550543	522853	622509	545516
	SM (d18:1/20:1) -184.1	111087	95091	132013	95727	84511	124423	99311	99281	110729	61977	50497	63748	51281	46681	70501	61239	52112	74356
	SM (d18:1/22:1) -184.1	205217	204606	221966	188082	168849	295237	178641	182541	208663	122551	127982	117555	111954	112123	138017	123275	131515	130117
	SM (d18:1/24:1) -184.1	3120640	2820371	3766488	2534164	2475638	4636665	2601759	2423291	3078766	1913038	1648003	2049261	1639482	1652870	2122366	1908782	1970864	2098431
	SM (d18:1/17:0)	51605524	74906441	59294810	47463599	67498830	87253906	53784565	50510989	53976208	52952415	65233761	64624293	38547141	61021196	55687929	62381345	79870342	63547531
	pmoles/sample
	SM (d18:1/16:0)	1034.05	883.68	1191.5	769.657	919.336	906.912	832.708	1077.35	1016.79	626.2	607.407	730.455	553.924	553.446	666.995	471.819	567.993	650.763
	SM (d18:1/18:0)	229.562	180.385	251.109	196.499	171.625	254.982	191.571	180.315	212.626	107.899	97.2264	104.272	102.813	98.6437	123.289	107.386	104.53	124.802
	SM (d18:1/24:0)	0.739649	0.42752	1.39371	1.38717	0.648485	0.858368	0.857123	0.885787	1.26541	0.776735	0.360764	0.594977	0.882089	0.55266	0.93338	0.630124	0.649152	0.848719
	SM (d18:2/16:0)	106.841	120.022	147.028	113.583	124.982	86.3326	110.583	172.675	133.56	50.2807	61.4065	60.6496	61.0766	59.4009	72.2223	41.3161	49.3263	62.5065
	SM (d18:2/18:0)	44.0952	35.1315	54.2947	41.6889	37.3912	31.6388	41.3498	52.3766	46.1872	21.2564	19.7538	17.2152	23.8805	18.6298	19.7724	16.7631	15.588	17.1688
	SM (d18:2/20:0)	4.30524	2.53893	4.45277	4.0337	2.50407	2.85198	3.69292	3.93107	4.10288	2.34086	1.54819	1.97288	2.66069	1.52999	2.532	1.96338	1.30491	2.34017
	SM (d18:2/22:0)	7.9533	5.46297	7.48686	7.92532	5.00302	6.76731	6.64284	7.22777	7.73167	4.62872	3.9238	3.63811	5.80868	3.67489	4.9568	3.9523	3.29321	4.09511
	SM (d18:1/24:1) -184.1	120.942	75.3038	127.043	106.783	73.3535	106.28	96.7474	95.951	114.079	72.255	50.5261	63.4208	85.0637	54.1736	76.2236	61.1972	49.3516	66.0429
	Total SM	1548.48	1302.95	1784.3	1241.56	1334.84	1396.62	1284.15	1590.71	1536.34	885.638	842.153	982.219	836.109	790.052	966.925	705.027	792.037	928.567
	total prot	56.4159	52.0065	54.8352	46.4325	48.0132	51.341	45.0182	50.0099	51.5906	33.0382	37.4475	47.0149	36.3659	35.534	42.7719	34.7852	33.7869	43.4375
		SMPD5									ASAH1
		Cont 1	Palm 1	Dox 1	Cont 2	Palm 2	Dox 2	Cont 3	Palm 3	Dox 3	Cont 1	Pal 1	Dox + pal 1	Cont 2	Pal 2	Dox + pal 2	Cont 3	Pal 3	Dox + pal 3
	SM (d18:1/16:0)	18.329	16.9917	21.7287	16.5758	19.1476	17.6645	18.4971	21.5427	19.7087	18.9538	16.2202	15.5367	15.2319	15.5751	15.5942	13.5638	16.811	14.9816
	SM (d18:1/18:0)	4.0691	3.46851	4.57935	4.23193	3.57455	4.96644	4.25542	3.60558	4.12141	3.2659	2.59634	2.21786	2.82717	2.77604	2.88248	3.0871	3.0938	2.87314
	SM (d18:1/24:0)	0.0131107	0.0082205	0.0254164	0.0298749	0.0135064	0.016719	0.0190395	0.0177123	0.0245279	0.0235102	0.00963387	0.0126551	0.0242559	0.015553	0.0218223	0.0181147	0.0192131	0.0195389
	SM (d18:2/16:0)	1.89382	2.30782	2.68127	2.44619	2.60308	1.68155	2.45641	3.45282	2.58884	1.5219	1.6398	1.29001	1.6795	1.67166	1.68854	1.18775	1.45992	1.439
	SM (d18:2/18:0)	0.78161	0.675521	0.990144	0.897838	0.778769	0.616249	0.918513	1.04732	0.895264	0.643391	0.527506	0.366166	0.656673	0.524282	0.462276	0.481903	0.461362	0.395252
	SM (d18:2/20:0)	0.0763125	0.0488194	0.0812028	0.0868724	0.0521538	0.0555497	0.0820317	0.0786058	0.0795277	0.0708531	0.0413429	0.0419629	0.0731643	0.0430572	0.0591978	0.0564428	0.0386219	0.0538744
	SM (d18:2/22:0)	0.140976	0.105044	0.136534	0.170685	0.104201	0.131811	0.147559	0.144527	0.149866	0.140102	0.104781	0.077382	0.159729	0.103419	0.115889	0.11362	0.0974701	0.0942759
	SM (d18:1/24:1) -184.1	2.14376	1.44797	2.31681	2.29976	1.52778	2.07008	2.14907	1.91864	2.21123	2.18702	1.34925	1.34895	2.3391	1.52456	1.78209	1.75929	1.46067	1.52041
	Total SM	27.4477	25.0536	32.5394	26.739	27.8016	27.2029	28.5252	31.8079	29.7794	26.8065	22.4889	20.8917	22.9915	22.2337	22.6065	20.268	23.4421	21.3771

## Sheet: Fig. 2-3 and Sup 3-4 S1P
		1	2	3	4	5	6	7	8	9	10	11	12	13	14	15	16	17	18
	SIP 17:0	1427810	1513180	1400073	1467073	1372891	1610916	1145959	1435825	1465255	1369512	1429836	1360622	1376001	1344017	1397815	1607729	1402460	1455998
	S1P 18:1	13761	15274	14312	14953	17188	15336	11666	18343	14591	13466	17168	16186	13940	12457	16113	17041	15157	14593
	SIP 18:1	1.92757	2.01879	2.04446	2.03848	2.50391	1.90401	2.03602	2.55505	1.9916	1.96654	2.40139	2.37921	2.02616	1.8537	2.30546	2.11988	2.16149	2.00454
	total prot	56.4159	52.0065	54.8352	46.4325	48.0132	51.341	45.0182	50.0099	51.5906	33.0382	37.4475	47.0149	36.3659	35.534	42.7719	34.7852	33.7869	43.4375
		SMPD5									ASAH1
		Cont 1	Palm 1	Dox 1	Cont 2	Palm 2	Dox 2	Cont 3	Palm 3	Dox 3	Cont 1	Pal 1	Dox + pal 1	Cont 2	Pal 2	Dox + pal 2	Cont 3	Pal 3	Dox + pal 3
		0.0341671	0.0388181	0.0372838	0.043902	0.0521505	0.0370856	0.0452267	0.0510908	0.0386039	0.0595233	0.064127	0.0506054	0.0557159	0.0521668	0.0539011	0.0609421	0.0639741	0.0461476

## Sheet: Fig. 2-3 and Sup 3-4 Cer
		1	2	3	4	5	6	7	8	9	10	11	12	13	14	15	16	17	18	dhCerextStd
	Cer (d18:0/16:0)	41735	49906	32812	30364	50324	58690	36501	30682	28431	42146	59038	60976	33669	57286	65828	35181	100925	70138	467510
	Cer (d18:0/18:0)	3440	4601	6034	3659	6487	4501	5598	5836	4019	2966	4571	7667	4444	7626	9038	4024	6615	6701	641883
	Cer (d18:0/24:0)	2835	2917	3765	2452	2380	1847	1868	2081	2598	4189	3001	2179	2585	3408	4121	2095	3438	3543	980076
	Cer (d18:0/24:1)	2715	1837	2063	1910	1494	2690	1023	1957	1940	2250	2656	3761	1203	2822	4310	1734	3330	3966	209696
	Cer (d18:1/16:0)	478750	801766	529604	308768	764623	931577	307117	537420	435943	355076	679216	520411	275967	643243	526567	316683	1118813	561614
	Cer (d18:1/18:0)	105578	121240	115639	72326	133466	148592	105815	105429	104908	63166	95892	69270	57086	96880	76869	70196	160194	81094
	Cer (d18:1/20:0)	5744	3994	6884	6361	6027	4451	5104	4340	4819	3556	5618	3150	4140	5350	4685	2747	4041	4292
	Cer (d18:1/22:0)	14424	10304	16381	13548	12914	13117	12181	18238	17054	12023	16227	12696	12370	20269	14395	12115	18082	14072
	Cer (d18:1/22:1)	10299	9781	8446	7504	7961	10709	8024	7670	8518	3882	5579	4843	6428	9285	6050	5184	8242	6601
	Cer (d18:1/24:0)	31397	23674	38267	27829	25425	32664	24826	34124	34942	29763	29636	23094	25992	34284	33884	25520	32071	30404
	Cer (d18:1/24:1)	179003	156768	192528	145738	160535	204433	140077	150623	152933	160352	168593	141757	143772	171405	163456	140775	231854	154946
	Cer (d18:2/18:0)	31883	51836	38176	30510	54419	37701	36083	50819	32742	18223	49532	23951	16056	39221	17242	17614	51816	20384
	Cer (d18:1/17:0)	3278238	3806321	2926577	2732357	3801709	4052742	2881490	2894278	2963837	3323077	3788786	3719425	2804270	3853617	3654283	3900069	5125437	4030235
		Mitochonrial fraction
		SMPD5									ASAH1
	pmoles/sample	Cont 1	Palm 1	Dox 1	Cont 2	Palm 2	Dox 2	Cont 3	Palm 3	Dox 3	Cont 1	Pal 1	Dox 1	Cont 2	Pal 2	Dox 2	Cont 3	Pal 3	Dox 3
	Cer (d18:0/16:0)	6.36546	6.55567	5.60587	5.55637	6.6186	7.24078	6.3337	5.30046	4.79632	6.34141	7.79115	8.19697	6.00317	7.43276	9.00697	4.5103	9.8455	8.70148
	Cer (d18:0/18:0)	0.524672	0.604389	1.0309	0.669568	0.853169	0.555303	0.971372	1.0082	0.678006	0.446273	0.603228	1.03067	0.792363	0.98946	1.23663	0.515888	0.645311	0.831341
	Cer (d18:0/24:0)	0.432397	0.383178	0.643243	0.448697	0.313017	0.22787	0.324138	0.359502	0.438283	0.630289	0.396037	0.292922	0.460904	0.442182	0.563859	0.268585	0.335386	0.439553
	Cer (d18:0/24:1)	0.414094	0.241309	0.35246	0.349515	0.196491	0.331874	0.177512	0.338081	0.327278	0.338542	0.350508	0.505589	0.214494	0.36615	0.589719	0.222304	0.32485	0.492031
	Cer (d18:1/16:0)	73.0194	105.32	90.4818	56.5021	100.563	114.932	53.2914	92.8418	73.5437	53.4258	89.635	69.9585	49.2048	83.4596	72.0479	40.5997	109.143	69.6751
	Cer (d18:1/18:0)	16.1029	15.9261	19.7567	13.2351	17.5534	18.3323	18.3612	18.2134	17.698	9.50414	12.6547	9.31192	10.1784	12.57	10.5177	8.99933	15.6274	10.0607
	Cer (d18:1/20:0)	0.87608	0.524654	1.17612	1.16401	0.79267	0.549134	0.885653	0.749755	0.812966	0.535046	0.741398	0.423453	0.73816	0.694153	0.641029	0.352173	0.39421	0.532475
	Cer (d18:1/22:0)	2.19996	1.35354	2.79866	2.47918	1.69845	1.61829	2.11366	3.1507	2.87701	1.80902	2.14145	1.70672	2.20557	2.62987	1.96961	1.55318	1.76395	1.7458
	Cer (d18:1/22:1)	1.57081	1.28484	1.44298	1.37317	1.04703	1.3212	1.39234	1.32503	1.43699	0.584097	0.736252	0.651041	1.14611	1.20471	0.827796	0.664604	0.804029	0.818935
	Cer (d18:1/24:0)	4.7887	3.10983	6.53784	5.09249	3.34389	4.02986	4.30784	5.89508	5.89472	4.47823	3.91102	3.10451	4.63436	4.44829	4.6362	3.27174	3.12861	3.77199
	Cer (d18:1/24:1)	27.3017	20.5931	32.893	26.6689	21.1135	25.2216	24.3063	26.0208	25.7998	24.127	22.2489	19.0563	25.6345	22.2395	22.365	18.0478	22.618	19.2229
	Cer (d18:2/18:0)	4.86283	6.8092	6.5223	5.58309	7.15718	4.6513	6.26117	8.77922	5.52358	2.74189	6.53666	3.21972	2.86278	5.08886	2.35915	2.25817	5.05479	2.52888
	Total Cer	138.459	162.706	169.242	119.122	161.251	179.011	118.726	163.982	139.827	104.962	147.746	117.458	104.076	141.566	126.762	81.2637	169.685	118.821
	total prot	56.4159	52.0065	54.8352	46.4325	48.0132	51.341	45.0182	50.0099	51.5906	33.0382	37.4475	47.0149	36.3659	35.534	42.7719	34.7852	33.7869	43.4375
		SMPD5									ASAH1
		Cont 1	Palm 1	Dox 1	Cont 2	Palm 2	Dox 2	Cont 3	Palm 3	Dox 3	Cont 1	Pal 1	Dox + pal 1	Cont 2	Pal 2	Dox + pal 2	Cont 3	Pal 3	Dox + pal 3
	pmoles/sample
	Cer (d18:0/16:0)	0.112831	0.126055	0.102231	0.119666	0.13785	0.141033	0.140692	0.105988	0.0929689	0.191942	0.208055	0.174348	0.165077	0.209173	0.210581	0.129661	0.2914	0.200322
	Cer (d18:0/18:0)	0.00930008	0.0116214	0.0187999	0.0144203	0.0177695	0.010816	0.0215773	0.0201599	0.0131421	0.0135078	0.0161086	0.0219222	0.0217886	0.0278454	0.0289122	0.0148307	0.0190994	0.0191388
	Cer (d18:0/24:0)	0.00766446	0.00736789	0.0117305	0.00966342	0.0065194	0.00443837	0.00720015	0.00718863	0.00849541	0.0190776	0.0105758	0.0062304	0.0126741	0.0124439	0.0131829	0.00772123	0.00992651	0.0101192
	Cer (d18:0/24:1)	0.00734003	0.00463998	0.00642762	0.00752738	0.00409243	0.00646412	0.00394312	0.00676028	0.00634376	0.010247	0.00935999	0.0107538	0.00589822	0.0103042	0.0137875	0.00639075	0.00961468	0.0113273
	Cer (d18:1/16:0)	1.29431	2.02514	1.65007	1.21687	2.09449	2.2386	1.18377	1.85647	1.42553	1.61709	2.39362	1.48801	1.35305	2.34873	1.68447	1.16715	3.23034	1.60403
	Cer (d18:1/18:0)	0.285431	0.306233	0.360292	0.285039	0.365596	0.357069	0.407861	0.364195	0.343047	0.287672	0.337932	0.198063	0.279888	0.353746	0.245901	0.258711	0.462527	0.231613
	Cer (d18:1/20:0)	0.015529	0.0100882	0.0214482	0.0250689	0.0165094	0.0106958	0.0196732	0.0149921	0.015758	0.0161948	0.0197984	0.00900678	0.0202981	0.0195349	0.0149871	0.0101242	0.0116675	0.0122584
	Cer (d18:1/22:0)	0.0389955	0.0260263	0.0510377	0.0533932	0.0353746	0.0315204	0.0469513	0.0630015	0.0557663	0.0547554	0.0571855	0.0363016	0.0606492	0.0740099	0.046049	0.0446505	0.052208	0.0401912
	Cer (d18:1/22:1)	0.0278435	0.0247053	0.0263149	0.0295735	0.0218071	0.0257339	0.0309283	0.0264953	0.0278537	0.0176795	0.0196609	0.0138476	0.031516	0.0339031	0.0193537	0.0191059	0.0237971	0.0188532
	Cer (d18:1/24:0)	0.0848822	0.0597968	0.119227	0.109675	0.0696452	0.0784921	0.0956911	0.117878	0.11426	0.135547	0.10444	0.0660326	0.127437	0.125184	0.108394	0.0940553	0.0925983	0.0868372
	Cer (d18:1/24:1)	0.483937	0.395972	0.599853	0.574359	0.439744	0.491256	0.539923	0.520314	0.500088	0.730278	0.594137	0.405325	0.704903	0.625865	0.522889	0.518834	0.66943	0.442543
	Cer (d18:2/18:0)	0.0861961	0.13093	0.118944	0.120241	0.149067	0.0905961	0.139081	0.17555	0.107066	0.0829915	0.174555	0.068483	0.0787214	0.143211	0.0551565	0.0649173	0.149608	0.0582189
	Total Cer	2.45426	3.12857	3.08638	2.56549	3.35846	3.48671	2.63729	3.27899	2.71031	3.17699	3.94543	2.49832	2.8619	3.98395	2.96366	2.33615	5.02221	2.73545

## Sheet: Fig. 2-3 and Sup 3-4 Chol
		1	2	3	4	5	6	7	8	9	10	11	12	13	14	15	16	17	18
	Chol	30966	32274	37405	27324	29986	28454	35023	31113	30848	23071	28724	30280	23885	17505	26552	22545	24301	30380
	d7	3430	6450	6538	6156	6834	6195	7189	4706	6459	8054	9192	5936	6631	7577	6673	8148	8849	7783
	pmoles/sample
	Cholesterol	45139.9	25018.6	28605.8	22193	21938.8	22965.3	24358.7	33056.7	23879.9	14322.7	15624.5	25505.4	18010.1	11551.4	19895.1	13834.7	13730.9	19516.9
	total prot	56.4159	52.0065	54.8352	46.4325	48.0132	51.341	45.0182	50.0099	51.5906	33.0382	37.4475	47.0149	36.3659	35.534	42.7719	34.7852	33.7869	43.4375
		SMPD5									ASAH1
		Cont 1	Palm 1	Dox 1	Cont 2	Palm 2	Dox 2	Cont 3	Palm 3	Dox 3	Cont 1	Pal 1	Dox + pal 1	Cont 2	Pal 2	Dox + pal 2	Cont 3	Pal 3	Dox + pal 3
		800.129	481.066	521.67	477.962	456.933	447.309	541.087	661.004	462.872	433.52	417.237	542.496	495.246	325.08	465.144	397.717	406.398	449.31

## Sheet: Fig. 2-3 and Sup 3-4 DAG
		1	2	3	5	6	7	9	10	11	13	14	15	16	17	18	19	20	21
	DG 16:0/18:1) R1	6246	8535	5277	4729	6120	9073	4816	5590	5215	3370	5519	3351	4083	5645	4832	2840	6770	3028
	DG 18:0/16:0 R1	27395	24922	28235	26171	27223	18895	21504	21589	23997	28024	21533	25694	20232	22511	31649	29616	30217	24690
	DG 18:0/18:0 R1	44125	24754	37323	39200	44808	39904	33633	38662	44453	44707	47326	39895	44417	55585	39537	38772	46037	38408
	DG 18:0/18:1 R1	3279	630	1916	685	1513	1759	999	1172	1622	1345	931	1077	596	382	1670	1696	1703	908
	DG 18:1/18:1 R1	11343	5859	14104	6521	5846	13301	8288	7421	7995	6599	4767	5514	6080	4581	7482	7762	4454	8763
	DG 15:0/18:1-d7 R1	38848	49934	43647	41288	44369	62502	40784	37721	42990	38933	38973	45791	32501	31322	37780	40729	50014	44226
	DG 16:0/18:1) R1	321.561	341.851	241.804	229.074	275.868	290.327	236.171	296.387	242.615	173.118	283.222	146.361	251.254	360.45	255.797	139.458	270.724	136.933
	DG 18:0/16:0 R1	1410.37	998.198	1293.79	1267.73	1227.12	604.621	1054.53	1144.67	1116.4	1439.6	1105.02	1122.23	1245.01	1437.39	1675.44	1454.3	1208.34	1116.54
	DG 18:0/18:0 R1	2271.67	991.469	1710.22	1898.86	2019.79	1276.89	1649.32	2049.89	2068.06	2296.61	2428.66	1742.48	2733.27	3549.26	2093.01	1903.9	1840.96	1736.9
	DG 18:0/18:1 R1	168.812	25.2333	87.7953	33.1816	68.2008	56.2862	48.9898	62.1405	75.4594	69.0931	47.7767	47.0398	36.6758	24.3918	88.4066	83.2822	68.1009	41.0618
	DG 18:1/18:1 R1	583.968	234.67	646.276	315.879	263.517	425.618	406.434	393.468	371.947	338.993	244.631	240.833	374.142	292.51	396.083	381.153	178.11	396.283
	Total	4756.38	2591.42	3979.88	3744.72	3854.49	2653.74	3395.45	3946.55	3874.48	4317.42	4109.31	3298.95	4640.35	5664.01	4508.73	3962.09	3566.24	3427.71
	total prot	56.4159	52.0065	54.8352	46.4325	48.0132	51.341	45.0182	50.0099	51.5906	33.0382	37.4475	47.0149	36.3659	35.534	42.7719	34.7852	33.7869	43.4375
		SMPD5									ASAH1
		Cont 1	Palm 1	Dox 1	Cont 2	Palm 2	Dox 2	Cont 3	Palm 3	Dox 3	Cont 1	Pal 1	Dox + pal 1	Cont 2	Pal 2	Dox + pal 2	Cont 3	Pal 3	Dox + pal 3
	DG 16:0/18:1) R1	5.69983	6.57323	4.40964	4.93348	5.74568	5.65487	5.24612	5.92656	4.70269	5.23994	7.56317	3.11307	6.90904	10.1438	5.98048	4.00912	8.01269	3.15242
	DG 18:0/16:0 R1	24.9995	19.1937	23.5941	27.3026	25.5579	11.7766	23.4246	22.8888	21.6396	43.5739	29.5086	23.8697	34.2355	40.4512	39.1714	41.8078	35.7636	25.7045
	DG 18:0/18:0 R1	40.2666	19.0643	31.1884	40.895	42.0674	24.8707	36.6368	40.9898	40.0861	69.5139	64.855	37.0624	75.1601	99.8836	48.9342	54.733	54.4875	39.9861
	DG 18:0/18:1 R1	2.99227	0.485195	1.60108	0.714619	1.42046	1.09632	1.08822	1.24256	1.46266	2.09131	1.27583	1.00053	1.00852	0.686436	2.06693	2.39418	2.0156	0.945308
	DG 18:1/18:1 R1	10.3511	4.51231	11.7858	6.80297	5.48843	8.29003	9.02821	7.8678	7.20959	10.2606	6.53264	5.12249	10.2883	8.23184	9.26034	10.9573	5.27157	9.12306
	Total	84.3093	49.8287	72.579	80.6487	80.2799	51.6885	75.4239	78.9155	75.1006	130.68	109.735	70.1681	127.601	159.397	105.413	113.901	105.551	78.9114
