# Supplementary material for: Mitochondrial electron transport chain, ceramide, and coenzyme Q are linked in a pathway that drives insulin resistance in skeletal muscle
Source: eLife. 2023 Dec 27;12:RP87340. doi: 10.7554/eLife.87340 (PMC10752590; doi:10.7554/eLife.87340)
Supplement: Source data 6. [file elife-87340-data6.xlsx]

## Sheet: Cer 
	sample ID	Chow Veh							Chow p053							HFD Veh							HFD + p053
	Cage	5.4	5.3	5.2	5.1	3.4	3.3	3.2	10.4	10.3	10.2	10.1	8.4	8.3	8.2	4.2	4.3	4.4		9.2	9.3	9.4	7.4	7.3	7.2	7.1	2.4	2.3	2.2	2.1
Rej.	LipidIon	Area[c-1]	Area[c-2]	Area[c-3]	Area[c-4]	Area[c-5]	Area[c-6]	Area[c-7]	Area[s1-1]	Area[s1-2]	Area[s1-3]	Area[s1-4]	Area[s1-5]	Area[s1-6]	Area[s1-7]	Area[s3-2]	Area[s3-3]	Area[s3-4]	Area[s3-5]	Area[s3-6]	Area[s3-7]	Area[s3-8]	Area[s4-1]	Area[s4-2]	Area[s4-3]	Area[s4-4]	Area[s4-5]	Area[s4-6]	Area[s4-7]	Area[s4-8]
0	Cer(d18:1/17:0)+H	6.98954e+07	2.24824e+08	2.38648e+08	3.13897e+08	3.6337e+08	3.36585e+08	3.64578e+08	1.9651e+08	2.01368e+08	3.76499e+08	2.14297e+08	3.60777e+08	1.90235e+08	1.24366e+08	3.69857e+08	1.48756e+08	3.9373e+08	3.1203e+08	2.76944e+08	7.53237e+07	2.52196e+08	2.13286e+08	2.40271e+08	3.7144e+08	3.1495e+08	3.89139e+08	3.22178e+08	1.2796e+08	2.72874e+08
0	Cer(d18:1/12:0)+H	1.14561e+06	3.34313e+06	3.42107e+06	4.61704e+06	4.84348e+06	4.09108e+06	5.02245e+06	2.62695e+06	2.79958e+06	4.69165e+06	3.04973e+06	5.1153e+06	2.74782e+06	1.52032e+06	4.6483e+06	1.69859e+06	4.26102e+06	3.61596e+06	3.25322e+06	834597	2.96901e+06	2.99193e+06	3.16941e+06	4.69959e+06	4.44489e+06	4.73218e+06	4.34643e+06	1.40748e+06	3.68826e+06
0	Cer(d18:1/12:0)+H	526394	4.21166e+06	2.54419e+06	4.28761e+06	4.60467e+06	8.32192e+06	7.65515e+06	1.3401e+06	1.50909e+06	2.52947e+06	1.48013e+06	1.72163e+06	1.63923e+06	1.66286e+06	6.29499e+06	1.56742e+06	2.23025e+06	1.2054e+06	1.56353e+06	266110	1.74835e+06	1.2019e+06	1.43035e+06	1.49582e+06	1.87364e+06	5.50036e+06	4.055e+06	1.26807e+06	2.48677e+06
0	Cer(d18:0/16:0)+H	296985	722032	682473	1.10197e+06	1.75742e+06	769213	1.51163e+06	512033	558453	1.2683e+06	773625	900024	559885	831650	1.12768e+06	839149	4.41553e+06	511343	758108	485567	1.07709e+06	834895	816391	677000	779355	439180	1.26726e+06	872652	864118
0	Cer(d18:1/16:0)+H	2.22953e+06	8.16829e+06	1.23837e+07	1.25596e+07	1.4203e+07	1.25685e+07	1.30695e+07	6.85439e+06	7.29409e+06	1.22014e+07	9.88896e+06	1.05178e+07	6.62501e+06	1.30623e+07	1.16788e+07	1.21778e+07	1.51645e+07	1.24151e+07	7.41274e+06	6.3044e+06	1.03386e+07	8.79764e+06	8.64318e+06	8.46873e+06	9.3941e+06	6.84985e+06	1.03689e+07	9.70512e+06	1.00601e+07
0	Cer(d18:0/18:0)+H	633027	2.335e+06	1.6055e+06	4.80939e+06	5.76366e+06	2.0659e+06	5.29501e+06	1.37411e+06	2.08597e+06	6.05145e+06	2.57027e+06	3.73094e+06	1.88943e+06	3.17893e+06	4.21776e+06	3.84454e+06	7.03388e+06	2.11888e+06	2.03452e+06	1.72953e+06	3.78958e+06	3.07818e+06	3.94774e+06	3.47383e+06	3.35215e+06	2.97452e+06	4.98041e+06	4.69417e+06	2.078e+06
0	Cer(d18:0+pO/18:0)+H	958354	3.44545e+06	4.20663e+06	5.53379e+06	6.30006e+06	4.93835e+06	5.8312e+06	2.13318e+06	2.31919e+06	5.197e+06	2.92547e+06	3.52009e+06	1.86122e+06	3.99908e+06	9.32052e+06	9.32279e+06	8.76708e+06	6.53284e+06	5.00235e+06	4.32236e+06	8.12058e+06	2.96555e+06	4.13657e+06	4.39272e+06	3.86316e+06	4.92685e+06	4.80112e+06	4.85693e+06	3.76404e+06
0	Cer(d18:1/18:0)+H	8.05051e+07	2.43635e+08	2.89452e+08	3.83397e+08	4.09633e+08	4.32166e+08	4.13242e+08	1.32785e+08	1.35098e+08	3.0575e+08	1.72704e+08	2.4246e+08	1.20037e+08	2.56067e+08	5.98399e+08	5.3821e+08	6.26383e+08	4.66133e+08	3.45462e+08	2.49479e+08	5.09547e+08	1.57017e+08	2.38116e+08	2.28686e+08	2.46734e+08	2.58164e+08	2.95627e+08	2.38749e+08	1.89417e+08
0	Cer(d18:2/18:0)+H	5.40644e+06	1.78613e+07	2.0809e+07	2.15595e+07	2.97156e+07	2.91238e+07	2.74387e+07	7.29539e+06	7.68162e+06	1.46712e+07	9.47753e+06	1.34916e+07	6.99059e+06	1.66381e+07	3.85587e+07	3.36792e+07	3.88863e+07	2.8497e+07	2.30244e+07	1.5592e+07	3.27341e+07	7.64917e+06	1.02612e+07	9.06391e+06	1.05714e+07	9.1058e+06	1.1412e+07	1.0803e+07	9.16899e+06
0	Cer(d18:1/20:0)+H	1.73902e+06	7.14406e+06	8.034e+06	1.03611e+07	1.2077e+07	1.27469e+07	1.2214e+07	5.32072e+06	4.94613e+06	1.39011e+07	6.27716e+06	1.1159e+07	5.25837e+06	1.23212e+07	1.62095e+07	1.48796e+07	1.50781e+07	9.9935e+06	8.74258e+06	6.09109e+06	1.51472e+07	9.01139e+06	1.37699e+07	1.35975e+07	1.50122e+07	1.70282e+07	1.74372e+07	1.44759e+07	8.64325e+06
0	Cer(d18:1/22:0)+H	4.08983e+06	1.10737e+07	1.30373e+07	1.54319e+07	1.85018e+07	2.12062e+07	1.89736e+07	1.23639e+07	1.17902e+07	2.75042e+07	1.47899e+07	2.36483e+07	1.18193e+07	3.31372e+07	2.71122e+07	2.23291e+07	3.33551e+07	1.40832e+07	1.43345e+07	1.06948e+07	2.60731e+07	2.03527e+07	2.58317e+07	2.77559e+07	2.60982e+07	3.66519e+07	3.32547e+07	2.62782e+07	2.00208e+07
0	Cer(d18:1/22:1)+H	247226	923549	1.3263e+06	1.49714e+06	2.11291e+06	1.2658e+06	1.80313e+06	916258	762693	2.5355e+06	1.12876e+06	1.86068e+06	929383	2.89891e+06	2.65019e+06	2.2266e+06	2.68204e+06	1.29777e+06	1.13698e+06	692976	2.15976e+06	1.67326e+06	2.28033e+06	2.4392e+06	2.8581e+06	3.20222e+06	2.85348e+06	2.81677e+06	1.79288e+06
0	Cer(d18:1/23:0)+H	3.60402e+06	1.04101e+07	1.87967e+07	2.11688e+07	2.29162e+07	1.855e+07	2.13418e+07	1.40534e+07	1.28383e+07	4.96931e+07	2.32827e+07	2.37986e+07	1.31978e+07	4.6244e+07	1.49812e+07	1.54998e+07	1.90388e+07	9.5814e+06	9.32995e+06	6.60715e+06	1.37307e+07	1.315e+07	1.82082e+07	1.7876e+07	1.61161e+07	2.72573e+07	2.38609e+07	1.89563e+07	1.78773e+07
0	Cer(d18:0/24:1)+H	161236	913746	871362	1.28669e+06	1.45289e+06	1.10194e+06	1.59248e+06	949695	1.01286e+06	2.84709e+06	1.4936e+06	1.58515e+06	1.23539e+06	2.36793e+06	1.09788e+06	1.22814e+06	1.30493e+06	711002	735457	398135	1.06759e+06	1.42285e+06	1.37722e+06	1.63943e+06	1.69567e+06	1.76738e+06	2.11142e+06	1.84115e+06	1.53574e+06
0	Cer(d18:1/24:0)+H	6.43378e+06	2.59556e+07	4.1053e+07	5.00816e+07	5.50139e+07	4.41782e+07	5.10698e+07	3.74635e+07	3.18016e+07	1.04523e+08	5.34342e+07	6.79633e+07	3.7274e+07	8.97219e+07	4.14707e+07	3.29437e+07	4.40477e+07	2.31004e+07	2.38131e+07	1.2369e+07	3.31674e+07	2.9685e+07	4.05869e+07	5.13344e+07	4.76069e+07	7.35566e+07	5.58359e+07	4.28029e+07	3.9896e+07
0	Cer(d18:1/24:1)+H	1.2489e+07	3.46654e+07	4.59457e+07	5.81549e+07	6.48013e+07	7.28014e+07	6.74049e+07	4.68552e+07	4.44548e+07	1.06143e+08	6.26691e+07	8.63293e+07	4.34195e+07	1.05511e+08	5.08954e+07	5.67464e+07	6.04394e+07	3.59054e+07	3.25521e+07	2.13608e+07	5.00227e+07	4.7035e+07	5.03371e+07	5.7476e+07	5.96694e+07	7.90097e+07	6.47142e+07	5.62305e+07	4.95049e+07
0	Cer(d18:1/24:2)+H	2.07872e+06	7.38644e+06	1.07903e+07	1.14135e+07	1.70848e+07	1.62403e+07	1.56534e+07	8.64339e+06	7.85829e+06	2.07194e+07	1.13519e+07	1.55525e+07	7.17468e+06	1.95289e+07	1.60498e+07	1.81376e+07	1.52915e+07	1.065e+07	8.45844e+06	5.28573e+06	1.57997e+07	1.1951e+07	1.25168e+07	1.30012e+07	1.63446e+07	1.96316e+07	1.70193e+07	1.54975e+07	1.36804e+07
0	Cer(d18:1/25:0)+H	380421	1.51883e+06	2.35403e+06	3.00717e+06	3.64187e+06	2.40257e+06	3.81803e+06	2.10162e+06	1.82152e+06	6.14468e+06	3.40083e+06	3.97907e+06	1.92839e+06	4.8838e+06	1.73469e+06	2.10753e+06	2.72983e+06	1.05763e+06	1.19347e+06	762619	2.10078e+06	1.464e+06	2.48186e+06	2.51626e+06	2.19029e+06	4.00972e+06	3.14323e+06	2.69678e+06	2.29089e+06
	pmoles/ mg tissue	29.8	27.5	28.4	30.3	32.4	28.6	30.4	41.5	30.8	36.5	34.9	28.7	28.3	29.1	33.8	31.5	30.1	27.3	27.1	28.3	34.9	33.5	38.3	28.9	39.9	27.8	37.9	29.3	28.4
	Cer(d18:1/12:0)+H	0.55001	0.540726	0.50476	0.485438	0.4114	0.424988	0.453159	0.322122	0.451389	0.341404	0.407774	0.494026	0.510402	0.210044	0.371829	0.181248	0.359541	0.424487	0.433463	0.195762	0.337324	0.41874	0.344412	0.437797	0.35371	0.437433	0.355957	0.187702	0.475927
	Cer(d18:1/12:0)+H	1.07749e-07	8.33234e-08	4.46717e-08	4.35152e-08	3.48739e-08	7.3457e-08	5.75933e-08	3.47031e-08	3.72164e-08	1.78444e-08	3.22305e-08	1.3227e-08	4.52963e-08	5.37558e-08	4.60179e-08	3.54164e-08	1.43865e-08	1.23805e-08	2.03855e-08	2.34513e-08	2.74885e-08	2.64206e-08	2.47764e-08	1.08418e-08	1.88888e-08	3.63231e-08	3.9066e-08	3.87229e-08	3.33972e-08
	Cer(d18:0/16:0)+H	0.142584	0.116783	0.100695	0.115862	0.149273	0.0799071	0.136389	0.0627866	0.0900421	0.0922924	0.10344	0.0869226	0.103998	0.114899	0.0902061	0.0895411	0.372578	0.0600279	0.101011	0.113894	0.122373	0.116849	0.088715	0.0630669	0.0620185	0.0405969	0.103784	0.116378	0.111504
	Cer(d18:1/16:0)+H	1.0704	1.32116	1.82714	1.32052	1.20639	1.30563	1.17922	0.840499	1.17606	0.887878	1.32224	1.01579	1.23058	1.80466	0.934213	1.29943	1.27957	1.45744	0.987682	1.47875	1.17462	1.23129	0.939231	0.788917	0.747551	0.633187	0.849172	1.29429	1.29814
	Cer(d18:0/18:0)+H	0.303919	0.377668	0.236882	0.505661	0.489558	0.214609	0.477752	0.168496	0.336331	0.440355	0.343666	0.360328	0.350959	0.439194	0.337389	0.410231	0.593512	0.248741	0.271082	0.405678	0.430554	0.430811	0.42899	0.32361	0.266753	0.274959	0.407878	0.626019	0.268142
	Cer(d18:0+pO/18:0)+H	0.46011	0.557276	0.620664	0.581825	0.53512	0.513004	0.52613	0.261574	0.373934	0.378178	0.391159	0.339963	0.345718	0.552505	0.745572	0.994785	0.739758	0.766907	0.666519	1.01385	0.92262	0.415048	0.44951	0.409211	0.307418	0.455428	0.393194	0.647725	0.485706
	Cer(d18:1/18:0)+H	38.6508	39.4062	42.707	40.3106	34.7937	44.8941	37.2855	16.2823	21.7826	22.249	23.092	23.4164	22.2966	35.3777	47.8674	57.4295	52.8536	54.7205	46.0297	58.5176	57.8922	21.9756	25.8755	21.3036	19.6343	23.8642	24.2108	31.8399	24.4421
	Cer(d18:2/18:0)+H	2.59565	2.88893	3.07025	2.26677	2.52401	3.02543	2.47571	0.894575	1.23854	1.0676	1.26722	1.303	1.29849	2.29868	3.08441	3.59373	3.28119	3.34534	3.0678	3.65726	3.71909	1.07055	1.11506	0.844362	0.841237	0.841722	0.934605	1.4407	1.18315
	Cer(d18:1/20:0)+H	0.834912	1.1555	1.18537	1.08937	1.02581	1.32417	1.10203	0.652437	0.797488	1.01156	0.839309	1.07771	0.976732	1.70228	1.29664	1.58772	1.27227	1.17316	1.16487	1.42872	1.72095	1.2612	1.49633	1.26669	1.19462	1.57405	1.42804	1.93052	1.11531
	Cer(d18:1/22:0)+H	1.96355	1.79109	1.92358	1.62252	1.57152	2.20293	1.71193	1.51608	1.90099	2.00144	1.97753	2.28391	2.19541	4.57817	2.16878	2.38262	2.81447	1.65327	1.90994	2.50855	2.9623	2.84849	2.80707	2.58564	2.07681	3.38803	2.72344	3.50448	2.58345
	Cer(d18:1/22:1)+H	0.118694	0.149377	0.195688	0.15741	0.179468	0.131493	0.16269	0.112353	0.122973	0.184504	0.150925	0.179701	0.172631	0.400508	0.211995	0.237589	0.226308	0.152348	0.151492	0.162544	0.245381	0.234184	0.247798	0.227227	0.227438	0.296007	0.23369	0.375648	0.231351
	Cer(d18:1/23:0)+H	1.73031	1.68376	2.77335	2.2257	1.94647	1.927	1.9256	1.72325	2.06998	3.61609	3.11309	2.29842	2.45146	6.38898	1.19838	1.6539	1.60647	1.12479	1.24313	1.54977	1.56001	1.84043	1.97863	1.66527	1.28247	2.51961	1.95412	2.52804	2.30686
	Cer(d18:0/24:1)+H	0.0774099	0.147792	0.128565	0.135284	0.123407	0.114471	0.143684	0.116454	0.163308	0.207178	0.199707	0.153091	0.22947	0.327149	0.0878219	0.131048	0.110108	0.0834664	0.0979932	0.0933861	0.121295	0.199137	0.149659	0.152724	0.134936	0.163373	0.172917	0.245538	0.19817
	Cer(d18:1/24:0)+H	3.08888	4.19813	6.05714	5.26561	4.67282	4.5893	4.60786	4.59385	5.12752	7.60595	7.14459	6.56377	6.92358	12.3958	3.31735	3.51525	3.7167	2.71181	3.17289	2.90125	3.76831	4.1546	4.41047	4.78213	3.7884	6.79942	4.57276	5.70825	5.14811
	Cer(d18:1/24:1)+H	5.99604	5.60687	6.77904	6.11444	5.50414	7.56273	6.08173	5.74548	7.16766	7.72385	8.37938	8.33753	8.06508	14.5771	4.07125	6.05511	5.09982	4.21503	4.33728	5.01037	5.68333	6.58285	5.47	5.35426	4.74829	7.30351	5.29986	7.49897	6.38803
	Cer(d18:1/24:2)+H	0.998001	1.1947	1.59205	1.20002	1.45116	1.68707	1.41235	1.05987	1.26703	1.50772	1.51785	1.50204	1.33268	2.69808	1.28386	1.93537	1.29028	1.25023	1.12701	1.23982	1.79508	1.67262	1.36017	1.21114	1.30065	1.8147	1.39382	2.06676	1.7653
	Cer(d18:1/25:0)+H	0.182642	0.24566	0.347324	0.316175	0.309336	0.249583	0.344488	0.257705	0.293692	0.447139	0.454719	0.384291	0.358194	0.674736	0.138762	0.224884	0.23034	0.124158	0.159019	0.178879	0.23868	0.204895	0.269697	0.234406	0.174296	0.37065	0.257419	0.359645	0.295613
	total	58.7639	61.3816	70.0495	63.7132	56.8936	70.2465	60.0262	34.6099	44.3595	49.7621	50.7046	49.7969	48.8419	84.5405	67.2059	81.722	75.8465	73.5117	64.9209	80.4561	82.6941	44.6573	47.4312	41.65	37.1409	50.7769	45.2915	60.3705	48.2969

## Sheet: GluCer
	sample ID	Chow Veh							Chow p053							HFD Veh							HFD + p053
	Cage	5.4	5.3	5.2	5.1	3.4	3.3	3.2	10.4	10.3	10.2	10.1	8.4	8.3	8.2	4.2	4.3	4.4		9.2	9.3	9.4	7.4	7.3	7.2	7.1	2.4	2.3	2.2	2.1
Rej.	LipidIon	Area[c-1]	Area[c-2]	Area[c-3]	Area[c-4]	Area[c-5]	Area[c-6]	Area[c-7]	Area[s1-1]	Area[s1-2]	Area[s1-3]	Area[s1-4]	Area[s1-5]	Area[s1-6]	Area[s1-7]	Area[s3-2]	Area[s3-3]	Area[s3-4]	Area[s3-5]	Area[s3-6]	Area[s3-7]	Area[s3-8]	Area[s4-1]	Area[s4-2]	Area[s4-3]	Area[s4-4]	Area[s4-5]	Area[s4-6]	Area[s4-7]	Area[s4-8]
0	CerG1(d18:1/12:0)+H	5.05302e+07	1.35231e+08	1.41928e+08	1.83161e+08	1.96169e+08	1.92271e+08	2.0569e+08	1.20561e+08	1.25773e+08	2.0309e+08	1.29032e+08	2.04257e+08	1.14511e+08	6.21524e+07	1.94842e+08	6.91202e+07	1.83961e+08	1.64757e+08	1.45255e+08	3.92105e+07	1.27376e+08	1.2162e+08	1.34783e+08	2.00795e+08	1.77493e+08	2.02755e+08	1.78506e+08	6.44369e+07	1.4864e+08
0	CerG1(d18:1/16:0)+H	409095	1.43232e+06	841239	620827	1.21884e+06	2.66965e+06	1.76232e+06	2.95771e+06	837391	595131	1.05417e+06	1.69503e+06	927314	1.13438e+06	1.29614e+06	1.04673e+06	1.65652e+06	144509	996454	573877	625775	295530	1.08749e+06	704629	1.08609e+06	657368	1.20866e+06	991511	881145
0	CerG1(d18:1/18:0)+H	2.43345e+06	9.65923e+06	7.35655e+06	1.09184e+07	1.49394e+07	2.62955e+07	1.75169e+07	7.35502e+06	6.70864e+06	1.05472e+07	6.18067e+06	1.57162e+07	1.12219e+07	1.67153e+07	1.81078e+07	1.55339e+07	1.6044e+07	6.70081e+06	1.26124e+07	6.686e+06	1.49685e+07	8.35444e+06	1.19975e+07	9.77781e+06	9.22862e+06	1.33843e+07	1.18264e+07	1.06613e+07	5.50147e+06
0	CerG1(d18:0/20:0)+H	167483	1.25537e+06	636641	1.18908e+06	1.35656e+06	3.56732e+06	2.10683e+06	734850	833676	991835	595735	2.12444e+06	1.63975e+06	1.8759e+06	2.36512e+06	1.44477e+06	1.41231e+06	669305	1.11616e+06	702293	1.64905e+06	970692	1.29018e+06	1.01305e+06	946133	1.65573e+06	1.47779e+06	1.14798e+06	500948
0	CerG1(d18:1/20:0)+H	1.72387e+06	7.73888e+06	5.67698e+06	7.99837e+06	1.2297e+07	2.6707e+07	1.52777e+07	6.36142e+06	5.77161e+06	9.8973e+06	5.14955e+06	1.57842e+07	1.01065e+07	1.46707e+07	2.0159e+07	1.51289e+07	1.51501e+07	5.48528e+06	1.03557e+07	5.95462e+06	1.48156e+07	8.27797e+06	1.12742e+07	9.72099e+06	9.45124e+06	1.47314e+07	1.33281e+07	1.07723e+07	5.00625e+06
0	CerG1(d18:1/20:0+O)+H	4.31495e+06	1.75727e+07	1.4016e+07	1.80834e+07	2.99114e+07	4.58109e+07	3.17604e+07	1.52269e+07	1.4685e+07	2.35137e+07	1.3741e+07	3.14241e+07	2.36339e+07	3.29699e+07	3.60853e+07	3.18363e+07	3.32484e+07	1.25797e+07	2.23065e+07	1.29887e+07	2.96687e+07	1.83856e+07	2.45411e+07	2.27241e+07	1.95204e+07	2.91478e+07	2.49936e+07	2.18909e+07	1.3535e+07
0	CerG1(d18:0/22:0)+H	527518	3.38662e+06	1.5497e+06	3.38382e+06	3.33569e+06	1.09026e+07	5.70669e+06	1.96451e+06	2.06706e+06	2.83968e+06	1.67416e+06	6.12913e+06	4.69791e+06	5.54582e+06	6.27743e+06	4.11032e+06	4.14381e+06	1.511e+06	3.47838e+06	2.04707e+06	4.50309e+06	2.40093e+06	3.38898e+06	2.5928e+06	2.47355e+06	4.22465e+06	3.81091e+06	2.98766e+06	1.36751e+06
0	CerG1(d18:1/22:0)+H	4.49492e+06	3.18081e+07	2.03509e+07	3.48406e+07	5.02613e+07	1.17889e+08	6.27085e+07	2.41664e+07	2.33078e+07	4.27827e+07	2.08555e+07	7.22734e+07	4.42125e+07	6.95746e+07	8.02573e+07	5.84602e+07	5.24519e+07	1.87283e+07	3.831e+07	1.93043e+07	6.0265e+07	2.93719e+07	4.25474e+07	3.56632e+07	3.4714e+07	6.26461e+07	5.44295e+07	4.53881e+07	1.93649e+07
0	CerG1(d18:1/22:0+O)+H	1.34033e+07	6.52918e+07	4.7717e+07	6.61804e+07	1.08826e+08	2.14924e+08	1.25717e+08	5.29908e+07	4.81081e+07	8.77691e+07	4.57658e+07	1.37291e+08	9.47468e+07	1.30631e+08	1.61604e+08	1.26474e+08	1.21078e+08	4.35205e+07	8.56776e+07	4.70798e+07	1.21968e+08	6.87776e+07	9.44873e+07	7.78335e+07	7.44927e+07	1.18207e+08	1.0996e+08	9.32527e+07	4.76626e+07
0	CerG1(d18:1/22:1)+H	919380	5.20052e+06	3.53287e+06	5.06481e+06	9.00845e+06	1.75994e+07	9.90869e+06	4.19708e+06	3.52416e+06	6.60052e+06	3.5298e+06	1.08649e+07	7.74385e+06	1.06911e+07	1.29513e+07	1.00589e+07	9.94259e+06	3.27725e+06	6.13375e+06	3.64695e+06	9.80932e+06	5.54053e+06	7.63884e+06	6.48743e+06	6.09984e+06	9.80111e+06	8.73821e+06	7.3844e+06	3.60308e+06
0	CerG1(d18:1/23:0)+H	1.74336e+06	7.09809e+06	5.55967e+06	8.18098e+06	1.06584e+07	2.01661e+07	1.43439e+07	6.77144e+06	5.67259e+06	1.02083e+07	5.18027e+06	1.42431e+07	9.2752e+06	1.39714e+07	1.40106e+07	1.06981e+07	1.54324e+07	4.57338e+06	8.76847e+06	4.85743e+06	1.16987e+07	6.6493e+06	9.0702e+06	8.72534e+06	7.00083e+06	1.19432e+07	9.70091e+06	8.70805e+06	4.9234e+06
0	CerG1(d18:1/23:0+O)+H	4.1294e+06	1.55686e+07	1.29693e+07	1.48853e+07	2.51249e+07	3.4593e+07	2.72394e+07	1.52253e+07	1.21915e+07	2.15973e+07	1.22e+07	2.71814e+07	1.96692e+07	2.88034e+07	2.76184e+07	2.59401e+07	2.89117e+07	1.04413e+07	1.54636e+07	1.0263e+07	2.36265e+07	1.515e+07	1.97377e+07	1.88351e+07	1.55463e+07	2.44002e+07	2.17517e+07	1.96195e+07	1.18559e+07
0	CerG1(d18:0/24:0)+H	1.05292e+06	6.14667e+06	3.32832e+06	6.5649e+06	7.12217e+06	2.24353e+07	1.28771e+07	4.29019e+06	4.20311e+06	6.60691e+06	3.03228e+06	1.23204e+07	8.20648e+06	1.02939e+07	1.29628e+07	8.23041e+06	1.21458e+07	3.05863e+06	6.47966e+06	3.81438e+06	8.78958e+06	4.68883e+06	7.57541e+06	4.89639e+06	4.68899e+06	8.68556e+06	7.43976e+06	6.14782e+06	2.60602e+06
0	CerG1(d18:0/24:0+O)+H	2.12068e+06	9.35672e+06	7.02484e+06	9.10777e+06	1.24724e+07	2.70409e+07	1.75686e+07	7.7227e+06	6.8491e+06	1.08167e+07	6.60466e+06	1.67837e+07	1.16819e+07	1.76145e+07	1.76228e+07	1.30755e+07	1.53879e+07	5.15709e+06	9.53262e+06	6.19913e+06	1.41752e+07	7.82762e+06	1.0992e+07	9.93482e+06	8.22303e+06	1.38124e+07	1.16185e+07	9.75269e+06	5.80719e+06
0	CerG1(d18:0/24:1)+H	648542	3.06776e+06	1.65611e+06	2.83434e+06	3.97411e+06	9.30685e+06	5.89263e+06	2.41846e+06	2.2463e+06	2.99123e+06	1.97933e+06	5.42938e+06	5.38292e+06	5.85497e+06	5.71342e+06	4.06427e+06	4.89135e+06	1.30746e+06	3.62501e+06	2.13579e+06	4.92333e+06	2.45756e+06	3.49068e+06	2.99626e+06	2.60156e+06	4.35355e+06	3.6198e+06	3.33693e+06	1.69149e+06
0	CerG1(d18:1/24:0)+H	1.38439e+07	6.37909e+07	3.84291e+07	6.31098e+07	8.92777e+07	2.95908e+08	1.27164e+08	4.73383e+07	4.48563e+07	8.11719e+07	3.88958e+07	1.5386e+08	8.45014e+07	1.51804e+08	1.68164e+08	1.0593e+08	1.20316e+08	3.19811e+07	7.091e+07	4.09142e+07	1.17952e+08	5.3201e+07	8.34909e+07	6.54351e+07	5.85342e+07	1.0976e+08	8.894e+07	7.74228e+07	3.15222e+07
0	CerG1(d18:1/24:0+O)+H	2.50858e+07	1.55063e+08	1.01579e+08	1.36832e+08	2.45864e+08	4.7002e+08	2.82158e+08	1.32761e+08	1.02453e+08	1.87595e+08	9.651e+07	3.04478e+08	1.83495e+08	2.92499e+08	3.38172e+08	2.74594e+08	2.5728e+08	8.33307e+07	1.68479e+08	8.90482e+07	2.60064e+08	1.40254e+08	1.96901e+08	1.83098e+08	1.62614e+08	2.63551e+08	2.20617e+08	1.90415e+08	9.55649e+07
0	CerG1(d18:1/24:1)+H	1.12446e+07	7.66359e+07	3.81563e+07	5.50623e+07	1.04429e+08	1.9016e+08	1.16557e+08	5.31906e+07	4.66755e+07	8.08216e+07	3.99009e+07	1.20215e+08	8.90077e+07	1.25289e+08	1.41035e+08	1.0677e+08	1.02668e+08	3.02974e+07	5.95011e+07	3.50269e+07	1.07475e+08	5.41002e+07	7.47203e+07	6.75817e+07	6.21578e+07	1.03189e+08	8.95149e+07	8.20875e+07	3.55972e+07
0	CerG1(d18:2/24:0+O)+H	893293	3.3817e+06	2.593e+06	2.39176e+06	5.29522e+06	1.12238e+07	7.6522e+06	3.16461e+06	3.13967e+06	3.58947e+06	2.62102e+06	5.93761e+06	4.36549e+06	6.20506e+06	8.18e+06	6.98242e+06	7.22027e+06	1.98007e+06	3.4404e+06	2.26686e+06	7.94184e+06	3.83701e+06	4.39033e+06	3.92838e+06	2.98095e+06	7.34997e+06	4.96096e+06	4.92142e+06	2.07422e+06
0	CerG1(d18:1/24:2)+H	1.14657e+06	4.87458e+06	3.1346e+06	3.63302e+06	6.26049e+06	1.67443e+07	9.37743e+06	3.92898e+06	3.83221e+06	5.34741e+06	2.67042e+06	1.01034e+07	7.53884e+06	8.91295e+06	1.194e+07	9.35621e+06	9.90899e+06	3.08624e+06	6.24707e+06	3.7576e+06	9.09882e+06	5.16885e+06	6.48683e+06	5.57603e+06	5.1456e+06	9.05758e+06	7.72039e+06	6.63651e+06	3.04708e+06
0	CerG1(d18:1/25:0)+H	448896	1.81038e+06	1.75881e+06	2.45264e+06	3.34337e+06	5.75602e+06	3.66485e+06	1.70199e+06	1.39233e+06	4.31022e+06	1.71916e+06	3.89573e+06	2.3778e+06	5.23552e+06	3.41566e+06	2.7067e+06	2.77881e+06	1.0092e+06	2.03417e+06	1.1965e+06	2.64116e+06	1.52186e+06	2.26912e+06	1.94909e+06	1.70102e+06	2.76976e+06	2.38797e+06	2.09759e+06	980544
0	CerG1(d18:1/25:0+O)+H	779720	2.90003e+06	2.28058e+06	2.79418e+06	4.68625e+06	6.78042e+06	5.14233e+06	2.89324e+06	2.36134e+06	3.828e+06	2.08722e+06	5.38278e+06	3.65046e+06	6.11563e+06	5.09774e+06	4.47553e+06	5.32252e+06	1.72476e+06	3.01206e+06	1.88408e+06	4.53574e+06	2.37161e+06	3.67949e+06	3.45332e+06	2.83737e+06	4.62042e+06	3.82346e+06	3.51657e+06	2.1734e+06
0	CerG1(d18:1/26:0)+H	163325	1.72881e+06	711602	2.02177e+06	2.42186e+06	6.97351e+06	3.24331e+06	1.38846e+06	1.12798e+06	1.75621e+06	1.29104e+06	4.09884e+06	2.52497e+06	3.82268e+06	3.68919e+06	1.49097e+06	1.55898e+06	359932	1.59525e+06	462934	3.00012e+06	715898	1.32693e+06	1.42385e+06	1.00333e+06	2.03916e+06	1.12769e+06	880492	167927
	pmoles/mg tissue	29.8	27.5	28.4	30.3	32.4	28.6	30.4	41.5	30.8	36.5	34.9	28.7	28.3	29.1	33.8	31.5	30.1	27.3	27.1	28.3	34.9	33.5	38.3	28.9	39.9	27.8	37.9	29.3	28.4
	CerG1(d18:1/16:0)+H	0.271679	0.385149	0.208705	0.111865	0.191766	0.485483	0.281837	0.591154	0.216168	0.0802843	0.234092	0.289147	0.28615	0.3136	0.196813	0.240375	0.299161	0.0321283	0.253137	0.258583	0.140769	0.0725356	0.210665	0.121426	0.15336	0.116625	0.178654	0.262582	0.208733
	CerG1(d18:1/18:0)+H	1.61605	2.59736	1.8251	1.96736	2.35048	4.7819	2.80138	1.47004	1.7318	1.42283	1.3725	2.68094	3.46283	4.62096	2.74958	3.56727	2.89748	1.48977	3.20404	3.01264	3.36719	2.05054	2.32412	1.68497	1.30312	2.37453	1.74807	2.82345	1.30324
	CerG1(d18:0/20:0)+H	0.111225	0.337567	0.157946	0.214257	0.213435	0.648726	0.336932	0.146873	0.215209	0.1338	0.132291	0.362397	0.505992	0.518596	0.359132	0.331782	0.255057	0.148805	0.283548	0.316446	0.370956	0.238249	0.249929	0.174574	0.133598	0.293746	0.218434	0.304019	0.118669
	CerG1(d18:1/20:0)+H	1.14482	2.08098	1.40842	1.4412	1.93474	4.85674	2.44326	1.27145	1.48991	1.33516	1.14353	2.69255	3.11865	4.05573	3.06105	3.47427	2.73605	1.21953	2.63075	2.68309	3.33278	2.03177	2.184	1.67517	1.33455	2.61353	1.97005	2.85284	1.18592
	CerG1(d18:1/20:0+O)+H	2.86555	4.72528	3.47725	3.25838	4.7061	8.33083	5.07924	3.04337	3.79087	3.17203	3.05139	5.36049	7.29293	9.11458	5.47938	7.31101	6.00452	2.7968	5.6667	5.85259	6.67402	4.51261	4.75402	3.91595	2.75636	5.17117	3.69435	5.79736	3.20629
	CerG1(d18:0/22:0)+H	0.350324	0.910661	0.384469	0.60972	0.524821	1.98267	0.912636	0.392643	0.533602	0.383078	0.37177	1.04554	1.44968	1.53315	0.953197	0.943908	0.748356	0.335937	0.88364	0.922388	1.01297	0.589291	0.656501	0.446806	0.349275	0.749503	0.563298	0.791223	0.323948
	CerG1(d18:1/22:0)+H	2.98507	8.55317	5.0489	6.27782	7.90786	21.4385	10.0286	4.8301	6.01679	5.77146	4.63126	12.3288	13.6431	19.234	12.1867	13.425	9.47261	4.16382	9.73221	8.6983	13.5567	7.2091	8.24213	6.14568	4.90175	11.1142	8.04532	12.0201	4.58733
	CerG1(d18:1/22:0+O)+H	8.90112	17.5569	11.8382	11.9248	17.1221	39.0845	20.1051	10.5912	12.4189	11.8402	10.1629	23.4197	29.2369	36.113	24.5387	29.0438	21.8661	9.67578	21.7654	21.2137	27.4368	16.881	18.3037	13.4127	10.5187	20.9714	16.2534	24.6961	11.2907
	CerG1(d18:1/22:1)+H	0.610559	1.39842	0.876477	0.912612	1.41734	3.20051	1.58464	0.838865	0.909744	0.890422	0.78384	1.85338	2.38959	2.95559	1.96659	2.30997	1.79559	0.728622	1.55821	1.64328	2.20662	1.35988	1.47977	1.11795	0.86132	1.73883	1.29161	1.95561	0.853531
	CerG1(d18:1/23:0)+H	1.15777	1.90867	1.37931	1.47411	1.67694	3.66727	2.29393	1.3534	1.46435	1.37712	1.15035	2.42966	2.86214	3.8624	2.12745	2.45676	2.78702	1.01679	2.22753	2.18871	2.63163	1.63202	1.75705	1.5036	0.988544	2.11886	1.43391	2.30615	1.1663
	CerG1(d18:1/23:0+O)+H	2.74233	4.18638	3.21759	2.68214	3.95303	6.29084	4.35624	3.04306	3.14717	2.91352	2.70917	4.63674	6.0695	7.96273	4.19372	5.95698	5.22133	2.32138	3.92835	4.6244	5.31482	3.71844	3.82351	3.24576	2.1952	4.3289	3.21516	5.19585	2.80853
	CerG1(d18:0/24:0)+H	0.699239	1.65284	0.82573	1.18291	1.12057	4.07992	2.05936	0.857474	1.08501	0.891283	0.673359	2.10168	2.53235	2.84577	1.96835	1.89006	2.19349	0.680016	1.64608	1.71872	1.97723	1.15084	1.46748	0.843773	0.662103	1.54092	1.09968	1.62813	0.617337
	CerG1(d18:0/24:0+O)+H	1.40834	2.51602	1.74281	1.6411	1.96234	4.91747	2.80964	1.54353	1.76806	1.4592	1.46665	2.86304	3.60479	4.86956	2.67594	3.00272	2.779	1.14656	2.42165	2.79327	3.18873	1.92123	2.12933	1.71202	1.16112	2.45048	1.71735	2.58281	1.37566
	CerG1(d18:0/24:1)+H	0.430696	0.824918	0.410869	0.510711	0.625267	1.69248	0.942372	0.483375	0.57987	0.403522	0.439536	0.926171	1.66106	1.61862	0.867555	0.933333	0.883359	0.290683	0.92089	0.962365	1.10751	0.60319	0.676202	0.516333	0.36735	0.772371	0.535048	0.883721	0.400695
	CerG1(d18:1/24:0)+H	9.19371	17.1533	9.53395	11.3716	14.0465	53.8117	20.3366	9.46144	11.5794	10.9502	8.63735	26.2462	26.0754	41.9664	25.535	24.3262	21.7287	7.11026	18.0138	18.4355	26.5334	13.0578	16.1736	11.2761	8.26525	19.4728	13.1464	20.5039	7.46725
	CerG1(d18:1/24:0+O)+H	16.6594	41.6963	25.2009	24.6553	38.683	85.4744	45.1238	26.5348	26.4477	25.3069	21.4314	51.9395	56.6228	80.8617	51.3498	63.0589	46.4637	18.5267	42.8	40.1242	58.5017	34.4243	38.1431	31.5525	22.9617	46.7571	32.6098	50.4276	22.6383
	CerG1(d18:1/24:1)+H	7.46752	20.6073	9.46629	9.92151	16.4303	34.5811	18.6403	10.6311	12.049	10.903	8.86053	20.5069	27.4659	34.6362	21.4155	24.5191	18.5414	6.73593	15.1155	15.7827	24.1767	13.2785	14.4745	11.6461	8.77692	18.307	13.2314	21.7393	8.43259
	CerG1(d18:2/24:0+O)+H	0.593235	0.909337	0.643302	0.430963	0.833124	2.04107	1.22377	0.632506	0.81049	0.484226	0.582034	1.01287	1.3471	1.7154	1.24209	1.60347	1.30395	0.440224	0.873992	1.02142	1.78653	0.941767	0.850478	0.67696	0.420921	1.30397	0.733288	1.30334	0.49136
	CerG1(d18:1/24:2)+H	0.761438	1.31077	0.77767	0.654623	0.984994	3.04499	1.49967	0.78528	0.989264	0.721375	0.593002	1.7235	2.32633	2.464	1.81303	2.14859	1.78953	0.686155	1.58699	1.69313	2.04679	1.26866	1.25661	0.960892	0.726578	1.60692	1.14116	1.75755	0.721819
	CerG1(d18:1/25:0)+H	0.298111	0.48681	0.436348	0.441934	0.52603	1.04675	0.586097	0.340175	0.359424	0.581457	0.381762	0.664553	0.733742	1.44737	0.518652	0.621577	0.501842	0.224372	0.516757	0.53913	0.594132	0.37353	0.439565	0.335878	0.24019	0.491389	0.35297	0.555505	0.23228
	CerG1(d18:1/25:0+O)+H	0.517811	0.779815	0.565793	0.503475	0.737311	1.23304	0.822382	0.578267	0.609567	0.516404	0.463496	0.918222	1.12646	1.69068	0.774068	1.02778	0.961225	0.383461	0.765179	0.848949	1.02032	0.582094	0.712778	0.595095	0.400648	0.819718	0.565153	0.931295	0.514854
	CerG1(d18:1/26:0)+H	0.108464	0.464875	0.176543	0.364296	0.381043	1.26815	0.518682	0.277509	0.291183	0.236916	0.286694	0.699201	0.779155	1.05679	0.560186	0.342393	0.281545	0.0800227	0.405255	0.208593	0.67488	0.175712	0.257048	0.245366	0.141674	0.361772	0.166685	0.233181	0.03978
	total	60.8945	133.043	79.6026	82.5527	118.329	287.959	144.786	79.6977	88.5035	81.7744	69.5589	166.701	194.593	265.457	166.532	192.535	151.511	60.2337	137.2	135.542	187.653	108.073	120.566	93.8056	69.6201	145.476	103.911	161.552	69.9851

## Sheet: DAG
	sample ID	Chow Veh							Chow p053							HFD Veh							HFD + p053
	Cage	5.4	5.3	5.2	5.1	3.4	3.3	3.2	10.4	10.3	10.2	10.1	8.4	8.3	8.2	4.2	4.3	4.4		9.2	9.3	9.4	7.4	7.3	7.2	7.1	2.4	2.3	2.2	2.1
Rej.	LipidIon	Area[c-1]	Area[c-2]	Area[c-3]	Area[c-4]	Area[c-5]	Area[c-6]	Area[c-7]	Area[s1-1]	Area[s1-2]	Area[s1-3]	Area[s1-4]	Area[s1-5]	Area[s1-6]	Area[s1-7]	Area[s3-2]	Area[s3-3]	Area[s3-4]	Area[s3-5]	Area[s3-6]	Area[s3-7]	Area[s3-8]	Area[s4-1]	Area[s4-2]	Area[s4-3]	Area[s4-4]	Area[s4-5]	Area[s4-6]	Area[s4-7]	Area[s4-8]
0	D5DG(17:0/17:0)+NH4	1.90239e+06	7.7448e+06	8.64334e+06	1.13311e+07	8.88856e+06	8.71754e+06	1.11646e+07	7.82452e+06	6.647e+06	9.64947e+06	7.42067e+06	1.03615e+07	5.93468e+06	3.15085e+06	9.6124e+06	3.64315e+06	6.5318e+06	9.81181e+06	8.25287e+06	2.45062e+06	7.13261e+06	6.75902e+06	7.71598e+06	1.03019e+07	1.18126e+07	1.06302e+07	9.40738e+06	3.73664e+06	8.72182e+06
0	DG(16:0/16:0)+NH4	1.72975e+06	5.4134e+06	6.67286e+06	9.67191e+06	1.0205e+07	5.23864e+06	1.0841e+07	3.84017e+06	4.44576e+06	1.07942e+07	5.93036e+06	7.51595e+06	5.48621e+06	8.27224e+06	1.4648e+07	1.22856e+07	9.83095e+06	9.88595e+06	1.08949e+07	8.784e+06	1.51901e+07	7.20853e+06	1.15569e+07	1.19269e+07	1.38562e+07	1.14389e+07	1.48758e+07	1.36346e+07	8.72957e+06
0	DG(16:0/16:1)+NH4	1.38125e+06	2.62307e+06	4.5423e+06	4.33845e+06	6.0842e+06	4.64621e+06	6.6196e+06	1.85652e+06	2.28409e+06	6.45166e+06	2.93673e+06	4.79755e+06	2.58478e+06	5.8342e+06	7.29953e+06	7.06361e+06	9.46181e+06	4.16049e+06	3.18927e+06	1.81975e+06	5.80351e+06	5.00983e+06	4.95227e+06	5.02707e+06	5.72789e+06	6.44728e+06	8.11607e+06	7.19735e+06	6.81314e+06
0	DG(16:0/18:1)+NH4	5.11601e+06	1.40858e+07	2.13204e+07	2.20969e+07	3.06071e+07	2.12063e+07	3.41972e+07	9.52701e+06	1.2247e+07	2.6268e+07	1.2223e+07	2.54291e+07	1.43553e+07	3.05711e+07	4.60851e+07	4.17135e+07	3.60812e+07	2.74867e+07	2.27986e+07	1.16674e+07	2.8899e+07	2.84759e+07	2.93428e+07	2.78208e+07	2.94016e+07	3.72474e+07	4.77726e+07	3.67347e+07	3.29617e+07
0	DG(16:0/18:2)+NH4	3.17085e+06	9.69588e+06	8.0636e+06	1.53536e+07	2.60305e+07	8.97468e+06	3.51342e+07	1.01309e+07	9.53871e+06	2.12877e+07	3.24536e+06	2.31349e+07	7.63547e+06	8.96534e+06	1.23638e+07	1.5578e+07	6.57215e+07	8.71842e+06	2.14826e+07	8.21045e+06	1.15639e+07	2.34125e+07	2.97423e+07	6.10844e+06	3.25043e+07	1.56156e+07	5.43591e+07	1.40054e+07	4.29521e+07
0	DG(16:1/18:2)+NH4	2.16796e+06	3.32845e+06	6.32391e+06	3.63833e+06	7.71062e+06	8.57638e+06	1.10228e+07	2.84388e+06	3.60388e+06	7.00157e+06	2.78862e+06	7.55074e+06	2.72536e+06	6.92092e+06	1.29052e+07	1.32388e+07	2.31759e+07	7.88919e+06	6.1188e+06	1.95421e+06	9.25325e+06	1.26447e+07	8.64782e+06	7.06148e+06	9.63185e+06	1.02115e+07	1.54865e+07	1.4319e+07	1.4878e+07
0	DG(16:0/18:3)+NH4	986455	2.03998e+06	2.58873e+06	2.61993e+06	4.90338e+06	3.50444e+06	5.07379e+06	1.90502e+06	2.15923e+06	4.37824e+06	1.67634e+06	3.52228e+06	1.78492e+06	3.68019e+06	2.54465e+06	2.22519e+06	3.70773e+06	1.40164e+06	1.0129e+06	769880	1.78286e+06	1.74474e+06	1.7673e+06	1.5243e+06	1.77171e+06	1.91643e+06	2.59896e+06	2.02911e+06	2.0418e+06
0	DG(16:0/20:1)+NH4	774588	2.5347e+06	2.94961e+06	3.09427e+06	4.87079e+06	4.35117e+06	5.19384e+06	2.39819e+06	2.58431e+06	5.47412e+06	1.88169e+06	4.15417e+06	1.95306e+06	4.16098e+06	8.82025e+06	8.80988e+06	1.05552e+07	4.69132e+06	4.99461e+06	2.69049e+06	5.76344e+06	4.87046e+06	5.58161e+06	6.27707e+06	5.12138e+06	7.35165e+06	8.07401e+06	6.89162e+06	5.61382e+06
0	DG(18:1/18:1)+NH4	7.64549e+06	1.08197e+07	1.99884e+07	1.26023e+07	2.56052e+07	2.32447e+07	3.20966e+07	1.00101e+07	1.29684e+07	2.45418e+07	9.10405e+06	2.1775e+07	9.99987e+06	2.39816e+07	4.95047e+07	4.8279e+07	7.21486e+07	2.90389e+07	2.2375e+07	8.49993e+06	2.83942e+07	3.86654e+07	2.6546e+07	2.72687e+07	3.43355e+07	4.25089e+07	5.21181e+07	4.16855e+07	3.92687e+07
0	DG(18:1/18:2)+NH4	1.03298e+07	1.76406e+07	2.70588e+07	1.77835e+07	3.75095e+07	3.87371e+07	5.16377e+07	1.74318e+07	2.03575e+07	3.80997e+07	1.29374e+07	3.29298e+07	1.62147e+07	3.36563e+07	8.11448e+07	7.15482e+07	1.12102e+08	4.16361e+07	3.56854e+07	1.29042e+07	4.55277e+07	5.90752e+07	4.41138e+07	4.17362e+07	4.71161e+07	7.0643e+07	8.68474e+07	6.18532e+07	6.13111e+07
0	DG(18:2/18:2)+NH4	5.56648e+06	8.44424e+06	1.32277e+07	8.59351e+06	1.80663e+07	1.82471e+07	2.36332e+07	9.42944e+06	9.81958e+06	1.84417e+07	7.41231e+06	1.60975e+07	7.6156e+06	1.72097e+07	2.73678e+07	2.49487e+07	4.01294e+07	1.5937e+07	1.18559e+07	5.79817e+06	1.59656e+07	2.25393e+07	1.67245e+07	1.55473e+07	1.74986e+07	2.32426e+07	2.99104e+07	2.36911e+07	2.45212e+07
0	DG(20:1/18:2)+NH4	650960	1.75033e+06	2.74765e+06	2.4588e+06	4.18295e+06	3.30713e+06	6.15674e+06	1.88278e+06	2.22583e+06	4.71642e+06	1.73791e+06	3.39857e+06	2.16472e+06	4.3615e+06	7.09897e+06	6.91207e+06	8.07996e+06	4.21474e+06	3.44619e+06	1.62338e+06	4.47139e+06	4.8576e+06	4.15376e+06	5.19203e+06	5.30184e+06	6.7225e+06	6.41627e+06	5.95554e+06	5.36351e+06
0	DG(16:0/22:4)+NH4	1.8591e+06	506677	547483	5.20671e+06	901256	661206	718231	420450	446831	1.14991e+06	3.91184e+06	1.36995e+06	952266	6.2924e+06	5.80575e+06	5.28203e+06	1.53301e+07	3.64187e+06	2.79498e+06	2.76545e+06	7.48604e+06	2.46507e+06	4.70931e+06	6.2621e+06	4.9412e+06	5.6976e+06	5.4352e+06	5.01612e+06	2.93026e+06
0	DG(18:0/20:4)+NH4	3.18971e+06	1.46014e+07	1.29092e+07	1.34355e+07	2.20604e+07	2.6369e+07	2.40177e+07	9.7154e+06	1.04926e+07	1.81566e+07	1.02314e+07	1.52194e+07	9.86783e+06	1.78965e+07	2.98261e+07	2.48037e+07	2.83158e+07	1.19888e+07	1.7333e+07	1.13301e+07	2.73053e+07	1.79205e+07	1.78056e+07	2.01654e+07	2.11906e+07	3.35328e+07	2.53817e+07	2.64864e+07	1.74389e+07
0	DG(16:0/22:6)+NH4	2.04973e+07	4.65519e+07	7.01647e+07	8.31482e+07	1.50352e+08	8.17506e+07	9.41327e+07	5.5536e+07	7.33145e+07	1.93121e+08	9.37184e+07	1.10161e+08	4.86105e+07	1.00229e+08	5.79279e+07	5.76339e+07	5.64819e+07	2.39276e+07	3.68486e+07	1.84575e+07	5.04544e+07	2.69275e+07	3.48505e+07	4.32199e+07	4.57243e+07	6.765e+07	5.00109e+07	5.20266e+07	3.8015e+07
0	DG(18:1/22:6)+NH4	4.27429e+06	9.91242e+06	1.72907e+07	1.55203e+07	2.84806e+07	1.86815e+07	2.40727e+07	9.97532e+06	1.37128e+07	2.91201e+07	1.3783e+07	2.16622e+07	1.02328e+07	2.51909e+07	1.01712e+07	1.04354e+07	1.44023e+07	3.54904e+06	4.65046e+06	2.27981e+06	9.38714e+06	4.9971e+06	5.84024e+06	1.22403e+07	5.4582e+06	9.97419e+06	7.81776e+06	1.16873e+07	7.04476e+06
	pmoles/mg tissue	29.8	27.5	28.4	30.3	32.4	28.6	30.4	41.5	30.8	36.5	34.9	28.7	28.3	29.1	33.8	31.5	30.1	27.3	27.1	28.3	34.9	33.5	38.3	28.9	39.9	27.8	37.9	29.3	28.4
	DG(16:0/16:0)+NH4	30.5117	25.4171	27.1839	28.1707	35.4354	21.0116	31.9414	11.8262	21.7155	30.6474	22.8988	25.2742	32.6655	45.11	45.0847	53.5277	50.0031	36.9068	48.7132	63.3286	61.0219	31.836	39.1066	40.0604	29.3986	38.7077	41.7228	62.2679	35.2426
	DG(16:0/16:1)+NH4	24.3643	12.3159	18.5044	12.6363	21.1265	18.6354	19.5036	5.71734	11.1567	18.3179	11.3396	16.1329	15.39	31.8149	22.4671	30.7758	48.1255	15.5322	14.2599	13.1195	23.314	22.1256	16.7577	16.885	12.1528	21.8167	22.7634	32.8695	27.5056
	DG(16:0/18:1)+NH4	90.2433	66.136	86.8552	64.3601	106.278	85.056	100.757	29.3394	59.8208	74.5813	47.1964	85.5116	85.473	166.71	141.844	181.744	183.519	102.615	101.938	84.1167	116.094	125.762	99.2915	93.4451	62.381	126.04	133.989	167.763	133.071
	DG(16:0/18:2)+NH4	55.9318	45.5244	32.8495	44.7193	90.3871	35.9964	103.517	31.1992	46.5922	60.4411	12.5312	77.7969	45.4624	48.8896	38.0544	67.8726	334.279	32.5481	96.0532	59.1935	46.4547	103.4	100.643	20.5171	68.964	52.8411	152.463	63.9609	173.404
	DG(16:1/18:2)+NH4	38.2415	15.6279	25.7624	10.5971	26.774	34.3988	32.477	8.758	17.6033	19.8792	10.7676	25.3912	16.227	37.741	39.7206	57.6809	117.879	29.4524	27.3585	14.089	37.1724	55.8444	29.2629	23.7182	20.4358	34.5543	43.4354	65.3935	60.0647
	DG(16:0/18:3)+NH4	17.4004	9.57815	10.546	7.6309	17.0262	14.0559	14.9491	5.86671	10.5468	12.4309	6.47281	11.8445	10.6276	20.0687	7.83213	9.69504	18.8586	5.23267	4.52889	5.55048	7.16213	7.70552	5.98026	5.11986	3.75902	6.48492	7.28941	9.26672	8.24303
	DG(16:0/20:1)+NH4	13.6632	11.901	12.0161	9.01248	16.9131	17.452	15.3028	7.38545	12.6232	15.5424	7.26575	13.9694	11.6287	22.6906	27.1476	38.3842	53.6868	17.5139	22.332	19.3972	23.1531	21.51	18.8873	21.0835	10.866	24.877	22.6455	31.4733	22.6638
	DG(18:1/18:1)+NH4	134.862	50.8009	81.4289	36.706	88.9101	93.2317	94.5679	30.8272	63.3445	69.6804	35.1533	73.2238	59.5402	130.776	152.369	210.349	366.969	108.41	100.043	61.2805	114.066	170.763	89.8275	91.5905	72.8493	143.844	146.178	190.373	158.533
	DG(18:1/18:2)+NH4	182.212	82.8265	110.232	51.7969	130.246	155.37	152.142	53.683	99.4369	108.175	49.9551	110.734	96.544	183.534	249.754	311.732	570.182	155.438	159.557	93.0331	182.895	260.901	149.274	140.184	99.9659	239.046	243.584	282.477	247.522
	DG(18:2/18:2)+NH4	98.1893	39.6477	53.8872	25.0297	62.7324	73.1869	69.6316	29.0389	47.9641	52.3605	28.621	54.1319	45.344	93.8475	84.2347	108.7	204.11	59.497	53.0102	41.8021	64.1374	99.5434	56.5931	52.2204	37.1266	78.6499	83.8909	108.195	98.9955
	DG(20:1/18:2)+NH4	11.4825	8.21819	11.1934	7.16159	14.5247	13.2645	18.1399	5.79822	10.8722	13.3911	6.71058	11.4285	12.889	23.784	21.8498	30.1155	41.097	15.7347	15.4087	11.7038	17.9626	21.4533	14.0557	17.4391	11.2489	22.748	17.9959	27.1983	21.6533
	DG(16:0/22:4)+NH4	32.7934	2.37897	2.23034	15.1652	3.12948	2.65202	2.11616	1.29482	2.18256	3.26487	15.1047	4.60681	5.66989	34.3136	17.8694	23.0135	77.9734	13.596	12.4969	19.9376	30.0731	10.8868	15.9356	21.0333	10.4837	19.2799	15.2443	22.9081	11.8299
	DG(18:0/20:4)+NH4	56.2645	68.5571	52.5895	39.1328	76.6015	105.763	70.7645	29.9195	51.2514	51.5513	39.5064	51.1789	58.754	97.5928	91.801	108.068	144.022	44.7574	77.4995	81.6846	109.692	79.1447	60.2515	67.7318	44.9599	113.471	71.1891	120.961	70.4036
	DG(16:0/22:6)+NH4	361.56	218.572	285.837	242.18	522.073	327.892	277.348	171.029	358.108	548.318	361.873	370.443	289.432	546.568	178.295	251.108	287.283	89.3281	164.758	133.07	202.687	118.923	117.928	145.168	97.0129	228.918	140.267	237.6	153.472
	DG(18:1/22:6)+NH4	75.3958	46.5411	70.439	45.205	98.8945	74.9293	70.9266	30.72	66.9807	82.6793	53.22	72.8444	60.927	137.37	31.3056	45.4663	73.2543	13.2495	20.7932	16.4363	37.7103	22.0693	19.7624	41.113	11.5806	33.7513	21.9267	53.3748	28.4407
	total	1223.12	704.043	881.555	639.505	1311.05	1072.9	1074.08	452.403	880.199	1161.26	708.617	1004.51	846.575	1620.81	1149.63	1528.23	2571.24	739.812	918.75	717.743	1073.59	1151.87	833.558	797.309	593.185	1185.03	1164.58	1476.08	1251.05

## Sheet: SM
	sample ID	Chow Veh							Chow p053							HFD Veh							HFD + p053
	Cage	5.4	5.3	5.2	5.1	3.4	3.3	3.2	10.4	10.3	10.2	10.1	8.4	8.3	8.2	4.2	4.3	4.4		9.2	9.3	9.4	7.4	7.3	7.2	7.1	2.4	2.3	2.2	2.1
Rej.	LipidIon	Area[c-1]	Area[c-2]	Area[c-3]	Area[c-4]	Area[c-5]	Area[c-6]	Area[c-7]	Area[s1-1]	Area[s1-2]	Area[s1-3]	Area[s1-4]	Area[s1-5]	Area[s1-6]	Area[s1-7]	Area[s3-2]	Area[s3-3]	Area[s3-4]	Area[s3-5]	Area[s3-6]	Area[s3-7]	Area[s3-8]	Area[s4-1]	Area[s4-2]	Area[s4-3]	Area[s4-4]	Area[s4-5]	Area[s4-6]	Area[s4-7]	Area[s4-8]
0	SM(d30:1)+H	1.56505e+08	4.99067e+08	5.00895e+08	6.92536e+08	7.67521e+08	7.54979e+08	7.65953e+08	4.45314e+08	4.92029e+08	7.94222e+08	4.78883e+08	8.3255e+08	4.2838e+08	2.05746e+08	7.4762e+08	2.22446e+08	6.98606e+08	5.75811e+08	5.49625e+08	1.24581e+08	4.70977e+08	4.26104e+08	4.75167e+08	7.6628e+08	6.62124e+08	7.81367e+08	6.42322e+08	2.1318e+08	5.47749e+08
0	SM(d32:1)+H	1.4117e+06	5.0148e+06	8.40413e+06	8.47016e+06	1.22388e+07	9.3184e+06	9.73394e+06	4.77426e+06	4.65818e+06	1.30235e+07	7.16994e+06	9.83718e+06	4.71148e+06	9.94049e+06	1.17943e+07	1.19515e+07	1.39186e+07	7.42227e+06	7.03905e+06	4.69458e+06	9.86294e+06	6.30629e+06	8.74871e+06	8.3045e+06	8.48181e+06	1.23213e+07	1.21384e+07	9.74371e+06	8.49862e+06
0	SM(d32:4)+H	4.4881e+06	2.14151e+07	2.11124e+07	3.00687e+07	3.57335e+07	3.70583e+07	3.55023e+07	1.8011e+07	2.25419e+07	3.53828e+07	1.93022e+07	3.83389e+07	1.65442e+07	5.65232e+06	3.47491e+07	6.44261e+06	3.13631e+07	2.27121e+07	2.28369e+07	3.1814e+06	1.85556e+07	1.65125e+07	1.89909e+07	3.41416e+07	2.93871e+07	3.59899e+07	2.89688e+07	5.97289e+06	2.44489e+07
0	SM(d33:1)+H	5.71094e+06	2.81594e+07	3.46693e+07	3.32033e+07	5.25457e+07	4.89323e+07	4.88508e+07	2.63603e+07	2.64754e+07	5.58355e+07	2.80978e+07	5.0935e+07	2.68715e+07	4.01346e+07	4.76767e+07	4.4693e+07	5.47917e+07	2.60035e+07	3.10092e+07	2.1961e+07	4.2568e+07	2.62408e+07	3.29882e+07	3.50177e+07	2.99686e+07	5.30206e+07	5.39583e+07	4.1455e+07	2.44808e+07
0	SM(d34:0)+H	1.4977e+07	3.87482e+07	4.20857e+07	3.54652e+07	4.51817e+07	4.37139e+07	4.86227e+07	4.25504e+07	3.77011e+07	4.56557e+07	3.79823e+07	4.44922e+07	3.95752e+07	4.45243e+07	3.75719e+07	3.68713e+07	4.04791e+07	3.1044e+07	3.91741e+07	2.96659e+07	3.60595e+07	4.07925e+07	3.50909e+07	3.51619e+07	3.39056e+07	3.79617e+07	3.67092e+07	4.289e+07	3.44305e+07
0	SM(d34:0+pO)+H	233021	1.31358e+06	1.90082e+06	1.85919e+06	2.46404e+06	2.34846e+06	2.27975e+06	1.53327e+06	1.46914e+06	3.2378e+06	1.81844e+06	2.42821e+06	1.19966e+06	2.59423e+06	3.33929e+06	3.41451e+06	3.14613e+06	2.16335e+06	1.66518e+06	1.06965e+06	3.14309e+06	2.76528e+06	2.58296e+06	2.95995e+06	3.19452e+06	3.9622e+06	3.65508e+06	2.82092e+06	2.61994e+06
0	SM(d34:1)+H	1.56733e+08	2.51448e+08	2.39726e+08	2.547e+08	2.83885e+08	3.63817e+08	3.09287e+08	2.7623e+08	2.39107e+08	2.97544e+08	2.47713e+08	2.969e+08	2.56715e+08	2.57348e+08	3.86133e+08	3.62032e+08	3.7597e+08	3.71635e+08	3.66798e+08	3.23881e+08	4.14856e+08	4.47061e+08	4.01655e+08	3.71976e+08	3.84102e+08	4.11963e+08	4.4485e+08	4.16693e+08	3.63631e+08
0	SM(d34:1+pO)+H	4.11323e+06	1.95851e+07	1.99343e+07	2.53496e+07	3.30155e+07	3.89913e+07	3.24546e+07	2.22682e+07	2.06963e+07	4.03739e+07	2.22032e+07	3.37426e+07	2.1497e+07	3.08197e+07	2.7737e+07	2.0834e+07	2.75341e+07	1.58108e+07	1.72306e+07	1.23807e+07	2.56316e+07	1.85007e+07	2.12944e+07	2.12576e+07	2.03001e+07	3.05086e+07	2.98004e+07	2.64063e+07	1.72172e+07
0	SM(d34:2)+H	6.36684e+06	3.07964e+07	2.68032e+07	2.30179e+07	6.16774e+07	6.16628e+07	5.01044e+07	2.97079e+07	2.4646e+07	4.43627e+07	2.15222e+07	4.33512e+07	2.12394e+07	4.35622e+07	6.23774e+07	5.79051e+07	5.02472e+07	2.53069e+07	2.51986e+07	1.61236e+07	5.52736e+07	2.86407e+07	3.15368e+07	3.06966e+07	4.26841e+07	5.55649e+07	4.44171e+07	4.07673e+07	3.10344e+07
0	SM(d35:1)+H	2.34655e+07	8.61019e+07	1.00494e+08	9.90584e+07	1.3835e+08	1.12637e+08	1.25055e+08	6.77615e+07	7.10304e+07	1.154e+08	6.84982e+07	9.84647e+07	5.60047e+07	8.59146e+07	1.56094e+08	1.38835e+08	1.53327e+08	9.63983e+07	1.07015e+08	8.28998e+07	1.20019e+08	5.97812e+07	7.71203e+07	8.01027e+07	7.23051e+07	8.38797e+07	1.07737e+08	1.01933e+08	6.81906e+07
0	SM(d36:0)+H	6.26277e+06	2.60771e+07	2.27873e+07	3.07845e+07	4.03424e+07	5.8288e+07	4.46143e+07	2.78726e+07	2.90309e+07	5.07719e+07	3.05132e+07	5.50489e+07	3.17249e+07	5.48137e+07	5.33062e+07	4.72569e+07	4.74502e+07	2.95569e+07	3.80697e+07	2.49233e+07	4.77248e+07	4.76081e+07	5.00936e+07	5.08758e+07	4.97509e+07	5.15668e+07	6.06191e+07	5.28152e+07	3.21231e+07
0	SM(d36:1)+H	6.92713e+08	1.68303e+09	1.63303e+09	1.77044e+09	2.20527e+09	2.26102e+09	1.9751e+09	1.49131e+09	1.51462e+09	1.96363e+09	1.40515e+09	1.96766e+09	1.2081e+09	1.5655e+09	2.37446e+09	2.20066e+09	2.27287e+09	2.01741e+09	1.76395e+09	1.63256e+09	2.16528e+09	1.71017e+09	1.73497e+09	1.84591e+09	1.79121e+09	1.6745e+09	1.87328e+09	1.74777e+09	1.37435e+09
0	SM(d36:2)+H	3.98825e+07	6.04186e+07	5.34239e+07	5.36378e+07	7.86417e+07	9.5998e+07	7.15882e+07	4.79828e+07	4.91247e+07	5.08002e+07	3.47001e+07	7.24762e+07	3.824e+07	4.96324e+07	9.90138e+07	9.54101e+07	1.02009e+08	7.30381e+07	8.61487e+07	7.59139e+07	9.8666e+07	5.83101e+07	5.53329e+07	4.66879e+07	5.82025e+07	5.47083e+07	6.48213e+07	5.65942e+07	4.51167e+07
0	SM(d37:1)+H	2.16699e+07	8.52074e+07	9.97682e+07	9.84599e+07	1.35455e+08	1.31389e+08	1.42534e+08	7.04167e+07	7.89957e+07	1.62369e+08	7.71819e+07	1.23911e+08	6.66003e+07	1.04652e+08	6.59429e+07	5.15868e+07	5.82097e+07	3.90401e+07	4.12482e+07	3.39964e+07	5.33063e+07	4.20166e+07	4.93137e+07	4.77531e+07	4.65053e+07	5.0425e+07	5.32425e+07	5.14027e+07	3.40221e+07
0	SM(d38:0)+H	1.72696e+06	7.86685e+06	5.82879e+06	8.72921e+06	1.15617e+07	3.31782e+07	1.59762e+07	6.95042e+06	6.34164e+06	1.33321e+07	6.39481e+06	2.10364e+07	1.05811e+07	1.65293e+07	2.18888e+07	1.5474e+07	1.662e+07	6.98576e+06	1.10728e+07	6.85802e+06	1.74882e+07	1.10463e+07	1.50608e+07	1.35473e+07	1.1927e+07	1.88178e+07	1.75971e+07	1.34337e+07	6.59183e+06
0	SM(d38:1)+H	3.11321e+07	1.22018e+08	1.03525e+08	1.32191e+08	1.86278e+08	2.40802e+08	1.93477e+08	1.17749e+08	1.2341e+08	2.36944e+08	1.20735e+08	2.04661e+08	1.26237e+08	2.07421e+08	2.63207e+08	2.17821e+08	2.29276e+08	1.25386e+08	1.7527e+08	1.19755e+08	2.41869e+08	2.04921e+08	2.33617e+08	2.30127e+08	2.24079e+08	2.80973e+08	2.92891e+08	2.40148e+08	1.50137e+08
0	SM(d38:2)+H	2.26383e+06	5.20052e+06	4.52858e+06	2.40583e+06	6.87475e+06	6.70385e+06	6.52016e+06	4.86067e+06	5.8014e+06	4.6324e+06	2.70415e+06	5.34406e+06	4.73826e+06	6.31239e+06	8.00716e+06	6.79669e+06	8.27648e+06	4.19764e+06	5.10842e+06	5.22086e+06	7.39303e+06	7.77679e+06	7.07398e+06	7.02985e+06	7.62389e+06	7.72445e+06	6.6938e+06	7.96167e+06	4.74052e+06
0	SM(d39:1)+H	5.71464e+06	1.69765e+07	2.0258e+07	2.04092e+07	2.85523e+07	2.8094e+07	2.855e+07	1.95954e+07	1.98637e+07	4.25095e+07	19139363	3.05812e+07	1.92114e+07	3.84968e+07	3.41804e+07	2.80844e+07	3.19388e+07	1.60023e+07	2.19392e+07	1.4767e+07	3.09353e+07	2.38817e+07	3.22383e+07	2.60749e+07	2.72967e+07	4.37714e+07	4.13179e+07	3.47375e+07	2.25686e+07
0	SM(d40:0)+H	3.48289e+06	2.39951e+07	1.84638e+07	2.91785e+07	3.62935e+07	1.09563e+08	5.08361e+07	2.11097e+07	2.09792e+07	4.44933e+07	2.06221e+07	7.04497e+07	3.57274e+07	5.46878e+07	6.49273e+07	4.51431e+07	3.96289e+07	1.73003e+07	2.87432e+07	1.73206e+07	5.1295e+07	2.76183e+07	4.12066e+07	3.21249e+07	3.18685e+07	5.89013e+07	4.86544e+07	4.03938e+07	1.80491e+07
0	SM(d18:1/22:0)+H	6.29514e+07	2.28242e+08	2.22788e+08	2.57985e+08	3.74438e+08	4.86517e+08	3.80657e+08	2.78785e+08	2.4144e+08	5.36212e+08	2.5593e+08	4.88116e+08	2.84938e+08	5.28908e+08	5.29558e+08	4.49529e+08	4.79243e+08	2.325e+08	3.22479e+08	2.1761e+08	4.96243e+08	4.48631e+08	4.96393e+08	4.77596e+08	4.80487e+08	6.90743e+08	6.59217e+08	5.36522e+08	3.13936e+08
0	SM(d40:2)+H	5.33974e+06	1.69741e+07	1.47747e+07	1.59387e+07	2.80048e+07	2.87618e+07	2.75664e+07	1.89497e+07	1.59131e+07	3.14534e+07	1.36557e+07	2.94022e+07	1.60366e+07	3.23987e+07	4.34814e+07	3.92325e+07	3.81662e+07	1.70128e+07	2.63441e+07	1.81332e+07	4.71305e+07	3.28145e+07	3.22729e+07	3.23299e+07	3.0736e+07	4.70579e+07	4.90372e+07	3.64339e+07	1.99759e+07
0	SM(d18:1/23:0)+H	3.16865e+07	9.75434e+07	1.30162e+08	1.29804e+08	1.84735e+08	1.88095e+08	1.92116e+08	1.33551e+08	1.2076e+08	3.55195e+08	1.49544e+08	2.36469e+08	1.28544e+08	2.96346e+08	1.46879e+08	1.48368e+08	1.4084e+08	7.52738e+07	9.05962e+07	6.20783e+07	1.41416e+08	1.28568e+08	1.75312e+08	1.55724e+08	1.43872e+08	2.86102e+08	2.16935e+08	1.85566e+08	1.30627e+08
0	SM(d41:2)+H	5.31315e+06	1.66357e+07	2.24574e+07	2.33582e+07	3.2377e+07	2.94768e+07	3.22887e+07	2.02867e+07	2.03378e+07	4.86156e+07	2.22672e+07	3.50809e+07	1.92857e+07	4.04249e+07	2.9757e+07	2.80502e+07	2.82654e+07	1.40604e+07	1.47729e+07	1.18272e+07	2.5705e+07	2.35688e+07	2.6555e+07	2.68442e+07	2.44384e+07	4.4614e+07	3.82187e+07	3.10461e+07	2.1706e+07
0	SM(d42:0)+H	2.47541e+06	1.08926e+07	7.38561e+06	1.23443e+07	1.44236e+07	5.95106e+07	2.2539e+07	9.14238e+06	9.35404e+06	1.60619e+07	8.27924e+06	3.12121e+07	1.55262e+07	2.49644e+07	2.81831e+07	1.68984e+07	2.12317e+07	7.0706e+06	1.18683e+07	8.11268e+06	2.05712e+07	1.03169e+07	1.59062e+07	1.22813e+07	1.02094e+07	1.90087e+07	1.56209e+07	1.36212e+07	6.35409e+06
0	SM(d42:1)+H	8.63171e+06	3.90914e+07	3.19661e+07	4.47482e+07	6.63517e+07	1.5043e+08	8.23994e+07	3.84315e+07	3.66933e+07	7.90258e+07	3.73785e+07	1.05329e+08	6.09824e+07	8.82639e+07	9.00792e+07	6.40421e+07	5.77214e+07	2.37661e+07	4.0727e+07	2.43893e+07	7.20296e+07	4.27401e+07	5.53097e+07	4.55066e+07	4.60845e+07	8.06359e+07	6.58896e+07	6.00827e+07	2.84432e+07
0	SM(d18:1/24:0)+H	5.4455e+07	2.25279e+08	2.05747e+08	2.82674e+08	3.7366e+08	6.34083e+08	4.02326e+08	2.42601e+08	1.97904e+08	5.17758e+08	2.23118e+08	5.13521e+08	2.92869e+08	4.54772e+08	4.19637e+08	3.25639e+08	3.85063e+08	1.72699e+08	2.35609e+08	1.50154e+08	3.74823e+08	2.78448e+08	3.46455e+08	3.25223e+08	2.94733e+08	5.05222e+08	4.24107e+08	3.55971e+08	2.14374e+08
0	SM(d42:1+pO)+H	2.26974e+06	7.32333e+06	9.13659e+06	1.10274e+07	1.35228e+07	1.29827e+07	1.39109e+07	8.74817e+06	8.58888e+06	1.98788e+07	9.8324e+06	1.43691e+07	7.54528e+06	1.6709e+07	1.61717e+07	1.69993e+07	1.44452e+07	1.05488e+07	9.85916e+06	5.18839e+06	1.51284e+07	1.26558e+07	1.25465e+07	1.32582e+07	1.41118e+07	1.92164e+07	1.68959e+07	1.13355e+07	1.21796e+07
0	SM(d18:2/24:0)+H	1.65499e+08	7.39244e+08	7.29836e+08	8.55813e+08	1.17127e+09	1.42613e+09	1.23499e+09	8.87795e+08	7.72427e+08	1.66618e+09	9.28322e+08	1.48956e+09	9.70165e+08	1.51266e+09	1.03543e+09	9.93989e+08	9.18871e+08	5.25755e+08	6.8027e+08	4.59947e+08	1.00199e+09	8.84745e+08	9.49205e+08	9.19435e+08	9.28272e+08	1.30739e+09	1.20838e+09	1.03846e+09	7.07719e+08
0	SM(d42:2+pO)+H	383175	839513	1.56711e+06	1.05261e+06	1.47506e+06	838450	2.89368e+06	907465	1.0336e+06	2.85972e+06	585238	1.17614e+06	1.34729e+06	2.47558e+06	2.72213e+06	2.35562e+06	3.58134e+06	1.65993e+06	1.32696e+06	488682	1.5031e+06	2.17881e+06	1.20915e+06	1.24197e+06	1.67103e+06	2.40356e+06	3.3177e+06	2.07253e+06	1.90293e+06
0	SM(d18:1/24:2)+H	2.10209e+07	8.91691e+07	8.61198e+07	9.61758e+07	1.56983e+08	1.95285e+08	1.48466e+08	1.09785e+08	9.41571e+07	1.87733e+08	9.32321e+07	1.72912e+08	1.03996e+08	1.64539e+08	1.6964e+08	1.5924e+08	1.60632e+08	9.75332e+07	1.10605e+08	7.5249e+07	1.71383e+08	1.55098e+08	1.48387e+08	1.42468e+08	1.60622e+08	2.03832e+08	1.86835e+08	1.63981e+08	1.18112e+08
0	SM(d18:1/24:3)+H	4.81524e+06	1.78461e+07	1.63354e+07	1.93461e+07	2.48392e+07	3.31571e+07	2.36587e+07	2.129e+07	1.84747e+07	3.52044e+07	2.01607e+07	3.27743e+07	2.09991e+07	3.55892e+07	3.4118e+07	3.10569e+07	2.93978e+07	1.70204e+07	2.39944e+07	1.67489e+07	3.36314e+07	3.34084e+07	3.51968e+07	3.05383e+07	3.30691e+07	4.60711e+07	4.51472e+07	3.69741e+07	2.3714e+07
0	SM(d18:1/25:0)+H	817310	1.72016e+06	2.21534e+06	2.1727e+06	2.81394e+06	3.91047e+06	3.78653e+06	2.89022e+06	2.12464e+06	6.21522e+06	2.2766e+06	4.79836e+06	2.07479e+06	6.21891e+06	2.71578e+06	1.92686e+06	3.16735e+06	657095	1.49099e+06	1.06317e+06	1.70296e+06	1.82183e+06	2.64821e+06	2.5913e+06	1.90604e+06	4.01565e+06	3.21311e+06	3.10526e+06	1.72217e+06
0	SM(d18:2/25:0)+H	1.94367e+06	9.33571e+06	1.24989e+07	1.331e+07	1.82078e+07	2.02131e+07	1.92575e+07	1.28102e+07	1.15066e+07	3.36716e+07	1.4261e+07	2.21863e+07	1.12788e+07	2.42347e+07	11874175	1.24567e+07	8.88332e+06	5.62344e+06	5.59645e+06	4.47162e+06	1.1539e+07	8.85223e+06	1.21021e+07	1.12149e+07	1.09034e+07	1.91108e+07	1.49326e+07	1.24634e+07	8.76873e+06
0	SM(d18:1/25:3)+H	2.24791e+06	6.24374e+06	8.41825e+06	8.62377e+06	1.20896e+07	1.06302e+07	1.09239e+07	9.05894e+06	7.93753e+06	2.33054e+07	9.72715e+06	1.46317e+07	8.27314e+06	1.88177e+07	8.20865e+06	8.71575e+06	8.19172e+06	5.07581e+06	5.76945e+06	4.54447e+06	8.65302e+06	9.22923e+06	1.15165e+07	9.33707e+06	8.62671e+06	1.57719e+07	1.42984e+07	1.07902e+07	8.79002e+06
0	SM(d44:1)+H	493398	2.24386e+06	2.19345e+06	3.08057e+06	5.02712e+06	9.06748e+06	4.5657e+06	1.96732e+06	1.77446e+06	6.47109e+06	2.4012e+06	5.23933e+06	2.09416e+06	5.7617e+06	4.17141e+06	4.43987e+06	3.89486e+06	1.26302e+06	1.94884e+06	1.26517e+06	3.34381e+06	1.92077e+06	2.88807e+06	2.4204e+06	1.94232e+06	4.85055e+06	4.94519e+06	3.13396e+06	1.50829e+06
0	SM(d18:1/26:3)+H	505894	2.44759e+06	1.80504e+06	2.2741e+06	3.08917e+06	7.14978e+06	3.71026e+06	2.10794e+06	2.13259e+06	3.6598e+06	2.06562e+06	4.67042e+06	3.28534e+06	4.56046e+06	4.00141e+06	2.66181e+06	3.05378e+06	1.28874e+06	2.33963e+06	1.54241e+06	3.25066e+06	2.6301e+06	2.82117e+06	2.43905e+06	2.08833e+06	3.91201e+06	2.94333e+06	2.72724e+06	1.41097e+06
0	SM(d18:1/26:3)+H	4.30006e+06	1.51038e+07	1.41615e+07	1.66398e+07	2.58053e+07	4.06827e+07	2.38455e+07	1.67534e+07	1.54287e+07	3.08765e+07	1.61674e+07	3.26583e+07	2.0756e+07	3.01541e+07	2.68801e+07	2.2885e+07	2.18753e+07	1.14694e+07	1.69918e+07	1.10458e+07	2.33425e+07	1.81217e+07	2.29354e+07	1.99627e+07	1.90804e+07	3.22255e+07	2.68054e+07	2.52704e+07	1.6056e+07
0	SM(d18:1/26:4)+H	1.27919e+07	6.20697e+07	6.23953e+07	7.14516e+07	9.2102e+07	1.0019e+08	9.52089e+07	6.80232e+07	6.40852e+07	1.15821e+08	7.67361e+07	1.09099e+08	7.39025e+07	1.08994e+08	8.35062e+07	7.44018e+07	6.77383e+07	4.16338e+07	5.13397e+07	3.76146e+07	7.58796e+07	7.16449e+07	7.45715e+07	7.37832e+07	7.65148e+07	9.52055e+07	8.59504e+07	8.17673e+07	5.88164e+07
0	SM(d44:6)+H	2.00747e+06	6.931e+06	6.72424e+06	6.88389e+06	1.01107e+07	1.1747e+07	8.68522e+06	8.50531e+06	7.77015e+06	1.0942e+07	7.82848e+06	1.01776e+07	8.12401e+06	1.00836e+07	8.81663e+06	9.34047e+06	8.67248e+06	7.38092e+06	7.67101e+06	6.4826e+06	8.26361e+06	9.13812e+06	8.54877e+06	7.24867e+06	1.01968e+07	1.04317e+07	9.78241e+06	9.3802e+06	8.30792e+06
	pmoles/mg tissue	29.8	27.5	28.4	30.3	32.4	28.6	30.4	41.5	30.8	36.5	34.9	28.7	28.3	29.1	33.8	31.5	30.1	27.3	27.1	28.3	34.9	33.5	38.3	28.9	39.9	27.8	37.9	29.3	28.4
	SM(d32:1)+H	0.302689	0.365395	0.590783	0.403652	0.492158	0.431559	0.418035	0.25834	0.307379	0.449254	0.429003	0.411698	0.388635	0.830145	0.46674	0.85282	0.661907	0.472166	0.472583	0.665776	0.600041	0.441788	0.480727	0.374997	0.321053	0.567228	0.498618	0.779974	0.546321
	SM(d32:4)+H	0.962316	1.56038	1.48413	1.43294	1.43695	1.71627	1.52469	0.97459	1.48747	1.22055	1.15492	1.60453	1.36468	0.472034	1.37514	0.459724	1.49149	1.44483	1.53321	0.45118	1.12888	1.15678	1.04352	1.5417	1.11236	1.65684	1.18998	0.478124	1.57166
	SM(d33:1)+H	1.22451	2.05179	2.43714	1.58233	2.11301	2.26618	2.09795	1.42638	1.74703	1.92608	1.68119	2.13169	2.21655	3.3517	1.88673	3.18915	2.60565	1.65421	2.08187	3.11447	2.58975	1.8383	1.81264	1.58126	1.13437	2.44087	2.21649	3.31843	1.57371
	SM(d34:0)+H	3.21128	2.82332	2.95849	1.69012	1.81689	2.0245	2.08816	2.30244	2.48778	1.57493	2.27262	1.86205	3.26443	3.71829	1.48684	2.63102	1.92501	1.97485	2.63004	4.20716	2.19378	2.85772	1.92819	1.58777	1.28339	1.74761	1.50793	3.4333	2.21332
	SM(d34:0+pO)+H	0.0499631	0.0957119	0.133621	0.0886008	0.0990859	0.108763	0.0979065	0.0829666	0.0969441	0.11169	0.108804	0.101624	0.0989557	0.216648	0.132147	0.243648	0.149616	0.137621	0.111795	0.151695	0.191219	0.193722	0.14193	0.133659	0.120919	0.182405	0.150143	0.225812	0.168419
	SM(d34:1)+H	33.6059	18.3213	16.852	12.1379	11.4158	16.8493	13.2827	14.9471	15.778	10.264	14.8216	12.4256	21.1756	21.4915	15.2806	25.8334	17.8794	23.6414	24.6258	45.9321	25.239	31.3189	22.0703	16.7969	14.539	18.9653	18.2735	33.3559	23.3755
	SM(d34:1+pO)+H	1.86171e-05	7.82551e-06	4.73545e-06	4.32152e-06	3.51469e-06	5.54231e-06	4.35297e-06	1.0474e-05	9.02997e-06	3.9033e-06	6.46651e-06	4.12e-06	1.0651e-05	7.53459e-06	3.14562e-06	3.91829e-06	2.83167e-06	3.69946e-06	4.45368e-06	1.05843e-05	5.51784e-06	6.88491e-06	5.12241e-06	3.34052e-06	3.61468e-06	3.1689e-06	3.82216e-06	6.35634e-06	3.69857e-06
	SM(d34:2)+H	1.36514	2.24393	1.88418	1.09693	2.48022	2.85577	2.15179	1.60752	1.62631	1.53032	1.28775	1.8143	1.75197	3.63794	2.46848	4.13192	2.38953	1.60989	1.69176	2.28661	3.36273	2.00643	1.7329	1.38613	1.61567	2.558	1.82456	3.26338	1.995
	SM(d35:1)+H	5.03134	6.27367	7.06442	4.7207	5.56346	5.21651	5.37061	3.66664	4.68709	3.98082	4.09849	4.12087	4.61965	7.17486	6.17714	9.90679	7.29157	6.13235	7.18472	11.7567	7.30169	4.18798	4.23764	3.61711	2.73689	3.86151	4.42562	8.15964	4.38353
	SM(d36:0)+H	1.34283	1.90006	1.60187	1.46706	1.62228	2.69947	1.91601	1.50821	1.91566	1.75141	1.82571	2.30386	2.61688	4.57757	2.1095	3.37209	2.25652	1.88025	2.5559	3.53457	2.90348	3.33519	2.75256	2.29735	1.88317	2.37394	2.4901	4.22781	2.06499
	SM(d36:1)+H	148.528	122.631	114.797	84.3714	88.6802	104.714	84.8231	80.6964	99.9455	67.7368	84.0753	82.3491	99.6523	130.737	93.9652	157.032	108.088	128.337	118.427	231.527	131.731	119.806	95.3339	83.354	67.8009	77.0877	76.9505	139.908	88.3483
	SM(d36:2)+H	8.55139	4.4023	3.75553	2.55615	3.16241	4.44592	3.07444	2.59639	3.24159	1.75239	2.07623	3.03321	3.15429	4.14487	3.91831	6.80815	4.85108	4.6463	5.7838	10.7659	6.00264	4.08492	3.04045	2.10823	2.20308	2.51857	2.66272	4.5303	2.90026
	SM(d37:1)+H	4.64634	6.20849	7.01337	4.69217	5.44702	6.08498	6.12131	3.81032	5.21269	5.60102	4.61807	5.18584	5.49364	8.73963	2.60958	3.68107	2.76819	2.48352	2.7693	4.82129	3.24304	2.94348	2.70971	2.15634	1.76031	2.32138	2.18709	4.11474	2.18706
	SM(d38:0)+H	0.370286	0.573204	0.409745	0.415997	0.46493	1.53657	0.686115	0.376094	0.418466	0.459899	0.382624	0.880397	0.872797	1.38039	0.86621	1.10417	0.790371	0.444397	0.743397	0.97259	1.06395	0.773848	0.827564	0.611742	0.451461	0.8663	0.722851	1.07535	0.423746
	SM(d38:1)+H	6.67518	8.89062	7.2775	6.29965	7.49077	11.1522	8.3091	6.37153	8.14347	8.17356	7.22398	8.5653	10.4129	17.3221	10.416	15.543	10.9033	7.97639	11.7672	16.9834	14.7148	14.3557	12.8368	10.3916	8.48182	12.935	12.0313	19.2236	9.65136
	SM(d38:2)+H	0.485399	0.378927	0.318344	0.114651	0.276453	0.310473	0.280016	0.263016	0.382817	0.159798	0.161799	0.223656	0.390844	0.527157	0.31687	0.48499	0.393592	0.267032	0.342965	0.740412	0.449777	0.544804	0.388704	0.317439	0.288579	0.355605	0.274967	0.637323	0.304737
	SM(d39:1)+H	1.2253	1.23696	1.42407	0.972616	1.14817	1.3011	1.22611	1.06032	1.31075	1.4664	1.14518	1.27986	1.58469	3.21493	1.35263	2.00401	1.51887	1.01798	1.47294	2.09423	1.88204	1.67303	1.77144	1.17744	1.03323	2.01507	1.69725	2.7807	1.45079
	SM(d40:0)+H	0.746782	1.74836	1.29794	1.39052	1.45946	5.07413	2.18321	1.14227	1.38436	1.53483	1.23389	2.94841	2.94703	4.56706	2.56939	3.22126	1.88457	1.10055	1.92974	2.45637	3.12069	1.93481	2.26423	1.45063	1.20628	2.7116	1.99862	3.23348	1.16026
	SM(d18:1/22:0)+H	13.4977	16.6304	15.6613	12.2945	15.0572	22.5319	16.3478	15.0853	15.9319	18.497	15.3132	20.4282	23.5036	44.1699	20.9564	32.0769	22.7907	14.7904	21.6504	30.861	30.1904	31.4289	27.276	21.5663	18.1874	31.7993	27.0792	42.9481	20.1809
	SM(d40:2)+H	1.14492	1.23679	1.03861	0.759569	1.12615	1.33203	1.18387	1.02539	1.05006	1.08501	0.817068	1.23052	1.32281	2.70567	1.7207	2.7995	1.81501	1.08226	1.76867	2.57161	2.86732	2.29882	1.77334	1.45989	1.16342	2.16637	2.01434	2.91649	1.28412
	SM(d18:1/23:0)+H	6.79406	7.10733	9.14998	6.18592	7.42873	8.71116	8.25066	7.2266	7.96862	12.2527	8.94775	9.89653	10.6032	24.7483	5.8125	10.587	6.69774	4.78852	6.08239	8.80381	8.60345	9.00685	9.63312	7.03188	5.44583	13.1711	8.91121	14.8544	8.3972
	SM(d41:2)+H	1.13922	1.21213	1.57868	1.11315	1.30197	1.36515	1.38668	1.09773	1.34203	1.67703	1.33232	1.46818	1.59082	3.37595	1.17758	2.00157	1.34418	0.894446	0.991815	1.67731	1.56384	1.65112	1.45915	1.21218	0.92504	2.05386	1.56994	2.48521	1.39534
	SM(d42:0)+H	0.530765	0.79367	0.519184	0.588278	0.580013	2.75609	0.967963	0.494703	0.617245	0.554067	0.495376	1.30627	1.28071	2.08481	1.1153	1.20581	1.00969	0.449794	0.796804	1.15052	1.25151	0.722755	0.874018	0.554572	0.386447	0.875088	0.641673	1.09036	0.408463
	SM(d42:1)+H	1.85077	2.84833	2.24711	2.13251	2.66819	6.96682	3.53874	2.07957	2.42128	2.72605	2.23649	4.40817	5.03024	7.37105	3.56473	4.56983	2.74497	1.51188	2.7343	3.45884	4.38214	2.99416	3.03918	2.05489	1.74439	3.71218	2.7066	4.80956	1.82843
	SM(d18:1/24:0)+H	11.6759	16.4146	14.4633	13.471	15.0259	29.366	17.2784	13.1274	13.0591	17.8604	13.35	21.4915	24.1578	37.9787	16.6064	23.2366	18.3119	10.9862	15.8182	21.2945	22.8035	19.5067	19.0371	14.6857	11.1562	23.2586	17.4214	28.4951	13.7807
	SM(d42:1+pO)+H	0.486667	0.533602	0.642272	0.525517	0.543791	0.601265	0.59742	0.473372	0.566755	0.685733	0.588308	0.601364	0.622386	1.39539	0.639968	1.21302	0.686951	0.671059	0.661917	0.735806	0.920381	0.886603	0.68941	0.598686	0.534158	0.884651	0.694047	0.907393	0.782949
	SM(d18:2/24:0)+H	35.4854	53.8638	51.305	40.7844	47.1001	66.0479	53.0382	48.0394	50.9702	57.476	55.5448	62.3399	80.0258	126.325	40.9752	70.9278	43.6974	33.4457	45.6715	65.2287	60.959	61.9809	52.1572	41.5179	35.1369	60.1873	49.6378	83.1273	45.4947
	SM(d42:2+pO)+H	0.0821584	0.0611697	0.110163	0.0501629	0.0593164	0.0388308	0.124273	0.0491038	0.068204	0.0986482	0.0350169	0.0492228	0.111134	0.20674	0.107724	0.168089	0.170313	0.105596	0.0890882	0.0693038	0.0914457	0.152637	0.0664406	0.0560824	0.0632517	0.110651	0.136284	0.165904	0.122327
	SM(d18:1/24:2)+H	4.5072	6.49715	6.05394	4.58333	6.31274	9.04414	6.37603	5.94056	6.21315	6.47597	5.57841	7.23659	8.57825	13.7409	6.71322	11.3628	7.63896	6.20455	7.42575	10.6717	10.4266	10.8654	8.15363	6.43327	6.07986	9.38367	7.67476	13.1265	7.59265
	SM(d18:1/24:3)+H	1.03246	1.30033	1.14833	0.921954	0.998853	1.53559	1.01605	1.15202	1.21909	1.2144	1.20629	1.37164	1.73214	2.9721	1.35016	2.21612	1.39803	1.08275	1.61092	2.37529	2.04606	2.34043	1.934	1.37898	1.25173	2.12094	1.85455	2.95974	1.52442
	SM(d18:1/25:0)+H	0.175243	0.125337	0.155731	0.103541	0.113156	0.181104	0.162617	0.156393	0.140199	0.214398	0.136217	0.200817	0.171143	0.51935	0.107473	0.137495	0.150625	0.0418009	0.100101	0.150777	0.103604	0.127629	0.145515	0.117012	0.0721473	0.184865	0.131988	0.248573	0.110707
	SM(d18:2/25:0)+H	0.416753	0.68023	0.878635	0.634299	0.732188	0.936122	0.827034	0.69317	0.759286	1.16153	0.853284	0.928524	0.930355	2.02387	0.4699	0.888866	0.422451	0.357734	0.375731	0.634156	0.702011	0.620144	0.664991	0.506418	0.412716	0.879792	0.6134	0.99768	0.563685
	SM(d18:1/25:3)+H	0.481985	0.454939	0.591775	0.410972	0.486159	0.49231	0.46914	0.490188	0.523774	0.803938	0.58201	0.612353	0.682424	1.57149	0.324843	0.621927	0.389562	0.322896	0.387345	0.644488	0.526432	0.646555	0.632811	0.421624	0.326538	0.726079	0.587346	0.863748	0.565054
	SM(d44:1)+H	0.105792	0.163495	0.154192	0.146807	0.202155	0.419939	0.196079	0.106454	0.117091	0.223225	0.143672	0.219272	0.172741	0.481168	0.165076	0.316814	0.185222	0.0803464	0.13084	0.179424	0.203431	0.13456	0.158695	0.109295	0.0735206	0.223301	0.203138	0.250871	0.0969581
	SM(d18:1/26:3)+H	0.108471	0.178339	0.126888	0.108374	0.124224	0.331125	0.159341	0.114062	0.140723	0.126247	0.123593	0.195463	0.270997	0.380851	0.158349	0.189938	0.145224	0.0819826	0.157077	0.218741	0.197764	0.184252	0.155019	0.110138	0.0790472	0.180094	0.120906	0.218313	0.0907023
	SM(d18:1/26:3)+H	0.921995	1.10051	0.995508	0.792979	1.03771	1.88412	1.02407	0.906541	1.01809	1.06511	0.967356	1.36679	1.71209	2.51821	1.06374	1.633	1.04029	0.729625	1.14078	1.56649	1.42011	1.26952	1.26026	0.901433	0.722228	1.48354	1.10111	2.02287	1.03214
	SM(d18:1/26:4)+H	2.74277	4.5226	4.38619	3.40507	3.70369	4.64004	4.08886	3.6808	4.22879	3.99533	4.5914	4.56594	6.09598	9.10222	3.30462	5.30907	3.22133	2.64852	3.44681	5.33442	4.61636	5.01909	4.09758	3.33175	2.89623	4.38291	3.53066	6.54539	3.78093
	SM(d44:6)+H	0.430432	0.505015	0.472692	0.328056	0.406579	0.544032	0.372997	0.460231	0.512729	0.377453	0.468406	0.425945	0.670123	0.842099	0.348903	0.666505	0.412424	0.469535	0.515011	0.919349	0.502741	0.640172	0.469741	0.327321	0.385969	0.480236	0.40184	0.750875	0.534062
	total	301.935	297.935	282.979	214.774	240.178	328.513	253.057	225.49	259.042	238.264	241.908	271.585	331.27	500.618	254.08	412.628	282.121	265.967	297.679	501.007	362.097	345.931	289.05	235.26	195.015	293.429	258.134	442.53	253.886

## Sheet: TG
	sample ID	Chow Veh							Chow p053							HFD Veh							HFD + p053
	Cage	5.4	5.3	5.2	5.1	3.4	3.3	3.2	10.4	10.3	10.2	10.1	8.4	8.3	8.2	4.2	4.3	4.4		9.2	9.3	9.4	7.4	7.3	7.2	7.1	2.4	2.3	2.2	2.1
Rej.	LipidIon	Area[c-1]	Area[c-2]	Area[c-3]	Area[c-4]	Area[c-5]	Area[c-6]	Area[c-7]	Area[s1-1]	Area[s1-2]	Area[s1-3]	Area[s1-4]	Area[s1-5]	Area[s1-6]	Area[s1-7]	Area[s3-2]	Area[s3-3]	Area[s3-4]	Area[s3-5]	Area[s3-6]	Area[s3-7]	Area[s3-8]	Area[s4-1]	Area[s4-2]	Area[s4-3]	Area[s4-4]	Area[s4-5]	Area[s4-6]	Area[s4-7]	Area[s4-8]
0	TG(17:0/17:0/17:0)+NH4	2.31754e+07	4.20977e+07	5.02192e+07	8.15309e+07	8.15571e+07	5.43927e+07	2.24419e+07	4.55468e+07	3.47281e+07	2.38679e+07	3.25116e+07	8.29067e+07	6.67985e+07	5.85778e+07	9.42018e+06	3.35786e+08	1.36848e+07	2.52863e+07	7.87676e+07	1.3487e+07	5.6195e+07	2.17049e+07	1.12657e+07	9.82498e+07	1.95424e+07	1.34268e+07	1.02965e+07	1.16789e+07	2.28037e+07
0	TG(4:0/14:0/16:0)+NH4	7.88462e+06	1.28463e+07	5.87386e+06	9.03292e+06	2.91012e+07	2.0731e+07	2.31926e+07	8.47587e+06	8.85179e+06	3.05111e+07	1.51952e+07	1.76339e+07	1.02336e+07	9.06677e+06	1.38623e+07	9.53596e+06	1.54103e+07	1.2231e+07	6.6357e+06	1.01361e+07	1.49978e+07	8.45768e+06	1.23446e+07	1.30872e+07	1.31671e+07	1.0755e+07	1.73232e+07	1.13303e+07	8.50561e+06
0	TG(4:0/14:0/16:1)+NH4	2.74208e+06	4.95801e+06	4.74657e+06	7.95319e+06	8.87798e+06	1.08956e+07	1.38113e+07	3.77259e+06	4.15691e+06	1.72268e+07	5.58857e+06	1.02873e+07	3.41937e+06	6.58388e+06	4.94761e+06	4.91703e+06	8.76085e+06	5.51609e+06	2.34997e+06	1.59287e+06	6.53507e+06	2.16309e+06	6.53297e+06	4.24529e+06	4.30177e+06	4.32339e+06	3.44444e+06	6.40861e+06	6.16426e+06
0	TG(4:0/16:0/16:0)+NH4	1.42357e+07	1.40268e+07	2.46232e+07	2.94112e+07	3.31911e+07	3.96325e+07	5.09364e+07	1.67185e+07	1.45862e+07	7.39432e+07	1.97089e+07	2.79638e+07	1.39561e+07	2.45851e+07	1.483e+07	1.55418e+07	2.12428e+07	1.38581e+07	1.76258e+07	7.99203e+06	2.41896e+07	1.38214e+07	1.67463e+07	2.64188e+07	2.57781e+07	1.31961e+07	2.22476e+07	1.43666e+07	1.53407e+07
0	TG(4:0/16:0/16:1)+NH4	8.07283e+06	1.60535e+07	1.70888e+07	2.91728e+07	4.92148e+07	5.62555e+07	7.51532e+07	2.03049e+07	1.55432e+07	8.84671e+07	2.03142e+07	3.59399e+07	1.51827e+07	3.08696e+07	2.40667e+07	2.45276e+07	4.82857e+07	2.1708e+07	7.69974e+06	7.29783e+06	1.93596e+07	2.56278e+07	3.19879e+07	1.82595e+07	1.8989e+07	1.59356e+07	4.47975e+07	2.47449e+07	2.53676e+07
0	TG(4:0/16:1/16:1)+NH4	2.29523e+06	6.40436e+06	5.32234e+06	1.27988e+07	2.17863e+07	2.21231e+07	3.87929e+07	4.45409e+06	4.95799e+06	2.07805e+07	7.63385e+06	1.9929e+07	3.25331e+06	7.61252e+06	6.81547e+06	1.54937e+07	2.66928e+07	7.50394e+06	3.25652e+06	3.3123e+06	1.27236e+07	7.83246e+06	1.96152e+07	1.08798e+07	6.55269e+06	7.68128e+06	1.5871e+07	7.6714e+06	1.7587e+07
0	TG(6:0/16:0/16:0)+NH4	1.81646e+07	2.17067e+07	2.32963e+07	2.16476e+07	2.49499e+07	2.02483e+07	3.39437e+07	3.31813e+07	2.21134e+07	5.07179e+07	2.58182e+07	2.12713e+07	2.6172e+07	2.80048e+07	3.72053e+07	3.00433e+07	4.39838e+07	2.98789e+07	1.9657e+07	1.3495e+07	2.51503e+07	1.7552e+07	3.29676e+07	2.92251e+07	2.65627e+07	3.00868e+07	3.45057e+07	2.53937e+07	2.71624e+07
0	TG(6:0/16:0/16:1)+NH4	5.77572e+06	1.12293e+07	1.20153e+07	1.65279e+07	2.57946e+07	2.62589e+07	3.77555e+07	7.46061e+06	7.61151e+06	5.16548e+07	1.17413e+07	2.35087e+07	1.01573e+07	2.20374e+07	7.68423e+06	8.93205e+06	1.65404e+07	1.0047e+07	3.79223e+06	4.24416e+06	1.1968e+07	8.32965e+06	1.42981e+07	8.44541e+06	8.51759e+06	7.97946e+06	1.80437e+07	1.2237e+07	1.95385e+07
0	TG(4:0/16:0/18:1)+NH4	1.84353e+07	3.7427e+07	3.90398e+07	7.69067e+07	1.10973e+08	1.56291e+08	2.04125e+08	4.8408e+07	4.11438e+07	2.39991e+08	4.51889e+07	9.08266e+07	3.51137e+07	9.11292e+07	7.29366e+07	7.4631e+07	1.15342e+08	6.11895e+07	3.16837e+07	1.63086e+07	5.36542e+07	7.17012e+07	8.6628e+07	5.48239e+07	5.56473e+07	6.34128e+07	1.26886e+08	6.87969e+07	6.92499e+07
0	TG(4:0/16:0/18:2)+NH4	1.55657e+07	3.8682e+07	3.17433e+07	4.79156e+07	8.76787e+07	1.84066e+08	2.12979e+08	5.05069e+07	4.37731e+07	1.55957e+08	3.78312e+07	9.66452e+07	3.67867e+07	6.90127e+07	8.42758e+07	8.11674e+07	1.26563e+08	6.94159e+07	3.51543e+07	1.56957e+07	6.19868e+07	9.18013e+07	7.49731e+07	6.27693e+07	6.28494e+07	7.38176e+07	1.5345e+08	7.77917e+07	5.50333e+07
0	TG(4:0/16:1/18:2)+NH4	4.22726e+06	8.88397e+06	7.46525e+06	1.0926e+07	2.14887e+07	3.51424e+07	2.60486e+07	1.26662e+07	1.03769e+07	2.63624e+07	7.58592e+06	2.00543e+07	5.67324e+06	1.58584e+07	2.22493e+07	1.96524e+07	3.60617e+07	1.64491e+07	8.52353e+06	3.30314e+06	1.50803e+07	2.30032e+07	2.21999e+07	1.30868e+07	1.56609e+07	1.94054e+07	4.16745e+07	1.92558e+07	2.04496e+07
0	TG(16:0/10:0/14:0)+NH4	1.06549e+07	1.52738e+07	1.59623e+07	1.97408e+07	2.15087e+07	1.91766e+07	2.60662e+07	1.64411e+07	1.48165e+07	3.1783e+07	1.54581e+07	2.01892e+07	1.50084e+07	2.32146e+07	1.94571e+07	1.85554e+07	1.89556e+07	1.6936e+07	1.53273e+07	1.25243e+07	1.70858e+07	1.51923e+07	20367701	1.75122e+07	1.61143e+07	1.74376e+07	2.16185e+07	1.84825e+07	1.85762e+07
0	TG(6:0/16:0/18:1)+NH4	1.24325e+07	3.03516e+07	5.52257e+07	5.92413e+07	8.57958e+07	7.88671e+07	1.31664e+08	2.89362e+07	2.31652e+07	1.74513e+08	3.41592e+07	7.25653e+07	2.99397e+07	8.86322e+07	4.05313e+07	4.55765e+07	7.00338e+07	3.49024e+07	1.74631e+07	2.6545e+07	3.86272e+07	2.7891e+07	4.53647e+07	3.44922e+07	3.4545e+07	3.96456e+07	7.46972e+07	4.80721e+07	6.25624e+07
0	TG(4:0/18:0/18:1)+NH4	5.04934e+06	1.001e+07	1.35945e+07	1.88071e+07	2.62137e+07	2.92963e+07	4.94931e+07	1.29943e+07	1.1114e+07	6.09716e+07	9.85334e+06	2.49129e+07	1.11659e+07	2.12362e+07	2.87745e+07	2.31091e+07	3.50301e+07	2.0318e+07	1.36257e+07	7.83664e+06	1.76383e+07	2.39691e+07	3.17695e+07	2.38127e+07	1.97955e+07	2.24762e+07	3.67063e+07	2.18489e+07	2.35781e+07
0	TG(4:0/18:1/18:1)+NH4	2.4479e+07	4.67168e+07	5.81222e+07	7.27009e+07	1.27437e+08	1.80385e+08	2.38608e+08	5.64896e+07	4.7417e+07	2.43395e+08	3.93035e+07	1.05012e+08	4.36629e+07	8.84451e+07	1.07249e+08	1.03648e+08	1.767e+08	8.62774e+07	4.60024e+07	2.01893e+07	7.34261e+07	1.08187e+08	1.17253e+08	7.74532e+07	8.30318e+07	9.67957e+07	1.86547e+08	9.69178e+07	1.16732e+08
0	TG(4:0/18:1/18:2)+NH4	1.12027e+07	2.00442e+07	2.34003e+07	3.08556e+07	6.26391e+07	1.21242e+08	1.50329e+08	3.4971e+07	2.79986e+07	1.13283e+08	1.68082e+07	5.00624e+07	2.56402e+07	4.56087e+07	6.26017e+07	5.67621e+07	1.13513e+08	4.43978e+07	2.42629e+07	9.44402e+06	3.3613e+07	6.66331e+07	5.69076e+07	4.05116e+07	4.1061e+07	5.87824e+07	9.30461e+07	4.26509e+07	4.65351e+07
0	TG(4:0/18:2/18:2)+NH4	3.42192e+06	7.06168e+06	7.82921e+06	9.36123e+06	2.28453e+07	4.28576e+07	4.96892e+07	1.06017e+07	8.5115e+06	4.00087e+07	5.51809e+06	1.86707e+07	6.65378e+06	1.60529e+07	1.82396e+07	1.53244e+07	2.4873e+07	1.13693e+07	5.36749e+06	2.20186e+06	8.91703e+06	1.91619e+07	1.6706e+07	8.7351e+06	1.24043e+07	1.54997e+07	3.2273e+07	1.37139e+07	1.39502e+07
0	TG(16:0/10:0/16:0)+NH4	1.04337e+07	1.30306e+07	2.50862e+07	2.52812e+07	2.26978e+07	2.94278e+07	3.57809e+07	1.4487e+07	1.55115e+07	4.18554e+07	1.51554e+07	2.75307e+07	1.82156e+07	3.2019e+07	2.54968e+07	3.01345e+07	2.84101e+07	2.47367e+07	1.52179e+07	9.10346e+06	2.27161e+07	2.03391e+07	2.70802e+07	2.19806e+07	2.63943e+07	2.50306e+07	3.3427e+07	2.92629e+07	2.80474e+07
0	TG(16:0/10:0/16:1)+NH4	1.70085e+07	3.3403e+07	5.21287e+07	4.06327e+07	5.9184e+07	8.40718e+07	1.14711e+08	3.21269e+07	3.08876e+07	1.28808e+08	3.08872e+07	6.94145e+07	3.25811e+07	7.48949e+07	5.14611e+07	8.26856e+07	6.6832e+07	3.9782e+07	2.89075e+07	1.63564e+07	5.05984e+07	5.37782e+07	5.53944e+07	4.41775e+07	5.92668e+07	6.78898e+07	7.94551e+07	7.93848e+07	9.7703e+07
0	TG(6:0/18:1/18:1)+NH4	1.55241e+07	3.41341e+07	5.39556e+07	5.02943e+07	8.50503e+07	1.08381e+08	1.48586e+08	3.5517e+07	2.99832e+07	1.51299e+08	2.88318e+07	7.88374e+07	3.26201e+07	9.10953e+07	6.73374e+07	7.56495e+07	1.20863e+08	5.52635e+07	1.94879e+07	1.24396e+07	6.00151e+07	5.56264e+07	7.0425e+07	5.3535e+07	5.8317e+07	6.68471e+07	1.15452e+08	7.18514e+07	9.33182e+07
0	TG(6:0/18:1/18:2)+NH4	7.30926e+06	1.31716e+07	1.88164e+07	1.66689e+07	3.28587e+07	4.72479e+07	6.44134e+07	1.42098e+07	1.23173e+07	6.01423e+07	9.61532e+06	2.88211e+07	9.03238e+06	3.10294e+07	2.52206e+07	2.65696e+07	4.68189e+07	2.4804e+07	1.12231e+07	4.51333e+06	2.1326e+07	2.75478e+07	2.94141e+07	1.97963e+07	2.29478e+07	2.53498e+07	5.0547e+07	2.76804e+07	3.51115e+07
0	TG(16:0/14:0/14:0)+NH4	2.22997e+07	3.73244e+07	5.88523e+07	7.21529e+07	7.21008e+07	6.39132e+07	8.33853e+07	3.47107e+07	3.54648e+07	1.02746e+08	3.77508e+07	7.3286e+07	4.56351e+07	8.92201e+07	5.51264e+07	6.88594e+07	5.97513e+07	7.4056e+07	5.26033e+07	2.64865e+07	5.73762e+07	4.46919e+07	5.73442e+07	6.12552e+07	5.99818e+07	5.69156e+07	6.54091e+07	5.61003e+07	7.02993e+07
0	TG(16:1/14:0/14:0)+NH4	5.20015e+07	1.1207e+08	2.32631e+08	1.74242e+08	2.14186e+08	2.45178e+08	3.21911e+08	1.00622e+08	9.7136e+07	3.47555e+08	9.88583e+07	2.28662e+08	1.09835e+08	2.31776e+08	2.65191e+08	3.12681e+08	3.33174e+08	2.25947e+08	1.41829e+08	5.87794e+07	2.3938e+08	2.05967e+08	2.64229e+08	1.90149e+08	2.36357e+08	2.51126e+08	3.6163e+08	3.05889e+08	3.45475e+08
0	TG(16:1/10:0/18:1)+NH4	3.09866e+07	7.2898e+07	1.49549e+08	8.98804e+07	1.49255e+08	2.00217e+08	2.2975e+08	6.67829e+07	6.06337e+07	2.26184e+08	5.39117e+07	1.57988e+08	6.18033e+07	1.5634e+08	1.83301e+08	2.41651e+08	3.06954e+08	1.65143e+08	9.65011e+07	3.67111e+07	2.34728e+08	1.69094e+08	2.1733e+08	1.51445e+08	1.82564e+08	2.03186e+08	3.21249e+08	2.56402e+08	3.31508e+08
0	TG(16:0/10:1/18:2)+NH4	9.95159e+06	1.95778e+07	4.0276e+07	2.2192e+07	4.07078e+07	6.92387e+07	6.42173e+07	1.98021e+07	1.84592e+07	5.77514e+07	1.36183e+07	4.12682e+07	1.86518e+07	4.15839e+07	4.80838e+07	5.12356e+07	9.59059e+07	4.46497e+07	2.32707e+07	8.25017e+06	5.54409e+07	5.13752e+07	4.86425e+07	4.17574e+07	4.53957e+07	4.4783e+07	8.62257e+07	5.35155e+07	8.71963e+07
0	TG(15:0/14:0/16:1)+NH4	1.42478e+07	1.48295e+07	2.73992e+07	1.88553e+07	2.26791e+07	2.98945e+07	3.32504e+07	2.19747e+07	1.37232e+07	3.18826e+07	2.05717e+07	2.89334e+07	1.33546e+07	2.29111e+07	1.94534e+07	2.33334e+07	2.18765e+07	1.84339e+07	1.39347e+07	5.96384e+06	2.07875e+07	1.56095e+07	1.78186e+07	1.62842e+07	1.75964e+07	1.88727e+07	2.42416e+07	2.64306e+07	2.66653e+07
0	TG(16:0/14:0/16:0)+NH4	6.25721e+07	9.2268e+07	7.55616e+07	1.74627e+08	1.54865e+08	1.41156e+08	1.09248e+08	6.60635e+07	8.597e+07	1.24619e+08	1.01792e+08	9.59672e+07	1.21088e+08	1.78362e+08	4.40959e+07	4.7298e+07	4.84626e+07	6.7091e+07	9.48542e+07	7.49799e+07	7.86888e+07	5.81625e+07	6.81298e+07	1.17925e+08	5.83551e+07	5.00397e+07	5.92098e+07	1.07195e+07	6.42188e+07
0	TG(16:0/14:0/16:1)+NH4	3.47484e+08	5.72233e+08	1.02709e+09	8.48135e+08	8.92612e+08	8.55592e+08	1.20398e+09	4.35418e+08	4.41823e+08	1.43837e+09	5.19397e+08	9.34876e+08	5.48482e+08	9.46532e+08	9.51296e+08	1.21181e+09	1.07438e+09	9.00009e+08	6.68617e+08	3.07954e+08	9.14259e+08	7.23563e+08	8.99743e+08	8.23661e+08	9.05574e+08	9.44596e+08	1.11675e+09	1.0184e+09	1.26345e+09
0	TG(16:1/14:0/16:1)+NH4	2.59714e+08	5.46541e+08	1.11742e+09	5.78063e+08	9.32892e+08	1.01033e+09	1.29758e+09	4.20101e+08	4.06009e+08	1.23744e+09	3.87883e+08	9.87518e+08	4.27001e+08	9.24444e+08	1.00657e+09	1.31041e+09	1.38343e+09	9.44152e+08	6.58222e+08	2.52964e+08	1.06364e+09	8.98767e+08	1.10039e+09	8.00155e+08	1.02492e+09	1.05659e+09	1.41355e+09	1.2498e+09	1.57272e+09
0	TG(16:1/14:1/16:1)+NH4	5.05461e+07	1.25298e+08	2.97046e+08	1.24709e+08	2.51501e+08	3.21625e+08	3.70469e+08	1.03371e+08	1.02568e+08	3.14908e+08	7.90305e+07	2.66872e+08	6.26671e+07	2.46266e+08	3.30416e+08	3.95754e+08	4.80363e+08	2.60767e+08	1.70525e+08	5.6636e+07	3.26754e+08	2.88342e+08	3.15503e+08	2.34838e+08	2.9582e+08	3.44112e+08	5.29609e+08	3.94655e+08	4.87948e+08
0	TG(10:0/18:2/18:2)+NH4	1.42231e+07	1.38419e+07	2.98296e+07	1.46136e+07	2.49471e+07	5.00519e+07	3.99948e+07	1.97073e+07	1.97665e+07	2.9667e+07	1.2907e+07	3.01435e+07	1.14805e+07	4.48263e+07	3.97498e+07	4.04066e+07	1.41584e+08	3.35157e+07	1.89849e+07	6.60413e+06	4.03337e+07	4.35499e+07	3.56568e+07	3.5107e+07	3.3211e+07	3.52403e+07	6.97994e+07	4.07671e+07	5.25131e+07
0	TG(15:0/16:0/16:0)+NH4	1.45325e+07	2.3442e+07	2.38698e+07	3.76805e+07	3.50568e+07	3.12194e+07	6.78548e+06	2.02256e+07	2.21235e+07	2.84689e+07	2.21516e+07	2.5648e+07	2.64126e+07	4.06536e+07	6.71448e+06	8.88231e+06	9.85185e+06	1.04531e+07	1.62401e+07	1.51473e+07	1.60482e+07	1.38643e+07	1.19948e+07	2.0107e+07	1.19129e+07	1.08566e+07	1.00013e+07	9.06641e+06	1.31291e+07
0	TG(15:0/16:0/16:1)+NH4	1.17518e+07	1.76829e+07	2.28777e+07	2.21649e+07	2.72078e+07	3.53965e+07	3.38199e+07	2.08394e+07	1.2114e+07	4.21216e+07	1.49552e+07	3.17263e+07	1.80059e+07	3.20277e+07	1.10503e+08	1.39015e+08	9.30754e+06	1.08874e+08	8.71157e+07	5.37153e+06	1.01011e+07	1.04749e+07	1.84834e+07	1.33504e+07	1.00252e+07	8.67522e+06	8.79941e+06	1.01393e+07	1.2876e+07
0	TG(15:0/16:1/16:1)+NH4	5.85066e+07	9.98527e+07	1.66151e+08	1.03938e+08	1.54814e+08	2.34115e+08	2.13837e+08	9.2772e+07	9.09006e+07	1.95329e+08	6.87063e+07	1.81912e+08	8.30473e+07	1.56395e+08	1.27032e+08	1.57201e+08	1.72437e+08	1.24148e+08	9.0657e+07	3.3375e+07	1.21388e+08	1.15688e+08	1.36387e+08	1.13685e+08	1.27592e+08	1.46408e+08	1.75107e+08	1.70035e+08	1.87309e+08
0	TG(16:0/16:0/16:0)+NH4	1.05297e+08	1.33138e+08	7.10668e+07	2.13184e+08	1.65283e+08	1.15669e+08	6.10264e+07	8.68737e+07	8.14435e+07	8.98894e+07	6.8479e+07	1.28471e+08	1.44557e+08	2.44643e+08	3.01683e+07	6.02249e+07	3.56461e+07	4.28945e+07	1.13006e+08	8.48456e+07	1.30792e+08	7.39628e+07	3.58073e+07	1.51693e+08	3.91757e+07	2.92397e+07	3.45809e+07	3.64573e+07	4.72756e+07
0	TG(16:0/14:0/18:1)+NH4	1.07088e+09	1.40536e+09	1.88436e+09	1.99981e+09	1.99971e+09	2.13056e+09	2.31992e+09	1.30236e+09	1.22831e+09	2.72334e+09	1.45484e+09	2.09325e+09	1.53135e+09	2.22596e+09	1.65703e+09	1.92616e+09	1.87569e+09	1.67593e+09	1.48757e+09	1.04566e+09	1.77556e+09	1.44407e+09	1.73323e+09	1.63836e+09	1.6529e+09	1.76709e+09	1.77635e+09	1.98006e+09	2.06493e+09
0	TG(16:0/16:1/16:1)+NH4	1.88708e+09	2.60373e+09	4.32654e+09	2.7862e+09	3.77527e+09	4.05893e+09	4.81482e+09	2.13656e+09	2.06524e+09	4.68659e+09	2.02676e+09	3.92946e+09	2.18106e+09	3.71088e+09	3.88102e+09	4.95183e+09	4.64321e+09	3.78572e+09	3.03472e+09	1.54558e+09	4.24471e+09	3.43825e+09	4.10685e+09	3.58089e+09	3.92416e+09	4.12077e+09	4.59397e+09	4.70461e+09	5.08431e+09
0	TG(16:1/16:1/16:1)+NH4	5.75979e+08	1.4231e+09	2.82272e+09	1.14397e+09	2.26388e+09	2.44158e+09	3.10874e+09	1.02683e+09	1.01664e+09	2.5351e+09	8.02566e+08	2.37498e+09	9.64192e+08	2.10551e+09	2.33494e+09	3.18151e+09	3.44432e+09	2.21952e+09	1.72768e+09	6.2944e+08	2.7353e+09	2.39473e+09	2.63593e+09	1.98026e+09	2.57903e+09	2.72177e+09	3.437e+09	3.14995e+09	3.83901e+09
0	TG(16:1/14:1/18:2)+NH4	7.70411e+07	1.76331e+08	4.13584e+08	1.43002e+08	3.33127e+08	4.53883e+08	4.98505e+08	1.55041e+08	1.49594e+08	3.6452e+08	9.35448e+07	3.51842e+08	1.32188e+08	3.15142e+08	3.88026e+08	5.26737e+08	5.86438e+08	3.20028e+08	2.40926e+08	7.98413e+07	4.01414e+08	3.67365e+08	4.02644e+08	2.84479e+08	3.6807e+08	4.11362e+08	6.0925e+08	5.61359e+08	7.09014e+08
0	TG(16:0/16:0/17:0)+NH4	1.72102e+07	1.70984e+07	1.52999e+07	2.79879e+07	2.85181e+07	2.44455e+07	1.78743e+07	1.67441e+07	1.56817e+07	1.88583e+07	1.48795e+07	2.13497e+07	2.4401e+07	3.53745e+07	7.25421e+06	1.0988e+07	8.82739e+06	1.10463e+07	1.75737e+07	4.53229e+06	1.66023e+07	1.36017e+07	7.73633e+06	2.23429e+07	1.01934e+07	8.07727e+06	8.48025e+06	9.77803e+06	1.08843e+07
0	TG(15:0/16:0/18:1)+NH4	2.3976e+08	3.11916e+08	5.03131e+08	4.10804e+08	4.99263e+08	5.20783e+08	6.35959e+08	3.15657e+08	2.99817e+08	5.82345e+08	2.623e+08	5.15853e+08	3.23971e+08	5.14069e+08	3.45658e+08	4.33365e+08	3.64613e+08	3.6558e+08	2.88252e+08	1.84494e+08	3.42946e+08	2.80203e+08	3.6311e+08	3.2745e+08	3.55475e+08	3.94041e+08	4.32582e+08	4.16288e+08	3.76988e+08
0	TG(15:0/16:1/18:1)+NH4	3.24035e+08	4.88388e+08	7.97248e+08	4.38874e+08	6.78303e+08	8.35581e+08	9.62326e+08	4.37052e+08	4.22565e+08	7.99414e+08	3.05333e+08	7.44794e+08	3.76345e+08	6.85505e+08	6.27972e+08	7.76362e+08	6.89008e+08	5.8239e+08	4.69117e+08	2.09717e+08	6.22019e+08	5.43461e+08	6.12859e+08	5.32023e+08	6.22558e+08	6.981e+08	7.4841e+08	8.08471e+08	7.56835e+08
0	TG(16:1/16:1/17:1)+NH4	1.40468e+08	2.47307e+08	4.8278e+08	2.08907e+08	4.02873e+08	6.59651e+08	5.76454e+08	2.42388e+08	2.20538e+08	4.1742e+08	1.36185e+08	4.38749e+08	1.83834e+08	3.6474e+08	3.70421e+08	4.36264e+08	4.52484e+08	3.34913e+08	2.49378e+08	7.29687e+07	3.4795e+08	3.4113e+08	3.54972e+08	3.00247e+08	3.52978e+08	4.20682e+08	5.2429e+08	4.59354e+08	5.03194e+08
0	TG(18:2/13:0/18:2)+NH4	2.5727e+07	4.67242e+07	1.22987e+08	4.59626e+07	9.59558e+07	2.4616e+08	1.53644e+08	5.49437e+07	4.87369e+07	9.97758e+07	2.9868e+07	1.07169e+08	4.43042e+07	8.77249e+07	6.68041e+07	6.83193e+07	9.21824e+07	6.97877e+07	4.50913e+07	1.12866e+07	5.84416e+07	6.18963e+07	5.9967e+07	6.03872e+07	5.52265e+07	9.55812e+07	1.21007e+08	8.797e+07	1.02349e+08
0	TG(16:0/16:0/18:1)+NH4	1.65543e+09	1.91508e+09	2.38656e+09	2.80956e+09	2.82068e+09	2.99587e+09	3.12222e+09	2.02949e+09	1.77939e+09	3.53197e+09	1.89905e+09	2.91071e+09	2.27742e+09	3.25731e+09	1.81195e+09	2.94893e+09	2.80767e+09	2.87166e+09	2.4811e+09	1.97454e+09	2.85121e+09	2.4633e+09	1.86678e+09	2.90788e+09	2.61638e+09	2.12192e+09	1.90696e+09	1.74799e+09	2.88681e+09
0	TG(16:0/16:1/18:1)+NH4	3.95137e+09	4.43907e+09	6.30245e+09	4.71731e+09	5.93198e+09	6.3786e+09	6.83971e+09	4.20792e+09	4.1088e+09	6.4251e+09	3.64889e+09	5.90815e+09	4.14154e+09	6.14951e+09	6.46729e+09	7.36192e+09	6.83112e+09	6.09932e+09	5.66964e+09	3.72029e+09	6.81937e+09	5.77111e+09	6.51163e+09	5.93374e+09	6.27342e+09	6.72463e+09	6.72011e+09	7.34191e+09	7.13512e+09
0	TG(16:1/16:1/18:1)+NH4	4.25466e+09	5.40533e+09	8.39295e+09	4.62011e+09	7.21044e+09	8.30502e+09	9.12986e+09	4.74342e+09	4.52751e+09	7.43113e+09	3.68702e+09	7.30571e+09	4.23879e+09	6.97649e+09	8.39101e+09	1.04978e+10	9.99529e+09	8.139e+09	7.21537e+09	3.8791e+09	9.15639e+09	8.12687e+09	8.49888e+09	7.73939e+09	8.77021e+09	9.08248e+09	9.84338e+09	9.92693e+09	9.62297e+09
0	TG(16:1/16:1/18:2)+NH4	7.05535e+08	1.74083e+09	3.41009e+09	1.40459e+09	3.25079e+09	3.67507e+09	4.12309e+09	1.64119e+09	1.5846e+09	3.27322e+09	1.03937e+09	3.18772e+09	8.08185e+08	2.21329e+09	3.83548e+09	4.85979e+09	4.72736e+09	3.40708e+09	2.8352e+09	8.64723e+08	4.0212e+09	3.9057e+09	3.75394e+09	2.96495e+09	3.91254e+09	4.07393e+09	5.34474e+09	4.93097e+09	5.05723e+09
0	TG(16:1/16:1/18:3)+NH4	1.48258e+08	2.91497e+08	6.24813e+08	2.05931e+08	5.48669e+08	6.50031e+08	7.91936e+08	2.48802e+08	2.42381e+08	4.18818e+08	1.36635e+08	5.26342e+08	1.9679e+08	4.45189e+08	4.10493e+08	5.26559e+08	6.27458e+08	3.52311e+08	2.59648e+08	7.49825e+07	4.17772e+08	4.21882e+08	4.07857e+08	2.82248e+08	4.02814e+08	4.77978e+08	6.91884e+08	5.8093e+08	5.76627e+08
0	TG(16:0/17:0/18:1)+NH4	1.93083e+08	2.49348e+08	3.87963e+08	3.15391e+08	4.41242e+08	4.47076e+08	6.04248e+08	2.72793e+08	2.4999e+08	4.7753e+08	1.90382e+08	4.22588e+08	2.80419e+08	4.65441e+08	3.37239e+08	3.90128e+08	3.4201e+08	3.63816e+08	3.19833e+08	1.74106e+08	2.99708e+08	2.59135e+08	3.56841e+08	3.56611e+08	3.73594e+08	3.8212e+08	3.84179e+08	3.69339e+08	3.25318e+08
0	TG(16:1/17:0/18:1)+NH4	6.95906e+08	9.02723e+08	1.45909e+09	8.74493e+08	1.37712e+09	1.49274e+09	1.87091e+09	9.57905e+08	8.92722e+08	1.49157e+09	6.44552e+08	1.38906e+09	8.31642e+08	1.35216e+09	1.27527e+09	1.55127e+09	1.28622e+09	1.22316e+09	1.06248e+09	5.37196e+08	1.18195e+09	1.00769e+09	1.2056e+09	1.07254e+09	1.23198e+09	1.41556e+09	1.53138e+09	1.47279e+09	1.28155e+09
0	TG(16:1/17:1/18:1)+NH4	5.78251e+08	9.00886e+08	1.41783e+09	6.3839e+08	1.33899e+09	1.63235e+09	1.8307e+09	8.62323e+08	8.39379e+08	1.40422e+09	4.78617e+08	1.39263e+09	6.41569e+08	1.20269e+09	1.3683e+09	1.55954e+09	1.46258e+09	1.22922e+09	1.08405e+09	3.90359e+08	1.25691e+09	1.19412e+09	1.27944e+09	1.08773e+09	1.30779e+09	1.50988e+09	1.64918e+09	1.59021e+09	1.43318e+09
0	TG(16:1/17:1/18:2)+NH4	1.61472e+08	2.96566e+08	5.47628e+08	2.03316e+08	5.32981e+08	8.23311e+08	8.05685e+08	2.99138e+08	2.84263e+08	5.32992e+08	1.42278e+08	5.34093e+08	2.02996e+08	4.35033e+08	5.13251e+08	5.60493e+08	5.6565e+08	4.00636e+08	3.12055e+08	8.42571e+07	4.06736e+08	4.39093e+08	4.32954e+08	3.46209e+08	4.51802e+08	5.53312e+08	7.21242e+08	5.91976e+08	5.23936e+08
0	TG(18:0/16:0/18:1)+NH4	6.47508e+08	7.98973e+08	1.05428e+09	1.23765e+09	1.34146e+09	1.26526e+09	1.73992e+09	9.21064e+08	8.02626e+08	1.70929e+09	6.93044e+08	1.4368e+09	1.02543e+09	1.6725e+09	1.79469e+09	2.09143e+09	1.86859e+09	2.1246e+09	1.99947e+09	1.25972e+09	1.76479e+09	1.60276e+09	2.11507e+09	2.18938e+09	1.88596e+09	2.02989e+09	2.01463e+09	1.89455e+09	1.75617e+09
0	TG(16:0/18:1/18:1)+NH4	5.32495e+09	6.00562e+09	8.55468e+09	5.98668e+09	7.6142e+09	7.88607e+09	8.84687e+09	6.48825e+09	5.68909e+09	8.18119e+09	4.99693e+09	7.66557e+09	5.7735e+09	7.84953e+09	9.40788e+09	1.04471e+10	9.47471e+09	9.12835e+09	8.30461e+09	5.68312e+09	9.32128e+09	8.55026e+09	8.80638e+09	8.79196e+09	9.17096e+09	1.00401e+10	9.84353e+09	1.02099e+10	9.18058e+09
0	TG(16:1/18:1/18:1)+NH4	7.02286e+09	8.24439e+09	1.04932e+10	7.1092e+09	1.01641e+10	1.06884e+10	1.15882e+10	8.16949e+09	8.07301e+09	1.00639e+10	6.19905e+09	1.01251e+10	7.02954e+09	9892149072	1.08755e+10	1.2968e+10	1.20348e+10	1.15346e+10	1.10744e+10	7.11217e+09	1.19401e+10	1.06901e+10	1.14635e+10	1.09068e+10	1.20444e+10	1.24516e+10	1.1802e+10	1.25073e+10	1.03899e+10
0	TG(16:1/18:1/18:2)+NH4	5.37766e+09	7.02176e+09	9.47779e+09	4.94494e+09	8.98531e+09	1.06177e+10	1.07497e+10	6.66893e+09	6.08726e+09	7.93738e+09	4.48599e+09	9.05849e+09	5.32747e+09	8.60778e+09	1.15747e+10	1.28589e+10	1.10281e+10	1.02925e+10	8.87611e+09	5.0429e+09	1.08423e+10	9.52669e+09	9.50964e+09	8.70579e+09	9.93517e+09	1.09749e+10	1.32287e+10	1.24989e+10	9.84552e+09
0	TG(16:1/18:2/18:2)+NH4	1.64917e+09	3.04949e+09	4.45693e+09	2.43708e+09	5.31204e+09	7.43012e+09	8.56744e+09	3.53437e+09	2.82113e+09	6.04727e+09	1.36429e+09	4.92954e+09	1.92875e+09	4.51058e+09	4.67989e+09	5.49011e+09	5.05677e+09	3.3997e+09	2.98577e+09	7.73973e+08	3.80319e+09	4.37519e+09	4.12699e+09	3.01486e+09	3.83565e+09	5.01896e+09	6.082e+09	5.15436e+09	4.87219e+09
0	TG(16:0/18:2/18:3)+NH4	8.8346e+07	2.59507e+08	4.94762e+08	1.65187e+08	3.7743e+08	3.26646e+08	4.6527e+08	1.61502e+08	1.66442e+08	5.14737e+08	1.14365e+08	3.65598e+08	1.13874e+08	3.41701e+08	6.2726e+08	6.70015e+08	6.63134e+08	4.69034e+08	3.38661e+08	1.13444e+08	5.86102e+08	4.67892e+08	6.61516e+08	4.92772e+08	5.95975e+08	6.69809e+08	8.78173e+08	8.50911e+08	7.2052e+08
0	TG(16:1/18:2/18:3)+NH4	1.66275e+08	2.96455e+08	6.83885e+08	1.68689e+08	5.33426e+08	7.77524e+08	9.78645e+08	3.34385e+08	2.41757e+08	6.16248e+08	1.19059e+08	5.54421e+08	1.82034e+08	5.16502e+08	4.8938e+08	5.15671e+08	6.00362e+08	3.2585e+08	2.58776e+08	5.95991e+07	3.92948e+08	3.98514e+08	3.92745e+08	2.72818e+08	3.59888e+08	5.01795e+08	7.37329e+08	5.6175e+08	4.71808e+08
0	TG(16:1/18:3/18:3)+NH4	1.75079e+07	2.93336e+07	4.87317e+07	1.25584e+07	5.68129e+07	7.32659e+07	7.93284e+07	2.77703e+07	1.73956e+07	5.06808e+07	8.8573e+06	5.43246e+07	2.15669e+07	4.43876e+07	1.57931e+07	1.78754e+07	2.27302e+07	2.39468e+07	1.83979e+07	2.65931e+06	1.21413e+07	1.42368e+07	3.03831e+07	8.79119e+06	1.04193e+07	1.58034e+07	2.44697e+07	1.85076e+07	4.06134e+07
0	TG(16:1/14:0/22:6)+NH4	1.6533e+07	4.38996e+07	1.11071e+08	4.73516e+07	7.86973e+07	5.62073e+07	8.43142e+07	2.9551e+07	3.88461e+07	9.88566e+07	3.19197e+07	7.86137e+07	3.45414e+07	6.92017e+07	4.26899e+07	4.23745e+07	5.17361e+07	4.15148e+07	2.53143e+07	1.07226e+07	4.59141e+07	6.88027e+07	4.66187e+07	2.87365e+07	8.36315e+07	4.39401e+07	6.07672e+07	5.82161e+07	6.50365e+07
0	TG(16:0/18:1/19:0)+NH4	4.49368e+07	6.8015e+07	1.65245e+08	1.0354e+08	1.78983e+08	1.78473e+08	2.99351e+08	9.55449e+07	7.31276e+07	2.32384e+08	4.84045e+07	1.60568e+08	9.48107e+07	2.13236e+08	1.09642e+08	1.4826e+08	1.00854e+08	1.34931e+08	1.30922e+08	4.52588e+07	8.03794e+07	6.47216e+07	1.34398e+08	1.30008e+08	1.4383e+08	1.63422e+08	1.17502e+08	1.30569e+08	1.07406e+08
0	TG(17:0/18:1/18:1)+NH4	3.26736e+08	3.82655e+08	5.78515e+08	3.57238e+08	5.44295e+08	5.32046e+08	6.93573e+08	4.26157e+08	4.21991e+08	5.77835e+08	3.0384e+08	5.47834e+08	3.74365e+08	5.42452e+08	4.49762e+08	5.72478e+08	4.9812e+08	5.08939e+08	4.62207e+08	2.61172e+08	4.68544e+08	4.31338e+08	4.70356e+08	4.25334e+08	4.9127e+08	5.24857e+08	5.25588e+08	5.06363e+08	4.63868e+08
0	TG(17:0/18:1/18:1)+NH4	4.63524e+08	6.29096e+08	1.14886e+09	6.02473e+08	1.01994e+09	1.08128e+09	1.51384e+09	6.93056e+08	6.56904e+08	1.08452e+09	4.51999e+08	9.9978e+08	5.94241e+08	9.73633e+08	8.86434e+08	1.08414e+09	8.4815e+08	8.83154e+08	8.36476e+08	3.65464e+08	7.30295e+08	6.0419e+08	8.99081e+08	8.05476e+08	9.56205e+08	1.07606e+09	9.80952e+08	1.01333e+09	8.0726e+08
0	TG(17:0/18:1/18:2)+NH4	7.73987e+08	1.1174e+09	1.65975e+09	8.65982e+08	1.67526e+09	1.82017e+09	2.27135e+09	1.12144e+09	1.14962e+09	1.6795e+09	7.22249e+08	1.62369e+09	9.25385e+08	1.46599e+09	1.60503e+09	1.83212e+09	1.57309e+09	1.52048e+09	1.40608e+09	6.06645e+08	1.33852e+09	1.29726e+09	1.455e+09	1.30851e+09	1.56889e+09	1.79158e+09	1.8765e+09	1.6719e+09	1.45742e+09
0	TG(18:1/17:1/18:2)+NH4	3.86017e+08	6.46773e+08	9.58493e+08	4.03082e+08	1.02521e+09	1.26549e+09	1.39926e+09	6.8866e+08	6.70665e+08	1.02534e+09	3.3747e+08	1.03754e+09	4.72721e+08	8.60313e+08	1.08876e+09	1.15439e+09	1.09866e+09	9.43612e+08	8.91401e+08	2.7461e+08	8.69822e+08	9.44584e+08	9.64323e+08	8.25261e+08	1.01243e+09	1.1582e+09	1.26127e+09	1.1172e+09	9.55389e+08
0	TG(18:2/17:1/18:2)+NH4	9.3823e+07	1.52832e+08	2.56473e+08	9.90768e+07	2.77847e+08	3.85133e+08	4.238e+08	1.65361e+08	1.53996e+08	2.81918e+08	7.42476e+07	2.62261e+08	1.11955e+08	1.78335e+08	2.77188e+08	2.79724e+08	2.71669e+08	1.98365e+08	1.72066e+08	4.49045e+07	1.81894e+08	2.12793e+08	2.10422e+08	1.62458e+08	2.22212e+08	2.70218e+08	3.58654e+08	2.69741e+08	2.16379e+08
0	TG(18:3/17:1/18:2)+NH4	1.54255e+07	3.35002e+07	3.69183e+07	2.23267e+07	4.89761e+07	6.17321e+07	8.13053e+07	2.99136e+07	2.95195e+07	9.55285e+07	1.70652e+07	6.05206e+07	2.50492e+07	4.48282e+07	2.94717e+07	2.73782e+07	2.87517e+07	1.75965e+07	1.48109e+07	8.20367e+06	1.8468e+07	1.75564e+07	2.41804e+07	1.48677e+07	1.78415e+07	2.71619e+07	3.38185e+07	2.90119e+07	2.07972e+07
0	TG(18:0/18:0/18:1)+NH4	9.05469e+07	1.16394e+08	2.6136e+08	2.01048e+08	3.11777e+08	2.75884e+08	5.92625e+08	1.64984e+08	1.1669e+08	5.13604e+08	7.66097e+07	2.71485e+08	2.12507e+08	4.51861e+08	4.32302e+08	6.92585e+08	3.76641e+08	6.24851e+08	6.41435e+08	1.82245e+08	3.09659e+08	2.38487e+08	5.61054e+08	6.45912e+08	6.52061e+08	7.35903e+08	4.94329e+08	4.84769e+08	4.19128e+08
0	TG(18:0/18:1/18:1)+NH4	1.58032e+09	1.89646e+09	3.16611e+09	2.09532e+09	3.02426e+09	2.83477e+09	4.22114e+09	2.36004e+09	2.09635e+09	3.62216e+09	1.55185e+09	3.02034e+09	2.11003e+09	3.2105e+09	4.24109e+09	5.24501e+09	3.95031e+09	4.68311e+09	4.51429e+09	2.336e+09	3.44054e+09	2.93448e+09	4.76562e+09	4.07128e+09	4.63098e+09	5.53542e+09	4.52654e+09	4.69734e+09	3.80504e+09
0	TG(18:1/18:1/18:1)+NH4	4.73278e+09	6.44029e+09	7.69548e+09	4.90254e+09	7.42159e+09	7.64004e+09	8.46953e+09	6.47376e+09	6.37346e+09	7.47663e+09	5.43801e+09	7.74383e+09	5.45506e+09	7.21932e+09	8.55317e+09	8.88099e+09	8.43231e+09	8.22949e+09	8.39655e+09	5.19162e+09	7.70856e+09	7.78475e+09	7.73545e+09	8.17558e+09	8.81746e+09	9.33974e+09	8.50701e+09	8.10748e+09	7.4891e+09
0	TG(18:1/18:1/18:2)+NH4	5.1366e+09	6.83251e+09	6.94029e+09	4.71762e+09	8.2494e+09	8.57744e+09	9.38965e+09	7.02278e+09	6.60307e+09	8.21089e+09	4.82087e+09	8.41159e+09	5.65138e+09	7.58619e+09	9.59873e+09	8.54812e+09	8.05149e+09	8.93168e+09	8.73457e+09	4.38472e+09	8.07923e+09	8.06499e+09	8.97658e+09	8.40334e+09	9.30631e+09	9.9372e+09	1.02916e+10	8.62845e+09	7.73232e+09
0	TG(18:1/18:2/18:2)+NH4	3.48193e+09	4.67485e+09	6.35652e+09	3.37686e+09	6.28814e+09	7.48266e+09	7.90128e+09	4.76975e+09	4.68869e+09	6.40556e+09	3.05426e+09	6.3332e+09	3.68008e+09	5.75095e+09	7.42299e+09	8.01547e+09	7.65895e+09	6.50674e+09	6.12945e+09	3.02467e+09	5.83218e+09	6.68079e+09	6.42762e+09	5.73739e+09	7.20256e+09	6.75518e+09	9.98602e+09	7.31407e+09	5.92941e+09
0	TG(18:2/18:2/18:2)+NH4	1.09309e+09	1.79263e+09	2.42962e+09	1.08919e+09	2.80876e+09	3.50675e+09	4.59187e+09	1.8857e+09	1.76191e+09	2.95889e+09	8.99238e+08	2.82219e+09	1.61495e+09	2.20396e+09	3.43625e+09	3.34706e+09	3.43637e+09	2.51171e+09	2.20574e+09	5.47305e+08	2.27416e+09	2.72365e+09	2.58103e+09	1.98584e+09	2.8249e+09	3.39497e+09	4.06797e+09	3.22114e+09	2.68959e+09
0	TG(18:3/18:2/18:2)+NH4	1.54945e+08	3.16433e+08	6.07185e+08	2.04009e+08	6.2285e+08	8.00157e+08	1.02352e+09	2.56135e+08	2.76247e+08	6.32932e+08	9.3744e+07	5.1617e+08	2.0156e+08	4.6377e+08	3.31887e+08	3.30821e+08	3.57323e+08	1.76027e+08	1.52598e+08	2.96376e+07	2.70368e+08	1.99304e+08	2.08282e+08	1.38366e+08	2.19171e+08	3.88057e+08	5.28506e+08	3.7568e+08	2.22333e+08
0	TG(16:1/16:1/22:6)+NH4	5.23932e+07	1.34446e+08	3.39209e+08	1.22938e+08	2.47152e+08	1.82669e+08	2.77806e+08	1.06414e+08	1.23437e+08	2.94045e+08	8.37015e+07	2.40262e+08	1.16713e+08	2.2652e+08	9.26612e+07	1.18028e+08	1.26998e+08	7.37342e+07	5.45488e+07	1.9133e+07	1.14519e+08	6.92468e+07	1.0998e+08	7.27325e+07	9.62745e+07	1.13648e+08	1.43669e+08	1.53009e+08	1.40372e+08
0	TG(16:0/18:1/21:0)+NH4	9.61748e+06	1.36763e+07	3.11198e+07	1.96876e+07	3.46902e+07	3.64629e+07	8.76079e+07	1.76593e+07	1.36883e+07	4.80525e+07	9.47051e+06	3.12204e+07	2.09134e+07	4.51745e+07	1.3863e+07	2.53148e+07	1.57004e+07	2.18564e+07	2.23242e+07	1.2024e+07	1.73575e+07	7.68976e+06	2.54332e+07	2.48953e+07	2.82242e+07	3.13567e+07	1.65703e+07	2.01824e+07	1.59183e+07
0	TG(19:0/18:1/18:1)+NH4	8.41219e+07	1.48033e+08	4.42546e+08	1.61648e+08	3.37164e+08	3.50374e+08	6.65238e+08	1.94531e+08	1.63548e+08	4.38611e+08	9.87141e+07	3.1584e+08	1.63562e+08	3.5956e+08	1.89661e+08	2.66179e+08	1.61979e+08	2.18948e+08	2.21796e+08	6.27572e+07	1.17219e+08	9.11105e+07	2.22339e+08	1.92144e+08	2.64253e+08	3.16123e+08	1.91637e+08	2.31279e+08	1.76446e+08
0	TG(19:1/18:1/18:1)+NH4	2.53227e+08	3.98592e+08	7.33355e+08	3.40088e+08	6.31517e+08	7.15861e+08	1.00552e+09	4.4741e+08	4.38465e+08	6.96911e+08	3.09052e+08	6.63215e+08	3.57202e+08	5.98943e+08	4.26679e+08	5.14855e+08	4.22926e+08	4.52117e+08	4.56507e+08	1.7085e+08	3.2541e+08	2.98987e+08	4.12795e+08	3.80542e+08	5.18398e+08	5.49881e+08	4.50471e+08	4.55062e+08	3.98056e+08
0	TG(19:1/18:1/18:2)+NH4	1.64323e+08	2.65752e+08	4.14287e+08	2.17362e+08	3.90971e+08	4.5277e+08	6.02673e+08	2.93928e+08	2.97e+08	4.45656e+08	1.92586e+08	4.01003e+08	2.39896e+08	3.61938e+08	3.25125e+08	3.58897e+08	3.09514e+08	3.26715e+08	3.19284e+08	1.20194e+08	2.58371e+08	2.64545e+08	2.95039e+08	2.62884e+08	3.4172e+08	3.79682e+08	3.48623e+08	3.14754e+08	2.90131e+08
0	TG(19:1/18:2/18:2)+NH4	4.07166e+07	6.45656e+07	1.00229e+08	4.86372e+07	1.00133e+08	1.42086e+08	1.54889e+08	8.29164e+07	7.68912e+07	1.16998e+08	4.33462e+07	1.02694e+08	5.50453e+07	9.37911e+07	9.91456e+07	9.49189e+07	9.90656e+07	8.60868e+07	7.67961e+07	2.96144e+07	6.60667e+07	8.28199e+07	8.32784e+07	7.38398e+07	8.65938e+07	1.11826e+08	9.76586e+07	8.33105e+07	7.69002e+07
0	TG(18:0/18:1/20:0)+NH4	8.37835e+07	9.52134e+07	1.78978e+08	1.38748e+08	1.52797e+08	1.89018e+08	2.61652e+08	1.46867e+08	1.15607e+08	2.15951e+08	8.83197e+07	1.95419e+08	1.55245e+08	2.59852e+08	2.23622e+08	2.97632e+08	2.14249e+08	2.94575e+08	3.19269e+08	1.4708e+08	1.96115e+08	1.72533e+08	2.88531e+08	2.74502e+08	3.11693e+08	2.59248e+08	2.06612e+08	2.31327e+08	2.03584e+08
0	TG(18:0/18:1/20:1)+NH4	5.63915e+08	6.48935e+08	1.027e+09	6.78943e+08	8.35147e+08	8.11551e+08	1.02184e+09	8.1065e+08	7.63111e+08	9.78825e+08	5.99769e+08	9.82155e+08	6.95056e+08	9.06171e+08	9.70459e+08	1.01635e+09	8.94384e+08	1.03921e+09	1.07432e+09	7.1115e+08	9.03832e+08	8.68454e+08	1.01955e+09	8.97927e+08	1.15893e+09	1.06323e+09	8.90181e+08	9.3335e+08	8.98239e+08
0	TG(18:0/18:1/20:1)+NH4	1.67497e+08	2.13323e+08	6.50655e+08	2.51687e+08	6.35257e+08	4.96628e+08	1.20001e+09	3.1026e+08	2.59162e+08	7.1869e+08	1.75394e+08	4.69686e+08	3.79469e+08	6.83253e+08	7.09445e+08	8.27543e+08	4.27164e+08	6.16086e+08	7.11103e+08	1.69754e+08	3.09592e+08	2.18059e+08	8.71629e+08	6.82277e+08	7.98226e+08	1.04763e+09	5.32908e+08	6.16951e+08	4.74782e+08
0	TG(20:1/18:1/18:1)+NH4	7.55011e+08	1.01858e+09	1.77921e+09	9.09851e+08	1.63007e+09	1.63301e+09	2.27581e+09	1.36044e+09	1.12654e+09	1.77494e+09	8.33403e+08	1.64201e+09	9.31097e+08	1.55239e+09	1.16895e+09	1.48033e+09	1.1366e+09	1.16493e+09	1.23793e+09	6.5651e+08	8.7692e+08	8.39744e+08	1.09874e+09	1.1286e+09	1.53561e+09	1.61577e+09	1.16881e+09	1.21493e+09	1.09709e+09
0	TG(20:1/18:1/18:2)+NH4	3.77046e+08	5.2391e+08	7.13438e+08	4.4137e+08	6.64902e+08	7.00541e+08	9.21485e+08	6.12945e+08	5.55974e+08	8.29165e+08	4.4655e+08	6.57388e+08	5.29225e+08	6.6582e+08	7.09044e+08	7.29552e+08	6.69665e+08	7.33086e+08	7.11221e+08	4.27742e+08	6.05113e+08	5.24125e+08	6.45585e+08	6.69893e+08	7.80562e+08	8.45678e+08	6.72868e+08	6.70275e+08	6.12519e+08
0	TG(18:1/18:2/20:3)+NH4	1.04018e+08	1.53938e+08	2.52855e+08	9.81972e+07	1.92632e+08	1.26822e+09	3.17519e+08	1.39006e+08	1.42466e+08	1.12133e+09	7.59819e+07	2.09051e+08	1.14227e+08	1.97873e+08	3.47892e+08	4.89956e+08	4.34262e+08	2.90111e+08	2.77347e+08	1.49815e+08	3.68718e+08	3.64155e+08	3.30494e+08	3.22322e+08	4.56169e+08	3.46241e+08	3.95047e+08	3.56578e+08	3.13605e+08
0	TG(18:1/18:2/20:4)+NH4	1.24326e+08	1.45758e+08	2.44918e+08	1.44157e+08	2.47377e+08	7.93743e+08	8.91562e+08	1.68257e+08	1.58766e+08	1.86874e+08	1.16022e+08	2.37877e+08	1.49348e+08	5.22267e+08	1.01534e+09	7.3364e+08	5.77701e+08	1.71296e+09	5.26043e+08	1.82207e+08	5.6737e+08	1.07187e+09	5.78568e+08	1.61298e+09	1.7221e+09	6.99652e+08	7.4784e+08	5.34026e+08	5.37658e+08
0	TG(16:1/18:1/22:6)+NH4	4.37232e+08	7.25765e+08	1.46802e+09	6.42296e+08	1.17987e+09	9.65325e+08	1.25306e+09	7.03627e+08	7.33007e+08	1.20197e+09	4.56361e+08	1.24132e+09	5.95179e+08	1.05246e+09	5.33875e+08	5.88818e+08	5.64182e+08	3.81303e+08	3.01639e+08	1.04635e+08	5.50667e+08	3.00812e+08	4.92452e+08	3.63575e+08	5.04091e+08	6.27934e+08	6.58745e+08	7.115e+08	6.18371e+08
0	TG(16:1/18:2/22:6)+NH4	4.7369e+07	1.19053e+08	3.0151e+08	8.01516e+07	2.18463e+08	2.05845e+08	2.36661e+08	9.06932e+07	1.16227e+08	2.12156e+08	5.51776e+07	2.25404e+08	7.29184e+07	1.72566e+08	8.31046e+07	1.03841e+08	1.12773e+08	5.58677e+07	4.71891e+07	1.5085e+07	9.18089e+07	5.15235e+07	8.2727e+07	5.0897e+07	7.96873e+07	9.73436e+07	1.37178e+08	1.3188e+08	1.12881e+08
0	TG(18:2/18:2/22:6)+NH4	5.12249e+07	1.13793e+08	2.55262e+08	1.03568e+08	2.52923e+08	2.10576e+08	2.64775e+08	1.43335e+08	1.21694e+08	2.76824e+08	6.99728e+07	2.27679e+08	9.04838e+07	1.98075e+08	7.20222e+07	8.08695e+07	8.04694e+07	4.75845e+07	3.66543e+07	1.0679e+07	6.79556e+07	3.99768e+07	6.06928e+07	4.34994e+07	6.23046e+07	9.15766e+07	1.05654e+08	1.01295e+08	6.82369e+07
0	TG(18:1/18:1/22:0)+NH4	3.47578e+07	4.73869e+07	1.58221e+08	5.74945e+07	1.10123e+08	1.22467e+08	3.92509e+08	7.5018e+07	4.89577e+07	1.67401e+08	3.94683e+07	1.09007e+08	6.82573e+07	1.5385e+08	5.06106e+07	9.22659e+07	4.19574e+07	7.38053e+07	7.91143e+07	2.63108e+07	3.24781e+07	2.51128e+07	6.36615e+07	7.67549e+07	1.2707e+08	1.23884e+08	4.33195e+07	6.14923e+07	4.96999e+07
0	TG(20:1/18:1/20:1)+NH4	1.17583e+08	1.58442e+08	3.88383e+08	1.50377e+08	2.45461e+08	2.68161e+08	7.08261e+08	2.20164e+08	1.86255e+08	3.62371e+08	9.47416e+07	3.16181e+08	2.06767e+08	3.42657e+08	1.69798e+08	2.7193e+08	1.75616e+08	2.75934e+08	2.81392e+08	9.19882e+07	1.39634e+08	1.18142e+08	2.22358e+08	2.12053e+08	3.11277e+08	3.77035e+08	1.84469e+08	2.01173e+08	2.13309e+08
0	TG(18:1/18:1/22:4)+NH4	8.322e+07	1.52285e+08	2.16803e+08	1.69305e+08	3.33307e+08	1.69446e+08	1.78999e+08	1.41909e+08	1.597e+08	1.76306e+08	1.26899e+08	2.95081e+08	1.63047e+08	2.08894e+08	3.19978e+08	3.34905e+08	2.85348e+08	3.56211e+08	2.92366e+08	1.98586e+08	3.17852e+08	2.07889e+08	3.04776e+08	2.91576e+08	3.25916e+08	4.46999e+08	3.22468e+08	3.21293e+08	3.18374e+08
0	TG(18:1/18:2/22:5)+NH4	4.506e+07	4.60194e+07	5.86712e+07	6.13364e+07	7.16068e+07	1.11082e+08	6.09209e+07	1.16152e+08	6.66131e+07	5.18382e+07	2.96042e+07	6.76844e+07	4.81828e+07	5.97334e+07	6.86232e+07	6.29786e+07	6.1028e+07	6.04029e+07	4.63745e+07	2.78249e+07	5.56005e+07	4.44571e+07	5.45299e+07	5.19581e+07	6.22915e+07	8.58672e+07	6.20898e+07	6.69773e+07	5.4692e+07
0	TG(18:1/18:2/22:5)+NH4	3.80389e+08	5.55905e+08	1.00025e+09	5.29278e+08	8.4288e+08	6.27968e+08	7.73179e+08	6.25022e+08	6.75184e+08	8.75905e+08	4.64477e+08	8.21804e+08	5.05834e+08	7.95038e+08	3.66524e+08	4.03999e+08	3.52989e+08	3.61869e+08	2.9174e+08	1.49934e+08	3.73429e+08	2.15289e+08	3.52659e+08	3.2484e+08	3.78719e+08	4.65451e+08	3.98445e+08	4.49199e+08	3.96164e+08
0	TG(18:1/18:2/22:6)+NH4	2.5589e+08	4.70965e+08	9.2001e+08	4.37592e+08	8.42569e+08	7.11989e+08	8.72902e+08	5.58778e+08	5.651e+08	8.8942e+08	3.13915e+08	7.71292e+08	3.89909e+08	7.14596e+08	3.47851e+08	4.01146e+08	3.50348e+08	2.86844e+08	2.21067e+08	6.37836e+07	3.42729e+08	2.10658e+08	3.12905e+08	2.43867e+08	3.51689e+08	4.3199e+08	4.44619e+08	4.70087e+08	3.88907e+08
0	TG(18:1/18:1/24:0)+NH4	1.36903e+07	1.48405e+07	4.70195e+07	2.36272e+07	3.18783e+07	4.31065e+07	1.20956e+08	2.09361e+07	2.57284e+07	4.64708e+07	2.45159e+07	3.02954e+07	3.48615e+07	4.30382e+07	8.66145e+06	2.53541e+07	1.70879e+07	3.41733e+07	4.75695e+07	1.98305e+07	1.85639e+07	1.14817e+07	2.4198e+07	2.52287e+07	3.38762e+07	2.89975e+07	7.79237e+06	1.1427e+07	1.43387e+07
0	TG(20:1/18:1/22:6)+NH4	1.58307e+07	2.14142e+07	4.52999e+07	3.33236e+07	4.39482e+07	2.49977e+07	3.56374e+07	3.11382e+07	3.31427e+07	5.32096e+07	3.14333e+07	3.48635e+07	3.29308e+07	4.97509e+07	1.01914e+07	1.34795e+07	9.46061e+06	1.67674e+07	1.4018e+07	8.66053e+06	1.36505e+07	5.65494e+06	1.4768e+07	1.4675e+07	1.61252e+07	1.9964e+07	1.19698e+07	1.35796e+07	1.3067e+07
0	TG(18:1/22:6/22:6)+NH4	1.08831e+07	2.12054e+07	6.45906e+07	3.87706e+07	4.9976e+07	2.84863e+07	3.2096e+07	2.4052e+07	3.42239e+07	8.02345e+07	4.19713e+07	4.08744e+07	2.99527e+07	5.97003e+07	4.56041e+06	6.43633e+06	6.47829e+06	4.10578e+06	3.26683e+06	955261	5.9819e+06	1.33753e+06	3.79202e+06	3.60513e+06	4.8158e+06	7.04883e+06	5.59066e+06	6.6571e+06	5.68074e+06
0	TG(26:0/18:1/18:1)+NH4	1.12884e+07	1.44509e+07	5.1096e+07	1.75089e+07	2.92056e+07	3.37586e+07	7.74732e+07	2.14447e+07	1.6276e+07	4.55208e+07	1.3884e+07	3.04221e+07	2.2367e+07	4.61938e+07	7.58963e+06	1.69849e+07	5.49516e+06	1.77326e+07	1.87573e+07	7.20953e+06	6.69058e+06	4.44797e+06	1.40946e+07	1.70105e+07	3.07525e+07	2.26817e+07	6.21297e+06	1.0112e+07	9.45364e+06
	pmoles/mg tissue	29.8	27.5	28.4	30.3	32.4	28.6	30.4	41.5	30.8	36.5	34.9	28.7	28.3	29.1	33.8	31.5	30.1	27.3	27.1	28.3	34.9	33.5	38.3	28.9	39.9	27.8	37.9	29.3	28.4
	TG(4:0/14:0/16:0)+NH4	11.4166	11.0965	4.11847	3.65648	11.013	13.3264	33.9951	4.48413	8.2756	35.0228	13.3919	7.41101	5.41348	2.65948	43.5371	0.450777	37.4116	17.7179	3.10864	13.2781	7.64722	11.6318	28.6099	4.6091	16.8865	28.8135	44.3914	16.5555	13.1336
	TG(4:0/14:0/16:1)+NH4	3.97042	4.28268	3.32806	3.21941	3.35975	7.004	20.2442	1.99588	3.88632	19.7741	4.92535	4.32343	1.80881	1.9312	15.5389	0.232434	21.2687	7.99066	1.1009	2.08664	3.33217	2.9749	15.1409	1.49513	5.51692	11.5827	8.82651	9.36408	9.51828
	TG(4:0/16:0/16:0)+NH4	20.6127	12.1162	17.2646	11.9055	12.5607	25.4768	74.6611	8.84487	13.6367	84.8772	17.37	11.7523	7.3826	7.21135	46.5765	0.734679	51.5711	20.0749	8.25719	10.4695	12.334	19.0086	38.8115	9.30429	33.0599	35.3532	57.0102	20.9921	23.6876
	TG(4:0/16:0/16:1)+NH4	11.6892	13.8668	11.9818	11.809	18.6247	36.1625	110.157	10.7422	14.5314	101.549	17.9034	15.1045	8.03148	9.05474	75.5859	1.15945	117.223	31.4464	3.60711	9.56005	9.87126	35.2459	74.1357	6.43073	24.3529	42.6926	114.795	36.1565	39.1703
	TG(4:0/16:1/16:1)+NH4	3.3234	5.53203	3.73177	5.18089	8.24474	14.2213	56.8615	2.35642	4.63526	23.8533	6.7279	8.37557	1.72097	2.23292	21.4052	0.732404	64.8021	10.8703	1.52559	4.33906	6.48766	10.772	45.4606	3.8317	8.40367	20.5787	40.67	11.2092	27.1562
	TG(6:0/16:0/16:0)+NH4	26.3016	18.75	16.3342	8.76285	9.44197	13.0161	49.7537	17.5544	20.674	58.2176	22.7542	8.93968	13.8447	8.21443	116.85	1.42018	106.779	43.2829	9.20877	17.6783	12.8239	24.1392	76.4063	10.2926	34.0661	80.6045	88.4223	37.1045	41.9416
	TG(6:0/16:0/16:1)+NH4	8.36302	9.69978	8.42453	6.69041	9.76164	16.8799	55.3409	3.94701	7.11605	59.293	10.3479	9.88002	5.37312	6.46404	24.1337	0.422229	40.1551	14.5542	1.77655	5.55979	6.10238	11.4558	33.1374	2.97434	10.9236	21.3775	46.2376	17.8803	30.1696
	TG(4:0/16:0/18:1)+NH4	26.6936	32.3291	27.3728	31.1314	41.9964	100.468	299.201	25.6101	38.4656	275.479	39.8261	38.1717	18.5748	26.7302	229.071	3.5279	280.015	88.6397	14.8429	21.364	27.3578	98.6107	200.771	19.3081	71.3664	169.887	325.15	100.524	106.929
	TG(4:0/16:0/18:2)+NH4	22.5385	33.4131	22.2569	19.396	33.1808	118.322	312.178	26.7205	40.9238	179.019	33.3415	40.6171	19.4598	20.2429	264.684	3.83688	307.256	100.556	16.4688	20.5612	31.6065	126.254	173.759	22.1064	80.6029	197.763	393.221	113.667	84.9772
	TG(4:0/16:1/18:2)+NH4	6.1209	7.67389	5.23428	4.42278	8.13211	22.5904	38.1813	6.70099	9.70147	30.2606	6.68566	8.42821	3.00108	4.65162	69.878	0.928994	87.5468	23.8283	3.99303	4.32707	7.68929	31.6363	51.4509	4.60896	20.0847	51.9883	106.792	28.136	31.5763
	TG(16:0/10:0/14:0)+NH4	15.4279	13.1933	11.192	7.99098	8.13969	12.3272	38.2071	8.69813	13.8521	36.4828	13.6236	8.4849	7.93929	6.80936	61.1087	0.877137	46.0184	24.5336	7.18039	16.4067	8.71189	20.8939	47.2045	6.16752	20.6662	46.7166	55.3983	27.006	28.6836
	TG(6:0/16:0/18:1)+NH4	18.0018	26.2174	38.7216	23.9806	32.4683	50.6977	192.989	15.3086	21.6573	200.318	30.1053	30.497	15.8378	25.9977	127.296	2.15446	170.021	50.5599	8.18097	34.7736	19.6956	38.3584	105.138	12.1476	44.3032	106.213	191.415	70.2415	96.6029
	TG(4:0/18:0/18:1)+NH4	7.31125	8.64651	9.53184	7.61301	9.92024	18.8324	72.5456	6.87456	10.3905	69.9875	8.68399	10.4701	5.90663	6.22904	90.3715	1.09239	85.0424	29.4329	6.38325	10.2659	8.9936	32.9647	73.6296	8.38645	25.3873	60.2152	94.0612	31.925	36.4071
	TG(4:0/18:1/18:1)+NH4	35.4447	40.3535	40.7525	29.4289	48.2267	115.956	349.744	29.8856	44.3305	279.386	34.6392	44.1333	23.0972	25.9429	336.836	4.89955	428.973	124.982	21.5508	26.4476	37.4392	148.79	271.747	27.2778	106.486	259.322	478.034	141.614	180.246
	TG(4:0/18:1/18:2)+NH4	16.2211	17.314	16.4071	12.4902	23.7049	77.9377	220.348	18.5013	26.1761	130.034	14.8135	21.0397	13.5634	13.378	196.612	2.68321	275.575	64.3151	11.3665	12.3715	17.1389	91.6405	131.89	14.2676	52.6597	157.482	238.434	62.3203	71.8551
	TG(4:0/18:2/18:2)+NH4	4.95481	6.09981	5.48947	3.78938	8.6455	27.55	72.8329	5.60881	7.95747	45.9248	4.86323	7.84673	3.51978	4.70865	57.2849	0.724404	60.3841	16.4697	2.51452	2.88441	4.54671	26.3533	38.7181	3.07637	15.9082	41.5247	82.7009	20.0383	21.5406
	TG(16:0/10:0/16:0)+NH4	15.1076	11.2557	17.5892	10.2337	8.58967	18.9169	52.4466	7.66431	14.5018	48.0446	13.3569	11.5703	9.63586	9.39187	80.0775	1.42449	68.9711	35.8338	7.12917	11.9254	11.5827	27.9724	62.7615	7.74125	33.8501	67.0586	85.658	42.7582	43.3082
	TG(16:0/10:0/16:1)+NH4	24.6277	28.8532	36.5501	16.4479	22.3974	54.0435	168.14	16.9966	28.8771	147.855	27.2217	29.1729	17.235	21.9683	161.623	3.90865	162.248	57.6285	13.5424	21.4267	25.7996	73.9612	128.383	15.5586	76.0083	181.881	203.607	115.995	150.864
	TG(6:0/18:1/18:1)+NH4	22.4783	29.4847	37.8311	20.3589	32.1862	69.6698	217.793	18.7902	28.0315	173.671	25.4102	33.133	17.2557	26.7202	211.486	3.57604	293.419	80.0552	9.12952	16.2957	30.6011	76.5029	163.218	18.8542	74.7903	179.088	295.851	104.987	144.093
	TG(6:0/18:1/18:2)+NH4	10.5835	11.3775	13.1932	6.74748	12.4349	30.3721	94.4152	7.51765	11.5155	69.0356	8.47422	12.1127	4.77803	9.1016	79.21	1.25598	113.662	35.9313	5.25771	5.9124	10.8739	37.8864	68.1707	6.97194	29.43	67.9139	129.529	40.4458	54.2159
	TG(16:0/14:0/14:0)+NH4	32.2892	32.2405	41.2644	29.2071	27.2856	41.085	122.224	18.3636	33.1563	117.939	33.2707	30.7999	24.1405	26.1702	173.135	3.25507	145.058	107.278	24.6431	34.6969	29.2556	61.4647	132.902	21.5731	76.9253	152.481	167.613	81.9721	108.55
	TG(16:1/14:0/14:0)+NH4	75.2962	96.805	163.109	70.5321	81.0558	157.607	471.848	53.2337	90.8131	398.949	87.1263	96.0997	58.1016	67.985	832.88	14.7808	808.844	327.309	66.4427	77.0002	122.057	283.266	612.382	66.9675	303.123	672.783	926.691	446.957	533.45
	TG(16:1/10:0/18:1)+NH4	44.8674	62.9686	104.857	36.3831	56.4836	128.705	336.761	35.3313	56.6869	259.63	47.5137	66.3977	32.6933	45.8581	575.691	11.4231	745.191	239.227	45.208	48.091	119.685	232.555	503.688	53.3367	234.134	544.349	823.214	374.647	511.884
	TG(16:0/10:1/18:2)+NH4	14.4095	16.9111	28.2396	8.98319	15.4053	44.5084	94.1279	10.4763	17.2576	66.2911	12.0021	17.3438	9.86663	12.1975	151.016	2.42197	232.83	64.68	10.9017	10.8076	28.2688	70.6563	112.735	14.7063	58.219	119.977	220.957	78.1953	134.64
	TG(15:0/14:0/16:1)+NH4	20.6302	12.8096	19.211	7.63254	8.5826	19.2169	48.7375	11.6256	12.8299	36.5971	18.1304	12.1598	7.06445	6.72033	61.097	1.103	53.1094	26.7035	6.528	7.81255	10.5994	21.4678	41.2966	5.73503	22.567	50.5612	62.1201	38.6197	41.1741
	TG(16:0/14:0/16:0)+NH4	90.6019	79.7002	52.9801	70.688	58.6067	90.739	160.132	34.9507	80.3739	143.047	89.7115	40.3321	64.054	52.3173	138.491	2.23583	117.652	97.1886	44.4365	98.2227	40.1226	79.991	157.899	41.5315	74.8391	134.06	151.727	15.663	99.1607
	TG(16:0/14:0/16:1)+NH4	503.143	494.29	720.148	343.321	337.797	549.996	1764.76	230.356	413.064	1651.07	457.757	392.9	290.141	277.638	2987.72	57.2836	2608.28	1303.76	313.228	403.415	466.172	995.117	2085.26	290.081	1161.38	2530.64	2861.71	1488.05	1950.9
	TG(16:1/14:0/16:1)+NH4	376.056	472.097	783.478	233.997	353.04	649.465	1901.95	222.253	379.58	1420.42	341.851	415.024	225.879	271.16	3161.33	61.9446	3358.56	1367.71	308.358	331.38	542.337	1236.07	2550.29	281.802	1314.44	2830.69	3622.28	1826.17	2428.45
	TG(16:1/14:1/16:1)+NH4	73.1888	108.231	208.275	50.4817	95.1771	206.749	543.023	54.6883	95.8913	361.474	69.6515	112.158	33.1502	72.2351	1037.73	18.7078	1166.18	377.749	79.8862	74.1924	166.609	396.556	731.216	82.7064	379.383	921.899	1357.14	576.659	753.444
	TG(10:0/18:2/18:2)+NH4	20.5945	11.9565	20.9151	5.9155	9.44088	32.1746	58.6232	10.4261	18.4798	34.0538	11.3753	12.6684	6.07309	13.1485	124.841	1.91007	343.723	48.5511	8.89389	8.65132	20.5658	59.8941	82.6389	12.3642	42.5923	94.4112	178.864	59.5677	81.0859
	TG(15:0/16:0/16:0)+NH4	21.0425	20.249	16.7364	15.2529	13.2668	20.0686	9.94595	10.7003	20.6834	32.6786	19.5227	10.7791	13.972	11.9246	21.0881	0.419878	23.9173	15.1424	7.60803	19.8427	8.18284	19.0675	27.7993	7.08139	15.278	29.0857	25.6287	13.2476	20.2727
	TG(15:0/16:0/16:1)+NH4	17.0161	15.2743	16.0407	8.97225	10.2964	22.7537	49.5723	11.025	11.3255	48.3501	13.1804	13.3336	9.52495	9.39441	347.055	6.5714	22.5959	157.716	40.8112	7.03662	5.15043	14.4061	42.8375	4.7018	12.8571	23.2415	22.5488	14.8153	19.8819
	TG(15:0/16:1/16:1)+NH4	84.7153	86.2518	116.497	42.0736	58.5872	150.495	313.436	49.0807	84.9836	224.212	60.5526	76.4522	43.9311	45.874	398.967	7.43108	418.624	179.842	42.4703	43.7208	61.8946	159.106	316.094	40.038	163.634	392.236	448.718	248.45	289.225
	TG(16:0/16:0/16:0)+NH4	152.466	115.004	49.8286	86.2959	62.5491	74.3548	89.4507	45.9602	76.1421	103.181	60.3522	53.9923	76.4689	71.759	94.749	2.84691	86.538	62.1373	52.9403	111.147	66.6898	101.721	82.9876	53.4238	50.2419	78.3351	88.6148	53.2704	72.9986
	TG(16:0/14:0/18:1)+NH4	1550.6	1213.93	1321.22	809.513	756.766	1369.58	3400.48	689.007	1148.35	3126.04	1282.18	879.729	810.07	652.921	5204.2	91.0518	4553.61	2427.77	696.885	1369.8	905.343	1986.03	4016.96	577.004	2119.81	4734.15	4551.95	2893.2	3188.47
	TG(16:0/16:1/16:1)+NH4	2732.43	2249.08	3033.56	1127.84	1428.7	2609.18	7057.42	1130.34	1930.81	5379.6	1786.23	1651.43	1153.76	1088.48	12189.1	234.079	11272.3	5484.03	1421.68	2024.69	2164.34	4728.62	9518.12	1261.13	5032.64	11039.8	11772.2	6874.24	7850.71
	TG(16:1/16:1/16:1)+NH4	833.995	1229.26	1979.16	463.072	856.734	1569.51	4556.7	543.241	950.467	2909.96	707.321	998.132	510.048	617.59	7333.32	150.394	8361.75	3215.22	809.368	824.558	1394.7	3293.47	6109.09	697.416	3307.55	7291.8	8807.45	4602.62	5927.84
	TG(16:1/14:1/18:2)+NH4	111.553	152.313	289.985	57.8865	126.067	291.768	730.694	82.024	139.856	418.421	82.4433	147.869	69.9262	92.438	1218.67	24.8995	1423.69	463.596	112.867	104.591	204.677	505.237	933.175	100.189	472.042	1102.07	1561.23	820.242	1094.79
	TG(16:0/16:0/17:0)+NH4	24.9197	14.7694	10.7276	11.3294	10.7923	15.7142	26.1996	8.85843	14.6609	21.6469	13.1137	8.97265	12.9079	10.3761	22.7832	0.519417	21.4302	16.0018	8.23279	5.93724	8.46536	18.7064	17.9299	7.86882	13.0728	21.6396	21.731	14.2874	16.8065
	TG(15:0/16:0/18:1)+NH4	347.163	269.431	352.771	166.291	188.94	334.772	932.17	166.997	280.301	668.457	231.172	216.798	171.377	150.788	1085.6	20.4857	885.17	529.583	135.038	241.685	174.865	385.363	841.55	115.323	455.888	1055.66	1108.51	608.268	582.109
	TG(15:0/16:1/18:1)+NH4	469.191	421.865	558.992	177.654	256.695	537.133	1410.55	231.221	395.059	917.623	269.097	313.015	199.082	201.074	1972.26	36.6996	1672.7	843.655	219.768	274.726	317.162	747.423	1420.37	187.37	798.417	1870.26	1917.83	1181.31	1168.63
	TG(16:1/16:1/17:1)+NH4	203.392	213.622	338.502	84.5646	152.462	424.04	844.949	128.235	206.183	479.144	120.023	184.393	97.2462	106.986	1163.37	20.6228	1098.49	485.158	116.827	95.588	177.416	469.156	822.688	105.742	452.686	1127.04	1343.51	671.195	776.985
	TG(18:2/13:0/18:2)+NH4	37.2518	40.3599	86.2328	18.6054	36.3132	158.238	225.207	29.0678	45.5645	114.53	26.3234	45.0401	23.4365	25.7316	209.811	3.22954	223.791	101.095	21.124	14.7853	29.7988	85.126	138.981	21.2674	70.8267	256.068	310.086	128.539	158.038
	TG(16:0/16:0/18:1)+NH4	2397	1654.23	1673.34	1137.3	1067.45	1925.82	4576.46	1073.7	1663.57	4054.24	1673.68	1223.28	1204.73	955.44	5690.77	139.399	6816.17	4159.92	1162.33	2586.63	1453.8	3387.78	4326.47	1024.11	3355.44	5684.76	4886.66	2554.11	4457.53
	TG(16:0/16:1/18:1)+NH4	5721.43	3834.43	4418.97	1909.54	2244.88	4100.32	10025.5	2226.19	3841.35	7375.18	3215.86	2483.02	2190.83	1803.78	20311.7	348.007	16583.9	8835.53	2656.07	4873.53	3477.13	7937.01	15091.5	2089.77	8045.52	18015.7	17220.6	10727.8	11017.4
	TG(16:1/16:1/18:1)+NH4	6160.59	4669.07	5884.73	1870.2	2728.7	5338.68	13382.3	2509.49	4232.8	8529.97	3249.46	3070.37	2242.28	2046.36	26353.5	496.242	24265.5	11790.2	3380.2	5081.56	4668.75	11176.9	19697.2	2725.7	11247.6	24332.6	25224.1	14504.9	14858.9
	TG(16:1/16:1/18:2)+NH4	1021.59	1503.71	2390.99	568.571	1230.22	2362.43	6043.5	868.266	1481.45	3757.23	916.021	1339.7	427.521	649.205	12046	229.728	11476.6	4935.52	1328.21	1132.78	2050.37	5371.51	8700.2	1044.21	5017.75	10914.3	13696.1	7204.99	7808.91
	TG(16:1/16:1/18:3)+NH4	214.672	251.792	438.088	83.3597	207.637	417.857	1160.8	131.628	226.604	480.749	120.42	221.206	104.1	130.584	1289.23	24.8911	1523.28	510.36	121.638	98.2261	213.018	580.214	945.258	99.4035	516.599	1280.53	1772.98	848.837	890.374
	TG(16:0/17:0/18:1)+NH4	279.577	215.385	272.021	127.669	166.982	287.392	885.689	144.32	233.717	548.143	167.789	177.601	148.339	136.524	1059.16	18.4418	830.296	527.027	149.833	228.076	152.818	356.388	827.022	125.593	479.126	1023.73	984.474	539.667	502.326
	TG(16:1/17:0/18:1)+NH4	1007.65	779.764	1023.04	353.99	521.154	959.574	2742.32	506.776	834.612	1712.13	568.06	583.782	439.93	396.619	4005.23	73.3306	3122.55	1771.88	497.741	703.719	602.664	1385.87	2794.11	377.731	1579.99	3792.38	3924.21	2151.99	1978.86
	TG(16:1/17:1/18:1)+NH4	837.285	778.177	994.115	258.417	506.724	1049.31	2683.39	456.209	784.741	1611.87	421.817	585.281	339.383	352.776	4297.39	73.7212	3550.7	1780.66	507.849	511.365	640.889	1642.27	2965.26	383.081	1677.21	4045.07	4226.08	2323.58	2212.97
	TG(16:1/17:1/18:2)+NH4	233.806	256.171	383.971	82.3013	201.7	529.245	1180.95	158.258	265.76	611.806	125.393	224.463	107.383	127.605	1611.96	26.4952	1373.23	580.365	146.189	110.376	207.391	603.884	1003.42	121.93	579.426	1482.36	1848.21	864.979	809.013
	TG(18:0/16:0/18:1)+NH4	937.567	690.146	739.207	500.994	507.656	813.34	2550.32	487.286	750.381	1962.05	610.796	603.843	542.441	490.58	5636.56	98.8646	4536.37	3077.72	936.696	1650.22	899.847	2204.28	4901.92	771.064	2418.7	5438.23	5162.57	2768.26	2711.72
	TG(16:0/18:1/18:1)+NH4	7710.32	5187.6	5998.13	2423.38	2881.49	5069.36	12967.5	3432.59	5318.77	9390.94	4403.91	3221.61	3054.12	2302.44	29547.2	493.849	23001.7	13223.4	3890.48	7444.81	4752.83	11759.2	20409.8	3096.39	11761.5	26898	25224.4	14918.4	14175.8
	TG(16:1/18:1/18:1)+NH4	10168.8	7121.43	7357.36	2877.77	3846.46	6870.77	16985.7	4322.04	7547.52	11552	5463.37	4255.29	3718.55	2901.58	34156.4	613.011	29216.9	16709.1	5188.05	9316.84	6088.12	14702.1	26568	3841.21	15446.7	33358.6	30243.2	18275.3	16043.1
	TG(16:1/18:1/18:2)+NH4	7786.65	6065.33	6645.37	2001.69	3400.37	6825.3	15756.6	3528.17	5691.03	9111.08	3953.61	3807.01	2818.18	2524.85	36352.5	607.855	26772.8	14909.9	4158.21	6606.13	5528.37	13102.1	22039.7	3066.04	12741.6	29402.6	33899.2	18263	15202.5
	TG(16:1/18:2/18:2)+NH4	2387.93	2634.12	3124.99	986.516	2010.27	4776.27	12557.9	1869.84	2637.49	6941.48	1202.38	2071.74	1020.29	1323.05	14698.1	259.524	12276.3	4924.83	1398.75	1013.89	1939.21	6017.2	9564.77	1061.79	4919.14	13446.1	15585.4	7531.41	7523.19
	TG(16:0/18:2/18:3)+NH4	127.922	224.16	346.903	66.867	142.833	209.976	681.979	85.442	155.607	590.851	100.793	153.65	60.2383	100.228	1970.03	31.6724	1609.89	679.447	158.653	148.61	298.848	643.492	1533.14	173.547	764.324	1794.47	2250.35	1243.33	1112.56
	TG(16:1/18:2/18:3)+NH4	240.761	256.075	479.507	68.2846	201.868	499.812	1434.47	176.905	226.02	707.373	104.93	233.007	96.294	151.501	1536.99	24.3764	1457.5	472.029	121.229	78.074	200.36	548.076	910.233	96.0822	461.548	1344.34	1889.43	820.813	728.522
	TG(16:1/18:3/18:3)+NH4	25.3508	25.3381	34.1683	5.08356	21.5001	47.0972	116.277	14.6918	16.2633	58.175	7.80615	22.831	11.4087	13.0198	49.601	0.844992	55.1821	34.6896	8.61889	3.48366	6.19071	19.5799	70.4165	3.09612	13.3625	42.3383	62.7046	27.0427	62.7114
	TG(16:1/14:0/22:6)+NH4	23.9391	37.9201	77.8777	19.1677	29.782	36.1314	123.585	15.6339	36.3175	113.475	28.1316	33.039	18.272	20.2984	134.076	2.0031	125.599	60.1386	11.859	14.0464	23.4111	94.6243	108.044	10.1205	107.255	117.719	155.718	85.0636	100.423
	TG(16:0/18:1/19:0)+NH4	65.0668	58.7507	115.862	41.9123	67.7336	114.727	438.779	50.5477	68.3675	266.746	42.6601	67.4818	50.1538	62.5468	344.351	7.00841	244.844	195.462	61.3334	59.2883	40.9847	89.0116	311.482	45.7867	184.459	437.819	301.105	190.784	165.846
	TG(17:0/18:1/18:1)+NH4	473.101	330.534	405.627	144.608	205.981	342.013	1016.62	225.457	394.522	663.28	267.782	230.238	198.035	159.113	1412.56	27.0617	1209.28	737.253	216.531	342.132	238.906	593.219	1090.11	149.796	630.042	1406.13	1346.84	739.882	716.261
	TG(17:0/18:1/18:1)+NH4	671.165	543.407	805.522	243.878	385.982	695.075	2218.94	366.659	614.144	1244.88	398.358	420.178	314.347	285.588	2784.01	51.2487	2059.05	1279.34	391.865	478.753	372.37	830.942	2083.73	283.676	1226.31	2882.83	2513.73	1480.65	1246.5
	TG(17:0/18:1/18:2)+NH4	1120.7	965.2	1163.74	350.545	633.979	1170.05	3329.27	593.295	1074.79	1927.85	636.536	682.39	489.519	430.007	5040.9	86.6066	3818.97	2202.58	658.707	794.697	682.498	1784.12	3372.14	460.836	2012.07	4799.77	4808.6	2442.94	2250.41
	TG(18:1/17:1/18:2)+NH4	558.938	558.676	672.049	163.166	387.977	813.489	2050.99	364.333	627.009	1176.96	297.421	436.046	250.064	252.349	3419.46	54.5696	2667.22	1366.92	417.596	359.736	443.514	1299.09	2234.93	290.644	1298.42	3102.89	3232.05	1632.42	1475.22
	TG(18:2/17:1/18:2)+NH4	135.852	132.015	179.827	40.1058	105.148	247.573	621.194	87.4835	143.972	323.605	65.4363	110.22	59.2233	52.3095	870.559	13.2229	659.529	287.353	80.6079	58.8242	92.7458	292.654	487.678	57.2153	284.982	723.933	919.064	394.138	334.112
	TG(18:3/17:1/18:2)+NH4	22.3355	28.9372	25.8854	9.03772	18.5344	39.683	119.175	15.8257	27.598	109.654	15.04	25.435	13.2507	13.1491	92.5612	1.2942	69.8004	25.4905	6.93851	10.7467	9.41664	24.1453	56.0409	5.23619	22.8813	72.7685	86.6613	42.3914	32.113
	TG(18:0/18:0/18:1)+NH4	131.109	100.54	183.253	81.3834	117.988	177.345	868.652	87.2843	109.095	589.551	67.518	114.097	112.414	132.541	1357.73	32.7393	914.369	905.166	300.494	238.738	157.892	327.991	1300.31	227.48	836.254	1971.53	1266.74	708.33	647.178
	TG(18:0/18:1/18:1)+NH4	2288.24	1638.14	2219.92	848.175	1144.49	1822.26	6187.22	1248.57	1959.89	4157.77	1367.68	1269.36	1116.19	941.709	13319.9	247.938	9590.16	6784	2114.82	3060.12	1754.3	4035.79	11044.9	1433.84	5939.12	14829.8	11599.4	6863.62	5875.39
	TG(18:1/18:1/18:1)+NH4	6852.88	5563.06	5395.7	1984.52	2808.6	4911.21	12414.4	3424.92	5958.59	8582.2	4792.65	3254.5	2885.67	2117.58	26862.8	419.815	20471.1	11921.3	3933.54	6800.95	3930.52	10706.4	17927.8	2879.31	11308.2	25021.8	21799.5	11846.4	11564
	TG(18:1/18:1/18:2)+NH4	7437.61	5901.86	4866.2	1909.67	3121.88	5513.8	13763.1	3715.38	6173.26	9425.03	4248.75	3535.14	2989.52	2225.2	30146.6	404.08	19546.6	12938.5	4091.9	5743.92	4119.52	11091.8	20804.3	2959.53	11935.1	26622.4	26372.6	12607.6	11939.5
	TG(18:1/18:2/18:2)+NH4	5041.7	4038.09	4456.89	1366.93	2379.66	4810.05	11581.5	2523.42	4383.49	7352.75	2691.8	2661.65	1946.72	1686.88	23313.3	378.901	18593.6	9425.72	2871.47	3962.27	2973.77	9188.09	14896.8	2020.62	9237.12	18097.6	25589.6	10687.1	9155.64
	TG(18:2/18:2/18:2)+NH4	1582.76	1548.46	1703.53	440.9	1062.94	2254.23	6730.63	997.623	1647.22	3396.42	792.521	1186.08	854.289	646.47	10792.2	158.219	8342.45	3638.48	1033.32	716.962	1159.57	3745.83	5981.84	699.383	3622.87	9095.37	10424.3	4706.63	4153.01
	TG(18:3/18:2/18:2)+NH4	224.354	273.332	425.729	82.5818	235.71	514.361	1500.25	135.507	258.265	726.524	82.6189	216.931	106.623	136.034	1042.35	15.6383	867.471	254.995	71.4877	38.8249	137.858	274.103	482.719	48.7305	281.081	1039.63	1354.32	548.933	343.306
	TG(16:1/16:1/22:6)+NH4	75.8633	116.133	237.837	49.7646	93.5313	117.424	407.2	56.2977	115.402	337.525	73.7682	100.975	61.74	66.4433	291.019	5.57934	308.312	106.812	25.5546	25.064	58.3921	95.2351	254.892	25.6153	123.47	304.47	368.157	223.572	216.75
	TG(16:0/18:1/21:0)+NH4	13.9257	11.8134	21.8197	7.96944	13.128	23.4393	128.413	9.3426	12.7973	55.158	8.3466	13.121	11.063	13.2507	43.5394	1.19666	38.1157	31.6614	10.4582	15.7513	8.85042	10.5757	58.9445	8.76773	36.1969	84.0067	42.462	29.49	24.5795
	TG(19:0/18:1/18:1)+NH4	121.805	127.869	310.292	65.4343	127.595	225.229	975.087	102.916	152.902	503.469	86.9992	132.738	86.5228	105.467	595.665	12.5826	393.237	317.17	103.905	82.2111	59.7688	125.304	515.297	67.6701	338.898	846.916	491.078	337.938	272.452
	TG(19:1/18:1/18:1)+NH4	366.663	344.3	514.194	137.666	238.989	460.173	1473.87	236.701	409.924	799.963	272.375	278.729	188.956	175.683	1340.06	24.3378	1026.73	654.941	213.861	223.812	165.923	411.196	956.701	134.021	664.833	1473.17	1154.35	664.923	614.641
	TG(19:1/18:1/18:2)+NH4	237.933	229.554	290.478	87.9872	147.958	291.052	883.381	155.502	277.668	511.555	169.731	168.529	126.902	106.164	1021.11	16.9655	751.404	473.282	149.575	157.453	131.741	363.828	683.788	92.5838	438.248	1017.2	893.359	459.91	447.993
	TG(19:1/18:2/18:2)+NH4	58.956	55.7712	70.2757	19.6881	37.8939	91.3363	227.032	43.8666	71.8861	134.298	38.202	43.1593	29.1184	27.511	311.385	4.48693	240.501	124.706	35.9768	38.7944	33.6868	113.902	193.008	26.0052	111.055	299.589	250.254	121.731	118.742
	TG(18:0/18:1/20:0)+NH4	121.315	82.2444	125.491	56.1646	57.8241	121.505	383.521	77.6995	108.082	247.884	77.8383	82.1289	82.1231	76.2202	702.327	14.0694	520.131	426.723	149.569	192.673	99.997	237.285	668.705	96.6754	399.74	694.542	529.452	338.008	314.355
	TG(18:0/18:1/20:1)+NH4	816.527	560.544	720.083	274.833	316.05	521.686	1497.78	428.872	713.438	1123.56	528.591	412.77	367.677	265.8	3047.9	48.0441	2171.29	1505.41	503.29	931.597	460.855	1194.39	2362.93	316.236	1486.3	2848.46	2281.12	1363.78	1386.98
	TG(18:0/18:1/20:1)+NH4	242.529	184.266	456.208	101.882	240.405	319.245	1758.93	164.142	242.292	824.963	154.579	197.395	200.735	200.413	2228.14	39.119	1037.02	892.468	333.131	222.375	157.858	299.897	2020.1	240.288	1023.71	2806.66	1365.6	901.472	733.114
	TG(20:1/18:1/18:1)+NH4	1093.23	879.839	1247.5	368.303	616.879	1049.74	3335.82	719.737	1053.21	2037.4	734.498	690.087	492.54	455.349	3671.3	69.9771	2759.32	1687.53	579.933	860.019	447.133	1154.9	2546.46	397.476	1969.38	4328.76	2995.11	1775.22	1694.02
	TG(20:1/18:1/18:2)+NH4	545.949	452.548	500.228	178.664	251.623	450.325	1350.69	324.276	519.784	951.774	393.556	276.28	279.954	195.299	2226.88	34.4868	1625.74	1061.95	333.187	560.336	308.541	720.829	1496.22	235.926	1001.05	2265.63	1724.25	979.387	945.795
	TG(18:1/18:2/20:3)+NH4	150.614	132.97	177.29	39.7497	72.8992	815.244	465.41	73.5406	133.192	1287.14	66.9647	87.858	60.4249	58.0405	1092.62	23.1608	1054.25	420.258	129.929	196.256	188.006	500.822	765.959	113.517	585.026	927.604	1012.32	521.021	484.239
	TG(18:1/18:2/20:4)+NH4	180.019	125.904	171.725	58.3541	93.6164	510.238	1306.83	89.0159	148.432	214.508	102.253	99.9724	79.0033	153.192	3188.87	34.68	1402.48	2481.4	246.436	238.689	289.296	1474.14	1340.9	568.067	2208.55	1874.42	1916.37	780.304	830.202
	TG(16:1/18:1/22:6)+NH4	633.095	626.909	1029.3	259.998	446.508	620.535	1836.7	372.251	685.293	1379.71	402.202	521.689	314.843	308.71	1676.73	27.8342	1369.66	552.359	141.309	137.07	280.78	413.706	1141.32	128.046	646.485	1682.28	1688.06	1039.62	954.831
	TG(16:1/18:2/22:6)+NH4	68.5885	102.837	211.404	32.445	82.6745	132.322	346.891	47.9809	108.661	243.528	48.6294	94.7307	38.573	50.6173	261.005	4.90868	273.778	80.9304	22.1068	19.7611	46.8125	70.8603	191.729	17.9251	102.197	260.79	351.525	192.7	174.301
	TG(18:2/18:2/22:6)+NH4	74.1717	98.2937	178.977	41.9237	95.7152	135.364	388.1	75.8311	113.772	317.757	61.6688	95.6867	47.865	58.0998	226.199	3.8228	195.355	68.9314	17.1715	13.9893	34.6499	54.9802	140.663	15.3198	79.9043	245.34	270.743	148.01	105.365
	TG(18:1/18:1/22:0)+NH4	50.328	40.9323	110.937	23.2735	41.6745	78.725	575.328	39.688	45.7709	192.154	34.7844	45.8125	36.1074	45.1275	158.952	4.36152	101.86	106.915	37.0628	34.4668	16.5603	34.5377	147.543	27.0319	162.965	331.893	111.008	89.8507	76.7419
	TG(20:1/18:1/20:1)+NH4	170.256	136.861	272.315	60.8717	92.8916	172.38	1038.15	116.477	174.131	415.954	83.4981	132.881	109.378	100.509	533.281	12.8545	426.342	399.721	131.824	120.503	71.1981	162.48	515.341	74.6819	399.206	1010.1	472.71	293.948	329.372
	TG(18:1/18:1/22:4)+NH4	120.499	131.543	152.012	68.534	126.136	108.924	262.371	75.0764	149.305	202.376	111.839	124.014	86.2503	61.2731	1004.95	15.8313	692.739	516.011	136.965	260.145	162.069	285.91	706.354	102.689	417.98	1197.54	826.337	469.464	491.604
	TG(18:1/18:2/22:5)+NH4	65.2451	39.7511	41.1375	24.8286	27.0986	71.4066	89.2961	61.45	62.2771	59.5035	26.091	28.4457	25.4882	17.5211	215.524	2.97708	148.157	87.5002	21.7251	36.4502	28.3502	61.1419	126.379	18.2988	79.8874	230.044	159.107	97.8653	84.4503
	TG(18:1/18:2/22:5)+NH4	550.789	480.185	701.325	214.249	318.977	403.674	1133.3	330.666	631.234	1005.42	409.355	345.38	267.581	233.202	1151.14	19.0975	856.95	524.207	136.672	196.412	190.408	296.087	817.329	114.404	485.698	1246.98	1021.03	656.357	611.72
	TG(18:1/18:2/22:6)+NH4	370.518	406.815	645.067	177.135	318.859	457.685	1279.47	295.62	528.316	1020.94	276.661	324.151	206.258	209.606	1092.49	18.9627	850.538	415.525	103.564	83.5557	174.754	289.717	725.193	85.8862	451.034	1157.33	1139.35	686.878	600.514
	TG(18:1/18:1/24:0)+NH4	19.823	12.8191	32.9678	9.56417	12.0639	27.71	177.294	11.0761	24.0536	53.3425	21.6064	12.7323	18.4414	12.6241	27.2029	1.19852	41.4842	49.5038	22.285	25.9777	9.46557	15.7907	56.0818	8.88517	43.4454	77.6862	19.9683	16.6968	22.1405
	TG(20:1/18:1/22:6)+NH4	22.9223	18.4974	31.7621	13.4892	16.6316	16.0691	52.2362	16.4736	30.9854	61.0778	27.7029	14.6521	17.42	14.593	32.0078	0.637193	22.9675	24.2894	6.56704	11.3452	6.96028	7.77724	34.2265	5.16831	20.6802	53.4848	30.673	19.8421	20.1768
	TG(18:1/22:6/22:6)+NH4	15.7583	18.317	45.2878	15.6941	18.9127	18.3117	47.0454	12.7246	31.9962	92.0988	36.9903	17.1783	15.8447	17.5114	14.3228	0.304253	15.7273	5.94766	1.53042	1.25138	3.05011	1.83951	8.78846	1.26967	6.17616	18.8843	14.3263	9.72717	8.77166
	TG(26:0/18:1/18:1)+NH4	16.3452	12.4826	35.8261	7.08753	11.0525	21.7009	113.558	11.3453	15.2165	52.252	12.2363	12.7855	11.8319	13.5497	23.8366	0.802895	13.3406	25.6877	8.78726	9.44438	3.41146	6.11729	32.6659	5.99085	39.4394	60.7658	15.921	14.7754	14.5974
	total	88240.3	71066.8	83894.3	29615.8	43875.9	83147.6	217909	43844.6	72815.9	144179	52556.3	49031.6	37339.2	32780.1	390538	6713.24	318449	172807	50425.9	75464	60121.4	151116	276166	38856.2	160691	358764	366448	196937	192719

## Sheet: PC
	sample ID	Chow Veh							Chow p053							HFD Veh							HFD + p053
	Cage	5.4	5.3	5.2	5.1	3.4	3.3	3.2	10.4	10.3	10.2	10.1	8.4	8.3	8.2	4.2	4.3	4.4		9.2	9.3	9.4	7.4	7.3	7.2	7.1	2.4	2.3	2.2	2.1
2nmol IS	LipidIon	Area[c-1]	Area[c-2]	Area[c-3]	Area[c-4]	Area[c-5]	Area[c-6]	Area[c-7]	Area[s1-1]	Area[s1-2]	Area[s1-3]	Area[s1-4]	Area[s1-5]	Area[s1-6]	Area[s1-7]	Area[s3-2]	Area[s3-3]	Area[s3-4]	Area[s3-5]	Area[s3-6]	Area[s3-7]	Area[s3-8]	Area[s4-1]	Area[s4-2]	Area[s4-3]	Area[s4-4]	Area[s4-5]	Area[s4-6]	Area[s4-7]	Area[s4-8]
	PC(38:0)+H	2.62047e+08	8.72628e+08	9.42655e+08	1.24464e+09	1.42108e+09	1.39605e+09	1.44723e+09	7.49211e+08	7.56221e+08	1.3308e+09	7.4458e+08	1.52829e+09	7.88467e+08	4.13524e+08	1.38265e+09	4.42215e+08	1.20706e+09	1.07355e+09	9.97738e+08	2.29437e+08	8.64902e+08	7.89243e+08	8.91093e+08	1.35134e+09	1.17017e+09	1.42547e+09	1.19905e+09	4.06552e+08	9.25851e+08
	PC(28:0)+H	1.38393e+07	4.11326e+07	7.34897e+07	8.276e+07	8.14147e+07	6.58556e+07	7.45136e+07	3.48165e+07	3.30349e+07	1.00123e+08	6.66126e+07	7.92563e+07	4.27402e+07	7.52679e+07	1.2147e+08	1.03415e+08	1.35472e+08	9.37581e+07	6.99046e+07	5.17534e+07	1.06914e+08	6.47086e+07	9.48286e+07	9.74046e+07	9.149e+07	1.03624e+08	1.28575e+08	1.03377e+08	1.00148e+08
	PC(29:0)+H	8.58961e+06	2.9197e+07	4.19753e+07	4.38021e+07	5.12322e+07	3.73945e+07	4.57932e+07	2.69092e+07	2.83744e+07	5.5791e+07	3.83979e+07	4.88272e+07	2.90724e+07	4.51973e+07	2.79548e+07	2.60749e+07	2.81621e+07	2.06466e+07	1.74437e+07	1.39491e+07	2.33348e+07	1.77054e+07	1.95871e+07	2.49705e+07	1.98629e+07	2.57745e+07	2.70236e+07	2.63437e+07	2.28064e+07
	PC(30:0)+H	4.54023e+08	5.63016e+08	7.66722e+08	7.56382e+08	7.19711e+08	5.44677e+08	7.13184e+08	4.77047e+08	4.74351e+08	7.22415e+08	6.90205e+08	6.63721e+08	5.68308e+08	6.62897e+08	1.06074e+09	9.97225e+08	1.13842e+09	1.0162e+09	7.90125e+08	7.77073e+08	1.05472e+09	8.35016e+08	1.10813e+09	1.01038e+09	8.69241e+08	8.82332e+08	1.16092e+09	9.78235e+08	1.06059e+09
	PC(30:1)+H	7.05537e+07	2.08963e+08	3.40431e+08	3.74338e+08	4.12062e+08	2.99304e+08	3.40439e+08	1.8171e+08	1.59733e+08	4.30539e+08	3.04653e+08	3.62197e+08	1.93934e+08	3.71469e+08	3.1765e+08	3.02743e+08	3.5593e+08	2.49857e+08	1.72621e+08	1.35465e+08	2.95586e+08	2.03522e+08	2.56401e+08	2.73116e+08	2.72434e+08	3.20605e+08	3.45067e+08	2.82946e+08	2.77598e+08
	PC(30:3)+H	341277	775699	1.35568e+06	1.07731e+06	1.51331e+06	909546	1.13916e+06	805577	772406	1.68425e+06	1.2514e+06	1.16651e+06	681986	1.11905e+06	2.46545e+06	2.97211e+06	3.1856e+06	1.50675e+06	1.76045e+06	1.31714e+06	2.19369e+06	1.26215e+06	2.18428e+06	2.3864e+06	1.8986e+06	2.38129e+06	2.25634e+06	2.39417e+06	2.20239e+06
	PC(31:0)+H	1.25409e+08	4.13074e+08	4.60501e+08	4.90897e+08	6.15878e+08	4.87102e+08	5.84143e+08	3.75869e+08	4.25974e+08	7.09282e+08	4.34736e+08	5.3178e+08	3.87168e+08	5.70698e+08	2.38554e+08	2.53546e+08	2.08978e+08	1.74414e+08	1.80547e+08	1.32558e+08	1.91561e+08	1.63188e+08	1.82474e+08	2.13007e+08	1.91986e+08	2.30413e+08	2.28769e+08	2.38547e+08	1.96789e+08
	PC(31:1)+H	4.11405e+07	1.46184e+08	1.75162e+08	1.77838e+08	2.41395e+08	1.97082e+08	1.96299e+08	1.29857e+08	1.47446e+08	2.5346e+08	1.6281e+08	2.28045e+08	1.25174e+08	2.1547e+08	1.23469e+08	1.11527e+08	1.2211e+08	9.16933e+07	7.45418e+07	6.13585e+07	1.05597e+08	7.97505e+07	9.28891e+07	1.01321e+08	9.87776e+07	1.08418e+08	1.15396e+08	1.07738e+08	9.01636e+07
	PC(18:2/13:0)+H	3.99331e+07	1.0309e+08	9.10312e+07	1.10229e+08	1.34593e+08	1.6646e+08	1.5631e+08	9.70641e+07	9.0431e+07	1.51247e+08	8.6715e+07	1.4687e+08	9.96471e+07	1.60844e+08	1.7067e+08	1.47266e+08	1.8703e+08	1.53376e+08	1.34181e+08	1.24226e+08	1.86657e+08	1.85659e+08	1.93229e+08	1.63234e+08	1.88124e+08	1.98991e+08	1.85251e+08	1.462e+08	1.4701e+08
	PC(32:0)+H	1.69461e+09	3.59943e+09	4.0152e+09	3.97798e+09	4.72575e+09	3.3668e+09	4.0108e+09	3.34535e+09	3.40385e+09	4.82144e+09	3.84643e+09	3.72594e+09	3.67373e+09	4.3916e+09	3.97137e+09	3.98286e+09	3.08495e+09	3.19008e+09	3.36086e+09	2.30822e+09	3.52319e+09	2.92146e+09	3.44483e+09	3.71711e+09	3.53015e+09	3.37886e+09	4.1843e+09	3.81979e+09	3.30056e+09
	PC(32:0e)+H	2.35233e+07	6.64385e+07	6.54285e+07	8.16555e+07	8.85585e+07	1.03148e+08	1.02893e+08	7.42266e+07	5.59635e+07	1.0585e+08	7.2078e+07	8.67712e+07	6.72719e+07	1.0057e+08	8.78514e+07	8.29241e+07	6.98234e+07	6.29267e+07	6.44757e+07	5.08244e+07	7.75687e+07	6.06057e+07	6.84736e+07	7.03796e+07	7.23181e+07	7.79731e+07	9.2688e+07	7.28463e+07	5.79357e+07
	PC(32:1)+H	2.22159e+09	4.07603e+09	4.75885e+09	4.75411e+09	5.33607e+09	4.55251e+09	5.23163e+09	3.96755e+09	3.79441e+09	5.45389e+09	4.69093e+09	5.09884e+09	3.80405e+09	5.50603e+09	3.70885e+09	3.85452e+09	2.98753e+09	3.43226e+09	1.99185e+09	1.78856e+09	3.5472e+09	3.4234e+09	2.38793e+09	3.35059e+09	3.48237e+09	3.79615e+09	4.08815e+09	3.71605e+09	3.6423e+09
	PC(32:1e)+H	5.88807e+07	1.66473e+08	1.77822e+08	2.08647e+08	2.22521e+08	2.18684e+08	2.47863e+08	1.76636e+08	1.64922e+08	3.03758e+08	2.03746e+08	2.24635e+08	1.55876e+08	2.61979e+08	2.65091e+08	2.38569e+08	2.17831e+08	2.12416e+08	1.81934e+08	1.46467e+08	2.53766e+08	1.86903e+08	1.99771e+08	2.2921e+08	2.21002e+08	2.35888e+08	2.67686e+08	2.4224e+08	1.76194e+08
	PC(32:1p)+H	1.33949e+07	3.29294e+07	3.85756e+07	4.21032e+07	4.29179e+07	3.9303e+07	4.51346e+07	3.27457e+07	1.74408e+07	5.15405e+07	3.66784e+07	4.01466e+07	2.54765e+07	3.54236e+07	2.37482e+07	3.44116e+07	2.20612e+07	2.07436e+07	1.47051e+07	2.26194e+07	2.15199e+07	1.3433e+07	1.57373e+07	2.03105e+07	2.03248e+07	1.92313e+07	2.32506e+07	2.25052e+07	2.10287e+07
	PC(32:2)+H	1.85378e+07	7.87625e+07	8.19711e+07	7.22523e+07	9.90425e+07	6.6682e+07	7.357e+07	5.74025e+07	6.11067e+07	8.44462e+07	7.33313e+07	8.36754e+07	5.55313e+07	8.14822e+07	1.50493e+08	1.51153e+08	1.66239e+08	9.45481e+07	8.44821e+07	7.27804e+07	1.15991e+08	7.81093e+07	1.24171e+08	1.28302e+08	1.12025e+08	1.29998e+08	1.46784e+08	1.24102e+08	1.08223e+08
	PC(32:3)+H	1.3483e+07	4.57122e+07	5.52047e+07	5.63094e+07	7.7322e+07	4.32149e+07	6.02298e+07	4.51136e+07	3.8544e+07	6.84397e+07	4.46133e+07	5.76215e+07	4.08906e+07	6.06033e+07	1.60775e+08	1.65702e+08	1.58389e+08	7.78735e+07	9.48525e+07	5.81733e+07	1.1716e+08	7.41349e+07	9.87487e+07	1.35905e+08	1.07367e+08	1.53816e+08	1.64082e+08	1.40244e+08	9.1718e+07
	PC(33:0)+H	5.85752e+07	1.66606e+08	2.05097e+08	1.93585e+08	2.58379e+08	1.91843e+08	2.25505e+08	1.66307e+08	1.9199e+08	2.68782e+08	1.9126e+08	2.38489e+08	1.54671e+08	2.13063e+08	1.13523e+08	1.18552e+08	1.15689e+08	8.88101e+07	7.5822e+07	6.57998e+07	8.91226e+07	7.72309e+07	8.93833e+07	1.01366e+08	9.24476e+07	7.90211e+07	1.06256e+08	1.06552e+08	8.70865e+07
	PC(17:1/16:0)+H	3.18622e+08	8.75752e+08	8.55993e+08	9.18871e+08	1.27661e+09	1.06034e+09	1.21107e+09	8.20871e+08	8.56549e+08	1.24287e+09	7.65393e+08	1.11914e+09	8.1512e+08	1.11345e+09	5.71146e+08	5.72301e+08	6.10823e+08	4.61196e+08	4.75219e+08	3.9289e+08	5.27824e+08	4.72405e+08	5.3498e+08	5.6019e+08	5.25863e+08	5.76632e+08	5.98493e+08	5.91842e+08	4.66813e+08
	PC(15:0/18:1)+H	2.58031e+07	8.91416e+07	8.52181e+07	1.01837e+08	1.50282e+08	2.05596e+08	1.53356e+08	9.39173e+07	7.87361e+07	1.72222e+08	8.81532e+07	1.61394e+08	9.2347e+07	1.73304e+08	1.69759e+08	1.45787e+08	1.53109e+08	8.26651e+07	9.83796e+07	6.51368e+07	1.44948e+08	1.01014e+08	1.24245e+08	1.15244e+08	1.12605e+08	1.62515e+08	1.52843e+08	1.30492e+08	8.14626e+07
	PC(19:1/14:1)+H	5.29957e+07	1.73206e+08	1.6026e+08	1.83121e+08	2.32053e+08	2.87043e+08	2.45488e+08	1.65638e+08	1.80988e+08	2.70211e+08	1.57927e+08	2.66782e+08	1.53681e+08	2.28607e+08	1.58186e+08	1.33806e+08	1.40501e+08	1.38749e+08	1.13904e+08	1.10691e+08	1.57602e+08	1.495e+08	1.44373e+08	1.42583e+08	1.50605e+08	1.66968e+08	1.651e+08	1.4677e+08	1.14643e+08
	PC(15:0/18:2)+H	7.03881e+07	2.26012e+08	1.84675e+08	2.50632e+08	1.32752e+08	1.57245e+08	3.48365e+08	2.32317e+08	1.95695e+08	4.2739e+08	2.02073e+08	3.60508e+08	2.2264e+08	4.0266e+08	1.20394e+08	6.88413e+08	7.07796e+08	4.67117e+08	5.17925e+08	4.5988e+08	6.39743e+08	6.01428e+08	7.66787e+08	7.05228e+08	7.0154e+08	9.54277e+08	7.73333e+08	5.23037e+08	5.55114e+08
	PC(33:3)+H	2.81877e+07	6.8171e+07	6.26094e+07	7.34357e+07	1.01988e+08	1.34295e+08	1.13469e+08	7.33998e+07	6.99731e+07	1.42969e+08	5.58748e+07	1.06062e+08	6.88604e+07	1.3405e+08	1.39527e+08	1.34646e+08	1.69327e+08	1.04948e+08	1.0425e+08	8.32144e+07	1.43751e+08	1.45866e+08	1.4421e+08	1.23307e+08	1.37995e+08	1.94731e+08	1.49288e+08	1.29284e+08	1.08883e+08
	PC(34:0)+H	1.22295e+08	5.06478e+08	5.16067e+08	5.64508e+08	7.34457e+08	6.54976e+08	6.5415e+08	4.99555e+08	4.97814e+08	7.99679e+08	4.77254e+08	6.87247e+08	5.34889e+08	7.52036e+08	7.30337e+08	7.20319e+08	6.75313e+08	4.89015e+08	5.99432e+08	4.614e+08	6.05395e+08	5.47778e+08	6.19186e+08	7.09231e+08	5.62792e+08	7.48313e+08	7.98272e+08	6.6984e+08	5.18993e+08
	PC(34:0e)+H	2.90586e+06	1.01093e+07	1.0614e+07	1.35448e+07	1.47485e+07	1.91349e+07	1.87014e+07	1.01938e+07	8.71148e+06	2.14766e+07	1.06139e+07	1.71913e+07	9.89948e+06	1.88227e+07	5.00699e+07	3.90441e+07	2.61368e+07	2.85294e+07	2.73589e+07	1.99241e+07	4.24416e+07	2.67566e+07	3.45389e+07	3.29327e+07	3.3015e+07	4.69154e+07	5.1856e+07	3.67187e+07	1.91705e+07
	PC(16:0/18:1)+H	4.9346e+09	1.00973e+10	1.07216e+10	1.15767e+10	1.29187e+10	1.13352e+10	1.20715e+10	1.0297e+10	1.02445e+10	1.31166e+10	1.08026e+10	1.27182e+10	9.6763e+09	1.17097e+10	1.20015e+10	1.22311e+10	1.20545e+10	1.10615e+10	9.88666e+09	8.49889e+09	1.13181e+10	1.07334e+10	1.14445e+10	1.12495e+10	1.08966e+10	1.15349e+10	1.15146e+10	1.12116e+10	9.96006e+09
	PC(34:1e)+H	9.37958e+07	3.5512e+08	2.84856e+08	3.72148e+08	4.44405e+08	5.54846e+08	4.95631e+08	3.66345e+08	3.07697e+08	5.10039e+08	3.27428e+08	5.21354e+08	3.28522e+08	5.35609e+08	4.82978e+08	4.64726e+08	3.90731e+08	3.68117e+08	3.4531e+08	2.75071e+08	4.49253e+08	3.79823e+08	4.09114e+08	4.39849e+08	4.07705e+08	4.24486e+08	5.34921e+08	4.39313e+08	3.01984e+08
	PC(16:1/18:1)+H	3.1014e+09	6.60202e+09	5.89698e+09	7.14209e+09	8.00821e+09	9.57108e+09	8.34853e+09	7.06643e+09	6.31089e+09	8.38034e+09	6.09353e+09	8.73316e+09	6.35758e+09	7.97797e+09	1.01171e+10	9.17991e+09	1.02801e+10	9.7814e+09	8.38534e+09	8.53059e+09	1.02456e+10	1.0214e+10	1.01172e+10	1.00468e+10	1.04529e+10	1.05431e+10	1.02528e+10	9.38559e+09	8.38279e+09
	PC(34:2p)+H	4.94312e+07	1.36586e+08	1.16375e+08	1.57651e+08	1.66749e+08	1.95195e+08	1.94226e+08	1.38045e+08	1.25418e+08	2.29049e+08	1.25367e+08	1.75429e+08	1.03542e+08	1.76268e+08	2.27984e+08	2.11274e+08	1.88157e+08	1.84446e+08	1.38391e+08	1.35872e+08	2.29379e+08	1.8489e+08	1.86766e+08	1.9909e+08	1.85259e+08	2.58929e+08	2.23349e+08	1.75294e+08	1.35254e+08
	PC(16:0/18:3)+H	3.97051e+07	4.06737e+07	3.61299e+07	3.38789e+07	3.40689e+07	3.03577e+07	3.3552e+07	3.16031e+07	3.57695e+07	3.47033e+07	3.90555e+07	3.15075e+07	3.40282e+07	3.0755e+07	2.8226e+07	3.38644e+07	2.88683e+07	3.21584e+07	3.50787e+07	2.74974e+07	2.97066e+07	2.57641e+07	3.1908e+07	2.70569e+07	2.99112e+07	2.62784e+07	3.22681e+07	3.37504e+07	3.43173e+07
	PC(34:4)+H	6.56275e+07	2.32527e+08	3.38887e+08	4.28221e+08	3.64286e+08	3.22537e+08	3.42075e+08	2.20023e+08	1.82617e+08	5.37452e+08	3.61781e+08	4.03357e+08	1.87958e+08	3.72321e+08	1.11336e+09	8.56762e+08	9.9692e+08	7.55406e+08	5.78055e+08	4.70138e+08	8.8098e+08	6.19139e+08	7.67934e+08	8.71226e+08	9.19014e+08	9.79926e+08	1.11747e+09	8.79033e+08	7.08346e+08
	PC(17:0/18:1)+H	1.45483e+08	4.10743e+08	3.76595e+08	4.26255e+08	5.66185e+08	5.69414e+08	5.73518e+08	4.02829e+08	5.6493e+08	6.29329e+08	3.87261e+08	6.31691e+08	3.73516e+08	5.85838e+08	4.6914e+08	4.62381e+08	4.21265e+08	4.02622e+08	3.83856e+08	3.09563e+08	4.45844e+08	3.98244e+08	3.86524e+08	4.54098e+08	4.04181e+08	4.14258e+08	4.47738e+08	4.19294e+08	2.9464e+08
	PC(17:1/18:1)+H	1.29641e+08	4.19048e+08	3.80835e+08	4.21119e+08	5.61752e+08	6.2243e+08	5.54694e+08	3.85165e+08	4.23531e+08	5.92099e+08	3.52197e+08	6.01287e+08	3.64398e+08	5.13937e+08	3.89396e+08	3.50052e+08	3.92764e+08	3.2828e+08	2.74333e+08	2.69316e+08	3.83199e+08	3.52238e+08	3.70489e+08	3.54701e+08	3.79684e+08	4.28817e+08	4.01069e+08	3.47453e+08	2.68074e+08
	PC(35:4)+H	5.63844e+07	2.20026e+08	2.3472e+08	2.91067e+08	2.86798e+08	2.71097e+08	2.62455e+08	1.9337e+08	2.20044e+08	3.67951e+08	2.69005e+08	3.07906e+08	1.65677e+08	2.75849e+08	3.70367e+08	3.04726e+08	2.91661e+08	2.412e+08	2.34735e+08	1.70846e+08	2.85875e+08	2.18374e+08	2.37966e+08	2.84875e+08	2.9982e+08	3.11957e+08	3.29121e+08	2.91638e+08	2.25003e+08
	PC(35:5)+H	7.46037e+07	1.97634e+08	2.11172e+08	2.88085e+08	3.01501e+08	2.9318e+08	2.93363e+08	2.04461e+08	1.82883e+08	3.3862e+08	2.51592e+08	2.84309e+08	1.88119e+08	2.96453e+08	7.98807e+08	7.20664e+08	7.96529e+08	9.01274e+08	5.59656e+08	4.31214e+08	7.25288e+08	4.93144e+08	6.60385e+08	7.69478e+08	6.99952e+08	7.84974e+08	8.66932e+08	7.98575e+08	7.45349e+08
	PC(35:6)+H	1.61847e+09	2.06261e+09	2.41206e+09	2.23979e+09	2.60828e+09	2.11847e+09	2.33962e+09	2.40482e+09	2.32299e+09	2.57786e+09	2.3983e+09	2.47805e+09	2.18703e+09	2.62155e+09	1.50683e+09	1.62443e+09	1.57049e+09	1.13664e+09	1.39706e+09	1.17884e+09	1.45662e+09	1.31429e+09	1.38617e+09	1.32038e+09	1.37818e+09	1.41628e+09	1.40959e+09	1.47417e+09	1.46899e+09
	PC(36:0)+H	4.81988e+06	2.35586e+07	2.50852e+07	3.11241e+07	3.37047e+07	3.82012e+07	3.63717e+07	2.20268e+07	1.94606e+07	3.67368e+07	2.18533e+07	3.85591e+07	2.38991e+07	2.62335e+07	4.48254e+07	3.20633e+07	3.52495e+07	2.87178e+07	3.23025e+07	1.80533e+07	3.38468e+07	2.62825e+07	3.3418e+07	3.82377e+07	3.46107e+07	4.22243e+07	4.11937e+07	2.91841e+07	2.59569e+07
	PC(36:0e)+H	472458	1.59539e+06	2.56163e+06	3.1953e+06	2.68006e+06	2.91939e+06	3.00145e+06	1.97038e+06	1.73541e+06	3.97518e+06	2.88903e+06	3.05346e+06	1.88417e+06	2.70539e+06	6.58367e+06	5.49166e+06	3.91957e+06	5.98261e+06	4.20182e+06	3.86916e+06	5.86287e+06	3.8172e+06	4.23416e+06	3.98719e+06	5.15002e+06	5.83642e+06	5.74225e+06	4.56953e+06	4.24544e+06
	PC(36:1)+H	4.54907e+08	1.69717e+09	1.66644e+09	1.95501e+09	2.51111e+09	2.75981e+09	2.56639e+09	1.72718e+09	1.68109e+09	2.90703e+09	1.68792e+09	2.6513e+09	1.71979e+09	2.78625e+09	3.42784e+09	3.1619e+09	3.23907e+09	2.27026e+09	2.49476e+09	1.92193e+09	3.09021e+09	2.52153e+09	2.93297e+09	2.93784e+09	2.81804e+09	3.96492e+09	3.45813e+09	2.94261e+09	2.19519e+09
	PC(36:1e)+H	2.43912e+06	7.05133e+06	9.85977e+06	1.27371e+07	1.22276e+07	1.53804e+07	1.47047e+07	7.90819e+06	7.14942e+06	1.59846e+07	1.15116e+07	1.35001e+07	7.59563e+06	1.20728e+07	2.05611e+07	1.82256e+07	1.2537e+07	1.34986e+07	1.23741e+07	9.53474e+06	1.79196e+07	1.10093e+07	1.24501e+07	1.2357e+07	1.42567e+07	1.87149e+07	1.83838e+07	1.2637e+07	8.3759e+06
	PC(36:2)+H	6.70662e+08	3.08513e+09	3.17732e+09	3.46262e+09	4.32146e+09	2.81139e+09	4.31765e+09	3.34219e+09	3.17001e+09	3.31071e+09	2.99996e+09	4.58392e+09	2.90873e+09	2.88265e+09	6.48257e+09	6.73156e+09	6.76619e+09	5.08958e+09	5.54245e+09	4.4113e+09	6.60425e+09	5.77036e+09	6.68143e+09	6.30042e+09	6.16748e+09	7.96284e+09	6.89292e+09	6.23475e+09	5.09931e+09
	PC(36:3)+H	6.45635e+08	1.74414e+09	1.39221e+09	1.6826e+09	2.15162e+09	2.39393e+09	2.78749e+09	1.77256e+09	1.43937e+09	2.446e+09	1.43562e+09	2.38461e+09	1.29124e+09	2.00407e+09	3.7261e+09	2.87148e+09	3.59099e+09	2.62677e+09	2.52928e+09	2.52454e+09	3.45309e+09	3.44267e+09	3.33111e+09	3.06057e+09	3.67653e+09	3.26138e+09	3.75542e+09	3.16043e+09	2.32019e+09
	PC(36:4)+H	2.04826e+08	7.95134e+08	7.68871e+08	9.77343e+08	1.23209e+09	1.56294e+09	1.18944e+09	8.96335e+08	8.1905e+08	1.46645e+09	7.48264e+08	1.40193e+09	7.15749e+08	1.2741e+09	1.34577e+09	1.35557e+09	1.33181e+09	1.06998e+09	1.01738e+09	8.31655e+08	1.52176e+09	1.39101e+09	1.33613e+09	1.24038e+09	1.45742e+09	1.95533e+09	1.52826e+09	1.25531e+09	1.10076e+09
	PC(36:4p)+H	9.08453e+07	2.41357e+08	2.82864e+08	3.12708e+08	3.01277e+08	2.37107e+08	3.25211e+08	2.08785e+08	2.06589e+08	3.3239e+08	2.75601e+08	2.53422e+08	1.67124e+08	2.73979e+08	3.56481e+08	3.77339e+08	3.48301e+08	2.92575e+08	2.70126e+08	2.42664e+08	3.29479e+08	2.69782e+08	2.9202e+08	3.13836e+08	2.84054e+08	3.20707e+08	3.3761e+08	3.22772e+08	2.8585e+08
	PC(36:5)+H	2.51087e+08	7.82505e+08	1.01707e+09	1.21102e+09	1.22222e+09	1.13833e+09	1.25332e+09	6.88276e+08	6.36904e+08	1.41525e+09	9.84602e+08	1.22264e+09	6.10828e+08	1.20701e+09	1.7599e+09	1.57725e+09	1.74906e+09	1.31446e+09	8.60247e+08	7.91391e+08	1.65234e+09	1.15292e+09	1.32726e+09	1.48608e+09	1.62354e+09	1.73625e+09	1.76724e+09	1.53613e+09	1.4246e+09
	PC(18:3/18:2)+H	5.90453e+07	5.5793e+07	4.33462e+07	5.53233e+07	4.80642e+07	5.7217e+07	5.52157e+07	5.40984e+07	5.20177e+07	4.66001e+07	5.03051e+07	5.84164e+07	5.77418e+07	4.50927e+07	7.05167e+07	7.06629e+07	7.06459e+07	8.11139e+07	7.96337e+07	8.64576e+07	7.49105e+07	8.46439e+07	7.63526e+07	6.54321e+07	7.82665e+07	6.9122e+07	7.31445e+07	7.47036e+07	8.06961e+07
	PC(36:6)+H	3.88908e+08	1.12438e+09	1.96531e+09	1.88271e+09	2.25868e+09	1.5178e+09	1.804e+09	1.1067e+09	1.14626e+09	2.76057e+09	1.62986e+09	1.96193e+09	1.08336e+09	2.00801e+09	1.33365e+09	1.2718e+09	1.28547e+09	6.51629e+08	7.51631e+08	4.71178e+08	9.68904e+08	6.28104e+08	8.50978e+08	8.88785e+08	9.32081e+08	1.17071e+09	1.20233e+09	1.08637e+09	9.26828e+08
	PC(22:6/14:1)+H	1.25935e+07	3.45688e+07	4.12703e+07	3.42923e+07	5.22049e+07	4.18751e+07	4.80132e+07	3.32414e+07	3.74033e+07	4.84753e+07	3.53042e+07	4.7098e+07	3.15635e+07	4.86805e+07	2.58469e+07	2.83625e+07	2.51292e+07	1.54884e+07	1.77997e+07	1.30842e+07	2.22295e+07	1.73521e+07	1.99153e+07	1.92645e+07	2.10015e+07	2.35771e+07	2.2169e+07	2.50335e+07	1.77532e+07
	PC(37:2)+H	1.25163e+07	5.72505e+07	6.36637e+07	6.83657e+07	8.94325e+07	1.05247e+08	1.06064e+08	5.79613e+07	5.26599e+07	1.11457e+08	5.03035e+07	9.34416e+07	5.67431e+07	1.05939e+08	6.00472e+07	5.57539e+07	5.85821e+07	3.82423e+07	4.42615e+07	3.69929e+07	5.73818e+07	4.7392e+07	5.79088e+07	4.43432e+07	5.19532e+07	8.21137e+07	6.06203e+07	5.73043e+07	4.3392e+07
	PC(37:3)+H	7.72384e+06	1.46751e+07	1.57166e+07	1.584e+07	1.85231e+07	2.21014e+07	1.93286e+07	1.19246e+07	1.51023e+07	1.41161e+07	1.12984e+07	2.08158e+07	1.17472e+07	1.33905e+07	1.36694e+07	1.51637e+07	3.71571e+07	1.37799e+07	1.28005e+07	1.236e+07	1.31539e+07	1.71191e+07	2.41947e+07	1.27052e+07	1.75762e+07	1.55659e+07	3.5749e+07	1.80511e+07	1.37533e+07
	PC(37:4)+H	9.80023e+07	3.2424e+08	2.7351e+08	3.40679e+08	3.35372e+08	3.40733e+08	3.55386e+08	2.74349e+08	2.8657e+08	4.13776e+08	3.12178e+08	3.89463e+08	2.67383e+08	3.29723e+08	5.08315e+08	4.47956e+08	4.49768e+08	3.79495e+08	3.94658e+08	3.0828e+08	4.53811e+08	3.33131e+08	3.72291e+08	4.66138e+08	4.33572e+08	4.92242e+08	4.85062e+08	4.6664e+08	3.44168e+08
	PC(37:5)+H	3.0683e+07	1.85263e+08	1.67248e+08	1.92766e+08	2.45856e+08	2.57622e+08	2.51989e+08	1.62926e+08	1.87586e+08	2.73459e+08	1.68026e+08	2.68738e+08	1.48668e+08	2.41484e+08	3.08657e+08	2.67418e+08	2.74522e+08	2.05018e+08	1.71507e+08	1.64014e+08	2.61746e+08	2.03968e+08	2.37337e+08	2.52617e+08	2.58529e+08	2.86307e+08	2.90201e+08	2.76627e+08	1.92784e+08
	PC(15:0/22:6)+H	2.26077e+08	7.88614e+08	1.04561e+09	9.59794e+08	1.35951e+09	9.55417e+08	1.06886e+09	8.164e+08	9.65418e+08	1.78683e+09	8.69298e+08	1.30889e+09	7.50656e+08	1.38289e+09	3.37476e+08	3.44155e+08	3.0634e+08	1.63658e+08	2.1842e+08	1.50004e+08	2.57975e+08	1.89537e+08	1.99712e+08	2.45514e+08	2.41097e+08	3.2613e+08	2.78708e+08	2.84464e+08	2.14493e+08
	PC(37:6)+H	4.73369e+07	1.30963e+08	9.64074e+07	1.18204e+08	2.12071e+08	5.97155e+07	1.32968e+08	6.25567e+07	1.51064e+08	1.91991e+08	1.26561e+08	2.04486e+08	1.60912e+08	1.87514e+08	1.43491e+08	1.61673e+08	1.62458e+08	1.95335e+08	1.34175e+08	1.41713e+08	1.40591e+08	1.04634e+08	1.45541e+08	1.65894e+08	1.41721e+08	1.87499e+08	1.3804e+08	1.96605e+08	1.34327e+08
	PC(38:2)+H	3.11104e+07	1.24313e+08	1.27937e+08	1.4441e+08	2.08425e+08	2.1768e+08	2.03763e+08	1.29587e+08	1.30337e+08	2.6008e+08	1.21232e+08	2.3107e+08	1.22149e+08	2.04531e+08	3.92612e+08	3.42904e+08	3.04544e+08	2.43821e+08	2.87153e+08	1.8799e+08	3.572e+08	2.64199e+08	3.13818e+08	3.26441e+08	3.29048e+08	4.76947e+08	4.04511e+08	3.19352e+08	2.20212e+08
	PC(18:0/20:3)+H	1.16577e+08	3.2566e+08	2.51608e+08	3.63906e+08	4.23036e+08	5.05575e+08	4.7026e+08	3.26497e+08	2.80272e+08	4.72172e+08	2.74934e+08	5.01589e+08	2.71851e+08	5.16763e+08	1.16801e+09	9.67811e+08	1.07027e+09	6.6693e+08	8.57606e+08	6.73949e+08	1.14735e+09	8.64675e+08	1.06506e+09	1.04559e+09	9.82401e+08	1.30232e+09	1.14017e+09	1.03565e+09	6.6392e+08
	PC(38:4)+H	6.96637e+08	1.6395e+09	1.61235e+09	1.96224e+09	1.81819e+09	1.89721e+09	1.73338e+09	1.50937e+09	1.44705e+09	2.21331e+09	1.8175e+09	1.8138e+09	1.4133e+09	1.74743e+09	4.2393e+09	4.23961e+09	4.12406e+09	4.11058e+09	3.93144e+09	3.19205e+09	4.22142e+09	3.79586e+09	4.07063e+09	4.4781e+09	4.03863e+09	4.87112e+09	4.39366e+09	4.01363e+09	3.68149e+09
	PC(38:4e)+H	1.28049e+06	7.65501e+06	8.30119e+06	1.00955e+07	9.67628e+06	1.79599e+07	1.25303e+07	1.10236e+07	6.31266e+06	1.27022e+07	1.10346e+07	1.11501e+07	6.49667e+06	1.02833e+07	3.14838e+07	3.09068e+07	2.78084e+07	2.59875e+07	2.21051e+07	1.7669e+07	3.25242e+07	2.48231e+07	2.64972e+07	2.4164e+07	2.87243e+07	3.48021e+07	3.27715e+07	2.66087e+07	1.65912e+07
	PC(38:4p)+H	5.13577e+06	1.56901e+07	1.79371e+07	2.15758e+07	2.01739e+07	1.71516e+07	2.30797e+07	1.50557e+07	1.55509e+07	2.25905e+07	1.93871e+07	2.01548e+07	1.20405e+07	1.77088e+07	3.59655e+07	4.18982e+07	3.89182e+07	3.47501e+07	3.11456e+07	2.28911e+07	3.58642e+07	2.70153e+07	3.47175e+07	4.04603e+07	3.56784e+07	3.8786e+07	4.17133e+07	3.89427e+07	3.1363e+07
	PC(38:5)+H	2.18943e+09	3.67453e+09	3.11744e+09	3.47563e+09	3.99882e+09	4.0898e+09	3.97269e+09	4.087e+09	3.83633e+09	3.38501e+09	3.22142e+09	4.06883e+09	3.28228e+09	3.93744e+09	4.09166e+09	4.11683e+09	4.58818e+09	3.91386e+09	4.32279e+09	3.73063e+09	4.33042e+09	4.31864e+09	4.25615e+09	4.47265e+09	4.33654e+09	3.9566e+09	4.18677e+09	4.50953e+09	3.90533e+09
	PC(18:1/20:4)+H	4.49465e+07	1.26825e+08	1.4168e+08	1.39428e+08	1.57471e+08	6.87962e+07	1.75567e+08	1.27025e+08	1.41273e+08	1.75182e+08	6.76846e+07	1.69289e+08	7.4303e+07	1.57014e+08	8.34941e+07	1.05139e+08	1.13241e+08	1.0031e+08	1.03999e+08	1.04422e+08	9.27946e+07	1.14094e+08	1.104e+08	1.51487e+08	9.37814e+07	9.75068e+07	8.88398e+07	1.07955e+08	1.03191e+08
	PC(16:1/22:5)+H	1.2624e+10	1.53445e+10	1.80707e+10	1.77426e+10	1.93847e+10	1.75472e+10	1.83428e+10	1.7041e+10	1.64594e+10	2.06152e+10	1.70303e+10	1.90663e+10	1.63372e+10	1.84954e+10	1.55225e+10	1.51987e+10	1.47492e+10	1.20522e+10	1.36809e+10	1.23809e+10	1.41835e+10	1.19347e+10	1.40174e+10	1.37247e+10	1.34778e+10	1.44656e+10	1.41203e+10	1.4798e+10	1.34554e+10
	PC(16:0/22:6)+H	1.5435e+07	4.70332e+07	7.30223e+07	6.57052e+07	8.78556e+07	6.53063e+07	8.81118e+07	4.79051e+07	5.43837e+07	1.0979e+08	6.02063e+07	8.20513e+07	4.51105e+07	9.89507e+07	3.62052e+07	1.84561e+07	4.82619e+07	9.18835e+06	2.97914e+07	1.47251e+07	4.36227e+07	1.70213e+07	1.66204e+07	1.99569e+07	3.00345e+07	3.18913e+07	4.45806e+07	2.03891e+07	1.21073e+07
	PC(38:6e)+H	1.09866e+08	2.97774e+08	2.87556e+08	3.78335e+08	3.63755e+08	4.35141e+08	4.27321e+08	3.04133e+08	2.8467e+08	5.30875e+08	3.07931e+08	4.0937e+08	2.8585e+08	4.75753e+08	3.05416e+08	3.14881e+08	2.5657e+08	2.15119e+08	2.30641e+08	1.75349e+08	2.54703e+08	2.1701e+08	2.20353e+08	2.65093e+08	2.54387e+08	3.17493e+08	3.04102e+08	2.47688e+08	2.02822e+08
	PC(38:6p)+H	5.94254e+08	1.1658e+09	1.4719e+09	1.39338e+09	1.33681e+09	1.12336e+09	1.25658e+09	1.26382e+09	1.14489e+09	1.81225e+09	1.29763e+09	1.14406e+09	1.06114e+09	1.3289e+09	8.01243e+08	8.0795e+08	7.08365e+08	5.79052e+08	6.81463e+08	5.62986e+08	6.54018e+08	5.61902e+08	5.58025e+08	6.92029e+08	6.20429e+08	7.60165e+08	6.71338e+08	7.11964e+08	6.65592e+08
	PC(38:7)+H	1.2583e+09	3.74823e+09	5.25789e+09	5.18673e+09	7.4828e+09	4.47039e+09	4.8521e+09	4.27622e+09	4.13057e+09	8.20882e+09	4.94933e+09	6.48969e+09	3.70748e+09	6.65146e+09	2.35931e+09	2.63761e+09	2.39514e+09	1.1344e+09	1.43293e+09	9.27522e+08	2.04388e+09	1.37063e+09	1.6071e+09	1.63069e+09	1.83841e+09	2.61753e+09	2.14353e+09	2.1589e+09	1.67718e+09
	PC(38:8)+H	1.67527e+07	3.97671e+07	5.79365e+07	5.05484e+07	8.10957e+07	5.16079e+07	5.33379e+07	5.73446e+07	5.55787e+07	8.90698e+07	4.9771e+07	7.331e+07	4.66868e+07	6.95196e+07	3.42226e+07	3.06884e+07	3.03887e+07	1.6101e+07	2.30979e+07	1.46313e+07	2.85176e+07	2.11987e+07	2.07646e+07	6.11765e+07	2.48538e+07	3.35227e+07	3.02073e+07	2.37622e+07	2.05722e+07
	PC(38:9)+H	2.60615e+06	6.0517e+06	8.19436e+06	6.04759e+06	9.24145e+06	3.93923e+06	5.78504e+06	5.75662e+06	6.3354e+06	1.14657e+07	7.56091e+06	6.81432e+06	4.77806e+06	7.42647e+06	7.06915e+06	8.02472e+06	6.41206e+06	2.99827e+06	5.47229e+06	2.34449e+06	5.18714e+06	3.12458e+06	3.90228e+06	5.31224e+06	5.36263e+06	5.82066e+06	5.91807e+06	6.47136e+06	5.11625e+06
	PC(39:4)+H	1.38092e+07	4.93424e+07	6.78924e+07	7.25676e+07	6.81251e+07	7.64041e+07	7.69138e+07	4.34521e+07	4.2505e+07	9.04007e+07	6.26148e+07	6.96332e+07	5.02573e+07	8.5948e+07	4.41386e+07	4.06133e+07	4.45494e+07	4.22006e+07	4.04783e+07	2.98265e+07	4.65021e+07	3.07653e+07	4.52028e+07	4.58046e+07	4.13777e+07	5.47406e+07	4.32249e+07	4.78935e+07	3.83676e+07
	PC(17:0/22:5)+H	3.02399e+07	9.81999e+07	7.54528e+07	7.80396e+07	1.24645e+08	1.23609e+08	1.37664e+08	9.28594e+07	1.02949e+08	1.29147e+08	6.03309e+07	1.28371e+08	8.55007e+07	1.33474e+08	9.80575e+07	9.46624e+07	8.8334e+07	5.51597e+07	7.26536e+07	4.94281e+07	7.42467e+07	6.85121e+07	7.65822e+07	8.66992e+07	8.09408e+07	9.35121e+07	9.69202e+07	9.21587e+07	5.85329e+07
	PC(39:5)+H	7.63578e+06	1.5463e+07	2.04255e+07	2.41488e+07	2.07707e+07	2.05835e+07	1.89445e+07	1.93695e+07	1.95127e+07	3.02766e+07	2.03256e+07	2.41566e+07	1.95065e+07	1.91986e+07	2.66296e+07	2.04079e+07	2.37799e+07	3.36363e+07	2.77266e+07	1.62107e+07	1.86627e+07	1.70213e+07	1.62839e+07	2.94024e+07	1.73725e+07	3.3819e+07	2.62424e+07	2.13844e+07	2.68088e+07
	PC(17:0/22:6)+H	1.21815e+08	2.24132e+08	3.22159e+08	2.78084e+08	2.93003e+08	1.83673e+08	2.4908e+08	2.30225e+08	3.92297e+08	3.17954e+08	2.90931e+08	2.63345e+08	2.35527e+08	2.43305e+08	5.76238e+07	6.47955e+07	5.72349e+07	3.5623e+07	5.76985e+07	3.76262e+07	4.41875e+07	3.29311e+07	4.11676e+07	4.82422e+07	4.13111e+07	4.91259e+07	4.41219e+07	5.81284e+07	5.24032e+07
	PC(39:6)+H	3.24552e+08	9.51575e+08	1.0739e+09	1.0067e+09	1.36652e+09	9.2597e+08	1.12136e+09	9.95647e+08	1.16977e+09	1.71546e+09	9.12383e+08	1.23071e+09	8.54894e+08	1.2518e+09	4.27727e+08	4.40519e+08	4.20888e+08	2.44449e+08	3.35386e+08	2.22792e+08	3.45203e+08	2.56389e+08	2.54919e+08	3.47507e+08	2.92391e+08	4.35002e+08	3.84701e+08	3.8315e+08	3.19158e+08
	PC(17:1/22:6)+H	1.71741e+08	5.71696e+08	7.81796e+08	6.74438e+08	1.0711e+09	7.18362e+08	7.87616e+08	5.96986e+08	7.09201e+08	1.18864e+09	6.28748e+08	9.07083e+08	4.78038e+08	8.79398e+08	2.55166e+08	2.56756e+08	2.48369e+08	1.19909e+08	1.7457e+08	1.10586e+08	1.90987e+08	1.35182e+08	1.55778e+08	1.80423e+08	1.81394e+08	2.46367e+08	2.06443e+08	2.20288e+08	1.58497e+08
	PC(40:0)+H	1.7095e+06	5.99818e+06	6.03331e+06	7.91297e+06	1.06396e+07	1.66525e+07	1.03486e+07	5.24561e+06	4.74275e+06	1.25685e+07	5.15064e+06	1.22154e+07	6.68356e+06	8.45598e+06	1.08235e+07	6.98003e+06	7.49806e+06	4.74705e+06	6.05394e+06	2.97525e+06	7.33587e+06	5.68699e+06	6.92994e+06	6.80974e+06	6.8417e+06	9.2117e+06	8.69182e+06	5.11356e+06	4.90187e+06
	PC(40:1)+H	7.56187e+06	4.02653e+07	2.46619e+07	3.94484e+07	5.7778e+07	2.0292e+08	7.57039e+07	3.03845e+07	3.1084e+07	4.61653e+07	2.75086e+07	1.10623e+08	7.26884e+07	7.8336e+07	9.35786e+07	6.38652e+07	6.04462e+07	2.29891e+07	4.55455e+07	2.69521e+07	7.35378e+07	3.70599e+07	5.23692e+07	3.66469e+07	3.43296e+07	6.2002e+07	5.78787e+07	4.73897e+07	2.0447e+07
	PC(40:10)+H	3.71978e+07	7.77111e+07	8.85862e+07	9.17088e+07	9.99221e+07	8.27716e+07	8.2485e+07	7.43911e+07	7.3129e+07	1.00052e+08	9.01784e+07	9.55364e+07	6.71864e+07	8.83594e+07	5.2817e+07	5.91835e+07	5.14703e+07	3.44852e+07	3.69615e+07	2.41913e+07	4.86206e+07	3.41715e+07	3.72038e+07	3.78318e+07	4.42008e+07	5.85304e+07	4.87342e+07	4.69956e+07	4.45222e+07
	PC(40:2)+H	2.01917e+06	1.03258e+07	9.75162e+06	1.02988e+07	1.765e+07	2.75681e+07	1.84837e+07	1.01284e+07	9.2934e+06	1.74794e+07	8.85571e+06	2.10265e+07	1.70084e+07	1.84948e+07	1.74308e+07	1.3513e+07	1.03716e+07	6.1568e+06	9.25077e+06	6.58337e+06	1.37094e+07	9.61399e+06	1.0928e+07	9.4127e+06	1.01462e+07	1.33102e+07	1.34679e+07	1.13272e+07	6.0096e+06
	PC(40:3)+H	1.33067e+07	4.76463e+07	5.26886e+07	6.55701e+07	7.55712e+07	7.03735e+07	7.27176e+07	4.06709e+07	4.07026e+07	6.80818e+07	4.03871e+07	8.16966e+07	4.3056e+07	2.09835e+07	7.22199e+07	2.28045e+07	5.80542e+07	5.95086e+07	5.57264e+07	1.17412e+07	4.61233e+07	4.15481e+07	4.71351e+07	7.0542e+07	6.11469e+07	7.6587e+07	6.24619e+07	2.16357e+07	4.93798e+07
	PC(40:3p)+H	228432	858316	842740	1.22749e+06	933415	1.50854e+06	1.2671e+06	1.10622e+06	668238	1.66548e+06	1.26892e+06	1.27003e+06	715552	1.26039e+06	3.98719e+06	3.36686e+06	2.31843e+06	2.73599e+06	2.45842e+06	1.83529e+06	3.15982e+06	2.65315e+06	2.69993e+06	2.72833e+06	3.13842e+06	3.94468e+06	3.71169e+06	2.44499e+06	2.09881e+06
	PC(40:4)+H	1.06303e+07	6.98738e+07	6.62541e+07	9.76517e+07	9.45235e+07	1.12891e+08	1.12129e+08	7.60431e+07	5.56897e+07	1.22704e+08	8.80602e+07	1.02727e+08	7.38085e+07	1.28038e+08	6.84183e+08	7.28019e+08	6.21521e+08	5.93626e+08	6.01905e+08	4.39092e+08	7.28663e+08	5.76969e+08	6.62159e+08	7.44421e+08	5.68055e+08	9.82163e+08	8.67039e+08	6.51645e+08	5.51776e+08
	PC(40:5)+H	1.85698e+08	3.46994e+08	2.87331e+08	2.88471e+08	4.59176e+08	4.44155e+08	4.77592e+08	4.10609e+08	3.79565e+08	4.42515e+08	2.56498e+08	4.68224e+08	3.45354e+08	5.33916e+08	6.32036e+08	6.88089e+08	7.25108e+08	4.47031e+08	6.31358e+08	5.08225e+08	6.64432e+08	5.63176e+08	7.12993e+08	6.9604e+08	5.57635e+08	7.55424e+08	6.83527e+08	6.20567e+08	4.64482e+08
	PC(18:0/22:5)+H	1.17634e+08	3.03757e+08	4.81338e+08	5.80262e+08	5.05515e+08	4.7291e+08	5.71547e+08	4.18541e+08	3.24726e+08	8.84936e+08	5.71534e+08	5.35115e+08	3.96954e+08	7.85887e+08	1.48265e+09	1.48339e+09	1.30868e+09	1.59501e+09	1.36787e+09	8.45534e+08	1.63076e+09	8.7271e+08	1.4176e+09	1.71609e+09	1.0934e+09	2.35573e+09	1.69846e+09	1.51391e+09	1.42123e+09
	PC(18:1/22:4)+H	1.24732e+06	5.80592e+06	7.30668e+06	8.89481e+06	9.65693e+06	1.06046e+07	1.00452e+07	7.82463e+06	8.24695e+06	1.40511e+07	9.48036e+06	1.04084e+07	6.21414e+06	1.10398e+07	1.64659e+07	1.64378e+07	1.58703e+07	2.02643e+07	1.42361e+07	1.07085e+07	1.84765e+07	1.12665e+07	9.81544e+06	1.52843e+07	1.35635e+07	2.08888e+07	1.7155e+07	1.258e+07	1.71727e+07
	PC(40:5e)+H	1.25675e+06	6.73147e+06	4.94741e+06	7.23668e+06	1.06495e+07	1.1443e+07	1.08611e+07	7.24154e+06	6.56283e+06	8.85535e+06	3.82874e+06	1.06974e+07	5.53137e+06	1.07881e+07	1.83585e+07	1.73752e+07	1.77504e+07	1.12086e+07	1.22869e+07	1.04945e+07	1.8705e+07	1.17225e+07	1.38325e+07	1.57452e+07	1.41775e+07	2.15141e+07	2.37686e+07	1.62141e+07	9.0001e+06
	PC(18:0/22:6)+H	3.09664e+09	5.9976e+09	7.52954e+09	8.22601e+09	8.58873e+09	7.36594e+09	8.10065e+09	7.08958e+09	6.6015e+09	1.07769e+10	8.13579e+09	8.08861e+09	6.59218e+09	9.954e+09	6.62889e+09	8.23728e+09	7.56622e+09	4.54275e+09	6.18934e+09	4.73184e+09	6.92068e+09	5.10754e+09	5.933e+09	5.94434e+09	5.44418e+09	7.98105e+09	6.51575e+09	5.65777e+09	5.48147e+09
	PC(40:6e)+H	1.18969e+07	3.4197e+07	42976521	5.15718e+07	4.57807e+07	5.16547e+07	6.25023e+07	3.53047e+07	4.09629e+07	8.13436e+07	4.78671e+07	5.62204e+07	4.0395e+07	5.43568e+07	7.32115e+07	5.77761e+07	7.14987e+07	4.18572e+07	5.56048e+07	4.34474e+07	6.59782e+07	5.23933e+07	5.43863e+07	5.6718e+07	5.15805e+07	7.16047e+07	7.59341e+07	5.8691e+07	3.67054e+07
	PC(40:6p)+H	8.28107e+06	2.43051e+07	1.69868e+07	1.57304e+07	3.00466e+07	2.53058e+07	3.05473e+07	2.49505e+07	2.3275e+07	3.65459e+07	1.5042e+07	2.89154e+07	1.67478e+07	2.95708e+07	1.98351e+07	1.64601e+07	1.64887e+07	8.69579e+06	1.18238e+07	8.43432e+06	1.56239e+07	9.97812e+06	1.44297e+07	1.57539e+07	1.43531e+07	1.66183e+07	1.76357e+07	1.37862e+07	1.04959e+07
	PC(40:7)+H	2.33398e+09	4.00517e+09	4.5712e+09	4.1567e+09	4.84426e+09	3.97826e+09	4.08922e+09	4.46224e+09	4.83995e+09	5.5659e+09	4.16904e+09	4.93318e+09	3.85646e+09	4.71541e+09	2.4145e+09	2.37689e+09	2.30228e+09	1.80377e+09	2.0647e+09	1.49407e+09	2.18632e+09	2.20241e+09	2.07693e+09	1.98039e+09	2.2203e+09	2.45194e+09	2.32197e+09	2.11888e+09	1.83373e+09
	PC(40:7p)+H	7.5324e+07	2.29682e+08	2.40824e+08	2.483e+08	2.82303e+08	2.51319e+08	2.73394e+08	2.45119e+08	2.21561e+08	3.94874e+08	2.15183e+08	2.66584e+08	1.70808e+08	2.74029e+08	1.22102e+08	1.14365e+08	9.25083e+07	6.60985e+07	8.1384e+07	5.88828e+07	9.18994e+07	7.72211e+07	7.873e+07	9.49114e+07	8.5129e+07	1.09863e+08	1.04387e+08	1.011e+08	7.69821e+07
	PC(40:8)+H	9.24158e+08	2.68398e+09	3.49127e+09	3.7697e+09	4.83495e+09	4.08118e+09	3.70031e+09	3.23851e+09	3.41181e+09	5.44275e+09	3.3339e+09	4.54532e+09	2.86579e+09	4.94762e+09	2.94877e+09	2.88164e+09	2.48152e+09	1.62664e+09	1.98627e+09	1.39858e+09	2.64377e+09	1.88754e+09	2.14507e+09	2.26439e+09	2.31407e+09	3.59577e+09	2.80975e+09	2.46188e+09	2.00584e+09
	PC(20:4/20:4)+H	2.76458e+07	2.11397e+07	1.69014e+07	1.91686e+07	1.55097e+07	1.99334e+07	2.06498e+07	2.21969e+07	2.23957e+07	1.26934e+07	1.93558e+07	1.60074e+07	2.18424e+07	1.63487e+07	1.78768e+07	2.27244e+07	2.36451e+07	1.9404e+07	2.27276e+07	2.18068e+07	1.81265e+07	2.02088e+07	1.89916e+07	1.65582e+07	1.93472e+07	1.89419e+07	1.79485e+07	1.79024e+07	2.19939e+07
	PC(40:8p)+H	5.85088e+06	2.07314e+07	2.7606e+07	2.87115e+07	3.3342e+07	2.95636e+07	2.86793e+07	2.25419e+07	2.23208e+07	4.86136e+07	2.55652e+07	3.06621e+07	1.70856e+07	3.17249e+07	1.38438e+07	1.21918e+07	9.92896e+06	6.23688e+06	8.64999e+06	5.38499e+06	1.0027e+07	7.46925e+06	7.93025e+06	9.59437e+06	9.26687e+06	1.24023e+07	1.12893e+07	9.84217e+06	8.09139e+06
	PC(40:9)+H	6.67598e+07	1.72046e+08	2.47229e+08	2.36098e+08	3.78559e+08	2.69524e+08	2.51769e+08	2.24804e+08	2.27528e+08	4.66755e+08	2.09367e+08	3.7454e+08	1.94442e+08	3.03752e+08	8.56872e+07	3.8503e+07	8.64273e+07	2.02576e+07	2.87234e+07	2.32216e+07	3.32805e+07	1.99771e+07	3.29127e+07	8.20237e+07	3.22067e+07	4.63873e+07	3.29502e+07	3.89861e+07	5.57559e+07
	PC(41:1)+H	1.26007e+06	5.43998e+06	3.76239e+06	5.12961e+06	6.56505e+06	1.626e+07	7.87352e+06	4.67407e+06	4.64057e+06	6.73024e+06	4.38106e+06	1.16437e+07	9.93795e+06	8.96953e+06	9.06001e+06	7.31072e+06	6.61502e+06	2.82276e+06	5.6874e+06	4.17796e+06	7.98382e+06	4.21286e+06	5.90164e+06	5.05568e+06	4.09417e+06	6.51986e+06	5.02136e+06	4.81344e+06	2.47668e+06
	PC(41:6)+H	6.4151e+07	1.60689e+08	2.83219e+08	2.5253e+08	2.85232e+08	2.06834e+08	2.99155e+08	2.01363e+08	1.8982e+08	4.69234e+08	2.38603e+08	2.54146e+08	1.94823e+08	3.99612e+08	4.9962e+07	5.10755e+07	4.2194e+07	2.86104e+07	4.79961e+07	2.85789e+07	4.49289e+07	2.94225e+07	4.11142e+07	3.5363e+07	3.16927e+07	7.11736e+07	4.16769e+07	4.34066e+07	3.54728e+07
	PC(41:7)+H	8.92391e+06	2.63259e+07	4.56385e+07	3.45241e+07	4.22193e+07	2.98465e+07	3.81267e+07	3.0852e+07	3.21648e+07	5.59809e+07	3.14674e+07	3.66173e+07	2.66983e+07	4.11313e+07	8.93042e+06	1.0788e+07	8.16746e+06	5.17511e+06	7.37056e+06	4.65206e+06	6.65957e+06	5.77074e+06	6.31052e+06	7.14319e+06	7.15475e+06	9.09078e+06	7.55877e+06	7.85953e+06	6.63372e+06
	PC(42:1)+H	1.51313e+07	7.06531e+07	5.42497e+07	8.19056e+07	1.1954e+08	3.94764e+08	1.45095e+08	5.6371e+07	5.18851e+07	1.14796e+08	5.06056e+07	1.93076e+08	1.10229e+08	1.73787e+08	1.81121e+08	1.44388e+08	1.1308e+08	3.61907e+07	7.05896e+07	5.05795e+07	1.28694e+08	6.52194e+07	1.05431e+08	6.03251e+07	6.04512e+07	1.14005e+08	1.24448e+08	9.33224e+07	3.67866e+07
	PC(42:10)+H	8.45937e+07	2.51716e+08	4.51831e+08	4.05412e+08	4.90626e+08	2.66037e+08	3.06058e+08	2.85913e+08	3.03215e+08	5.80382e+08	3.75232e+08	3.50437e+08	2.32684e+08	4.04139e+08	3.60904e+08	3.75235e+08	3.04029e+08	1.66171e+08	2.29981e+08	1.16922e+08	2.6658e+08	1.59869e+08	1.94991e+08	2.49392e+08	2.53265e+08	3.97388e+08	3.17694e+08	2.90072e+08	2.50653e+08
	PC(42:11)+H	1.31088e+07	2.47859e+07	3.61744e+07	3.08413e+07	5.3035e+07	3.64123e+07	3.36773e+07	3.48477e+07	3.70266e+07	6.20472e+07	2.74603e+07	5.00797e+07	3.04789e+07	4.0827e+07	4.10781e+06	4.67904e+06	5.10077e+06	1.66736e+06	3.55934e+06	2.34022e+06	3.74002e+06	2.27028e+06	2.48708e+06	2.94366e+06	3.23518e+06	4.70445e+06	3.19392e+06	3.88464e+06	2.93306e+06
	PC(42:2)+H	2.74364e+06	1.35508e+07	1.10943e+07	1.40077e+07	2.4643e+07	5.37073e+07	2.64345e+07	1.20814e+07	1.15442e+07	2.04959e+07	1.10998e+07	3.43628e+07	2.40669e+07	2.66142e+07	2.78324e+07	1.74385e+07	1.8424e+07	7.54937e+06	1.33587e+07	7.91957e+06	2.18532e+07	1.25579e+07	1.60409e+07	1.34748e+07	1.24292e+07	1.79517e+07	1.76532e+07	1.49769e+07	7.52558e+06
	PC(42:4)+H	503357	1.54518e+06	2.52222e+06	3.39439e+06	4.09962e+06	2.45072e+06	4.97427e+06	1.67572e+06	1.70164e+06	2.83614e+06	1.37705e+06	2.13255e+06	1.26811e+06	2.40013e+06	6.56006e+06	5.22141e+06	3.74006e+06	3.04819e+06	3.96168e+06	2.98314e+06	5.311e+06	3.41375e+06	4.01555e+06	4.05632e+06	4.07331e+06	6.73009e+06	6.24081e+06	4.42805e+06	2.61945e+06
	PC(42:5)+H	1.55933e+06	5.74564e+06	5.52983e+06	6.75109e+06	7.12883e+06	7.75511e+06	8.09958e+06	5.45929e+06	4.23433e+06	9.93868e+06	5.55679e+06	8.7919e+06	5.45078e+06	8.08256e+06	1.8979e+07	1.88291e+07	1.28404e+07	1.23963e+07	1.40426e+07	8.57722e+06	2.07041e+07	1.24865e+07	1.70922e+07	1.74801e+07	1.63875e+07	2.67213e+07	2.29107e+07	1.8488e+07	1.18695e+07
	PC(42:6)+H	1.08415e+07	2.99473e+07	4.52352e+07	5.76826e+07	4.97668e+07	4.74356e+07	6.05179e+07	3.82462e+07	3.0636e+07	8.64425e+07	4.27082e+07	6.12895e+07	3.68824e+07	8.09289e+07	8.26819e+07	9.40992e+07	7.05918e+07	5.48887e+07	6.99777e+07	4.14834e+07	9.90318e+07	5.99272e+07	7.17819e+07	8.5535e+07	7.12543e+07	1.35919e+08	9.15655e+07	8.00875e+07	5.79014e+07
	PC(20:1/22:6)+H	7.40955e+06	1.80967e+07	2.13891e+07	2.27218e+07	2.19277e+07	2.04417e+07	2.07694e+07	1.29945e+07	1.73477e+07	2.69227e+07	1.88707e+07	2.41358e+07	1.49794e+07	2.64691e+07	9.1174e+06	1.26206e+07	8.41033e+06	5.60548e+06	1.50044e+07	6.35209e+06	9.69485e+06	1.51245e+07	9.99601e+06	9.66335e+06	1.0123e+07	1.25863e+07	9.96161e+06	1.18073e+07	6.17946e+06
	PC(42:7)+H	3.6445e+07	5.98724e+07	9.33182e+07	7.42873e+07	9.5918e+07	6.6102e+07	7.64426e+07	6.98126e+07	6.76685e+07	1.07095e+08	7.3156e+07	8.68392e+07	5.98818e+07	9.8713e+07	3.5586e+07	2.86003e+07	2.96917e+07	1.77006e+07	2.77198e+07	2.02105e+07	3.22411e+07	2.3662e+07	2.35589e+07	2.4106e+07	2.54064e+07	2.84245e+07	2.76797e+07	2.63315e+07	1.8126e+07
	PC(42:8)+H	5.80116e+06	1.21424e+07	1.69654e+07	1.91236e+07	1.45237e+07	1.33676e+07	1.6969e+07	1.56359e+07	1.27613e+07	2.18839e+07	2.17633e+07	1.56098e+07	1.60304e+07	2.48404e+07	2.73872e+07	3.0407e+07	2.61748e+07	4.4051e+07	3.88528e+07	2.73213e+07	3.37854e+07	2.41203e+07	3.35621e+07	2.62993e+07	2.57155e+07	3.86544e+07	3.04825e+07	3.00938e+07	3.94734e+07
	PC(42:9)+H	3.65246e+07	1.15284e+08	1.59443e+08	1.47415e+08	1.96323e+08	1.27183e+08	1.5375e+08	1.18065e+08	1.27965e+08	2.34712e+08	1.32017e+08	1.61849e+08	9.50437e+07	1.81515e+08	1.10593e+08	1.08008e+08	1.03078e+08	4.53809e+07	6.25234e+07	4.01959e+07	9.36368e+07	6.29358e+07	5.58724e+07	7.10548e+07	6.51648e+07	1.03181e+08	9.46198e+07	8.52871e+07	6.01108e+07
	PC(20:3/22:6)+H	7.58664e+07	7.31933e+07	7.75335e+07	7.41607e+07	7.45297e+07	6.40262e+07	7.09222e+07	7.96548e+07	7.65386e+07	7.68331e+07	8.49213e+07	7.19456e+07	8.00623e+07	7.72537e+07	4.90633e+07	6.00341e+07	5.15189e+07	4.54931e+07	6.31967e+07	6.1795e+07	5.73156e+07	5.36356e+07	5.44787e+07	4.78079e+07	4.97919e+07	5.83494e+07	5.05997e+07	5.06708e+07	5.39911e+07
	PC(44:1)+H	1.19348e+06	6.58083e+06	6.23055e+06	7.51559e+06	1.18719e+07	2.34532e+07	1.29713e+07	6.43835e+06	5.02796e+06	1.40595e+07	7.05965e+06	1.76074e+07	9.59103e+06	1.95725e+07	1.6185e+07	1.30604e+07	1.10451e+07	4.54308e+06	8.04859e+06	4.77007e+06	1.44665e+07	6.33943e+06	8.51374e+06	8.95944e+06	8.05757e+06	1.31852e+07	8.41692e+06	8.513e+06	3.89702e+06
	PC(44:10)+H	1.40519e+07	4.2686e+07	6.74486e+07	7.50603e+07	7.51845e+07	5.84786e+07	5.28311e+07	4.65883e+07	4.54589e+07	7.76484e+07	8.03172e+07	6.64365e+07	5.1236e+07	6.7874e+07	1.09317e+08	1.08473e+08	1.13232e+08	6.27633e+07	9.24442e+07	4.74454e+07	9.00592e+07	5.78886e+07	7.24772e+07	8.24376e+07	7.66428e+07	1.04969e+08	1.02853e+08	1.05589e+08	8.09866e+07
	PC(44:11)+H	2.46352e+07	7.43879e+07	1.08142e+08	8.21315e+07	1.85378e+08	1.04223e+08	9.25303e+07	9.83931e+07	9.31686e+07	1.69679e+08	7.43293e+07	1.41361e+08	9.94455e+07	1.52573e+08	4.44646e+07	3.9778e+07	4.08624e+07	1.29667e+07	3.15977e+07	1.60514e+07	3.26033e+07	1.94904e+07	2.48716e+07	2.79596e+07	2.68858e+07	4.69931e+07	3.99972e+07	3.75206e+07	2.50009e+07
	PC(44:12)+H	3.56926e+07	1.12135e+08	2.75557e+08	1.75011e+08	3.34186e+08	1.31058e+08	1.40033e+08	1.5157e+08	1.64585e+08	4.10798e+08	1.92248e+08	2.16866e+08	1.2949e+08	2.61633e+08	3.8809e+07	4.34035e+07	3.18336e+07	1.11921e+07	2.15291e+07	1.09659e+07	2.98308e+07	1.49582e+07	1.7353e+07	2.03712e+07	2.35966e+07	3.99825e+07	2.84562e+07	2.67277e+07	1.94127e+07
	PC(44:2)+H	739326	2.83819e+06	2.83562e+06	3.66832e+06	5.5236e+06	9.87156e+06	5.1012e+06	2.9335e+06	2.42736e+06	5.60852e+06	2.61061e+06	6.2085e+06	4.10478e+06	6.97665e+06	5.80636e+06	4.75082e+06	4.10287e+06	1.46824e+06	2.52224e+06	1.83445e+06	4.52389e+06	2.4868e+06	3.74091e+06	2.66492e+06	2.79853e+06	4.39628e+06	4.01555e+06	3.5222e+06	1.50555e+06
	PC(44:4)+H	187923	1.60841e+06	1.0657e+06	1.59348e+06	2.11124e+06	9.17222e+06	2.9931e+06	1.28302e+06	965958	2.36786e+06	1.09556e+06	4.64974e+06	2.79625e+06	3.18288e+06	5.47699e+06	4.05007e+06	3.05437e+06	1.40329e+06	2.36813e+06	1.03751e+06	3.61294e+06	1.7444e+06	2.83366e+06	2.06912e+06	1.96693e+06	3.99782e+06	3.5421e+06	2.87723e+06	1.06134e+06
	pmoles/mg tissue	29.8	27.5	28.4	30.3	32.4	28.6	30.4	41.5	30.8	36.5	34.9	28.7	28.3	29.1	33.8	31.5	30.1	27.3	27.1	28.3	34.9	33.5	38.3	28.9	39.9	27.8	37.9	29.3	28.4
	PC(28:0)+H	3.54444	3.42811	5.49016	4.38899	3.53646	3.2988	3.38731	2.23956	2.83663	4.12249	5.12684	3.61389	3.83086	6.25484	5.19844	7.42407	7.45733	6.39813	5.17071	7.97054	7.08388	4.89481	5.55709	4.98825	3.91904	5.22982	5.65862	8.67842	7.61751
	PC(29:0)+H	2.19992	2.43336	3.13583	2.32295	2.2254	1.87314	2.08171	1.73093	2.43645	2.29715	2.95529	2.2264	2.6058	3.75595	1.19635	1.87188	1.55025	1.40894	1.29028	2.1483	1.54612	1.3393	1.14783	1.27878	0.850841	1.30083	1.18932	2.21153	1.73471
	PC(30:0)+H	116.282	46.9233	57.2792	40.113	31.2625	27.2836	32.4206	30.6859	40.7315	29.7449	53.1217	30.264	50.9383	55.0874	45.3955	71.5895	62.6671	69.3462	58.444	119.677	69.8837	63.1639	64.9378	51.743	37.2346	44.5308	51.0926	82.1221	80.671
	PC(30:1)+H	18.0698	17.4156	25.4324	19.8522	17.899	14.9926	15.476	11.6884	13.7159	17.7271	23.4476	16.5153	17.3826	30.8695	13.5941	21.7336	19.5929	17.0505	12.7685	20.863	19.5849	15.3952	15.0255	13.9867	11.6699	16.1807	15.1865	23.7531	21.1148
	PC(30:3)+H	0.087406	0.0646489	0.101278	0.0571328	0.0657343	0.0455604	0.051785	0.0518185	0.0663248	0.0693476	0.0963138	0.05319	0.0611274	0.092994	0.105511	0.213364	0.175358	0.102822	0.130217	0.202852	0.145349	0.0954741	0.128002	0.122211	0.0813278	0.120183	0.099302	0.200989	0.16752
	PC(31:0)+H	32.1191	34.4267	34.4025	26.0336	26.7522	24.3996	26.5545	24.1777	36.5775	29.2041	33.4595	24.2478	34.7024	47.4256	10.2091	18.2018	11.5036	11.9022	13.3547	20.4153	12.6924	12.3442	10.6932	10.9084	8.22387	11.6288	10.0682	20.0259	14.9683
	PC(31:1)+H	10.5367	12.1834	13.0858	9.43122	10.4856	9.87208	8.92354	8.35301	12.6609	10.436	12.5307	10.3983	11.2195	17.9058	5.28396	8.00638	6.72183	6.25723	5.51371	9.44984	6.99665	6.03264	5.44344	5.18883	4.23121	5.47178	5.07862	9.04451	6.85807
	PC(18:2/13:0)+H	10.2274	8.59179	6.80063	5.84575	5.84638	8.33819	7.10566	6.24362	7.76511	6.22746	6.67402	6.69691	8.9315	13.3663	7.30397	10.5721	10.2955	10.4665	9.92511	19.132	12.3675	14.0439	11.3235	8.35945	8.05842	10.0429	8.15294	12.2733	11.1819
	PC(32:0)+H	434.013	299.986	299.962	210.963	205.275	168.647	182.327	215.188	292.281	198.519	296.041	169.894	329.281	364.947	169.958	285.925	169.818	217.694	248.596	355.489	233.439	220.991	201.872	190.359	151.217	170.529	184.152	320.668	251.049
	PC(32:0e)+H	6.02466	5.53717	4.88794	4.33042	3.84676	5.16682	4.67738	4.7746	4.80546	4.3583	5.54748	3.95655	6.02968	8.35748	3.75968	5.95302	3.84358	4.29417	4.76914	7.82747	5.13954	4.58446	4.01265	3.60425	3.0978	3.93526	4.07923	6.11539	4.40673
	PC(32:1)+H	568.982	339.708	355.517	252.124	231.786	228.041	237.824	255.212	325.818	224.56	361.038	232.494	340.962	457.557	158.724	276.711	164.455	234.22	147.333	275.456	235.03	258.96	139.936	171.589	149.17	191.59	179.921	311.96	277.043
	PC(32:1e)+H	15.0802	13.8743	13.2845	11.0651	9.66576	10.9542	11.2676	11.362	14.1615	12.507	15.6813	10.2428	13.9714	21.7708	11.3448	17.1266	11.991	14.4954	13.4573	22.5575	16.814	14.1381	11.7069	11.7382	9.46679	11.9051	11.7809	20.3358	13.4018
	PC(32:1p)+H	3.43064	2.74442	2.88185	2.23285	1.86425	1.96874	2.05177	2.10636	1.4976	2.12214	2.82295	1.83058	2.28349	2.94374	1.01633	2.47037	1.2144	1.41556	1.08771	3.48362	1.42586	1.01613	0.922228	1.04014	0.870627	0.970591	1.02326	1.88929	1.59949
	PC(32:2)+H	4.74781	6.56429	6.12378	3.83174	4.30217	3.34019	3.34441	3.6924	5.2471	3.477	5.64395	3.81539	4.97735	6.77126	6.44048	10.8511	9.15099	6.45204	6.24898	11.2089	7.6853	5.90849	7.27658	6.57054	4.79868	6.56093	6.46	10.4183	8.23174
	PC(32:3)+H	3.4532	3.80978	4.12415	2.98624	3.35868	2.16469	2.73798	2.90192	3.30969	2.81795	3.43367	2.6274	3.66508	5.0362	6.88051	11.8956	8.71886	5.31415	7.01605	8.95928	7.7628	5.60786	5.78682	6.95994	4.59915	7.76299	7.22131	11.7733	6.9763
	PC(33:0)+H	15.002	13.8854	15.3221	10.2663	11.2234	9.60965	10.2512	10.6977	16.4857	11.0669	14.7203	10.8745	13.8634	17.7058	4.85832	8.5107	6.36834	6.06047	5.60841	10.1338	5.90508	5.84205	5.23799	5.19112	3.96006	3.98815	4.67635	8.94493	6.62402
	PC(17:1/16:0)+H	81.6038	72.9876	63.9483	48.7302	55.4528	53.114	55.0539	52.8023	73.55	51.174	58.9085	51.0302	73.0603	92.5292	24.4427	41.0848	33.6241	31.4724	35.1511	60.509	34.9725	35.7346	31.3506	28.6882	22.5257	29.1023	26.3398	49.6847	35.507
	PC(15:0/18:1)+H	6.60855	7.42931	6.36636	5.40069	6.52786	10.2986	6.97142	6.0412	6.7609	7.0911	6.78471	7.35915	8.27719	14.4018	7.265	10.4659	8.42823	5.64113	7.27695	10.0317	9.60393	7.64106	7.28096	5.90182	4.82351	8.20201	6.72667	10.9547	6.19625
	PC(19:1/14:1)+H	13.573	14.4355	11.9725	9.71143	10.0798	14.3784	11.1596	10.6546	15.5411	11.1257	12.1549	12.1646	13.7747	18.9975	6.76971	9.60579	7.73418	9.46837	8.42529	17.0476	10.4424	11.3087	8.46044	7.30189	6.45126	8.42677	7.26609	12.3212	8.72001
	PC(15:0/18:2)+H	18.0274	18.8364	13.7965	13.2917	5.76642	7.87663	15.8363	14.9437	16.8039	17.5974	15.5526	16.4383	19.9555	33.4615	5.15239	49.4203	38.9622	31.8764	38.3099	70.8262	42.388	45.4944	44.9348	36.1159	30.051	48.1618	34.0346	43.9086	42.2234
	PC(33:3)+H	7.21927	5.68156	4.67734	3.8945	4.43011	6.72702	5.15819	4.72142	6.00844	5.88663	4.30041	4.83616	6.17206	11.1397	5.9712	9.66604	9.32099	7.16173	7.71116	12.8159	9.52462	11.0339	8.45089	6.31476	5.9111	9.82795	6.5702	10.8533	8.28188
	PC(34:0)+H	31.3216	42.2113	38.5536	29.9374	31.903	32.8086	29.7369	32.1337	42.7462	32.9262	36.7319	31.3368	47.9428	62.495	31.2555	51.7108	37.1741	33.3708	44.3388	71.0602	40.1122	41.4361	36.2852	36.3209	24.1076	37.7669	35.1322	56.2325	39.4759
	PC(34:0e)+H	0.744234	0.842539	0.792934	0.718318	0.640639	0.958492	0.850144	0.655714	0.748036	0.884284	0.816898	0.783882	0.887304	1.56419	2.14279	2.80293	1.43876	1.94687	2.02368	3.06852	2.81209	2.02398	2.02403	1.68653	1.41422	2.36779	2.2822	3.0825	1.45816
	PC(16:0/18:1)+H	1263.82	841.534	800.977	613.942	561.158	567.793	548.757	662.348	879.674	540.065	831.425	579.92	867.3	973.089	513.614	878.057	663.567	754.849	731.297	1308.91	749.915	811.916	670.664	576.104	466.763	582.16	506.76	941.201	757.587
	PC(34:1e)+H	24.0225	29.5967	21.2807	19.736	19.3039	27.793	22.5309	23.565	26.4212	21.0004	25.2005	23.7724	29.4459	44.5097	20.6695	33.3621	21.5087	25.1206	25.5419	42.3637	29.7666	28.7313	23.9747	22.5254	17.4644	21.4236	23.542	36.88	22.9696
	PC(16:1/18:1)+H	794.314	550.231	440.543	378.765	347.857	479.428	379.515	454.546	541.902	345.054	468.989	398.21	569.839	662.978	432.972	659.014	565.89	667.491	620.247	1313.8	678.854	772.626	592.882	514.512	447.759	532.103	451.23	787.913	637.616
	PC(34:2p)+H	12.66	11.3834	8.69397	8.36064	7.24317	9.77757	8.82932	8.87968	10.7694	9.43091	9.64888	7.99913	9.28063	14.6481	9.75679	15.1671	10.3575	12.5868	10.2365	20.9256	15.1982	13.9858	10.9447	10.1957	7.9357	13.068	9.82967	14.7158	10.2877
	PC(16:0/18:3)+H	10.169	3.38986	2.69914	1.79669	1.47987	1.52066	1.52524	2.03286	3.07145	1.42888	3.0059	1.43666	3.04999	2.55577	1.20796	2.43108	1.58912	2.19451	2.5947	4.23487	1.9683	1.9489	1.86985	1.38563	1.28127	1.32625	1.42013	2.83332	2.61026
	PC(34:4)+H	16.8082	19.3794	25.3171	22.7097	15.8237	16.1563	15.5504	14.1529	15.6809	22.1291	27.8445	18.3921	16.8469	30.9403	47.6472	61.5059	54.8777	51.5495	42.7576	72.406	58.3719	46.8341	45.002	44.6169	39.3666	49.4563	49.1803	73.7942	53.8786
	PC(17:0/18:1)+H	37.2602	34.2325	28.1341	22.6055	24.5937	28.5227	26.0715	25.9119	48.5093	25.9121	29.8055	28.8035	33.4787	48.6838	20.0773	33.1938	23.1894	27.4752	28.3931	47.6758	29.5407	30.1248	22.6509	23.2551	17.3134	20.9074	19.7051	35.1994	22.4111
	PC(17:1/18:1)+H	33.2029	34.9246	28.4509	22.3331	24.4011	31.1783	25.2158	24.7756	36.3677	24.3792	27.1069	27.4172	32.6615	42.7087	16.6646	25.1298	21.6205	22.4021	20.2919	41.4774	25.39	26.6447	21.7112	18.1648	16.264	21.6421	17.6511	29.1684	20.3904
	PC(35:4)+H	14.4409	18.3376	17.5351	15.4361	12.4578	13.5796	11.9309	12.4385	18.8947	15.1501	20.704	14.0398	14.8499	22.9233	15.8502	21.8759	16.0551	16.4597	17.3629	26.312	18.9414	16.5187	13.9451	14.5889	12.843	15.7443	14.4847	24.4828	17.1143
	PC(35:5)+H	19.1071	16.4714	15.7759	15.2779	13.0964	14.6858	13.336	13.1519	15.7038	13.9424	19.3638	12.9638	16.8614	24.6355	34.1857	51.7355	43.8467	61.5037	41.3966	66.4113	48.056	37.3033	38.6995	39.4062	29.983	39.6172	38.1539	67.0397	56.6931
	PC(35:6)+H	414.514	171.904	180.197	118.782	113.297	106.117	106.357	154.689	199.47	106.142	184.585	112.993	196.026	217.853	64.4864	116.616	86.4513	77.5649	103.337	181.554	96.5124	99.4183	81.2313	67.6188	59.0355	71.4787	62.0363	123.755	111.735
	PC(36:0)+H	1.23444	1.96344	1.87403	1.6506	1.46405	1.91355	1.65342	1.41687	1.67104	1.51261	1.68194	1.7582	2.14211	2.18003	1.91835	2.30178	1.94039	1.95973	2.38935	2.78039	2.24262	1.98811	1.95834	1.95822	1.48258	2.13103	1.81295	2.44998	1.97435
	PC(36:0e)+H	0.121003	0.132964	0.191371	0.169455	0.116415	0.146236	0.136443	0.126744	0.149016	0.163675	0.222354	0.13923	0.16888	0.22482	0.281754	0.394239	0.215761	0.408258	0.310801	0.595891	0.388461	0.288748	0.248128	0.204191	0.220605	0.294561	0.252718	0.383608	0.322919
	PC(36:1)+H	116.508	141.447	124.494	103.68	109.076	138.242	116.666	111.1	144.352	119.695	129.911	120.893	154.147	231.54	146.697	226.989	178.301	154.925	184.532	295.997	204.751	190.739	171.876	150.452	120.713	200.107	152.193	247.03	166.971
	PC(36:1e)+H	0.624693	0.587677	0.73659	0.675486	0.531135	0.770423	0.668458	0.508692	0.613905	0.658154	0.885987	0.615571	0.680807	1.00326	0.879933	1.30839	0.690127	0.921155	0.915287	1.46845	1.18732	0.832785	0.729591	0.632821	0.610695	0.94453	0.809077	1.06087	0.637092
	PC(36:2)+H	171.766	257.123	237.367	183.632	187.713	140.826	196.276	214.986	272.202	136.316	230.892	209.015	260.713	239.551	277.428	483.25	372.46	347.317	409.964	679.385	437.584	436.493	391.541	322.655	264.188	401.88	303.359	523.402	387.866
	PC(36:3)+H	165.357	145.361	104.007	89.2329	93.4612	119.915	126.716	114.019	123.595	100.712	110.493	108.732	115.736	166.541	159.462	206.14	197.674	179.253	187.086	388.805	228.794	260.417	195.208	156.737	157.487	164.6	165.277	265.316	176.479
	PC(36:4)+H	52.4588	66.2687	57.4397	51.8312	53.5191	78.2898	54.0706	57.6565	70.33	60.3801	57.5902	63.9247	64.1536	105.879	57.5933	97.3147	73.3125	73.0166	75.2537	128.083	100.828	105.221	78.299	63.522	62.4296	98.6842	67.259	105.382	83.7269
	PC(36:4p)+H	23.2668	20.1154	21.1318	16.5837	13.0867	11.877	14.7838	13.4301	17.7393	13.6859	21.2117	11.5554	14.9795	22.768	15.2559	27.0887	19.173	19.9655	19.9807	37.3727	21.8306	20.4074	17.1128	16.0721	12.1677	16.1859	14.8583	27.0964	21.7424
	PC(36:5)+H	64.3069	65.2161	75.982	64.2237	53.0901	57.0204	56.9744	44.2732	54.6896	58.2719	75.7799	55.7492	54.7493	100.304	75.3168	113.229	96.2808	89.6995	63.6308	121.882	109.481	87.2111	77.7791	76.1046	69.5454	87.6275	77.7769	128.957	108.358
	PC(18:3/18:2)+H	15.1224	4.64994	3.23825	2.93394	2.08779	2.86607	2.51005	3.47986	4.46665	1.91872	3.87174	2.66364	5.17548	3.74725	3.01783	5.0728	3.88886	5.53528	5.89035	13.3154	4.96341	6.4028	4.47437	3.35088	3.3526	3.48855	3.21911	6.27131	6.13794
	PC(36:6)+H	99.6049	93.7092	146.821	99.8453	98.1118	76.0285	82.008	71.188	98.4271	113.664	125.442	89.459	97.1034	166.868	57.0749	91.3008	70.7617	44.4677	55.5967	72.5663	64.1976	47.5123	49.8685	45.5161	39.9264	59.0853	52.915	91.2002	70.4969
	PC(22:6/14:1)+H	3.22538	2.88106	3.08317	1.81862	2.26765	2.09758	2.18263	2.13824	3.21174	1.99593	2.71719	2.14755	2.82908	4.0454	1.10614	2.03611	1.38329	1.05694	1.31661	2.01509	1.47288	1.31258	1.16706	0.986566	0.899614	1.18992	0.975664	2.10154	1.35036
	PC(37:2)+H	3.20561	4.77141	4.7561	3.62562	3.88473	5.27195	4.82157	3.72834	4.52179	4.58916	3.87161	4.2607	5.08596	8.80368	2.56978	4.0025	3.22478	2.60969	3.27394	5.69729	3.802	3.58492	3.39354	2.27088	2.22545	4.14423	2.66792	4.81065	3.3005
	PC(37:3)+H	1.97819	1.22307	1.17413	0.84004	0.804599	1.10709	0.878657	0.767048	1.2968	0.581217	0.869581	0.949148	1.05292	1.11277	0.584996	1.08858	2.0454	0.940354	0.946827	1.90356	0.871548	1.29496	1.41785	0.650656	0.752889	0.785602	1.57332	1.51537	1.04611
	PC(37:4)+H	25.0998	27.0231	20.433	18.0671	14.5677	17.0678	16.1555	17.6474	24.6071	17.0369	24.0268	17.7585	23.9659	27.4003	21.7538	32.1582	24.7584	25.8971	29.1921	47.4782	30.0685	25.1993	21.8168	23.8717	18.5724	24.8431	21.3477	39.1741	26.1783
	PC(37:5)+H	7.85836	15.4404	12.4946	10.2229	10.6794	12.9047	11.4552	10.4802	16.1076	11.2594	12.9321	12.2538	13.3253	20.0675	13.2092	19.1976	15.1117	13.9906	12.686	25.2598	17.3427	15.4289	13.9083	12.9369	11.0743	14.4497	12.7718	23.2227	14.6636
	PC(15:0/22:6)+H	57.9016	65.7252	78.1142	50.9005	59.0537	47.8581	48.5893	52.5147	82.8983	73.5713	66.9055	59.6822	67.2824	114.919	14.4426	24.7065	16.8632	11.1682	16.1561	23.1021	17.0929	14.3373	11.7034	12.5732	10.3276	16.4596	12.266	23.8805	16.3149
	PC(37:6)+H	12.1237	10.9149	7.20226	6.26866	9.21184	2.99123	6.04457	4.02394	12.9716	7.90506	9.7408	9.32407	14.4228	15.5826	6.14082	11.6063	8.94283	13.3298	9.9247	21.8253	9.31526	7.91492	8.52894	8.4957	6.07073	9.46296	6.07517	16.5049	10.2173
	PC(38:2)+H	7.96782	10.3606	9.55775	7.65848	9.05347	10.9039	9.26284	8.33567	11.1918	10.7086	9.33065	10.5362	10.9484	16.9967	16.8022	24.6167	16.7643	16.6386	21.2402	28.9524	23.6673	19.985	18.3902	16.7176	14.095	24.0712	17.8027	26.8094	16.7499
	PC(18:0/20:3)+H	29.857	27.1414	18.7968	19.2989	18.3757	25.3249	21.3775	21.0018	24.0663	19.4413	21.1603	22.8712	24.3664	42.9435	49.986	69.478	58.9155	45.5119	63.4354	103.795	76.021	65.4075	62.4138	53.5462	42.0819	65.7273	50.1794	86.9417	50.4994
	PC(38:4)+H	178.419	136.64	120.453	104.063	78.9777	95.0336	78.7977	97.09	124.255	91.1314	139.884	82.7046	126.676	145.213	181.425	304.357	227.018	280.509	290.801	491.607	279.702	287.134	238.545	229.331	172.998	245.843	193.366	336.941	280.023
	PC(38:4e)+H	0.327952	0.637989	0.620154	0.53539	0.420314	0.899634	0.569614	0.709088	0.542055	0.523004	0.849281	0.508418	0.582305	0.854555	1.34738	2.21876	1.53078	1.77341	1.63507	2.7212	2.15499	1.87772	1.55278	1.23748	1.23043	1.75644	1.44228	2.23378	1.26197
	PC(38:4p)+H	1.31535	1.30765	1.34002	1.14422	0.876307	0.859148	1.04918	0.968456	1.33533	0.930145	1.49213	0.919009	1.0792	1.47162	1.53918	3.00782	2.14233	2.37137	2.30378	3.52546	2.37628	2.04354	2.0345	2.07204	1.52831	1.95751	1.83581	3.26921	2.38555
	PC(38:5)+H	560.744	306.245	232.893	184.322	173.699	204.864	180.594	262.895	329.417	139.375	247.936	185.529	294.196	327.205	175.106	295.542	252.567	267.085	319.748	574.555	286.925	326.679	249.416	229.052	185.759	199.688	184.261	378.572	297.049
	PC(18:1/20:4)+H	11.5115	10.5699	10.5845	7.39426	6.84017	3.4461	7.98107	8.17087	12.1308	7.21299	5.20935	7.71914	6.65988	13.048	3.57321	7.54783	6.23357	6.84524	7.69257	16.0821	6.14838	8.6305	6.4696	7.75792	4.0172	4.92111	3.90986	9.06275	7.84893
	PC(16:1/22:5)+H	3233.2	1278.85	1350	940.938	842.024	878.962	833.845	1096.16	1413.33	848.815	1310.73	869.375	1464.33	1536.99	664.302	1091.09	811.902	822.453	1011.95	1906.78	939.768	902.784	821.441	702.864	577.333	730.07	621.44	1242.28	1023.45
	PC(16:0/22:6)+H	3.95313	3.91988	5.45524	3.48453	3.81623	3.27128	4.00547	3.08148	4.66981	4.5205	4.63378	3.74134	4.04332	8.22291	1.54944	1.32494	2.65668	0.62702	2.20361	2.26781	2.89035	1.28756	0.973979	1.02203	1.28655	1.60953	1.962	1.71165	0.920909
	PC(38:6e)+H	28.1384	24.8173	21.4823	20.0641	15.8006	21.7968	19.4255	19.5632	24.444	21.8583	23.6999	18.6662	25.6212	39.5355	13.0706	22.6049	14.1235	14.6799	17.0601	27.0056	16.8761	16.4155	12.913	13.5758	10.8968	16.0237	13.3836	20.7932	15.4272
	PC(38:6p)+H	152.197	97.1614	109.961	73.8947	58.0677	56.2707	57.1229	81.295	98.3093	74.618	99.872	52.1664	95.1113	110.433	34.2899	58.0017	38.9935	39.515	50.4065	86.7056	43.3339	42.5045	32.701	35.4399	26.5765	38.3651	29.5458	59.7688	50.6266
	PC(38:7)+H	322.268	312.388	392.799	275.067	325.035	223.928	220.571	275.067	354.683	337.992	380.925	295.914	332.307	552.743	100.969	189.351	131.846	77.4126	105.991	142.848	135.423	103.68	94.1783	83.5101	78.7495	132.105	94.3373	181.238	127.57
	PC(38:8)+H	4.29062	3.3143	4.32824	2.68072	3.5226	2.58511	2.42468	3.68867	4.77242	3.66738	3.83063	3.34275	4.1846	5.77715	1.46459	2.20308	1.67281	1.09875	1.7085	2.25336	1.88952	1.60355	1.21684	3.13295	1.06463	1.69187	1.32943	1.99482	1.56477
	PC(38:9)+H	0.667474	0.504365	0.612173	0.32072	0.401426	0.197321	0.262982	0.370293	0.544007	0.472091	0.581926	0.310716	0.428264	0.617147	0.302531	0.576085	0.352966	0.204605	0.404775	0.361076	0.343689	0.236355	0.228679	0.272048	0.229712	0.293766	0.260456	0.543266	0.389155
	PC(39:4)+H	3.53673	4.11234	5.07201	3.84846	2.95919	3.82718	3.49642	2.79504	3.64981	3.72218	4.81915	3.1751	4.50463	7.14237	1.88895	2.91558	2.45232	2.87981	2.9941	4.59358	3.08113	2.32721	2.64895	2.34573	1.77245	2.76273	1.90234	4.02062	2.91834
	PC(17:0/22:5)+H	7.74487	8.18425	5.63682	4.13865	5.41426	6.19174	6.25804	5.97315	8.84	5.31754	4.64337	5.85341	7.66354	11.0918	4.19646	6.79569	4.86254	3.76414	5.37405	7.61243	4.91943	5.18253	4.48783	4.44001	3.46716	4.7195	4.26548	7.73665	4.45216
	PC(39:5)+H	1.95563	1.28873	1.52592	1.28068	0.902229	1.03106	0.861198	1.24594	1.67552	1.24661	1.56436	1.10148	1.74839	1.59543	1.13964	1.46506	1.30902	2.29537	2.05088	2.4966	1.23655	1.28756	0.954261	1.50574	0.744165	1.70682	1.15494	1.7952	2.03914
	PC(17:0/22:6)+H	31.1987	18.6797	24.0674	14.7476	12.7273	9.2004	11.3229	14.8092	33.6857	13.0915	22.3915	12.0079	21.1106	20.2189	2.46606	4.65159	3.15062	2.43094	4.26784	5.79482	2.92777	2.49104	2.41248	2.47056	1.76959	2.47935	1.94182	4.87983	3.98592
	PC(39:6)+H	83.1226	79.3069	80.2275	53.3878	59.3584	46.3831	50.9759	64.0447	100.446	70.6327	70.2216	56.1174	76.6253	104.026	18.305	31.6243	23.1687	16.6814	24.8078	34.3123	22.8724	19.3943	14.9386	17.7964	12.5248	21.9543	16.9308	32.1652	24.2759
	PC(17:1/22:6)+H	43.9854	47.6467	58.4053	35.7673	46.5258	35.9837	35.8042	38.4009	60.8976	48.9415	48.3916	41.3607	42.8472	73.0789	10.9201	18.4322	13.672	8.18267	12.9126	17.0313	12.6544	10.2257	9.12883	9.23975	7.77015	12.434	9.08562	18.493	12.0557
	PC(40:0)+H	0.437828	0.499905	0.450728	0.419646	0.462157	0.834147	0.470435	0.337422	0.40725	0.5175	0.396419	0.556991	0.599057	0.702701	0.463204	0.501088	0.412747	0.323942	0.447798	0.458219	0.486059	0.430186	0.406104	0.348738	0.293069	0.464909	0.382529	0.429279	0.372848
	PC(40:1)+H	1.9367	3.35582	1.8424	2.09206	2.50973	10.1646	3.44142	1.95447	2.66911	1.90082	2.1172	5.04414	6.51516	6.50981	4.00478	4.5848	3.32739	1.5688	3.36892	4.15089	4.87246	2.80336	3.06891	1.87675	1.47054	3.1292	2.54726	3.97833	1.55525
	PC(40:10)+H	9.52688	6.47666	6.61797	4.86357	4.34037	4.14614	3.74968	4.78518	6.27943	4.11955	6.94058	4.35622	6.02201	7.34276	2.26035	4.24871	2.8333	2.3533	2.73397	3.7257	3.2215	2.58487	2.18019	1.93743	1.89337	2.954	2.14481	3.94525	3.38647
	PC(40:2)+H	0.51714	0.86058	0.72851	0.546172	0.766671	1.38092	0.84025	0.651509	0.798004	0.719699	0.68158	0.958756	1.52449	1.53693	0.745969	0.970081	0.570925	0.420145	0.684262	1.01391	0.908355	0.72724	0.640396	0.482039	0.434622	0.671758	0.592728	0.950908	0.457105
	PC(40:3)+H	3.40805	3.97097	3.93618	3.47736	3.28263	3.5251	3.30566	2.61615	3.49505	2.80322	3.1084	3.72516	3.85917	1.74375	3.09072	1.6371	3.19572	4.06092	4.12197	1.80826	3.05603	3.14286	2.76218	3.61257	2.61927	3.8653	2.74897	1.8163	3.75595
	PC(40:3p)+H	0.0585049	0.0715345	0.0629582	0.065097	0.0405453	0.0755648	0.0576012	0.0711574	0.0573801	0.0685748	0.0976622	0.05791	0.0641359	0.10474	0.170635	0.241703	0.127623	0.186706	0.181844	0.282654	0.209363	0.200695	0.15822	0.139722	0.134437	0.199086	0.163353	0.205255	0.159641
	PC(40:4)+H	2.72256	5.82348	4.94962	5.17874	4.10587	5.65487	5.09725	4.89145	4.78196	5.05222	6.77756	4.68411	6.61555	10.6401	29.2802	52.2636	34.213	40.5096	44.5217	67.6247	48.2797	43.6442	38.8035	38.123	24.3331	49.5692	38.1586	54.7051	41.9695
	PC(40:5)+H	47.5601	28.9195	21.4655	15.2984	19.9455	22.2483	21.7108	26.4123	32.5925	18.2202	19.7414	21.3499	30.9545	44.369	27.0486	49.397	39.9151	30.5058	46.7003	78.2717	44.0239	42.6009	41.7824	35.6454	23.8867	38.1258	30.0822	52.0961	35.3296
	PC(18:0/22:5)+H	30.1277	25.3159	35.9591	30.7729	21.9583	23.6887	25.9819	26.9225	27.8835	36.4365	43.9881	24.3999	35.5795	65.3081	63.4515	106.491	72.0394	108.844	101.178	130.221	108.051	66.0152	83.0731	87.8835	46.8365	118.892	74.7499	127.091	108.103
	PC(18:1/22:4)+H	0.319457	0.483881	0.545857	0.471716	0.419474	0.531199	0.456644	0.503317	0.708148	0.578542	0.729656	0.474595	0.556982	0.917419	0.704675	1.18005	0.873616	1.38285	1.05302	1.64922	1.22421	0.852239	0.575199	0.782735	0.581002	1.05425	0.754995	1.05608	1.3062
	PC(40:5e)+H	0.321871	0.56102	0.369604	0.383781	0.462588	0.573194	0.493736	0.46581	0.563536	0.364612	0.294679	0.487773	0.495784	0.8965	0.785671	1.24734	0.977111	0.764884	0.908835	1.61626	1.23935	0.886733	0.810604	0.806338	0.607305	1.0858	1.04606	1.36116	0.68457
	PC(18:0/22:6)+H	793.094	499.857	562.506	436.248	373.073	368.97	368.247	456.035	566.857	443.731	626.171	368.821	590.866	827.188	283.69	591.344	416.499	310.001	457.814	728.751	458.55	386.355	347.682	304.419	233.205	402.799	286.76	474.965	416.934
	PC(40:6e)+H	3.04698	2.85007	3.21063	2.735	1.9886	2.58745	2.84129	2.27096	3.5174	3.34926	3.68409	2.56351	3.62066	4.5171	3.13316	4.14768	3.9358	2.85637	4.11298	6.69134	4.37158	3.96323	3.18712	2.90462	2.20949	3.61385	3.34188	4.92706	2.7919
	PC(40:6p)+H	2.1209	2.02566	1.26902	0.834225	1.30515	1.2676	1.38865	1.60493	1.99858	1.50475	1.1577	1.31847	1.50113	2.45737	0.848862	1.18165	0.907656	0.593408	0.874583	1.29897	1.0352	0.754784	0.845603	0.806782	0.614826	0.838718	0.776152	1.15734	0.798343
	PC(40:7)+H	597.766	333.802	341.499	220.441	210.423	199.276	185.892	287.032	415.596	229.172	320.87	224.941	345.66	391.855	103.331	170.634	126.734	123.09	152.722	230.101	144.861	166.599	121.711	101.419	95.1084	123.748	102.191	177.879	139.478
	PC(40:7p)+H	19.2916	19.1423	17.9911	13.168	12.2626	12.5889	12.4282	15.7672	19.025	16.2586	16.5616	12.1556	15.3098	22.7721	5.22547	8.21014	5.09232	4.51062	6.01982	9.06855	6.08906	5.84131	4.61369	4.86057	3.64656	5.54473	4.59411	8.48726	5.85545
	PC(40:8)+H	236.69	223.691	260.821	199.918	210.018	204.432	168.212	208.316	292.965	224.101	256.593	207.255	256.864	411.152	126.195	206.869	136.601	111.003	146.92	215.395	175.17	142.781	125.704	115.963	99.1248	181.476	123.658	206.673	152.57
	PC(20:4/20:4)+H	7.0805	1.76184	1.26265	1.01657	0.673704	0.998491	0.938717	1.42781	1.92307	0.52264	1.48972	0.729896	1.95776	1.3586	0.765054	1.63135	1.3016	1.32414	1.68111	3.35846	1.20102	1.52867	1.11294	0.847971	0.828753	0.955985	0.789921	1.5029	1.67291
	PC(40:8p)+H	1.49849	1.72781	2.06235	1.52265	1.4483	1.48088	1.30373	1.45	1.91664	2.00163	1.96762	1.39811	1.5314	2.63637	0.592457	0.875231	0.546561	0.42561	0.639823	0.829343	0.664365	0.565003	0.464724	0.491343	0.396953	0.625936	0.496847	0.826242	0.615451
	PC(40:9)+H	17.0981	14.3388	18.4697	12.5209	16.4437	13.5008	11.4451	14.4605	19.5374	19.2183	16.1139	17.0781	17.4281	25.2421	3.66706	2.76408	4.75758	1.3824	2.12462	3.57636	2.2051	1.51115	1.92873	4.20057	1.3796	2.34114	1.45015	3.27285	4.24093
	PC(41:1)+H	0.322722	0.453383	0.281075	0.272037	0.28517	0.814487	0.357922	0.300658	0.398476	0.277112	0.337189	0.530925	0.890752	0.745377	0.387732	0.524827	0.364138	0.192627	0.420686	0.643449	0.528991	0.318677	0.345844	0.25891	0.175377	0.329054	0.220992	0.404085	0.188382
	PC(41:6)+H	16.43	13.3923	21.1583	13.3924	12.3898	10.3606	13.5993	12.9526	16.2995	19.3203	18.3641	11.5884	17.4622	33.2082	2.13817	3.66664	2.32266	1.95239	3.55018	4.40144	2.97689	2.22563	2.40935	1.811	1.35758	3.59209	1.83421	3.64395	2.69815
	PC(41:7)+H	2.28554	2.19407	3.4095	1.83091	1.83391	1.49505	1.7332	1.98455	2.76192	2.30497	2.42189	1.66966	2.39301	3.41806	0.382186	0.774454	0.449595	0.353154	0.545186	0.716464	0.441249	0.436522	0.369806	0.365815	0.306479	0.458806	0.332664	0.659802	0.504578
	PC(42:1)+H	3.87534	5.88843	4.05281	4.34368	5.19255	19.7742	6.59585	3.62605	4.45526	4.72665	3.89487	8.8038	9.88	14.4419	7.75125	10.3654	6.22475	2.46968	5.22137	7.78976	8.52699	4.93345	6.1784	3.08935	2.58947	5.75375	5.47699	7.83434	2.79808
	PC(42:10)+H	21.6657	20.9787	33.7547	21.5001	21.3116	13.3262	13.9131	18.3913	26.0364	23.8968	28.8797	15.9791	20.8558	33.5843	15.4452	26.9377	16.7359	11.3397	17.0113	18.0071	17.663	12.0931	11.4267	12.7718	10.8488	20.0559	13.9818	24.3513	19.0653
	PC(42:11)+H	3.35735	2.06573	2.70246	1.6356	2.30371	1.82394	1.53094	2.24157	3.17939	2.55474	2.11349	2.28351	2.73186	3.39277	0.175798	0.335902	0.280783	0.113782	0.263277	0.360417	0.247806	0.171733	0.145746	0.15075	0.138581	0.237431	0.140565	0.326112	0.223096
	PC(42:2)+H	0.702687	1.12936	0.828816	0.742864	1.07043	2.69027	1.20168	0.777133	0.991273	0.843902	0.854297	1.56686	2.15715	2.21167	1.19111	1.25189	1.01419	0.515175	0.98812	1.21969	1.44794	0.949925	0.940022	0.690064	0.532416	0.906012	0.776924	1.2573	0.572414
	PC(42:4)+H	0.128917	0.12878	0.188427	0.180014	0.178078	0.12276	0.226125	0.10779	0.146116	0.116776	0.105985	0.097239	0.113662	0.199453	0.280744	0.374838	0.20588	0.208011	0.293038	0.459433	0.351896	0.25823	0.235317	0.207731	0.174483	0.339664	0.27466	0.371731	0.199242
	PC(42:5)+H	0.399366	0.478857	0.413114	0.358029	0.309659	0.388464	0.368198	0.351167	0.363593	0.409217	0.427679	0.400889	0.48856	0.671669	0.812224	1.35172	0.706826	0.845935	1.03871	1.32098	1.37181	0.944529	1.00163	0.895186	0.701971	1.34861	1.00831	1.55205	0.902824
	PC(42:6)+H	2.77667	2.4959	3.37937	3.05906	2.16175	2.37611	2.75108	2.46018	2.63065	3.5592	3.28704	2.79465	3.30582	6.72528	3.53845	6.75526	3.88588	3.74565	5.17612	6.38886	6.56164	4.53313	4.20652	4.38038	3.05223	6.85976	4.02983	6.72328	4.40413
	PC(20:1/22:6)+H	1.89769	1.50823	1.59791	1.205	0.952485	1.02395	0.944153	0.83587	1.48961	1.10852	1.45239	1.10053	1.34262	2.19961	0.390188	0.90602	0.462965	0.382523	1.10985	0.978286	0.642361	1.14408	0.58578	0.494876	0.433627	0.635222	0.438413	0.991214	0.470025
	PC(42:7)+H	9.3341	4.98993	6.97149	3.93966	4.16644	3.31114	3.475	4.49068	5.81055	4.40954	5.63046	3.95965	5.36729	8.20315	1.52294	2.05318	1.63445	1.20791	2.05038	3.11262	2.13623	1.78989	1.38059	1.23451	1.0883	1.43457	1.21819	2.21051	1.37871
	PC(42:8)+H	1.48576	1.01198	1.26743	1.01418	0.630873	0.669601	0.771391	1.00578	1.09578	0.901052	1.67501	0.711768	1.43683	2.06426	1.17206	2.18288	1.44085	3.00608	2.87387	4.20776	2.23855	1.82456	1.96679	1.34683	1.10154	1.95086	1.34155	2.52635	3.00244
	PC(42:9)+H	9.35447	9.60806	11.9114	7.81781	8.52779	6.37079	6.98933	7.59449	10.9881	9.66406	10.1607	7.37993	8.5189	15.0841	4.73294	7.75374	5.67417	3.09683	4.62473	6.19057	6.20418	4.76071	3.2742	3.63883	2.79138	5.20749	4.16424	7.15979	4.57218
	PC(20:3/22:6)+H	19.4305	6.10013	5.79227	3.93294	3.23739	3.20716	3.22405	5.12377	6.5722	3.16354	6.53597	3.28054	7.17609	6.41986	2.09971	4.30977	2.83597	3.10448	4.67454	9.51705	3.79761	4.05721	3.19253	2.44832	2.13287	2.94486	2.22691	4.25378	4.1067
	PC(44:1)+H	0.305667	0.548465	0.465463	0.398572	0.515684	1.1748	0.589659	0.414145	0.43174	0.578889	0.543346	0.802855	0.859657	1.6265	0.692652	0.93759	0.608001	0.310024	0.595339	0.734639	0.958523	0.47954	0.498918	0.458827	0.345152	0.665449	0.370431	0.71466	0.296417
	PC(44:10)+H	3.59889	3.55757	5.03886	3.98065	3.26583	2.92927	2.40164	2.99678	3.90346	3.19711	6.18161	3.02934	4.59235	5.6404	4.6783	7.78714	6.2331	4.28302	6.83792	7.30708	5.96713	4.37892	4.24727	4.22176	3.28305	5.29771	4.52658	8.86411	6.16005
	PC(44:11)+H	6.30942	6.1997	8.07894	4.35566	8.05236	5.22067	4.20633	6.3291	8.00019	6.9864	5.72076	6.44571	8.91343	12.679	1.9029	2.85562	2.24936	0.884861	2.33722	2.47207	2.16023	1.47433	1.45751	1.43186	1.15167	2.37171	1.76029	3.14983	1.90163
	PC(44:12)+H	9.14139	9.34565	20.586	9.28131	14.5162	6.56488	6.36575	9.74968	14.1326	16.9143	14.7964	9.88854	11.6063	21.742	1.66087	3.11588	1.75235	0.763758	1.59247	1.68885	1.97653	1.1315	1.01691	1.04324	1.01078	2.01789	1.25237	2.24377	1.47658
	PC(44:2)+H	0.189352	0.236543	0.211839	0.194541	0.239932	0.494479	0.231895	0.188697	0.208432	0.230927	0.200926	0.283092	0.367917	0.579767	0.248489	0.341055	0.225851	0.100194	0.186565	0.282524	0.299744	0.188111	0.219223	0.136475	0.119877	0.221878	0.176725	0.295686	0.114516
	PC(44:4)+H	0.0481297	0.134049	0.0796151	0.0845067	0.0917073	0.459449	0.136063	0.08253	0.0829447	0.0974946	0.0843199	0.212016	0.250632	0.2645	0.234393	0.290749	0.168135	0.0957616	0.175166	0.159786	0.239386	0.131953	0.166057	0.105963	0.0842548	0.201768	0.155889	0.241541	0.0807278
	total	11459	7271	7330.09	5453	5179.6	5253.39	5013.38	5978.68	7799.31	5354.61	7349.64	5309.61	7685.4	9636.05	4561.67	7614.18	5753.86	5837.51	6395.82	11165.1	6743.75	6644.86	5608.22	5013.38	4113.71	5625.86	4679.07	8312.54	6569.23

## Sheet: PE
	sample ID	Chow Veh							Chow p053							HFD Veh							HFD + p053
	Cage	5.4	5.3	5.2	5.1	3.4	3.3	3.2	10.4	10.3	10.2	10.1	8.4	8.3	8.2	4.2	4.3	4.4		9.2	9.3	9.4	7.4	7.3	7.2	7.1	2.4	2.3	2.2	2.1
2nmol IS	LipidIon	Area[c-1]	Area[c-2]	Area[c-3]	Area[c-4]	Area[c-5]	Area[c-6]	Area[c-7]	Area[s1-1]	Area[s1-2]	Area[s1-3]	Area[s1-4]	Area[s1-5]	Area[s1-6]	Area[s1-7]	Area[s3-2]	Area[s3-3]	Area[s3-4]	Area[s3-5]	Area[s3-6]	Area[s3-7]	Area[s3-8]	Area[s4-1]	Area[s4-2]	Area[s4-3]	Area[s4-4]	Area[s4-5]	Area[s4-6]	Area[s4-7]	Area[s4-8]
	PE(17:0/17:0)+H	6.45574e+07	2.02261e+08	2.20649e+08	2.98706e+08	3.33828e+08	3.01764e+08	3.2618e+08	1.78555e+08	1.79419e+08	3.35969e+08	1.82574e+08	3.40771e+08	1.69574e+08	1.13057e+08	3.4032e+08	1.11408e+08	3.30408e+08	2.47376e+08	2.37126e+08	5.0985e+07	2.18046e+08	1.86368e+08	2.20552e+08	3.05985e+08	2.82995e+08	3.44749e+08	3.01665e+08	9.41024e+07	2.27995e+08
	PE(16:0/16:0)+H	3.68898e+06	2.44644e+07	3.49003e+07	3.75084e+07	4.29953e+07	2.16614e+07	2.49335e+07	1.51308e+07	1.19732e+07	5.40911e+07	1.58397e+07	1.86071e+07	1.26255e+07	2.84281e+07	2.04101e+07	3.69517e+07	1.68443e+07	1.39589e+07	1.47705e+07	1.7489e+07	1.60533e+07	1.3342e+07	1.51198e+07	1.60934e+07	3.14213e+07	1.55115e+07	1.98444e+07	2.38368e+07	2.94234e+07
	PE(16:0p/16:0)+H	3.17951e+06	9.60443e+06	1.12148e+07	1.42254e+07	1.54153e+07	1.55532e+07	1.67037e+07	1.01454e+07	8.29816e+06	2.27392e+07	1.11203e+07	1.50213e+07	9.35904e+06	1.99568e+07	2.64825e+07	2.19244e+07	1.95962e+07	1.91676e+07	1.41473e+07	1.0879e+07	2.43209e+07	1.62322e+07	1.82359e+07	2.05394e+07	2.32085e+07	2.38577e+07	2.53871e+07	2.0423e+07	1.69972e+07
	PE(16:0/16:1)+H	1.02687e+07	2.859e+07	3.13435e+07	4.01246e+07	4.32852e+07	3.89967e+07	4.46483e+07	2.88083e+07	2.47056e+07	5.02449e+07	2.77098e+07	3.26158e+07	2.55906e+07	4.95707e+07	3.8471e+07	3.306e+07	3.45006e+07	3.00597e+07	2.26501e+07	1.49704e+07	2.45011e+07	2.58152e+07	2.8538e+07	2.91969e+07	3.16546e+07	2.30206e+07	3.67684e+07	3.20823e+07	3.10896e+07
	PE(18:1p/14:0)+H	4.65854e+06	1.32246e+07	1.24093e+07	1.30306e+07	1.34288e+07	1.55069e+07	1.48601e+07	9.1843e+06	7.44257e+06	1.44564e+07	1.12554e+07	1.52055e+07	9.7689e+06	1.28446e+07	1.49265e+07	1.32516e+07	1.72709e+07	1.39442e+07	1.14271e+07	9.68101e+06	1.45685e+07	1.29762e+07	1.3081e+07	1.2594e+07	1.42486e+07	1.40349e+07	1.56803e+07	1.43287e+07	1.42534e+07
	PE(16:1/16:1)+H	1.03556e+06	3.27771e+06	1.67615e+06	5.87405e+06	6.48414e+06	2.22133e+06	5.82461e+06	2.47794e+06	3.17333e+06	8.46953e+06	3.58632e+06	6.04964e+06	2.97948e+06	5.62749e+06	5.47776e+06	4.36481e+06	5.11651e+06	4.0649e+06	2.93504e+06	2.20185e+06	4.46388e+06	3.73465e+06	4.52989e+06	3.2229e+06	4.49244e+06	5.8876e+06	5.21799e+06	4.83499e+06	5.09345e+06
	PE(18:1p/15:0)+H	829480	3.7807e+06	3.21734e+06	4.1079e+06	4.94917e+06	5.70327e+06	5.34718e+06	3.3148e+06	3.45231e+06	6.23996e+06	2.93174e+06	4.91528e+06	3.55425e+06	4.97763e+06	3.36239e+06	2.4908e+06	3.00147e+06	3.16296e+06	1.95235e+06	1.88662e+06	2.75611e+06	3.06959e+06	2.57423e+06	2.76445e+06	3.16345e+06	2.40954e+06	2.7084e+06	3.12966e+06	2.28942e+06
	PE(18:0p/16:0)+H	3.99377e+06	1.33472e+07	1.50581e+07	1.95976e+07	2.12444e+07	2.17004e+07	2.19879e+07	1.43279e+07	1.33246e+07	2.99385e+07	1.57447e+07	2.29697e+07	1.41185e+07	2.60231e+07	4.54146e+07	4.00698e+07	2.94573e+07	3.23687e+07	2.46207e+07	2.1615e+07	3.92935e+07	2.5836e+07	3.43075e+07	3.65887e+07	3.83581e+07	4.55003e+07	5.01242e+07	3.80475e+07	3.1453e+07
	PE(16:0/18:1)+H	3.8314e+07	1.36523e+08	1.47979e+08	1.69426e+08	2.26319e+08	2.44625e+08	2.17961e+08	1.3564e+08	1.23199e+08	2.46676e+08	1.47422e+08	2.27427e+08	1.34791e+08	2.5166e+08	1.89553e+08	1.72001e+08	1.77106e+08	1.3118e+08	1.29912e+08	8.99035e+07	1.72449e+08	1.3024e+08	1.54446e+08	1.49658e+08	1.51872e+08	1.65142e+08	1.81925e+08	1.62379e+08	1.26164e+08
	PE(18:1p/16:0)+H	6.72975e+07	2.42205e+08	2.11363e+08	2.64864e+08	3.78038e+08	4.51653e+08	3.77351e+08	2.3437e+08	2.08158e+08	4.25372e+08	2.26941e+08	3.93569e+08	2.45408e+08	4.07982e+08	3.91477e+08	3.41361e+08	3.30102e+08	2.17807e+08	2.4083e+08	1.71716e+08	3.38196e+08	2.50964e+08	2.90945e+08	2.93755e+08	2.92886e+08	3.36556e+08	3.4704e+08	3.01962e+08	2.18408e+08
	PE(16:0/18:2)+H	3.99331e+07	1.03023e+08	9.10336e+07	1.10229e+08	1.34619e+08	1.6646e+08	1.5631e+08	9.70641e+07	9.04307e+07	1.51193e+08	8.66987e+07	1.4687e+08	9.96471e+07	1.60844e+08	1.7067e+08	1.47266e+08	1.86943e+08	1.53376e+08	1.34187e+08	1.24226e+08	1.86657e+08	1.85659e+08	1.93111e+08	1.63234e+08	1.88124e+08	1.98991e+08	1.85251e+08	1.462e+08	1.4701e+08
	PE(18:1p/16:1)+H	1.54593e+07	9.08926e+06	5.31564e+06	4.87228e+06	6.71689e+06	1.07235e+07	1.25842e+07	4.22894e+06	2.95514e+07	5.2071e+06	3.12715e+07	6.19715e+06	3.37361e+07	5.7906e+06	6.25268e+06	3.85319e+06	7.00492e+06	5.5119e+06	4.0621e+07	3.76415e+07	7.54038e+06	7.08917e+06	5.58779e+06	5.13593e+06	4.5673e+07	4.35947e+07	5.40957e+06	3.55314e+06	4.6572e+06
	PE(16:1/18:2)+H	3.20289e+06	1.02676e+07	1.05226e+07	1.13614e+07	1.53385e+07	2.07444e+07	1.7648e+07	8.63482e+06	8.54168e+06	1.94642e+07	9.30172e+06	1.66576e+07	8.80203e+06	1.82712e+07	1.62606e+07	1.44146e+07	1.89979e+07	1.38992e+07	1.04945e+07	8.04711e+06	1.69212e+07	1.53514e+07	1.43979e+07	1.37422e+07	1.66141e+07	1.80504e+07	1.77264e+07	1.37157e+07	1.53856e+07
	PE(14:0/20:4)+H	397296	1.52738e+06	2.80254e+06	3.53315e+06	2.95116e+06	1.99824e+06	3.12187e+06	1.51434e+06	1.29835e+06	3.45249e+06	2.9198e+06	2.90863e+06	1.37091e+06	2.58267e+06	6.99166e+06	5.49045e+06	6.58869e+06	5.53551e+06	3.82113e+06	2.85551e+06	6.25399e+06	4.18035e+06	4.83603e+06	5.91287e+06	6.6452e+06	6.65354e+06	7.10553e+06	5.80244e+06	5.12787e+06
	PE(18:1p/17:1)+H	1.52679e+06	5.58604e+06	5.23574e+06	5.18857e+06	7.90143e+06	1.19109e+07	9.19694e+06	5.74855e+06	5.25119e+06	9.00713e+06	4.80921e+06	9.77151e+06	6.49456e+06	9.54642e+06	8.37038e+06	6.98092e+06	7.36564e+06	4.35098e+06	5.48902e+06	4.03538e+06	7.0749e+06	5.896e+06	6.86512e+06	6.30569e+06	5.24263e+06	6.59415e+06	6.47064e+06	6.00632e+06	3.83756e+06
	PE(18:0/18:1)+H	2.58031e+07	8.73024e+07	8.52181e+07	1.01837e+08	1.49614e+08	2.05497e+08	1.52842e+08	9.35226e+07	7.87361e+07	1.69419e+08	8.77142e+07	1.60681e+08	9.16511e+07	1.71311e+08	1.68076e+08	1.46171e+08	1.53647e+08	8.26651e+07	9.85342e+07	6.51368e+07	1.44948e+08	1.01439e+08	1.24245e+08	1.12844e+08	1.12605e+08	1.62493e+08	1.52843e+08	1.29125e+08	8.16881e+07
	PE(18:0p/18:1)+H	3.77709e+07	1.57237e+08	1.18456e+08	1.63078e+08	2.19053e+08	4.58063e+08	2.77779e+08	1.3758e+08	1.23658e+08	2.09489e+08	1.21247e+08	3.00295e+08	1.9882e+08	2.8606e+08	3.29059e+08	2.57454e+08	2.43808e+08	1.10184e+08	1.75515e+08	1.12829e+08	2.58281e+08	1.51209e+08	2.07737e+08	1.76105e+08	1.6977e+08	2.51515e+08	2.27032e+08	1.99658e+08	1.10236e+08
	PE(18:1/18:1)+H	7.35391e+07	2.35381e+08	1.86e+08	2.54517e+08	3.03104e+08	4.14767e+08	3.60266e+08	2.40666e+08	2.05257e+08	3.83948e+08	2.02652e+08	3.74912e+08	2.2243e+08	4.2715e+08	5.97277e+08	5.95621e+08	6.12845e+08	4.93255e+08	4.45266e+08	4.05311e+08	6.94807e+08	6.05978e+08	6.73905e+08	6.10704e+08	6.2569e+08	8.5557e+08	6.57712e+08	5.59056e+08	4.95122e+08
	PE(18:1p/18:1)+H	7.02359e+07	2.77279e+08	2.14272e+08	2.72792e+08	4.1347e+08	7.19673e+08	4.62503e+08	2.55028e+08	2.42446e+08	3.83077e+08	2.25663e+08	5.09236e+08	3.92823e+08	4.93435e+08	5.42583e+08	4.4571e+08	4.82539e+08	1.52189e+08	3.42731e+08	1.59525e+08	4.69672e+08	2.13725e+08	2.99439e+08	2.73536e+08	2.18072e+08	3.38605e+08	2.93092e+08	2.7717e+08	1.57816e+08
	PE(18:1/18:2)+H	2.90787e+07	7.18273e+07	6.67525e+07	7.72664e+07	1.06651e+08	1.34856e+08	1.19075e+08	7.90982e+07	6.99979e+07	1.10558e+08	6.00039e+07	1.11582e+08	7.58602e+07	1.22078e+08	1.39913e+08	1.34213e+08	1.63984e+08	1.06698e+08	1.04732e+08	8.41496e+07	1.46647e+08	1.47379e+08	1.46626e+08	1.29809e+08	1.4841e+08	2.03389e+08	1.56823e+08	1.26357e+08	1.07716e+08
	PE(16:0/20:3)+H	8.20178e+06	1.95598e+07	1.57525e+07	2.00719e+07	2.35391e+07	2.82479e+07	2.6294e+07	1.98034e+07	1.85318e+07	2.6835e+07	1.72786e+07	2.80506e+07	1.60039e+07	2.61166e+07	3.95419e+07	3.26833e+07	3.39471e+07	2.93582e+07	2.44903e+07	2.40125e+07	4.02875e+07	3.66455e+07	3.15331e+07	3.01002e+07	3.83413e+07	3.13352e+07	3.57159e+07	2.96765e+07	2.45341e+07
	PE(18:1p/18:2)+H	1.51945e+07	3.86596e+07	3.20143e+07	3.59259e+07	4.26299e+07	6.81454e+07	5.00281e+07	3.74333e+07	3.63819e+07	5.16004e+07	3.07976e+07	5.641e+07	3.92373e+07	4.66891e+07	5.67819e+07	5.0749e+07	4.95516e+07	4.41472e+07	3.38135e+07	3.77377e+07	5.42807e+07	4.72541e+07	5.02477e+07	4.64567e+07	4.5819e+07	4.79244e+07	5.26632e+07	4.53307e+07	3.45693e+07
	PE(18:2/18:2)+H	4.5146e+06	5.55357e+06	3.20914e+06	5.55923e+06	4.978e+06	1.26409e+07	7.1604e+06	5.34327e+06	5.3442e+06	7.62752e+06	3.89654e+06	6.80433e+06	6.15029e+06	9.26693e+06	1.22227e+07	12432417	1.09813e+07	1.2021e+07	8.14662e+06	8.73395e+06	13763646	1.70965e+07	1.54067e+07	9.85571e+06	1.30685e+07	15407933	1.42915e+07	1.23572e+07	1.10628e+07
	PE(16:0/20:4)+H	8.88779e+07	2.6158e+08	2.87971e+08	3.72299e+08	3.68663e+08	3.33955e+08	3.97505e+08	2.36379e+08	2.18753e+08	4.28319e+08	3.06665e+08	3.49081e+08	2.09073e+08	3.96934e+08	8.21896e+08	7.23136e+08	7.93084e+08	5.81475e+08	5.10283e+08	4.28318e+08	7.12707e+08	5.60995e+08	6.37776e+08	6.79762e+08	7.51936e+08	7.41906e+08	7.52082e+08	7.1392e+08	5.11208e+08
	PE(16:0p/20:4)+H	5.15277e+07	1.32594e+08	1.22884e+08	1.36808e+08	1.64039e+08	1.78077e+08	1.64448e+08	1.39557e+08	1.21239e+08	1.55085e+08	1.34799e+08	1.52655e+08	1.17372e+08	1.29436e+08	2.31811e+08	2.28102e+08	2.42708e+08	2.11793e+08	1.61181e+08	1.77005e+08	2.51494e+08	2.43443e+08	2.162e+08	2.10667e+08	2.27754e+08	2.25579e+08	2.50864e+08	2.39795e+08	1.98726e+08
	PE(16:1/20:4)+H	3.79909e+06	8.60188e+06	1.24201e+07	1.38792e+07	1.6963e+07	1.77518e+07	1.67934e+07	7.59352e+06	7.009e+06	2.11414e+07	1.28912e+07	1.56366e+07	8.59344e+06	1.736e+07	2.05947e+07	2.07379e+07	2.58757e+07	1.45083e+07	1.31201e+07	1.0601e+07	2.26469e+07	1.612e+07	1.59972e+07	1.75951e+07	2.11166e+07	2.21246e+07	2.2762e+07	1.95187e+07	1.68436e+07
	PE(14:0/22:6)+H	1.31013e+07	3.67104e+07	7.41132e+07	7.30769e+07	8.82284e+07	5.49926e+07	6.38157e+07	4.09981e+07	3.6533e+07	1.05874e+08	6.35986e+07	7.78049e+07	3.80291e+07	7.79242e+07	6.12746e+07	6.14392e+07	6.7463e+07	3.78338e+07	3.57135e+07	2.45325e+07	5.26148e+07	3.6006e+07	4.49362e+07	4.62291e+07	5.44519e+07	5.85284e+07	6.14001e+07	5.64682e+07	5.26025e+07
	PE(18:0p/19:1)+H	280008	1.61769e+06	1.2648e+06	2.0273e+06	2.92595e+06	4.41547e+06	2.89871e+06	2.31372e+06	1.26028e+06	2.83276e+06	1.50973e+06	3.13323e+06	1.78989e+06	2.8243e+06	2.96181e+06	2.68539e+06	1.83113e+06	1.17179e+06	1.50496e+06	914490	2.55333e+06	1.42265e+06	2.18396e+06	2.00597e+06	2.01985e+06	2.73196e+06	2.62478e+06	2.34691e+06	1.22113e+06
	PE(20:0/18:1)+H	1.82037e+06	7.78931e+06	6.49423e+06	8.0786e+06	1.25806e+07	1.87662e+07	1.38318e+07	7.28604e+06	7.0057e+06	1.51361e+07	6.9669e+06	1.65342e+07	8.62631e+06	1.57394e+07	1.73186e+07	1.53152e+07	1.51782e+07	7.89752e+06	1.00839e+07	6.27901e+06	1.48855e+07	9.86836e+06	1.20865e+07	1.1003e+07	1.16603e+07	1.83553e+07	1.60847e+07	1.37181e+07	7.54305e+06
	PE(20:1/18:1)+H	2.47767e+06	1.10953e+07	1.02655e+07	1.22516e+07	1.78346e+07	1.98957e+07	1.90159e+07	9.42445e+06	1.02722e+07	2.03115e+07	1.00092e+07	1.91339e+07	1.04734e+07	1.58564e+07	2.65967e+07	2.29357e+07	2.51495e+07	1.49708e+07	1.69837e+07	1.09471e+07	2.16761e+07	1.7322e+07	1.98802e+07	1.9684e+07	2.06799e+07	2.60935e+07	2.553e+07	2.24387e+07	1.52969e+07
	PE(18:0/20:3)+H	1.15595e+07	4.16481e+07	3.31541e+07	4.67447e+07	6.0845e+07	6.96382e+07	6.50585e+07	4.05212e+07	3.55969e+07	7.42865e+07	3.61053e+07	6.63113e+07	3.50738e+07	6.84573e+07	1.17158e+08	9.18147e+07	9.99685e+07	6.84576e+07	6.4722e+07	6.05352e+07	1.11794e+08	9.37556e+07	9.53133e+07	9.4888e+07	1.03197e+08	1.19069e+08	1.19859e+08	9.88659e+07	6.01214e+07
	PE(16:0/22:4)+H	3.27575e+06	2.30597e+07	1.801e+07	1.3944e+07	1.69924e+07	1.71526e+07	1.8059e+07	3.7311e+06	9.84523e+06	1.73096e+07	1.53216e+07	1.55907e+07	9.08942e+06	1.17752e+07	9.32659e+07	9.45931e+07	1.03601e+08	1.24756e+08	7.49673e+07	5.88732e+07	8.51435e+07	8.46434e+07	7.46187e+07	1.00087e+08	1.17408e+08	9.10583e+07	1.05107e+08	7.7818e+07	8.70193e+07
	PE(18:0/20:4)+H	2.36347e+08	8.39642e+08	8.51522e+08	1.16275e+09	1.11644e+09	1.20998e+09	1.20019e+09	7.83722e+08	7.01582e+08	1.52293e+09	9.94451e+08	1.19456e+09	7.35041e+08	1.32783e+09	2.68341e+09	2.3276e+09	2.48496e+09	1.91666e+09	1.98926e+09	1.53814e+09	2.73333e+09	2.01267e+09	2.31633e+09	2.46949e+09	2.41928e+09	3.01325e+09	2.69147e+09	2.46314e+09	1.84627e+09
	PE(16:0p/22:4)+H	1.61918e+07	3.88124e+07	4.97582e+07	4.2477e+07	4.90669e+07	5.71015e+07	5.31305e+07	4.02023e+07	2.71225e+07	5.02253e+07	3.6938e+07	6.5493e+07	3.22625e+07	8.31276e+07	2.20003e+08	1.93553e+08	1.88998e+08	2.04661e+08	1.4936e+08	1.1937e+08	2.34781e+08	1.66227e+08	1.9436e+08	2.21888e+08	1.99377e+08	2.25054e+08	2.29961e+08	1.92579e+08	1.39341e+08
	PE(18:0p/20:4)+H	2.52127e+07	9.67527e+07	9.06969e+07	1.1649e+08	1.41117e+08	1.50394e+08	1.57159e+08	9.68844e+07	8.56586e+07	1.66343e+08	1.03973e+08	1.4402e+08	8.61783e+07	1.3613e+08	3.78392e+08	3.4388e+08	3.40491e+08	2.68429e+08	2.8205e+08	1.99085e+08	3.45361e+08	2.81179e+08	3.10848e+08	3.22022e+08	3.09985e+08	3.93621e+08	3.91736e+08	3.40376e+08	2.42605e+08
	PE(16:0/22:5)+H	6.28964e+07	1.55857e+08	1.6519e+08	2.39895e+08	2.40513e+08	2.36553e+08	2.42307e+08	1.78239e+08	1.5699e+08	2.76551e+08	2.03137e+08	2.68284e+08	1.6777e+08	2.28495e+08	7.57587e+08	6.72434e+08	7.39093e+08	8.64145e+08	5.22059e+08	4.1374e+08	6.69986e+08	4.53631e+08	6.16571e+08	7.28533e+08	6.43296e+08	7.32667e+08	8.13171e+08	7.52674e+08	7.03933e+08
	PE(38:5)+H	8.15292e+06	1.02647e+07	2.70601e+07	1.6508e+07	3.13842e+07	1.69046e+07	2.04027e+07	2.2592e+07	1.69093e+07	3.49401e+07	2.80888e+07	1.40061e+07	9.43845e+06	2.86011e+07	2.50814e+07	2.52507e+07	2.59045e+07	2.3557e+07	2.25614e+07	2.42447e+07	2.57519e+07	3.54613e+07	2.89746e+07	2.71122e+07	3.7092e+07	3.24904e+07	2.71097e+07	2.61608e+07	2.56147e+07
	PE(16:0p/22:5)+H	1.06209e+08	2.23003e+08	1.97898e+08	1.77715e+08	2.49449e+08	2.96741e+08	2.81908e+08	2.25979e+08	1.93788e+08	2.44441e+08	1.71284e+08	2.63856e+08	1.85863e+08	2.59359e+08	4.1082e+08	3.96018e+08	4.38397e+08	3.32541e+08	3.30188e+08	3.07404e+08	4.27177e+08	3.87795e+08	4.13119e+08	4.17216e+08	3.99898e+08	4.15059e+08	4.23773e+08	3.90931e+08	2.99144e+08
	PE(18:2/20:4)+H	1.03819e+07	3.53022e+07	3.32629e+07	4.42104e+07	5.24827e+07	4.92475e+07	5.05604e+07	3.37201e+07	2.65268e+07	5.54556e+07	3.8573e+07	4.35845e+07	3.2844e+07	5.41946e+07	1.21967e+08	1.0622e+08	1.12639e+08	7.98547e+07	7.04338e+07	6.00734e+07	1.15772e+08	9.49867e+07	1.02424e+08	1.02887e+08	1.13621e+08	1.4905e+08	1.10641e+08	1.07946e+08	8.34779e+07
	PE(16:0/22:6)+H	1.59074e+09	2.03923e+09	2.38405e+09	2.24126e+09	2.59285e+09	2.07679e+09	2.33994e+09	2.44945e+09	2.30906e+09	2.56988e+09	2.36148e+09	2.46851e+09	2.15652e+09	2.67256e+09	1.50236e+09	1.5892e+09	1.59289e+09	1.12067e+09	1.37848e+09	1.16224e+09	1.4193e+09	1.31747e+09	1.38406e+09	1.32907e+09	1.40334e+09	1.44288e+09	1.40502e+09	1.47435e+09	1.45016e+09
	PE(16:0p/22:6)+H	9.81432e+08	2.45842e+09	2.54895e+09	2.81565e+09	2.93557e+09	2.78351e+09	2.88633e+09	2.22938e+09	2.16281e+09	3.27224e+09	2.32962e+09	2.98434e+09	2.01441e+09	3.05536e+09	2.81252e+09	2.61403e+09	2.62142e+09	2.04886e+09	2.10719e+09	1.74086e+09	2.49233e+09	2.04563e+09	2.23411e+09	2.41152e+09	2.45099e+09	2.54753e+09	2.60813e+09	2.30578e+09	2.04059e+09
	PE(16:1/22:6)+H	6.90569e+07	1.84647e+08	2.84284e+08	2.9485e+08	4.01327e+08	2.74225e+08	3e+08	2.04437e+08	1.5491e+08	3.68513e+08	2.92501e+08	3.52101e+08	1.99912e+08	3.78501e+08	1.78909e+08	1.90219e+08	1.88655e+08	1.01256e+08	9.68006e+07	7.14993e+07	1.52825e+08	1.03373e+08	1.19652e+08	1.3424e+08	1.40461e+08	1.67052e+08	1.49615e+08	1.485e+08	1.51909e+08
	PE(17:0/22:5)+H	2.6965e+06	9.06955e+06	1.06574e+07	1.29284e+07	1.35652e+07	1.46701e+07	1.30376e+07	8.93184e+06	1.05468e+07	1.99805e+07	1.20866e+07	1.48051e+07	8.55038e+06	1.44979e+07	1.78404e+07	1.61425e+07	1.36675e+07	1.98747e+07	1.11387e+07	8.8732e+06	1.53141e+07	9.89554e+06	1.31638e+07	1.68651e+07	1.36852e+07	1.88912e+07	1.96165e+07	1.69647e+07	1.48765e+07
	PE(17:0/22:6)+H	6.99188e+07	2.00287e+08	2.03469e+08	2.00608e+08	2.85577e+08	2.35349e+08	2.27236e+08	1.95723e+08	2.1102e+08	2.96657e+08	1.92908e+08	2.70041e+08	1.92126e+08	2.75169e+08	1.07869e+08	1.04861e+08	1.03911e+08	77423251	8.37474e+07	6.05316e+07	1.03426e+08	7.84738e+07	8.47145e+07	8.87998e+07	9.85734e+07	1.14115e+08	1.03484e+08	1.02407e+08	7.84254e+07
	PE(17:1/22:6)+H	1.25914e+07	3.17658e+07	4.12362e+07	3.49136e+07	5.22049e+07	4.22759e+07	4.71276e+07	3.32414e+07	3.51219e+07	4.84753e+07	3.53059e+07	4.7098e+07	3.14244e+07	4.86805e+07	2.58747e+07	2.70647e+07	2.51323e+07	1.54898e+07	1.78484e+07	1.30858e+07	2.22324e+07	1.69337e+07	1.94885e+07	1.94296e+07	2.10093e+07	2.35771e+07	2.21729e+07	2.50149e+07	1.8514e+07
	PE(18:1/22:0)+H	519274	2.37085e+06	1.76453e+06	2.49321e+06	3.36117e+06	1.16801e+07	4.76594e+06	2.00811e+06	1.83394e+06	3.2351e+06	1.77152e+06	7.01222e+06	3.67378e+06	5.8126e+06	6.37379e+06	3.97637e+06	3.9928e+06	1.4472e+06	2.7383e+06	1.86593e+06	4.68592e+06	2.1197e+06	3.35284e+06	2.21251e+06	2.03402e+06	3.89357e+06	3.25733e+06	2.56284e+06	1.23351e+06
	PE(18:0/22:4)+H	4.64822e+06	2.3156e+07	1.69653e+07	2.72854e+07	3.01922e+07	4.34283e+07	3.39006e+07	2.56206e+07	1.73894e+07	3.75089e+07	2.37956e+07	3.23065e+07	2.0256e+07	3.40229e+07	2.57131e+08	2.26446e+08	2.52575e+08	2.13182e+08	1.615e+08	1.22459e+08	2.59414e+08	2.03124e+08	2.32852e+08	2.63065e+08	2.35768e+08	3.03876e+08	3.07679e+08	2.26267e+08	1.57815e+08
	PE(18:0p/22:4)+H	3.28951e+06	1.52517e+07	1.16979e+07	1.97637e+07	1.84234e+07	3.33158e+07	2.36145e+07	1.3222e+07	1.09925e+07	2.17469e+07	1.41812e+07	2.29828e+07	1.38302e+07	2.24339e+07	1.64875e+08	1.41687e+08	1.43848e+08	1.15925e+08	9.63148e+07	7.59718e+07	1.53201e+08	1.04731e+08	1.3127e+08	1.40226e+08	1.26826e+08	1.82794e+08	1.89648e+08	1.35964e+08	8.10958e+07
	PE(20:0p/20:4)+H	1.98309e+06	7.40329e+06	7.90742e+06	1.18252e+07	9.53299e+06	1.07557e+07	1.23738e+07	7.14695e+06	7.78628e+06	1.53156e+07	9.41985e+06	1.15019e+07	5.9659e+06	1.13318e+07	2.99666e+07	2.35848e+07	2.50647e+07	1.87923e+07	1.60211e+07	1.26299e+07	2.38312e+07	2.00099e+07	2.02788e+07	2.19239e+07	2.45103e+07	2.80171e+07	2.95143e+07	2.27448e+07	1.74525e+07
	PE(18:0/22:5)+H	9.87312e+07	3.4015e+08	4.4946e+08	5.94531e+08	5.87128e+08	6.21998e+08	6.2434e+08	3.83231e+08	3.43545e+08	9.08993e+08	5.39116e+08	6.1032e+08	3.6688e+08	6.74429e+08	1.89638e+09	1.76342e+09	1.60879e+09	2.04155e+09	1.41221e+09	9.30544e+08	1.77157e+09	1.18647e+09	1.62801e+09	2.02576e+09	1.53936e+09	2.32286e+09	2.16996e+09	1.85354e+09	1.68824e+09
	PE(18:0p/22:5)+H	2.97691e+07	1.03913e+08	7.29884e+07	9.30041e+07	1.51831e+08	1.71783e+08	1.79319e+08	1.02333e+08	9.62971e+07	1.60901e+08	6.65066e+07	1.55437e+08	8.26094e+07	1.534e+08	3.62727e+08	3.31493e+08	3.57445e+08	2.15157e+08	2.51847e+08	1.93094e+08	3.30826e+08	2.43687e+08	3.33373e+08	3.34533e+08	2.90933e+08	3.84327e+08	3.97026e+08	3.06631e+08	1.95025e+08
	PE(18:0p/22:5)+H	6.87727e+06	2.46372e+07	2.7644e+07	4.25263e+07	3.88888e+07	4.98827e+07	4.57666e+07	2.50121e+07	2.32161e+07	6.06892e+07	3.19236e+07	4.19693e+07	2.07652e+07	3.77455e+07	2.47012e+08	2.00678e+08	2.01782e+08	2.57025e+08	1.49287e+08	1.07301e+08	2.00382e+08	1.17098e+08	1.79807e+08	2.33872e+08	1.7457e+08	2.56023e+08	2.88622e+08	2.03197e+08	1.64749e+08
	PE(18:1/22:5)+H	3.82192e+07	1.30963e+08	9.64074e+07	1.18204e+08	2.12071e+08	5.97155e+07	1.32968e+08	6.25567e+07	1.51064e+08	1.91991e+08	9.34978e+07	2.04486e+08	1.60912e+08	1.87514e+08	1.43491e+08	1.61673e+08	1.62458e+08	1.95335e+08	1.34175e+08	1.41713e+08	1.40591e+08	1.04634e+08	1.45541e+08	1.65894e+08	1.41721e+08	1.87499e+08	1.3804e+08	1.96605e+08	1.34327e+08
	PE(18:0/22:6)+H	2.38296e+09	4.23267e+09	4.49919e+09	4.59039e+09	4.99468e+09	4.54509e+09	4.65086e+09	4.56655e+09	4.97933e+09	5.83616e+09	5.96847e+09	5.08443e+09	4.59351e+09	6.53274e+09	6.34997e+09	4.84893e+09	4.51825e+09	4.021e+09	4.28798e+09	3.92866e+09	4.93267e+09	4.04014e+09	4.34807e+09	5.35409e+09	5.65859e+09	5.64632e+09	4.52952e+09	4.63531e+09	4.25655e+09
	PE(18:1p/22:5)+H	2.85075e+07	6.61645e+07	4.65444e+07	5.58403e+07	7.28585e+07	7.45335e+07	8.47975e+07	6.52292e+07	6.55227e+07	6.8451e+07	3.90567e+07	8.10511e+07	5.68737e+07	7.35654e+07	8.6118e+07	7.97599e+07	8.09133e+07	5.32087e+07	6.55283e+07	4.22904e+07	6.74574e+07	6.08707e+07	6.11006e+07	7.02958e+07	8.28333e+07	7.76977e+07	7.60794e+07	6.37106e+07	3.94967e+07
	PE(18:0p/22:6)+H	3.46348e+08	1.0689e+09	1.20314e+09	1.36144e+09	1.51764e+09	1.5066e+09	1.55145e+09	1.11601e+09	1.08098e+09	1.87734e+09	1.17636e+09	1.63099e+09	9.47505e+08	1.53108e+09	1.87868e+09	1.84036e+09	1.77342e+09	1.31588e+09	1.40328e+09	1.14246e+09	1.65896e+09	1.24047e+09	1.58281e+09	1.67919e+09	1.56392e+09	1.89399e+09	1.92896e+09	1.63236e+09	1.26789e+09
	PE(18:1p/22:6)+H	4.06348e+08	1.26005e+09	1.2766e+09	1.41127e+09	1.58253e+09	1.52124e+09	1.4966e+09	1.2315e+09	1.13839e+09	1.9177e+09	1.23875e+09	1.54496e+09	9.39913e+08	1.54887e+09	1.0543e+09	9.28244e+08	9.07856e+08	6.35021e+08	7.02215e+08	5.30579e+08	8.88086e+08	6.61611e+08	6.63075e+08	8.18169e+08	8.62542e+08	9.34736e+08	9.52164e+08	8.22419e+08	6.59669e+08
	PE(18:2/22:6)+H	2.77643e+08	8.56017e+08	9.86261e+08	1.05627e+09	1.51136e+09	1.33624e+09	1.29189e+09	9.49453e+08	9.29312e+08	1.69756e+09	9.38823e+08	1.38639e+09	8.95476e+08	1.51336e+09	1.20786e+09	1.11472e+09	1.09393e+09	6.70973e+08	7.5271e+08	5.59707e+08	1.1006e+09	8.54665e+08	8.9924e+08	9.63506e+08	1.04809e+09	1.31022e+09	1.11998e+09	1.02028e+09	7.97884e+08
	PE(18:3/22:6)+H	1.76588e+07	5.509e+07	8.16608e+07	7.93143e+07	1.32852e+08	8.65245e+07	8.60057e+07	5.97543e+07	6.24221e+07	1.38656e+08	6.55132e+07	1.13209e+08	6.01899e+07	1.09468e+08	2.26127e+07	2.30242e+07	2.33979e+07	9.45e+06	1.10194e+07	7.93779e+06	1.63774e+07	9.20538e+06	1.29159e+07	1.26597e+07	1.47886e+07	1.87372e+07	2.00985e+07	1.90242e+07	1.35344e+07
	PE(18:1/24:0)+H	1.86025e+06	1.03492e+07	7.79502e+06	1.109e+07	1.39523e+07	4.13463e+07	1.8539e+07	9.16754e+06	8.0782e+06	1.44768e+07	8.52053e+06	2.45334e+07	1.41701e+07	2.26921e+07	1.98974e+07	1.26191e+07	1.42674e+07	4.67987e+06	8.94462e+06	4.25019e+06	1.49961e+07	5.75754e+06	1.06832e+07	8.47244e+06	7.08857e+06	1.25863e+07	1.08532e+07	8.57256e+06	3.94962e+06
	PE(20:4/22:6)+H	1.48062e+07	5.13402e+07	8.7667e+07	8.25777e+07	1.08326e+08	6.02819e+07	7.76612e+07	5.1882e+07	5.17829e+07	9.36509e+07	7.63197e+07	7.8869e+07	5.08725e+07	8.32971e+07	1.07092e+08	1.18882e+08	1.17126e+08	5.2642e+07	7.05945e+07	4.19268e+07	9.15152e+07	6.16699e+07	7.36917e+07	8.85545e+07	8.78122e+07	1.22013e+08	1.06014e+08	1.07537e+08	8.57085e+07
	PE(20:0/22:6)+H	5.7146e+06	1.55753e+07	1.62674e+07	1.74497e+07	2.44268e+07	2.55501e+07	2.31896e+07	1.58395e+07	1.49176e+07	3.33186e+07	1.48807e+07	2.65673e+07	1.58936e+07	3.5477e+07	1.91396e+07	1.578e+07	1.61948e+07	8.76458e+06	1.2525e+07	8.189e+06	1.72068e+07	1.24968e+07	1.39429e+07	1.36403e+07	1.58242e+07	2.0807e+07	1.84729e+07	1.40598e+07	9.37649e+06
	PE(20:3/22:6)+H	1.32029e+07	4.29562e+07	5.39738e+07	5.31585e+07	7.00748e+07	4.98421e+07	5.64381e+07	4.19097e+07	4.33852e+07	7.65088e+07	5.09716e+07	6.42376e+07	3.76871e+07	6.9528e+07	7.09006e+07	6.56835e+07	7.02779e+07	3.1689e+07	3.99044e+07	2.74538e+07	6.19643e+07	4.31449e+07	4.46485e+07	4.94751e+07	5.54094e+07	6.88456e+07	6.00511e+07	6.30273e+07	4.11609e+07
	PE(22:4/22:6)+H	3.843e+07	7.29226e+07	1.22908e+08	1.31361e+08	1.2972e+08	9.24751e+07	9.34784e+07	8.69852e+07	8.30755e+07	1.21428e+08	1.30359e+08	1.15145e+08	1.02949e+08	1.26904e+08	3.02323e+08	2.94569e+08	3.66966e+08	1.82112e+08	2.73587e+08	1.71004e+08	2.53943e+08	2.07941e+08	2.34628e+08	2.35186e+08	2.75747e+08	3.1092e+08	2.99937e+08	3.37343e+08	2.62813e+08
	PE(22:5/22:6)+H	4.90009e+07	1.51984e+08	2.41537e+08	1.82076e+08	4.41065e+08	2.51075e+08	2.47091e+08	1.86152e+08	1.89024e+08	3.23288e+08	1.6158e+08	3.22726e+08	2.17211e+08	3.56071e+08	1.09051e+08	1.16269e+08	1.29299e+08	3.03665e+07	6.99099e+07	3.67774e+07	8.21945e+07	4.60713e+07	6.36936e+07	7.24438e+07	7.75177e+07	1.13707e+08	9.6541e+07	1.00309e+08	6.38999e+07
	PE(22:6/22:6)+H	2.04394e+07	5.10047e+07	1.0065e+08	7.89183e+07	1.24516e+08	7.31911e+07	6.32442e+07	6.64528e+07	7.04605e+07	1.12077e+08	7.82775e+07	1.01655e+08	7.01481e+07	1.05537e+08	3.52117e+07	2.99686e+07	3.30934e+07	1.16431e+07	1.91612e+07	1.10125e+07	2.61965e+07	1.48857e+07	1.75632e+07	1.8007e+07	2.31351e+07	3.52229e+07	2.76391e+07	2.87e+07	1.9631e+07
	PE(22:1/22:6)+H	3.1582e+06	9.96993e+06	1.09924e+07	1.17407e+07	2.03965e+07	1.91955e+07	1.52526e+07	1.02757e+07	1.10872e+07	2.2513e+07	1.01984e+07	1.94547e+07	1.12563e+07	2.20665e+07	1.77149e+07	1.27078e+07	1.42616e+07	6.70663e+06	1.05539e+07	7.27551e+06	1.34051e+07	1.02089e+07	1.21758e+07	1.15061e+07	1.44308e+07	1.66794e+07	1.75361e+07	1.50739e+07	7.09996e+06
	pmoles/mg tissue	29.8	27.5	28.4	30.3	32.4	28.6	30.4	41.5	30.8	36.5	34.9	28.7	28.3	29.1	33.8	31.5	30.1	27.3	27.1	28.3	34.9	33.5	38.3	28.9	39.9	27.8	37.9	29.3	28.4
	PE(16:0/16:0)+H	3.83507	8.7967	11.1388	8.28843	7.9503	5.01976	5.02901	4.08387	4.33331	8.82193	4.97179	3.8051	5.26176	8.64089	3.54871	10.5295	3.3874	4.13391	4.59704	12.121	4.21912	4.27402	3.57988	3.63983	5.56547	3.23696	3.47139	8.64528	9.08824
	PE(16:0p/16:0)+H	3.30542	3.45348	3.57933	3.14346	2.85045	3.60427	3.36908	2.7383	3.00325	3.70862	3.49047	3.07181	3.90046	6.06598	4.60452	6.24741	3.9408	5.67645	4.40308	7.53977	6.392	5.19987	4.31765	4.64536	4.1108	4.97864	4.44098	7.40716	5.25004
	PE(16:0/16:1)+H	10.6754	10.2801	10.0036	8.86655	8.0039	9.03701	9.00541	7.7755	8.9414	8.19464	8.69759	6.66982	10.6651	15.0673	6.68897	9.42051	6.93809	8.90214	7.04938	10.3754	6.43938	8.2697	6.75685	6.60342	5.60679	4.80397	6.43192	11.6358	9.60288
	PE(18:1p/14:0)+H	4.84303	4.75518	3.96057	2.87943	2.48313	3.59353	2.99724	2.47889	2.6936	2.35775	3.53285	3.10946	4.07127	3.90418	2.59528	3.77606	3.47319	4.12955	3.55646	6.70953	3.82889	4.15682	3.09716	2.84838	2.52378	2.92882	2.74297	5.19684	4.40257
	PE(16:1/16:1)+H	1.07657	1.17857	0.534963	1.29802	1.19899	0.514766	1.17481	0.668809	1.14848	1.38133	1.12568	1.23713	1.24172	1.71051	0.95242	1.24376	1.02893	1.20382	0.913474	1.52601	1.17319	1.19637	1.07253	0.728918	0.795721	1.22863	0.912785	1.75359	1.57325
	PE(18:1p/15:0)+H	0.86233	1.35943	1.02685	0.907743	0.915155	1.32166	1.07851	0.894682	1.24945	1.0177	0.920219	1.00516	1.48126	1.51298	0.584621	0.709759	0.603597	0.936708	0.60763	1.30754	0.724358	0.98332	0.609493	0.625232	0.560325	0.502824	0.473782	1.13509	0.707151
	PE(18:0p/16:0)+H	4.15193	4.79926	4.80597	4.33058	3.92831	5.02879	4.43489	3.86717	4.8224	4.88279	4.94197	4.69722	5.88401	7.90988	7.89625	11.418	5.92388	9.58597	7.66272	14.9805	10.3271	8.27636	8.12288	8.27523	6.79415	9.49504	8.76825	13.7993	9.71511
	PE(16:0/18:1)+H	39.8313	49.0898	47.2291	37.439	41.8488	56.6888	43.962	36.6099	44.588	40.2313	46.2732	46.508	56.1752	76.4934	32.9577	49.0122	35.6162	38.8487	40.4324	62.3086	45.3229	41.7214	36.5677	33.848	26.9003	34.4619	31.8242	58.8927	38.9691
	PE(18:1p/16:0)+H	69.9627	87.0898	67.4588	58.5285	69.9033	104.665	76.1104	63.2578	75.336	69.3756	71.2326	80.4836	102.276	124.008	68.0662	97.2716	66.3838	64.5033	74.9536	119.009	88.8845	80.3945	68.8862	66.4382	51.8773	70.2328	60.708	109.518	67.4613
	PE(16:0/18:2)+H	41.5145	37.044	29.0544	24.3579	24.8926	38.575	31.5271	26.1981	32.7285	24.6587	27.2131	30.0344	41.5287	48.8895	29.6744	41.9638	37.5944	45.4221	41.7631	86.0961	49.0571	59.4744	45.7224	36.9183	33.3213	41.5256	32.406	53.0247	45.408
	PE(18:1p/16:1)+H	16.0715	3.26824	1.69654	1.07665	1.24203	2.48504	2.53819	1.14141	10.6952	0.849246	9.81554	1.2673	14.0598	1.76009	1.08716	1.09797	1.4087	1.63234	12.6425	26.0878	1.98176	2.27096	1.323	1.16159	8.08981	9.09739	0.946299	1.28868	1.43851
	PE(16:1/18:2)+H	3.32973	3.69192	3.35842	2.51059	2.83625	4.80726	3.55954	2.33058	3.09139	3.17449	2.91964	3.40643	3.66831	5.55362	2.82723	4.10747	3.82048	4.11622	3.2662	5.57713	4.44723	4.9177	3.40894	3.10805	2.94276	3.76676	3.10088	4.97451	4.75228
	PE(14:0/20:4)+H	0.41303	0.5492	0.894463	0.780739	0.545701	0.463067	0.629672	0.408728	0.469895	0.563081	0.916473	0.594805	0.571339	0.785016	1.21564	1.56452	1.32499	1.63933	1.18925	1.97904	1.64367	1.33915	1.14501	1.33731	1.17703	1.38847	1.24297	2.10447	1.58388
	PE(18:1p/17:1)+H	1.58726	2.00858	1.67105	1.14654	1.46106	2.76022	1.85499	1.55156	1.9005	1.46901	1.50952	1.99824	2.70666	2.90169	1.45536	1.98923	1.48124	1.28854	1.70835	2.79676	1.85942	1.88874	1.62543	1.42615	0.928598	1.37607	1.13191	2.17841	1.18533
	PE(18:0/18:1)+H	26.825	31.3914	27.1983	22.5034	27.6652	47.6214	30.8277	25.2422	28.496	27.6312	27.5319	32.8587	38.1963	52.071	29.2235	41.6518	30.8985	24.4812	30.6668	45.1437	38.0951	32.4954	29.4172	25.5219	19.9451	33.9093	26.7369	46.8318	25.2316
	PE(18:0p/18:1)+H	39.2667	56.5379	37.8067	36.0363	40.5053	106.151	56.0272	37.1336	44.7539	34.1664	38.0573	61.4092	82.86	86.9496	57.2136	73.362	49.03	32.6308	54.6255	78.1974	67.8813	48.4387	49.1851	39.8295	30.0704	52.4863	39.7148	72.4134	34.0493
	PE(18:1/18:1)+H	76.4514	84.6362	59.3639	56.242	56.0473	96.1173	72.6645	64.9569	74.286	62.6196	63.6088	76.6682	92.6996	129.835	103.849	169.724	123.244	146.077	138.58	280.905	182.609	194.121	159.558	138.122	110.825	178.541	115.054	202.762	152.932
	PE(18:1p/18:1)+H	73.0175	99.7015	68.3874	60.2804	76.4552	166.775	93.2854	68.8334	87.7455	62.4775	70.8315	104.137	163.712	149.982	94.3391	127.006	97.0389	45.0707	106.668	110.561	123.439	68.4652	70.8973	61.8652	38.6258	70.6604	51.2707	100.526	48.7457
	PE(18:1/18:2)+H	30.2303	25.827	21.3048	17.074	19.7209	31.2513	24.017	21.349	25.3335	18.0314	18.8341	22.8181	31.6154	37.1064	24.3267	38.2442	32.9772	31.5984	32.5956	58.3208	38.5417	47.2119	34.7162	29.3587	26.2871	42.4433	27.4332	45.8282	33.2711
	PE(16:0/20:3)+H	8.52659	7.03315	5.02757	4.4354	4.35264	6.54612	5.30342	5.34504	6.70699	4.37663	5.42344	5.73625	6.66976	7.9383	6.87516	9.31317	6.82678	8.6944	7.62211	16.6421	10.5883	11.7391	7.46599	6.80772	6.79118	6.53906	6.2478	10.7633	7.57803
	PE(18:1p/18:2)+H	15.7962	13.9009	10.2177	7.93875	7.88273	15.7919	10.0905	10.1034	13.1673	8.41571	9.66682	11.5357	16.3525	14.1914	9.87268	14.461	9.96486	13.0741	10.5238	26.1545	14.266	15.1375	11.897	10.5071	8.11567	10.0009	9.2124	16.4409	10.6777
	PE(18:2/18:2)+H	4.69339	1.9969	1.02423	1.22845	0.920486	2.92937	1.44423	1.44218	1.93416	1.244	1.22305	1.39146	2.56318	2.81674	2.12516	3.54265	2.20834	3.56	2.53548	6.05316	3.61735	5.47674	3.6478	2.22905	2.31474	3.21534	2.50002	4.4818	3.41704
	PE(16:0/20:4)+H	92.3977	94.0566	91.9093	82.2688	68.1698	77.39	80.1755	63.7999	79.1705	69.8562	96.2564	71.3858	87.1327	120.65	142.903	206.059	159.49	172.203	158.815	296.85	187.313	179.711	151.004	153.741	133.186	154.822	131.562	258.929	157.901
	PE(16:0p/20:4)+H	53.5683	47.677	39.2197	30.2311	30.3326	41.2672	33.1685	37.667	43.8785	25.2934	42.3108	31.2175	48.9155	39.3427	40.3051	64.9982	48.8087	62.7223	50.1643	122.675	66.0974	77.9851	51.189	47.6464	40.3408	47.074	43.8837	86.9706	61.3819
	PE(16:1/20:4)+H	3.94955	3.09299	3.96401	3.06696	3.13664	4.11376	3.38718	2.04953	2.53668	3.44804	4.04632	3.19763	3.58138	5.27667	3.58081	5.90932	5.20362	4.29662	4.08336	7.34711	5.95204	5.16392	3.7876	3.97946	3.74027	4.61698	3.98177	7.07918	5.2026
	PE(14:0/22:6)+H	13.6202	13.2	23.654	16.1482	16.3144	12.7439	12.8714	11.0656	13.2219	17.2674	19.9624	15.9108	15.8489	23.6855	10.6538	17.5072	13.5669	11.2044	11.1151	17.0025	13.8282	11.5342	10.6394	10.4556	9.64476	12.2137	10.7408	20.4803	16.2477
	PE(18:0p/19:1)+H	0.291098	0.581676	0.403673	0.447983	0.541041	1.02323	0.58466	0.624485	0.456117	0.462006	0.473875	0.640734	0.745952	0.858463	0.514971	0.765209	0.368241	0.347023	0.46839	0.633797	0.671066	0.455737	0.517089	0.453687	0.357765	0.570108	0.459154	0.851193	0.377179
	PE(20:0/18:1)+H	1.89246	2.80081	2.07271	1.78517	2.3263	4.34883	2.78984	1.96654	2.53549	2.4686	2.18678	3.38119	3.59508	4.78409	3.01118	4.3641	3.05235	2.33884	3.1384	4.35174	3.91219	3.16126	2.86169	2.48854	2.06531	3.83039	2.8137	4.97539	2.32988
	PE(20:1/18:1)+H	2.5758	3.98955	3.27634	2.7073	3.2978	4.61059	3.83544	2.54371	3.71771	3.31269	3.14169	3.9128	4.36487	4.81965	4.62438	6.53559	5.05757	4.43359	5.28583	7.58701	5.6969	5.54897	4.70696	4.4519	3.66292	5.4452	4.46598	8.13823	4.72488
	PE(18:0/20:3)+H	12.0172	14.9755	10.5815	10.3294	11.2509	16.1378	13.1221	10.9369	12.8831	12.1157	11.3328	13.5604	14.6173	20.808	20.3702	26.1628	20.1037	20.2736	20.1434	41.9546	29.3816	30.0339	22.567	21.4607	18.2786	24.8475	20.9671	35.8574	18.5701
	PE(16:0/22:4)+H	3.40547	8.29161	5.7481	3.08127	3.14207	3.97491	3.64244	1.00704	3.56316	2.82309	4.80916	3.18824	3.78809	3.57915	16.2162	26.9545	20.8343	36.9464	23.3321	40.8027	22.3774	27.1149	17.6672	22.6366	20.7959	19.0021	18.3865	28.2236	26.8783
	PE(18:0/20:4)+H	245.707	301.911	271.773	256.938	206.441	280.398	242.075	211.531	253.915	248.381	312.14	244.283	306.334	403.603	466.566	663.256	499.728	567.616	619.119	1066.03	718.371	644.743	548.429	558.521	428.514	628.807	470.821	893.349	570.27
	PE(16:0p/22:4)+H	16.833	13.9558	15.8809	9.38636	9.07301	13.2326	10.7162	10.8508	9.81611	8.19144	11.5942	13.3931	13.4457	25.2671	38.2519	55.1535	38.0076	60.6102	46.4854	82.7309	61.7051	53.2496	46.018	50.1842	35.3146	46.9645	40.2272	69.8459	43.0394
	PE(18:0p/20:4)+H	26.2112	34.7895	28.9469	25.7413	26.0942	34.8519	31.6985	26.1496	31.0014	27.1294	32.6354	29.4515	35.9155	41.3774	65.7912	97.9894	68.4731	79.4948	87.7825	137.978	90.7676	90.0736	73.5985	72.8312	54.9058	82.1411	68.5265	123.45	74.9351
	PE(16:0/22:5)+H	65.3873	56.0417	52.7222	53.0108	44.4735	54.8183	48.8725	48.1076	56.8175	45.1039	63.7611	54.8632	69.9196	69.4523	131.722	191.612	148.632	255.916	162.481	286.747	176.085	145.317	145.984	164.771	113.943	152.894	142.248	272.985	217.429
	PE(38:5)+H	8.4758	3.69087	8.63652	3.64785	5.80328	3.91743	4.11515	6.09771	6.11977	5.69852	8.81655	2.8642	3.93355	8.69346	4.3609	7.19524	5.20942	6.97639	7.0218	16.803	6.76811	11.3598	6.86022	6.13194	6.5699	6.78013	4.74232	9.48818	7.9118
	PE(16:0p/22:5)+H	110.415	80.1855	63.1614	39.2707	46.1258	68.7661	56.8598	60.9928	70.1354	39.8668	53.763	53.9576	77.4597	78.8337	71.4294	112.846	88.1619	98.4817	102.764	213.049	112.27	124.227	97.8128	94.3611	70.8316	86.6149	74.1308	141.786	92.3989
	PE(18:2/20:4)+H	10.7931	12.6936	10.6162	9.76939	9.70462	11.4125	10.1979	9.10123	9.60052	9.04447	12.1074	8.91287	13.688	16.4728	21.2065	30.2675	22.6518	23.6489	21.9211	41.6345	30.427	30.4283	24.2507	23.2697	20.125	31.1038	19.3544	39.1505	25.7845
	PE(16:0/22:6)+H	1653.73	733.249	760.897	495.263	479.447	481.272	471.958	661.119	835.688	419.131	741.225	504.801	898.748	812.339	261.216	452.847	320.331	331.884	429.025	805.5	373.019	422.042	327.699	300.593	248.565	301.1	245.781	534.727	447.92
	PE(16:0p/22:6)+H	1020.3	883.978	813.524	622.19	542.819	645.045	582.163	601.72	782.761	533.682	731.225	610.287	839.52	928.694	489.013	744.874	527.17	606.767	655.821	1206.52	655.034	655.302	528.964	545.411	434.131	531.621	456.241	836.276	630.292
	PE(16:1/22:6)+H	71.7917	66.3938	90.7324	65.1545	74.2097	63.5482	60.5089	55.1786	56.0645	60.1022	91.8108	72.0035	83.3148	115.048	31.107	54.2032	37.9387	29.9867	30.1273	49.5533	40.1653	33.1149	28.3297	30.3609	24.8791	34.8605	26.1723	53.859	46.9212
	PE(17:0/22:5)+H	2.80329	3.26115	3.40144	2.85685	2.50836	3.39961	2.62964	2.41075	3.81709	3.2587	3.79376	3.02758	3.56344	4.40673	3.10192	4.59984	2.74855	5.88586	3.46669	6.14967	4.02484	3.16996	3.11675	3.81435	2.42398	3.94222	3.43153	6.15286	4.595
	PE(17:0/22:6)+H	72.6878	72.0175	64.9393	44.3293	52.8063	54.5394	45.8328	52.8267	76.3718	48.383	60.5502	55.2225	80.07	83.6392	18.7552	29.8804	20.8966	22.9288	26.0647	41.9521	27.1822	25.1385	20.0576	20.0837	17.4597	23.8136	18.1025	37.1417	24.2238
	PE(17:1/22:6)+H	13.09	11.4221	13.161	7.71504	9.65324	9.79693	9.50548	8.97203	12.7112	7.90603	11.0819	9.63138	13.0964	14.7967	4.49884	7.71216	5.05413	4.58729	5.55497	9.06929	5.84311	5.42459	4.61422	4.39436	3.72126	4.92008	3.87871	9.07259	5.71856
	PE(18:1/22:0)+H	0.539838	0.85249	0.56317	0.550937	0.621516	2.70671	0.961274	0.542	0.663737	0.527626	0.556049	1.43398	1.53107	1.76677	1.10821	1.13308	0.802955	0.428588	0.852241	1.2932	1.23155	0.679029	0.79384	0.5004	0.360274	0.812514	0.569806	0.929508	0.381005
	PE(18:0/22:4)+H	4.83231	8.32624	5.41467	6.0294	5.58287	10.064	6.83764	6.91514	6.29354	6.11748	7.46901	6.60656	8.44183	10.3414	44.7075	64.5264	50.7931	63.1337	50.2638	84.8715	68.1789	65.0692	55.1316	59.4971	41.7602	63.4132	53.8224	82.064	48.7456
	PE(18:0p/22:4)+H	3.41978	5.48408	3.73351	4.3673	3.40668	7.72054	4.76298	3.56868	3.97839	3.54679	4.45123	4.69991	5.76384	6.81891	28.6669	40.3741	28.9278	34.331	29.9761	52.6531	40.2643	33.5497	31.0803	31.7148	22.464	38.1456	33.1753	49.3125	25.0487
	PE(20:0p/20:4)+H	2.06163	2.66201	2.52374	2.61309	1.76275	2.49251	2.49576	1.929	2.81799	2.49788	2.95672	2.35211	2.48634	3.44438	5.21031	6.72055	5.04053	5.56532	4.98626	8.75328	6.2633	6.41001	4.80135	4.9585	4.34138	5.84664	5.16296	8.24924	5.39068
	PE(18:0/22:5)+H	102.641	122.308	143.45	131.377	108.566	144.141	125.927	103.436	124.335	148.251	169.219	124.808	152.9	204.997	329.724	502.489	323.528	604.603	439.521	644.923	465.604	380.078	385.459	458.164	272.658	484.736	379.593	672.255	521.459
	PE(18:0p/22:5)+H	30.9481	37.3641	23.295	20.5516	28.0751	39.8085	36.168	27.6202	34.8516	26.2419	20.8752	31.7863	34.4281	46.6269	63.0676	94.4597	71.8825	63.7185	78.3824	133.826	86.9474	78.0633	78.9318	75.661	51.5314	80.2017	69.4519	111.211	60.2389
	PE(18:0p/22:5)+H	7.14963	8.85883	8.82288	9.39725	7.19095	11.5597	9.23098	6.7509	8.40232	9.89804	10.0202	8.58258	8.65405	11.473	42.9481	57.1836	40.5784	76.1176	46.4627	74.3663	52.6642	37.5115	42.5723	52.8946	30.9206	53.4271	50.4887	73.6968	50.8873
	PE(18:1/22:5)+H	39.7328	47.0907	30.7695	26.1201	39.2142	13.8383	26.8192	16.8844	54.6728	31.3125	29.3473	41.8167	67.0614	56.9961	24.9488	46.0691	32.6703	57.8484	41.7595	98.2158	36.95	33.5187	34.4594	37.52	25.1023	39.1274	24.1474	71.3062	41.4907
	PE(18:0/22:6)+H	2477.33	1521.95	1435.97	1014.36	923.571	1053.27	938.063	1232.53	1802.11	951.843	1873.39	1039.75	1914.38	1985.66	1104.07	1381.71	908.623	1190.81	1334.55	2722.8	1296.4	1294.23	1029.48	1210.93	1002.27	1178.28	792.352	1681.17	1314.75
	PE(18:1p/22:5)+H	29.6365	23.7909	14.8552	12.3393	13.4723	17.2722	17.1034	17.6057	23.7138	11.1639	12.2592	16.5747	23.7025	22.3606	14.9734	22.7278	16.2717	15.7577	20.3944	29.3098	17.7291	19.4995	14.4666	15.8987	14.6718	16.214	13.3086	23.107	12.1997
	PE(18:0p/22:6)+H	360.064	384.344	383.996	300.845	280.629	349.136	312.923	301.217	391.225	306.183	369.237	333.533	394.88	465.38	326.646	524.415	356.636	389.695	436.742	791.793	436.008	397.376	374.758	379.779	277.008	395.238	337.435	592.034	391.624
	PE(18:1p/22:6)+H	422.441	453.077	407.44	311.856	292.626	352.529	301.86	332.389	412.005	312.766	388.821	315.939	391.716	470.787	183.312	264.505	182.57	188.061	218.551	367.723	233.406	211.942	156.994	185.044	152.777	195.061	166.563	298.28	203.757
	PE(18:2/22:6)+H	288.638	307.799	314.776	233.41	279.467	309.656	260.57	256.262	336.334	276.862	294.679	283.512	373.197	459.993	210.011	317.641	219.99	198.708	234.266	387.911	289.258	273.786	212.91	217.915	185.643	273.418	195.92	370.041	246.448
	PE(18:3/22:6)+H	18.3582	19.8088	26.063	17.5265	24.5657	20.051	17.3471	16.128	22.5917	22.614	20.5634	23.1508	25.0846	33.2734	3.93167	6.56081	4.70533	2.79861	3.42957	5.50137	4.30431	2.94887	3.05806	2.86322	2.61942	3.9101	3.51583	6.89982	4.18048
	PE(18:1/24:0)+H	1.93392	3.72127	2.48787	2.45061	2.57993	9.58151	3.73926	2.47437	2.92364	2.36107	2.67444	5.01699	5.90549	6.89739	3.45956	3.59584	2.86919	1.38594	2.78384	2.94564	3.94127	1.84438	2.52943	1.9162	1.25556	2.62653	1.89855	3.10916	1.21995
	PE(20:4/22:6)+H	15.3925	18.4605	27.9799	18.2476	20.0306	13.9696	15.664	14.0032	18.7411	15.2739	23.9554	16.1284	21.2015	25.3186	18.6202	33.8757	23.5541	15.5899	21.9711	29.0578	24.052	19.7555	17.4478	20.0283	15.5537	25.4618	18.545	39.0021	26.4734
	PE(20:0/22:6)+H	5.94092	5.60043	5.19192	3.85595	4.51679	5.92092	4.67726	4.27517	5.39894	5.43406	4.67077	5.43292	6.6238	10.7834	3.3278	4.49656	3.25678	2.59562	3.89816	5.67547	4.52228	4.00326	3.30121	3.08502	2.80285	4.34203	3.23148	5.09932	2.89619
	PE(20:3/22:6)+H	13.7258	15.4458	17.2263	11.7467	12.9576	11.5503	11.3834	11.3116	15.7019	12.4781	15.999	13.1364	15.7064	21.1334	12.3275	18.7167	14.1329	9.38464	12.4194	19.0271	16.2854	13.8212	10.5713	11.1897	9.81436	14.3667	10.5048	22.8592	12.7137
	PE(22:4/22:6)+H	39.9519	26.2209	39.2275	29.0275	23.9866	21.43	18.8543	23.4777	30.0665	19.8042	40.9172	23.5468	42.905	38.5732	52.565	83.9381	73.7972	53.9322	85.1484	118.516	66.7412	66.6125	55.5522	53.1918	48.8416	64.883	52.4682	122.35	81.1769
	PE(22:5/22:6)+H	50.9414	54.6491	77.0893	40.2342	81.5577	58.1835	49.8376	50.2435	68.4111	52.7264	50.717	65.9964	90.5242	108.23	18.9607	33.131	26.0022	8.99301	21.7581	25.489	21.6023	14.7586	15.0805	16.3845	13.7303	23.7284	16.888	36.3809	19.7372
	PE(22:6/22:6)+H	21.2489	18.3398	32.1237	17.439	23.0243	16.9611	12.7562	17.936	25.5009	18.279	24.5699	20.7881	29.2348	32.0785	6.12227	8.53961	6.65511	3.44809	5.96354	7.63233	6.88496	4.76851	4.15839	4.07263	4.09779	7.35034	4.83493	10.4091	6.06356
	PE(22:1/22:6)+H	3.28327	3.5849	3.50833	2.59441	3.77153	4.44832	3.07639	2.77347	4.01265	3.67173	3.2011	3.97841	4.69116	6.70725	3.08009	3.62112	2.86802	1.98616	3.28471	5.04237	3.52312	3.27036	2.88282	2.60232	2.55605	3.48067	3.0676	5.46712	2.19302
	total	7918.43	6090.38	5802.47	4363.58	4232.46	5078.65	4392.7	4725.41	6238.96	4222.43	6112.31	4702.1	6930.78	7642.16	4842.97	7049.78	4982.76	5895.65	6160.11	11100.6	6524.99	6195.24	5210.11	5473.7	4270.41	5768.87	4484.63	8545.62	6081.17
