# Supplementary material for: Mitochondrial electron transport chain, ceramide, and coenzyme Q are linked in a pathway that drives insulin resistance in skeletal muscle
Source: eLife. 2023 Dec 27;12:RP87340. doi: 10.7554/eLife.87340 (PMC10752590; doi:10.7554/eLife.87340)
Supplement: Source data 7. [file elife-87340-data7.xlsx]

## Sheet: Proteomics_Fig. 6 & Sup. Fig. 7
	Gene.names	Protein.IDs	ENTREZID	Var1	value	pVal	adj.Pval
1	KARS1	Q15046	3735	DAGDi.C18.2.DAG	-0.44174	0.000734764	0.0688118
2	GPD2	P43304	2820	DAGDi.C18.2.DAG	-0.439688	0.000782922	0.0708014
3	ABCB6	Q9NP58	10058	DAGDi.C18.2.DAG	-0.434139	0.00116261	0.0853647
4	GFM1	Q96RP9	85476	DAGDi.C18.2.DAG	-0.419063	0.00178895	0.108172
5	DHRS7B	Q6IAN0	25979	DAGDi.C18.2.DAG	-0.411958	0.00177788	0.107914
6	LONP1	P36776	9361	DAGDi.C18.2.DAG	-0.410574	0.00184884	0.110494
7	SLC25A24	Q6NUK1	29957	DAGDi.C18.2.DAG	-0.377473	0.00449666	0.176503
8	ME2	P23368	4200	DAGDi.C18.2.DAG	-0.358807	0.00771389	0.232195
9	CYB5R3	P00387	1727	DAGDi.C18.2.DAG	-0.353848	0.00804251	0.237049
10	NDUFAF5	Q5TEU4	79133	DAGDi.C18.2.DAG	-0.350878	0.0332315	0.412085
11	CRAT	P43155	1384	DAGDi.C18.2.DAG	-0.340938	0.0108589	0.269249
12	HAGH	Q16775	3029	DAGDi.C18.2.DAG	-0.340906	0.0108668	0.269249
13	MRPL11	Q9Y3B7	65003	DAGDi.C18.2.DAG	-0.335831	0.0121881	0.278801
14	NADK2	Q4G0N4	133686	DAGDi.C18.2.DAG	-0.335608	0.0422876	0.44647
15	PEX11B	O96011	8799	DAGDi.C18.2.DAG	-0.333767	0.0435026	0.45087
16	CHDH	Q8NE62	55349	DAGDi.C18.2.DAG	-0.33301	0.0129806	0.287077
17	ADHFE1	Q8IWW8	137872	DAGDi.C18.2.DAG	-0.331952	0.0211667	0.347715
18	TMLHE	Q9NVH6	55217	DAGDi.C18.2.DAG	-0.320974	0.0179588	0.328476
19	HSPD1	P10809	3329	DAGDi.C18.2.DAG	-0.318157	0.0179237	0.32815
20	PRKACA	P17612	5566	DAGDi.C18.2.DAG	-0.312268	0.0202859	0.343827
21	NIPSNAP2	O75323	2631	DAGDi.C18.2.DAG	-0.312022	0.0203899	0.343827
22	FUNDC2	Q9BWH2	65991	DAGDi.C18.2.DAG	-0.307283	0.0224867	0.356775
23	HADH	Q16836	3033	DAGDi.C18.2.DAG	-0.304898	0.023609	0.363952
24	MCU	Q8NE86	90550	DAGDi.C18.2.DAG	-0.30432	0.0238877	0.365219
25	HIBCH	Q6NVY1	26275	DAGDi.C18.2.DAG	-0.300307	0.0289004	0.391754
26	STOM	P27105	2040	DAGDi.C18.2.DAG	-0.298448	0.0268827	0.382506
27	CLYBL	Q8N0X4	171425	DAGDi.C18.2.DAG	-0.29591	0.029817	0.396959
28	IARS2	Q9NSE4	55699	DAGDi.C18.2.DAG	-0.295322	0.0286011	0.390233
29	PMPCB	O75439	9512	DAGDi.C18.2.DAG	-0.292498	0.035359	0.422987
30	ALDH5A1	P51649	7915	DAGDi.C18.2.DAG	-0.29047	0.0314503	0.403636
31	ALDH9A1	P49189	223	DAGDi.C18.2.DAG	-0.283049	0.0362629	0.42608
32	COQ8A	Q8NI60	56997	DAGDi.C18.2.DAG	-0.27314	0.0436244	0.451455
33	DDX28	Q9NUL7	55794	DAGDi.C18.2.DAG	-0.272392	0.0772041	0.537175
34	TRAP1	Q12931	10131	DAGDi.C18.2.DAG	-0.268136	0.0477841	0.465735
35	CRYZ	Q08257	1429	DAGDi.C18.2.DAG	-0.265617	0.0522302	0.479545
36	ACOT9	Q9Y305	23597	DAGDi.C18.2.DAG	-0.264981	0.0505692	0.475096
37	CARS2	Q9HA77	79587	DAGDi.C18.2.DAG	-0.259853	0.0628327	0.506198
38	PCBD2	Q9H0N5	84105	DAGDi.C18.2.DAG	-0.258529	0.0566754	0.490261
39	MRPS14	O60783	63931	DAGDi.C18.2.DAG	-0.258501	0.056703	0.490261
40	UCP3	P55916	7352	DAGDi.C18.2.DAG	-0.257748	0.0650706	0.511199
41	MTFR1L	Q9H019	56181	DAGDi.C18.2.DAG	-0.255155	0.0870123	0.555111
42	GRSF1	Q12849	2926	DAGDi.C18.2.DAG	-0.254501	0.0607817	0.501636
43	COQ9	O75208	57017	DAGDi.C18.2.DAG	-0.251587	0.063898	0.508621
44	TMEM143	Q96AN5	55260	DAGDi.C18.2.DAG	-0.24755	0.0684264	0.517767
45	MRPL1	Q9BYD6	65008	DAGDi.C18.2.DAG	-0.247237	0.0714828	0.524698
46	HADHA	P40939	3030	DAGDi.C18.2.DAG	-0.245768	0.0705055	0.522964
47	LYRM7	Q5U5X0	90624	DAGDi.C18.2.DAG	-0.240919	0.0764166	0.535408
48	TMEM65	Q6PI78	157378	DAGDi.C18.2.DAG	-0.240156	0.0773825	0.537519
49	IDH2	P48735	3418	DAGDi.C18.2.DAG	-0.234865	0.0843419	0.550403
50	STOML2	Q9UJZ1	30968	DAGDi.C18.2.DAG	-0.228518	0.0933288	0.567345
51	HSDL2	Q6YN16	84263	DAGDi.C18.2.DAG	-0.228067	0.0939941	0.568073
52	ACADS	P16219	35	DAGDi.C18.2.DAG	-0.227395	0.0949944	0.569666
53	CAT	P04040	847	DAGDi.C18.2.DAG	-0.222594	0.102375	0.581915
54	ACADM	P11310	34	DAGDi.C18.2.DAG	-0.220684	0.105432	0.587625
55	COQ7	Q99807	10229	DAGDi.C18.2.DAG	-0.21894	0.108283	0.592089
56	PPTC7	Q8NI37	160760	DAGDi.C18.2.DAG	-0.21831	0.119992	0.610645
57	L2HGDH	Q9H9P8	79944	DAGDi.C18.2.DAG	-0.215296	0.114433	0.602816
58	MRPL57	Q9BQC6	78988	DAGDi.C18.2.DAG	-0.212638	0.181954	0.686842
59	IVD	P26440	3712	DAGDi.C18.2.DAG	-0.204978	0.133296	0.630462
60	MMUT	P22033	4594	DAGDi.C18.2.DAG	-0.197264	0.148859	0.649611
61	HINT1	P49773	3094	DAGDi.C18.2.DAG	-0.197104	0.184192	0.689514
62	MICU1	Q9BPX6	10367	DAGDi.C18.2.DAG	-0.195798	0.151962	0.65293
63	PRDX4	Q13162	10549	DAGDi.C18.2.DAG	-0.195053	0.153558	0.654262
64	FMC1	Q96HJ9	154791	DAGDi.C18.2.DAG	-0.193853	0.160155	0.661221
65	TST	Q16762	7263	DAGDi.C18.2.DAG	-0.190188	0.172547	0.67625
66	ACAT1	P24752	38	DAGDi.C18.2.DAG	-0.186589	0.172564	0.67625
67	C1QBP	Q07021	708	DAGDi.C18.2.DAG	-0.185224	0.175784	0.679851
68	HSD17B8	Q92506	7923	DAGDi.C18.2.DAG	-0.185006	0.176302	0.680351
69	MTCH1	Q9NZJ7	23787	DAGDi.C18.2.DAG	-0.184262	0.186567	0.691007
70	TUFM	P49411	7284	DAGDi.C18.2.DAG	-0.183856	0.179051	0.683938
71	GPX1	P07203	2876	DAGDi.C18.2.DAG	-0.178247	0.192913	0.697444
72	TMEM11	P17152	8834	DAGDi.C18.2.DAG	-0.178231	0.192954	0.697444
73	TOMM70	O94826	9868	DAGDi.C18.2.DAG	-0.177912	0.193765	0.698685
74	MRPL38	Q96DV4	64978	DAGDi.C18.2.DAG	-0.177726	0.194238	0.698735
75	MTCH2	Q9Y6C9	23788	DAGDi.C18.2.DAG	-0.177244	0.195472	0.700231
76	MRPL44	Q9H9J2	65080	DAGDi.C18.2.DAG	-0.174422	0.202795	0.707353
77	TIMM22	Q9Y584	29928	DAGDi.C18.2.DAG	-0.17263	0.207548	0.7117
78	MRPS27	Q92552	23107	DAGDi.C18.2.DAG	-0.16991	0.214907	0.719937
79	NFU1	Q9UMS0	27247	DAGDi.C18.2.DAG	-0.169841	0.248465	0.746741
80	SLC25A46	Q96AG3	91137	DAGDi.C18.2.DAG	-0.169615	0.224675	0.730412
81	PARK7	Q99497	11315	DAGDi.C18.2.DAG	-0.16922	0.216802	0.722494
82	WARS2	Q9UGM6	10352	DAGDi.C18.2.DAG	-0.168803	0.285228	0.7724
83	HSPE1	P61604	3336	DAGDi.C18.2.DAG	-0.167722	0.220958	0.726443
84	MRPL41	Q8IXM3	64975	DAGDi.C18.2.DAG	-0.16574	0.226542	0.731849
85	HSD17B4	P51659	3295	DAGDi.C18.2.DAG	-0.16548	0.227283	0.732414
86	NUBPL	Q8TB37	80224	DAGDi.C18.2.DAG	-0.16534	0.232161	0.736647
87	MRPL14	Q6P1L8	64928	DAGDi.C18.2.DAG	-0.165329	0.227713	0.732741
88	NDUFAF3	Q9BU61	25915	DAGDi.C18.2.DAG	-0.164149	0.231096	0.735614
89	GLRX5	Q86SX6	51218	DAGDi.C18.2.DAG	-0.163607	0.277284	0.766695
90	ALDH4A1	P30038	8659	DAGDi.C18.2.DAG	-0.163072	0.234212	0.738508
91	CYP27A1	Q02318	1593	DAGDi.C18.2.DAG	-0.162975	0.234493	0.738552
92	PAM16	Q9Y3D7	51025	DAGDi.C18.2.DAG	-0.162421	0.240625	0.741708
93	ACO2	Q99798	50	DAGDi.C18.2.DAG	-0.161979	0.237404	0.740323
94	HADHB	P55084	3032	DAGDi.C18.2.DAG	-0.159818	0.243804	0.744267
95	SLIRP	Q9GZT3	81892	DAGDi.C18.2.DAG	-0.155845	0.255878	0.751614
96	ALDH3A2	P51648	224	DAGDi.C18.2.DAG	-0.155837	0.255902	0.751614
97	AK2	P54819	204	DAGDi.C18.2.DAG	-0.151998	0.267945	0.759699
98	COQ10B	Q9H8M1	80219	DAGDi.C18.2.DAG	-0.150801	0.281101	0.768763
99	MICU2	Q8IYU8	221154	DAGDi.C18.2.DAG	-0.148285	0.289299	0.77544
100	HIBADH	P31937	11112	DAGDi.C18.2.DAG	-0.148135	0.280439	0.768442
101	OMA1	Q96E52	115209	DAGDi.C18.2.DAG	-0.1469	0.289147	0.775291
102	ACAD8	Q9UKU7	27034	DAGDi.C18.2.DAG	-0.145261	0.28998	0.776003
103	MECR	Q9BV79	51102	DAGDi.C18.2.DAG	-0.143509	0.300544	0.781351
104	MRPL37	Q9BZE1	51253	DAGDi.C18.2.DAG	-0.14347	0.29603	0.778485
105	PRDX3	P30048	10935	DAGDi.C18.2.DAG	-0.142712	0.298617	0.780055
106	MRPL19	P49406	9801	DAGDi.C18.2.DAG	-0.141993	0.301085	0.781627
107	SHMT2	P34897	6472	DAGDi.C18.2.DAG	-0.141762	0.389315	0.832414
108	DHRS4	Q9BTZ2	10901	DAGDi.C18.2.DAG	-0.141593	0.302462	0.782275
109	ACAA2	P42765	10449	DAGDi.C18.2.DAG	-0.141412	0.303088	0.782877
110	FKBP8	Q14318	23770	DAGDi.C18.2.DAG	-0.141382	0.317422	0.792722
111	NME3	Q13232	4832	DAGDi.C18.2.DAG	-0.140126	0.3122	0.789367
112	FTH1	P02794	2495	DAGDi.C18.2.DAG	-0.140084	0.307695	0.786276
113	FECH	P22830	2235	DAGDi.C18.2.DAG	-0.137659	0.31623	0.792136
114	DGLUCY	Q7Z3D6	80017	DAGDi.C18.2.DAG	-0.133591	0.35502	0.81276
115	AIFM1	O95831	9131	DAGDi.C18.2.DAG	-0.132493	0.334901	0.803089
116	FAHD2A	Q96GK7	51011	DAGDi.C18.2.DAG	-0.130346	0.441929	0.856174
117	CLPB	Q9H078	81570	DAGDi.C18.2.DAG	-0.128612	0.354007	0.81247
118	DARS2	Q6PI48	55157	DAGDi.C18.2.DAG	-0.127629	0.377092	0.826403
119	MRPL16	Q9NX20	54948	DAGDi.C18.2.DAG	-0.127166	0.354865	0.812666
120	LRPPRC	P42704	10128	DAGDi.C18.2.DAG	-0.12313	0.370468	0.822171
121	PRDX2	P32119	7001	DAGDi.C18.2.DAG	-0.123051	0.370778	0.822462
122	APOO	Q9BUR5	79135	DAGDi.C18.2.DAG	-0.119723	0.383955	0.830047
123	RDH14	Q9HBH5	57665	DAGDi.C18.2.DAG	-0.119265	0.385789	0.830493
124	MRPS26	Q9BYN8	64949	DAGDi.C18.2.DAG	-0.118343	0.394051	0.834216
125	CBR4	Q8N4T8	84869	DAGDi.C18.2.DAG	-0.112256	0.479076	0.871438
126	RHOT1	Q8IXI2	55288	DAGDi.C18.2.DAG	-0.110354	0.422515	0.848346
127	COX17	Q14061	10063	DAGDi.C18.2.DAG	-0.108841	0.428945	0.850282
128	ACSS1	Q9NUB1	84532	DAGDi.C18.2.DAG	-0.108726	0.46197	0.864007
129	MRPL33	O75394	9553	DAGDi.C18.2.DAG	-0.10755	0.43447	0.853075
130	ECH1	Q13011	1891	DAGDi.C18.2.DAG	-0.107208	0.435944	0.853695
131	VDAC1	P21796	7416	DAGDi.C18.2.DAG	-0.106764	0.437856	0.854638
132	HMGCL	P35914	3155	DAGDi.C18.2.DAG	-0.105022	0.482335	0.872647
133	GPX4	P36969	2879	DAGDi.C18.2.DAG	-0.103714	0.451131	0.860651
134	ACSF2	Q96CM8	80221	DAGDi.C18.2.DAG	-0.101111	0.466925	0.86595
135	RAB24	Q969Q5	53917	DAGDi.C18.2.DAG	-0.100844	0.468107	0.866474
136	PRXL2A	Q9BRX8	84293	DAGDi.C18.2.DAG	-0.0988509	0.490113	0.876663
137	PITRM1	Q5JRX3	10531	DAGDi.C18.2.DAG	-0.0985608	0.482594	0.872716
138	MRPL22	Q9NWU5	29093	DAGDi.C18.2.DAG	-0.0979592	0.476767	0.870159
139	SND1	Q7KZF4	27044	DAGDi.C18.2.DAG	-0.0962531	0.488703	0.876123
140	MRPL9	Q9BYD2	65005	DAGDi.C18.2.DAG	-0.0956305	0.487357	0.875395
141	MRPL23	Q16540	6150	DAGDi.C18.2.DAG	-0.0952058	0.489301	0.876212
142	ACOT13	Q9NPJ3	55856	DAGDi.C18.2.DAG	-0.0937603	0.49595	0.879104
143	UQCC2	Q9BRT2	84300	DAGDi.C18.2.DAG	-0.0928402	0.500207	0.880684
144	BNIP3	Q12983	664	DAGDi.C18.2.DAG	-0.092427	0.514598	0.886434
145	SPG7	Q9UQ90	6687	DAGDi.C18.2.DAG	-0.0900819	0.513078	0.885834
146	ABHD10	Q9NUJ1	55347	DAGDi.C18.2.DAG	-0.0877751	0.527949	0.890971
147	MGST3	O14880	4259	DAGDi.C18.2.DAG	-0.0861804	0.531567	0.892082
148	TIMM29	Q9BSF4	90580	DAGDi.C18.2.DAG	-0.0859573	0.532633	0.892693
149	MRPL13	Q9BYD1	28998	DAGDi.C18.2.DAG	-0.0859148	0.532837	0.892731
150	MRPL3	P09001	11222	DAGDi.C18.2.DAG	-0.0852266	0.536136	0.893312
151	NLRX1	Q86UT6	79671	DAGDi.C18.2.DAG	-0.083868	0.542677	0.895339
152	SARS2	Q9NP81	54938	DAGDi.C18.2.DAG	-0.0811111	0.559854	0.900577
153	MDH2	P40926	4191	DAGDi.C18.2.DAG	-0.0800946	0.561046	0.900686
154	MFF	Q9GZY8	56947	DAGDi.C18.2.DAG	-0.0784612	0.572789	0.904354
155	ATPAF2	Q8N5M1	91647	DAGDi.C18.2.DAG	-0.0781708	0.577955	0.905579
156	SUOX	P51687	6821	DAGDi.C18.2.DAG	-0.0772418	0.575124	0.904904
157	TFAM	Q00059	7019	DAGDi.C18.2.DAG	-0.0747191	0.587707	0.909371
158	HSPA9	P38646	3313	DAGDi.C18.2.DAG	-0.0719848	0.601483	0.91332
159	HSDL1	Q3SXM5	83693	DAGDi.C18.2.DAG	-0.0715681	0.603594	0.913823
160	NDUFAF4	Q9P032	29078	DAGDi.C18.2.DAG	-0.0682347	0.620602	0.918797
161	PRDX6	P30041	9588	DAGDi.C18.2.DAG	-0.0670058	0.626924	0.920963
162	MAVS	Q7Z434	57506	DAGDi.C18.2.DAG	-0.0657408	0.633458	0.923374
163	MRPS31	Q92665	10240	DAGDi.C18.2.DAG	-0.0648377	0.658045	0.930585
164	DECR1	Q16698	1666	DAGDi.C18.2.DAG	-0.0635687	0.644744	0.927154
165	MRPS18B	Q9Y676	28973	DAGDi.C18.2.DAG	-0.0632007	0.646664	0.927587
166	DLST	P36957	1743	DAGDi.C18.2.DAG	-0.0630104	0.647657	0.927877
167	ALDH2	P05091	217	DAGDi.C18.2.DAG	-0.0623371	0.651178	0.928599
168	PGAM5	Q96HS1	192111	DAGDi.C18.2.DAG	-0.0603585	0.661569	0.931548
169	MRPL34	Q9BQ48	64981	DAGDi.C18.2.DAG	-0.0598315	0.664347	0.932096
170	SLC25A6	P12236	293	DAGDi.C18.2.DAG	-0.0597852	0.664591	0.932096
171	BCL2L13	Q9BXK5	23786	DAGDi.C18.2.DAG	-0.0587541	0.67004	0.933715
172	DNAJC11	Q9NVH1	55735	DAGDi.C18.2.DAG	-0.0568128	0.680346	0.936161
173	TSPO	P30536	706	DAGDi.C18.2.DAG	-0.0567267	0.680805	0.936302
174	ALDH1L1	O75891	10840	DAGDi.C18.2.DAG	-0.0561756	0.713975	0.944358
175	MRPL15	Q9P015	29088	DAGDi.C18.2.DAG	-0.0543879	0.693301	0.939986
176	SFXN4	Q6P4A7	119559	DAGDi.C18.2.DAG	-0.0519848	0.706226	0.942524
177	MRPL53	Q96EL3	116540	DAGDi.C18.2.DAG	-0.0495844	0.721794	0.946796
178	MRPS17	Q9Y2R5	51373	DAGDi.C18.2.DAG	-0.0455047	0.741482	0.951406
179	TMEM14C	Q9P0S9	51522	DAGDi.C18.2.DAG	-0.0446664	0.746083	0.952106
180	LACTB	P83111	114294	DAGDi.C18.2.DAG	-0.0419698	0.760944	0.955959
181	MRPL43	Q8N983	84545	DAGDi.C18.2.DAG	-0.0419155	0.761244	0.955959
182	SUCLA2	Q9P2R7	8803	DAGDi.C18.2.DAG	-0.0413849	0.764179	0.956579
183	MAIP1	Q8WWC4	79568	DAGDi.C18.2.DAG	-0.0388487	0.778252	0.959841
184	TMEM205	Q6UW68	374882	DAGDi.C18.2.DAG	-0.0383965	0.782813	0.960699
185	PRDX5	P30044	25824	DAGDi.C18.2.DAG	-0.0349962	0.799762	0.964244
186	COX15	Q7KZN9	1355	DAGDi.C18.2.DAG	-0.0344822	0.804493	0.965604
187	MRPS28	Q9Y2Q9	28957	DAGDi.C18.2.DAG	-0.033486	0.808235	0.966775
188	ETFB	P38117	2109	DAGDi.C18.2.DAG	-0.0298668	0.82863	0.9706
189	MRPS15	P82914	64960	DAGDi.C18.2.DAG	-0.0293984	0.834475	0.972068
190	MRPL24	Q96A35	79590	DAGDi.C18.2.DAG	-0.027885	0.839847	0.972899
191	CYB5B	O43169	80777	DAGDi.C18.2.DAG	-0.0256022	0.852805	0.975231
192	ECI1	P42126	1632	DAGDi.C18.2.DAG	-0.0253025	0.85451	0.975616
193	MRPL49	Q13405	740	DAGDi.C18.2.DAG	-0.0242935	0.860252	0.977155
194	MUL1	Q969V5	79594	DAGDi.C18.2.DAG	-0.0196354	0.889014	0.981741
195	COQ3	Q9NZJ6	51805	DAGDi.C18.2.DAG	-0.0185699	0.892955	0.982554
196	MACROD1	Q9BQ69	28992	DAGDi.C18.2.DAG	-0.0185002	0.893354	0.982713
197	FH	P07954	2271	DAGDi.C18.2.DAG	-0.0179925	0.896265	0.98321
198	ARMCX1	Q9P291	51309	DAGDi.C18.2.DAG	-0.0167003	0.916399	0.987681
199	PDHX	O00330	8050	DAGDi.C18.2.DAG	-0.00938203	0.9458	0.992301
200	PMPCA	Q10713	23203	DAGDi.C18.2.DAG	-0.00679977	0.960704	0.994779
201	GSTZ1	O43708	2954	DAGDi.C18.2.DAG	-0.00460483	0.97662	0.996878
202	COQ6	Q9Y2Z9	51004	DAGDi.C18.2.DAG	-0.00403746	0.976661	0.996878
203	COA3	Q9Y2R0	28958	DAGDi.C18.2.DAG	-0.00391663	0.97736	0.996894
204	COA1	Q9GZY4	55744	DAGDi.C18.2.DAG	-0.00361492	0.979103	0.997153
205	NIPSNAP3B	Q9BS92	55335	DAGDi.C18.2.DAG	-0.00258726	0.985043	0.997775
206	MTPAP	Q9NVV4	55149	DAGDi.C18.2.DAG	-0.00249879	0.987312	0.997992
207	MRPS6	P82932	64968	DAGDi.C18.2.DAG	-0.000349357	0.998039	0.999697
208	VDAC2	P45880	7417	DAGDi.C18.2.DAG	0.00118872	0.993128	0.998859
209	ABCB10	Q9NRK6	23456	DAGDi.C18.2.DAG	0.00124131	0.992824	0.998817
210	TMEM177	Q53S58	80775	DAGDi.C18.2.DAG	0.00167131	0.990338	0.99837
211	MLYCD	O95822	23417	DAGDi.C18.2.DAG	0.00231815	0.986856	0.997992
212	MRPL54	Q6P161	116541	DAGDi.C18.2.DAG	0.00707433	0.966853	0.99536
213	MRPL18	Q9H0U6	29074	DAGDi.C18.2.DAG	0.00781168	0.954861	0.994052
214	MRPS10	P82664	55173	DAGDi.C18.2.DAG	0.00851779	0.951256	0.993541
215	MRPS30	Q9NP92	10884	DAGDi.C18.2.DAG	0.0106114	0.940484	0.991623
216	SPRYD4	Q8WW59	283377	DAGDi.C18.2.DAG	0.0132604	0.923451	0.988376
217	TOMM40L	Q969M1	84134	DAGDi.C18.2.DAG	0.0134516	0.922351	0.988275
218	ACSL1	P33121	2180	DAGDi.C18.2.DAG	0.0135007	0.922068	0.988183
219	ETFDH	Q16134	2110	DAGDi.C18.2.DAG	0.0143065	0.917433	0.987807
220	AKAP1	Q92667	8165	DAGDi.C18.2.DAG	0.0159709	0.907867	0.986184
221	MRPL48	Q96GC5	51642	DAGDi.C18.2.DAG	0.0168775	0.903588	0.985117
222	MRPL4	Q9BYD3	51073	DAGDi.C18.2.DAG	0.0182398	0.894847	0.982816
223	DLD	P09622	1738	DAGDi.C18.2.DAG	0.018829	0.89147	0.9822
224	ECI2	O75521	10455	DAGDi.C18.2.DAG	0.020016	0.884673	0.981342
225	UQCC1	Q9NVA1	55245	DAGDi.C18.2.DAG	0.0201602	0.883848	0.981134
226	CS	O75390	1431	DAGDi.C18.2.DAG	0.02079	0.880246	0.980627
227	SDHC	Q99643	6391	DAGDi.C18.2.DAG	0.0214781	0.876313	0.980153
228	CPOX	P36551	1371	DAGDi.C18.2.DAG	0.0225039	0.875446	0.980091
229	MRPL17	Q9NRX2	63875	DAGDi.C18.2.DAG	0.0229796	0.871541	0.979033
230	CCDC127	Q96BQ5	133957	DAGDi.C18.2.DAG	0.0232154	0.866396	0.978403
231	VDAC3	Q9Y277	7419	DAGDi.C18.2.DAG	0.0242983	0.860225	0.977155
232	IBA57	Q5T440	200205	DAGDi.C18.2.DAG	0.0248291	0.858555	0.9767
233	ALDH1B1	P30837	219	DAGDi.C18.2.DAG	0.0262716	0.849001	0.974769
234	PNPT1	Q8TCS8	87178	DAGDi.C18.2.DAG	0.0267139	0.84794	0.974445
235	AUH	Q13825	549	DAGDi.C18.2.DAG	0.0270314	0.844687	0.973764
236	TTC19	Q6DKK2	54902	DAGDi.C18.2.DAG	0.0270815	0.856607	0.97601
237	MCCC1	Q96RQ3	56922	DAGDi.C18.2.DAG	0.0281114	0.840087	0.972926
238	ETFA	P13804	2108	DAGDi.C18.2.DAG	0.0282409	0.83783	0.9726
239	GOT2	P00505	2806	DAGDi.C18.2.DAG	0.0291967	0.832419	0.971633
240	MFN2	O95140	9927	DAGDi.C18.2.DAG	0.0297443	0.829322	0.970945
241	PDHB	P11177	5162	DAGDi.C18.2.DAG	0.031802	0.81771	0.968425
242	MRPS7	Q9Y2R9	51081	DAGDi.C18.2.DAG	0.0319453	0.816903	0.9683
243	MRPL27	Q9P0M9	51264	DAGDi.C18.2.DAG	0.0343026	0.803651	0.965295
244	SMIM20	Q8N5G0	389203	DAGDi.C18.2.DAG	0.0371426	0.787758	0.961644
245	TRMT10C	Q7L0Y3	54931	DAGDi.C18.2.DAG	0.0375316	0.785588	0.961332
246	AK3	Q9UIJ7	50808	DAGDi.C18.2.DAG	0.0377564	0.784334	0.960963
247	ATAD1	Q8NBU5	84896	DAGDi.C18.2.DAG	0.0392274	0.776146	0.959294
248	UQCRQ	O14949	27089	DAGDi.C18.2.DAG	0.043336	0.753404	0.953585
249	DNAJC19	Q96DA6	131118	DAGDi.C18.2.DAG	0.0434235	0.752922	0.953485
250	MTRES1	Q9P0P8	51250	DAGDi.C18.2.DAG	0.0461167	0.747948	0.952427
251	ENDOG	Q14249	2021	DAGDi.C18.2.DAG	0.0465373	0.735826	0.950461
252	MAOB	P27338	4129	DAGDi.C18.2.DAG	0.0492225	0.721185	0.946575
253	MRPL50	Q8N5N7	54534	DAGDi.C18.2.DAG	0.0497711	0.718206	0.94577
254	MRPL10	Q7Z7H8	124995	DAGDi.C18.2.DAG	0.0510493	0.742088	0.951435
255	PARL	Q9H300	55486	DAGDi.C18.2.DAG	0.0526587	0.702593	0.942001
256	GRHPR	Q9UBQ7	9380	DAGDi.C18.2.DAG	0.0530915	0.702994	0.942054
257	TOMM20	Q15388	9804	DAGDi.C18.2.DAG	0.0535423	0.709031	0.94352
258	MRPL40	Q9NQ50	64976	DAGDi.C18.2.DAG	0.053581	0.70883	0.943415
259	CYCS	P99999	54205	DAGDi.C18.2.DAG	0.0561032	0.684128	0.937592
260	AGK	Q53H12	55750	DAGDi.C18.2.DAG	0.0581867	0.673046	0.934421
261	GHITM	Q9H3K2	27069	DAGDi.C18.2.DAG	0.0601529	0.662652	0.931968
262	ECHS1	P30084	1892	DAGDi.C18.2.DAG	0.0615281	0.655419	0.929725
263	IMMT	Q16891	10989	DAGDi.C18.2.DAG	0.0619599	0.653154	0.928957
264	CISD1	Q9NZ45	55847	DAGDi.C18.2.DAG	0.0632194	0.646566	0.927587
265	DBT	P11182	1629	DAGDi.C18.2.DAG	0.0635714	0.64473	0.927154
266	MRPL58	Q14197	3396	DAGDi.C18.2.DAG	0.0639008	0.643013	0.926614
267	SUCLG1	P53597	8802	DAGDi.C18.2.DAG	0.064425	0.640285	0.925551
268	ABCB8	Q9NUT2	11194	DAGDi.C18.2.DAG	0.0652991	0.635747	0.924204
269	MRPL21	Q7Z2W9	219927	DAGDi.C18.2.DAG	0.0653054	0.635714	0.924204
270	SDHD	O14521	6392	DAGDi.C18.2.DAG	0.0664449	0.629818	0.92233
271	BCKDK	O14874	10295	DAGDi.C18.2.DAG	0.0667387	0.628301	0.921414
272	PDK1	Q15118	5163	DAGDi.C18.2.DAG	0.0667995	0.711866	0.943972
273	SLC25A12	O75746	8604	DAGDi.C18.2.DAG	0.0695087	0.614078	0.917334
274	MARCHF5	Q9NX47	54708	DAGDi.C18.2.DAG	0.0712892	0.608468	0.915242
275	DNAJA3	Q96EY1	9093	DAGDi.C18.2.DAG	0.0738177	0.59578	0.91176
276	MFN1	Q8IWA4	55669	DAGDi.C18.2.DAG	0.0738782	0.591928	0.910765
277	MRPS16	Q9Y3D3	51021	DAGDi.C18.2.DAG	0.0775562	0.573564	0.904386
278	GRPEL1	Q9HAV7	80273	DAGDi.C18.2.DAG	0.0795296	0.579062	0.905959
279	ACADVL	P49748	37	DAGDi.C18.2.DAG	0.0812398	0.55544	0.899562
280	LAP3	P28838	51056	DAGDi.C18.2.DAG	0.0821042	0.609822	0.915622
281	DLAT	P10515	1737	DAGDi.C18.2.DAG	0.0821199	0.551151	0.898246
282	SFXN3	Q9BWM7	81855	DAGDi.C18.2.DAG	0.0835974	0.603313	0.913783
283	SUPV3L1	Q8IYB8	6832	DAGDi.C18.2.DAG	0.0849777	0.592603	0.911023
284	SLC25A20	O43772	788	DAGDi.C18.2.DAG	0.0851524	0.536492	0.893565
285	BCS1L	Q9Y276	617	DAGDi.C18.2.DAG	0.0872894	0.530244	0.891616
286	ARMCX3	Q9UH62	51566	DAGDi.C18.2.DAG	0.0880682	0.588934	0.909851
287	AFG3L2	Q9Y4W6	10939	DAGDi.C18.2.DAG	0.0931971	0.498553	0.879991
288	OPA1	O60313	4976	DAGDi.C18.2.DAG	0.094976	0.490355	0.876663
289	MRPS11	P82912	64963	DAGDi.C18.2.DAG	0.0960872	0.48527	0.874046
290	EARS2	Q5JPH6	124454	DAGDi.C18.2.DAG	0.0999671	0.550406	0.897965
291	LYPLA1	O75608	10434	DAGDi.C18.2.DAG	0.101045	0.471573	0.867985
292	TIMM21	Q9BVV7	29090	DAGDi.C18.2.DAG	0.101576	0.460566	0.863582
293	MRPS18A	Q9NVS2	55168	DAGDi.C18.2.DAG	0.101944	0.458933	0.863443
294	VWA8	A3KMH1	23078	DAGDi.C18.2.DAG	0.102763	0.459637	0.863466
295	SIRT3	Q9NTG7	23410	DAGDi.C18.2.DAG	0.113078	0.411085	0.842625
296	MRPL39	Q9NYK5	54148	DAGDi.C18.2.DAG	0.115474	0.401176	0.838192
297	BCO2	Q9BYV7	83875	DAGDi.C18.2.DAG	0.117879	0.4249	0.849185
298	MIEF2	Q96C03	125170	DAGDi.C18.2.DAG	0.122842	0.410731	0.842395
299	IDH3A	P50213	3419	DAGDi.C18.2.DAG	0.123626	0.368528	0.820878
300	SSBP1	Q04837	6742	DAGDi.C18.2.DAG	0.123891	0.367493	0.820343
301	BCAT2	O15382	587	DAGDi.C18.2.DAG	0.123898	0.37207	0.823622
302	SCO2	O43819	9997	DAGDi.C18.2.DAG	0.125015	0.36313	0.817323
303	MRPL47	Q9HD33	57129	DAGDi.C18.2.DAG	0.126703	0.356635	0.813431
304	APOOL	Q6UXV4	139322	DAGDi.C18.2.DAG	0.126985	0.355559	0.812879
305	SLC30A9	Q6PML9	10463	DAGDi.C18.2.DAG	0.128301	0.350555	0.810936
306	NDUFAF6	Q330K2	137682	DAGDi.C18.2.DAG	0.129112	0.347491	0.809765
307	HSD17B10	Q99714	3028	DAGDi.C18.2.DAG	0.131904	0.337076	0.803764
308	TIMM13	Q9Y5L4	26517	DAGDi.C18.2.DAG	0.133778	0.364675	0.818664
309	PLGRKT	Q9HBL7	55848	DAGDi.C18.2.DAG	0.140504	0.306233	0.785516
310	SAMM50	Q9Y512	25813	DAGDi.C18.2.DAG	0.144579	0.292276	0.777238
311	SLC25A42	Q86VD7	284439	DAGDi.C18.2.DAG	0.145248	0.294665	0.777722
312	RMDN3	Q96TC7	55177	DAGDi.C18.2.DAG	0.145516	0.329088	0.79906
313	HINT3	Q9NQE9	135114	DAGDi.C18.2.DAG	0.14675	0.285011	0.772202
314	MAOA	P21397	4128	DAGDi.C18.2.DAG	0.147441	0.287356	0.773816
315	COX6B1	P14854	1340	DAGDi.C18.2.DAG	0.150428	0.272977	0.763356
316	COX6A2	Q02221	1339	DAGDi.C18.2.DAG	0.151327	0.270087	0.761337
317	CHCHD3	Q9NX63	54927	DAGDi.C18.2.DAG	0.153599	0.262878	0.756075
318	OPA3	Q9H6K4	80207	DAGDi.C18.2.DAG	0.153661	0.262682	0.755804
319	MRPL2	Q5T653	51069	DAGDi.C18.2.DAG	0.156636	0.253441	0.750081
320	ATAD3A	Q9NVI7	55210	DAGDi.C18.2.DAG	0.158085	0.249023	0.747393
321	SOD2	P04179	6648	DAGDi.C18.2.DAG	0.159891	0.243587	0.744262
322	PDF	Q9HBH1	64146	DAGDi.C18.2.DAG	0.160714	0.241136	0.742118
323	TMEM70	Q9BUB7	54968	DAGDi.C18.2.DAG	0.161687	0.238264	0.741077
324	UQCRC1	P31930	7384	DAGDi.C18.2.DAG	0.162533	0.235782	0.739536
325	CPT1B	Q92523	1375	DAGDi.C18.2.DAG	0.164434	0.230276	0.734967
326	IDH3G	P51553	3421	DAGDi.C18.2.DAG	0.167154	0.222548	0.728414
327	MRPS22	P82650	56945	DAGDi.C18.2.DAG	0.167503	0.221572	0.727201
328	SDR39U1	Q9NRG7	56948	DAGDi.C18.2.DAG	0.172214	0.208661	0.712872
329	DCXR	Q7Z4W1	51181	DAGDi.C18.2.DAG	0.173234	0.205937	0.710432
330	ATP5MG	O75964	10632	DAGDi.C18.2.DAG	0.174007	0.20389	0.7084
331	MRPS5	P82675	64969	DAGDi.C18.2.DAG	0.174011	0.203879	0.7084
332	MTIF2	P46199	4528	DAGDi.C18.2.DAG	0.174866	0.205979	0.710477
333	NDUFS4	O43181	4724	DAGDi.C18.2.DAG	0.177855	0.193911	0.698735
334	MRPL46	Q9H2W6	26589	DAGDi.C18.2.DAG	0.178135	0.193197	0.697872
335	NDUFB7	P17568	4713	DAGDi.C18.2.DAG	0.179931	0.188674	0.693039
336	MCCC2	Q9HCC0	64087	DAGDi.C18.2.DAG	0.180093	0.192532	0.696875
337	DIABLO	Q9NR28	56616	DAGDi.C18.2.DAG	0.180886	0.186299	0.691007
338	MRPS24	Q96EL2	64951	DAGDi.C18.2.DAG	0.181021	0.19021	0.694185
339	OGDH	Q02218	4967	DAGDi.C18.2.DAG	0.181581	0.184584	0.689744
340	MRPS34	P82930	65993	DAGDi.C18.2.DAG	0.183236	0.180548	0.685338
341	DAP3	P51398	7818	DAGDi.C18.2.DAG	0.185026	0.176253	0.680351
342	SQOR	Q9Y6N5	58472	DAGDi.C18.2.DAG	0.18633	0.173172	0.676766
343	NDUFA11	Q86Y39	126328	DAGDi.C18.2.DAG	0.187263	0.170992	0.674172
344	HEBP1	Q9NRV9	50865	DAGDi.C18.2.DAG	0.187588	0.196805	0.701877
345	OXA1L	Q15070	5018	DAGDi.C18.2.DAG	0.191979	0.160273	0.661366
346	PTCD3	Q96EY7	55037	DAGDi.C18.2.DAG	0.192624	0.158846	0.660391
347	TIMM44	O43615	10469	DAGDi.C18.2.DAG	0.19378	0.156313	0.657571
348	MTX2	O75431	10651	DAGDi.C18.2.DAG	0.194912	0.153862	0.654494
349	COQ5	Q5HYK3	84274	DAGDi.C18.2.DAG	0.19555	0.152492	0.653193
350	COX20	Q5RI15	116228	DAGDi.C18.2.DAG	0.196064	0.151397	0.652506
351	SCP2	P22307	6342	DAGDi.C18.2.DAG	0.199824	0.188154	0.692544
352	MRPS35	P82673	60488	DAGDi.C18.2.DAG	0.200209	0.150609	0.651364
353	HTRA2	O43464	27429	DAGDi.C18.2.DAG	0.20045	0.146132	0.646737
354	MCUR1	Q96AQ8	63933	DAGDi.C18.2.DAG	0.200564	0.220856	0.726324
355	MRPL20	Q9BYC9	55052	DAGDi.C18.2.DAG	0.201053	0.141054	0.639203
356	PDHA1	P08559	5160	DAGDi.C18.2.DAG	0.201835	0.139481	0.637017
357	MTARC2	Q969Z3	54996	DAGDi.C18.2.DAG	0.202656	0.137846	0.635249
358	DHODH	Q02127	1723	DAGDi.C18.2.DAG	0.203836	0.135519	0.632583
359	COX5B	P10606	1329	DAGDi.C18.2.DAG	0.206257	0.130838	0.626859
360	NDUFA4	O00483	4697	DAGDi.C18.2.DAG	0.208006	0.127533	0.621873
361	AURKAIP1	Q9NWT8	54998	DAGDi.C18.2.DAG	0.210149	0.127203	0.621264
362	SYNJ2BP	P57105	55333	DAGDi.C18.2.DAG	0.210248	0.123388	0.615494
363	DMAC2L	Q99766	27109	DAGDi.C18.2.DAG	0.21057	0.122801	0.614323
364	COX8A	P10176	1351	DAGDi.C18.2.DAG	0.211679	0.120798	0.612005
365	CCDC51	Q96ER9	79714	DAGDi.C18.2.DAG	0.212001	0.123808	0.615903
366	PHB2	Q99623	11331	DAGDi.C18.2.DAG	0.21238	0.119543	0.610002
367	COX7C	P15954	1350	DAGDi.C18.2.DAG	0.21368	0.117244	0.606235
368	MRPL12	P52815	6182	DAGDi.C18.2.DAG	0.214515	0.115785	0.604931
369	MRPS23	Q9Y3D9	51649	DAGDi.C18.2.DAG	0.214719	0.115431	0.60426
370	NDUFB1	O75438	4707	DAGDi.C18.2.DAG	0.221427	0.104234	0.585247
371	CYC1	P08574	1537	DAGDi.C18.2.DAG	0.221901	0.103475	0.583584
372	UQCRC2	P22695	7385	DAGDi.C18.2.DAG	0.22588	0.0972762	0.573432
373	DNM1L	O00429	10059	DAGDi.C18.2.DAG	0.226047	0.0970235	0.572843
374	COQ10A	Q96MF6	93058	DAGDi.C18.2.DAG	0.226794	0.0958947	0.571072
375	ATP5MF	P56134	9551	DAGDi.C18.2.DAG	0.227168	0.095333	0.570214
376	PTPMT1	Q8WUK0	114971	DAGDi.C18.2.DAG	0.230172	0.0909175	0.562467
377	UQCRH	P07919	7388	DAGDi.C18.2.DAG	0.230568	0.0903476	0.561855
378	TOMM40	O96008	10452	DAGDi.C18.2.DAG	0.236111	0.0826605	0.546574
379	SCO1	O75880	6341	DAGDi.C18.2.DAG	0.236798	0.0817439	0.545317
380	TIMMDC1	Q9NPL8	51300	DAGDi.C18.2.DAG	0.238573	0.0794144	0.541803
381	MRPL35	Q9NZE8	51318	DAGDi.C18.2.DAG	0.238829	0.0819947	0.545777
382	COX7A1	P24310	1346	DAGDi.C18.2.DAG	0.239254	0.0785353	0.539879
383	NDUFC1	O43677	4717	DAGDi.C18.2.DAG	0.241014	0.0852135	0.552088
384	SDHA	P31040	6389	DAGDi.C18.2.DAG	0.244495	0.0720209	0.525794
385	TIMM50	Q3ZCQ8	92609	DAGDi.C18.2.DAG	0.245063	0.0713408	0.52424
386	YME1L1	Q96TA2	10730	DAGDi.C18.2.DAG	0.246209	0.0699865	0.521606
387	PTGES2	Q9H7Z7	80142	DAGDi.C18.2.DAG	0.246891	0.0691888	0.519392
388	ATP5F1E	P56381	514	DAGDi.C18.2.DAG	0.248756	0.0670481	0.515579
389	SUCLG2	Q96I99	8801	DAGDi.C18.2.DAG	0.250053	0.0655894	0.512451
390	MRPS36	P82909	92259	DAGDi.C18.2.DAG	0.25124	0.0642772	0.509243
391	UQCR10	Q9UDW1	29796	DAGDi.C18.2.DAG	0.251658	0.0638202	0.508621
392	NDUFA2	O43678	4695	DAGDi.C18.2.DAG	0.252186	0.063247	0.506941
393	TACO1	Q9BSH4	51204	DAGDi.C18.2.DAG	0.252491	0.086852	0.555052
394	UQCRFS1	P47985	7386	DAGDi.C18.2.DAG	0.254018	0.0612894	0.503301
395	MTFP1	Q9UDX5	51537	DAGDi.C18.2.DAG	0.255658	0.0595778	0.498007
396	COX16	Q9P0S2	51241	DAGDi.C18.2.DAG	0.256001	0.0616974	0.50492
397	NDUFA8	P51970	4702	DAGDi.C18.2.DAG	0.256837	0.0583722	0.494737
398	MTX1	Q13505	4580	DAGDi.C18.2.DAG	0.257895	0.0573068	0.491732
399	MRPS2	Q9Y399	51116	DAGDi.C18.2.DAG	0.259113	0.0609956	0.502049
400	COX6C	P09669	1345	DAGDi.C18.2.DAG	0.260052	0.055183	0.486861
401	IDH3B	O43837	3420	DAGDi.C18.2.DAG	0.260777	0.054484	0.485412
402	SDHB	P21912	6390	DAGDi.C18.2.DAG	0.261176	0.0541023	0.484533
403	NNT	Q13423	23530	DAGDi.C18.2.DAG	0.265836	0.049802	0.472381
404	SLC25A15	Q9Y619	10166	DAGDi.C18.2.DAG	0.26604	0.0646514	0.510143
405	COX7A2L	O14548	9167	DAGDi.C18.2.DAG	0.267977	0.0479215	0.465918
406	GUF1	Q8N442	60558	DAGDi.C18.2.DAG	0.268802	0.10768	0.591243
407	HDHD5	Q9BXW7	27440	DAGDi.C18.2.DAG	0.269422	0.0466854	0.462624
408	SLC25A3	Q00325	5250	DAGDi.C18.2.DAG	0.272526	0.0441185	0.453012
409	NDUFV2	P19404	4729	DAGDi.C18.2.DAG	0.276268	0.0411788	0.44276
410	NDUFB9	Q9Y6M9	4715	DAGDi.C18.2.DAG	0.276912	0.0406899	0.441942
411	TMEM126A	Q9H061	84233	DAGDi.C18.2.DAG	0.279055	0.0390962	0.435877
412	ACAD9	Q9H845	28976	DAGDi.C18.2.DAG	0.281224	0.0375358	0.430546
413	DHTKD1	Q96HY7	55526	DAGDi.C18.2.DAG	0.282598	0.0445073	0.454998
414	NDUFV1	P49821	4723	DAGDi.C18.2.DAG	0.283398	0.0360238	0.425545
415	RMDN1	Q96DB5	51115	DAGDi.C18.2.DAG	0.284174	0.037294	0.429588
416	SLC25A4	P12235	291	DAGDi.C18.2.DAG	0.285646	0.0345138	0.418478
417	NDUFAF2	Q8N183	91942	DAGDi.C18.2.DAG	0.285787	0.0361827	0.425694
418	CPT2	P23786	1376	DAGDi.C18.2.DAG	0.286553	0.03392	0.41507
419	SIRT5	Q9NXA8	23408	DAGDi.C18.2.DAG	0.287453	0.0527392	0.481015
420	C15orf61	A6NNL5	145853	DAGDi.C18.2.DAG	0.288112	0.0329183	0.410313
421	PDK2	Q15119	5164	DAGDi.C18.2.DAG	0.291078	0.0327282	0.409038
422	HCCS	P53701	3052	DAGDi.C18.2.DAG	0.292524	0.0302166	0.397833
423	ATP5F1B	P06576	506	DAGDi.C18.2.DAG	0.292619	0.0301606	0.397833
424	NDUFA5	Q16718	4698	DAGDi.C18.2.DAG	0.292744	0.030087	0.397654
425	C6orf136	Q5SQH8	221545	DAGDi.C18.2.DAG	0.295208	0.0286654	0.390538
426	UQCRB	P14927	7381	DAGDi.C18.2.DAG	0.296033	0.0282027	0.389508
427	SLC25A5	P05141	292	DAGDi.C18.2.DAG	0.300137	0.0259903	0.377079
428	FIS1	Q9Y3D6	51024	DAGDi.C18.2.DAG	0.301482	0.025298	0.373262
429	NDUFS5	O43920	4725	DAGDi.C18.2.DAG	0.302554	0.0247571	0.371228
430	COX11	Q9Y6N1	1353	DAGDi.C18.2.DAG	0.306274	0.0229558	0.359754
431	MRPS9	P82933	64965	DAGDi.C18.2.DAG	0.306859	0.0254224	0.373677
432	ALDH6A1	Q02252	4329	DAGDi.C18.2.DAG	0.3073	0.0252019	0.373131
433	SURF1	Q15526	6834	DAGDi.C18.2.DAG	0.308469	0.0219456	0.353178
434	NDUFA10	O95299	4705	DAGDi.C18.2.DAG	0.310984	0.0208342	0.346132
435	ACADSB	P45954	36	DAGDi.C18.2.DAG	0.314352	0.0194213	0.339345
436	GTPBP10	A4D1E9	85865	DAGDi.C18.2.DAG	0.316939	0.0383787	0.433439
437	ATP5F1C	P36542	509	DAGDi.C18.2.DAG	0.317614	0.0181311	0.330203
438	ABCB7	O75027	22	DAGDi.C18.2.DAG	0.317919	0.0180144	0.329141
439	COX7B	P24311	1349	DAGDi.C18.2.DAG	0.320457	0.0170669	0.321564
440	ATP5F1A	P25705	498	DAGDi.C18.2.DAG	0.320938	0.0168923	0.320348
441	SLC25A10	Q9UBX3	1468	DAGDi.C18.2.DAG	0.3217	0.0200391	0.343131
442	NDUFB6	O95139	4712	DAGDi.C18.2.DAG	0.322401	0.0163703	0.315696
443	RTN4IP1	Q8WWV3	84816	DAGDi.C18.2.DAG	0.324712	0.0155737	0.310311
444	LDHB	P07195	3945	DAGDi.C18.2.DAG	0.324788	0.0176521	0.325825
445	SLC25A11	Q02978	8402	DAGDi.C18.2.DAG	0.327191	0.0147564	0.303422
446	COX5A	P20674	9377	DAGDi.C18.2.DAG	0.327323	0.0147137	0.303422
447	SFXN1	Q9H9B4	94081	DAGDi.C18.2.DAG	0.328839	0.0142334	0.298886
448	PISD	Q9UG56	23761	DAGDi.C18.2.DAG	0.33189	0.016231	0.315247
449	NDUFA13	Q9P0J0	51079	DAGDi.C18.2.DAG	0.334053	0.0126825	0.284265
450	NDUFA6	P56556	4700	DAGDi.C18.2.DAG	0.334177	0.0126476	0.283945
451	MPC2	O95563	25874	DAGDi.C18.2.DAG	0.334517	0.012552	0.2827
452	GLUD1	P00367	2746	DAGDi.C18.2.DAG	0.334805	0.0124715	0.281977
453	TBRG4	Q969Z0	9238	DAGDi.C18.2.DAG	0.336758	0.0127762	0.285186
454	LDHD	Q86WU2	197257	DAGDi.C18.2.DAG	0.338423	0.011497	0.273346
455	NDUFB4	O95168	4710	DAGDi.C18.2.DAG	0.33971	0.0111664	0.269874
456	PCCB	P05166	5096	DAGDi.C18.2.DAG	0.340919	0.0108635	0.269249
457	NDUFS7	O75251	374291	DAGDi.C18.2.DAG	0.348076	0.00921165	0.252564
458	NDUFS2	O75306	4720	DAGDi.C18.2.DAG	0.349432	0.00892446	0.249013
459	NDUFB8	O95169	4714	DAGDi.C18.2.DAG	0.352615	0.0082809	0.241763
460	LETM1	O95202	3954	DAGDi.C18.2.DAG	0.353494	0.00811034	0.238477
461	NDUFB3	O43676	4709	DAGDi.C18.2.DAG	0.353771	0.00805731	0.237217
462	NDUFS3	O75489	4722	DAGDi.C18.2.DAG	0.358324	0.0072269	0.224234
463	ATP5ME	P56385	521	DAGDi.C18.2.DAG	0.360816	0.00680493	0.217484
464	ATP5PD	O75947	10476	DAGDi.C18.2.DAG	0.361484	0.00669548	0.215526
465	NDUFB2	O95178	4708	DAGDi.C18.2.DAG	0.362625	0.00651211	0.213097
466	OCIAD1	Q9NX40	54940	DAGDi.C18.2.DAG	0.362986	0.00645508	0.212227
467	ATP5PO	P48047	539	DAGDi.C18.2.DAG	0.366794	0.00587899	0.202031
468	NDUFS6	O75380	4726	DAGDi.C18.2.DAG	0.371583	0.00521877	0.190394
469	CKMT2	P17540	1160	DAGDi.C18.2.DAG	0.374063	0.00490321	0.184072
470	PCCA	P05165	5095	DAGDi.C18.2.DAG	0.378645	0.00436396	0.173822
471	NDUFAB1	O14561	4706	DAGDi.C18.2.DAG	0.386496	0.00356048	0.157039
472	NDUFB10	O96000	4716	DAGDi.C18.2.DAG	0.393862	0.00292854	0.140795
473	NDUFA9	Q16795	4704	DAGDi.C18.2.DAG	0.394718	0.00286192	0.138466
474	NDUFA7	O95182	4701	DAGDi.C18.2.DAG	0.395528	0.00280021	0.137663
475	COX7A2	P14406	1347	DAGDi.C18.2.DAG	0.3999	0.00248685	0.129849
476	ATP5PB	P24539	515	DAGDi.C18.2.DAG	0.403664	0.0022425	0.12345
477	ATP5F1D	P30049	513	DAGDi.C18.2.DAG	0.409312	0.00191578	0.112474
478	RDH13	Q8NBN7	112724	DAGDi.C18.2.DAG	0.41517	0.00162243	0.102208
479	NDUFA12	Q9UI09	55967	DAGDi.C18.2.DAG	0.415827	0.00159218	0.101032
480	NDUFC2	O95298	4718	DAGDi.C18.2.DAG	0.415908	0.00158847	0.10098
481	TOMM22	Q9NS69	56993	DAGDi.C18.2.DAG	0.418101	0.00149132	0.0973224
482	NDUFS1	P28331	4719	DAGDi.C18.2.DAG	0.418147	0.00148933	0.0973224
483	MPC1	Q9Y5U8	51660	DAGDi.C18.2.DAG	0.42082	0.00137824	0.0936669
484	NDUFB11	Q9NX14	54539	DAGDi.C18.2.DAG	0.428778	0.00109004	0.0824186
485	BDH1	Q02338	622	DAGDi.C18.2.DAG	0.44228	0.000722551	0.0679412
486	COX4I1	P13073	1327	DAGDi.C18.2.DAG	0.442305	0.000721993	0.0679412
487	NDUFB5	O43674	4711	DAGDi.C18.2.DAG	0.456475	0.000460298	0.0526321
488	DMAC1	Q96GE9	90871	DAGDi.C18.2.DAG	0.458404	0.00199223	0.114769
489	GSTK1	Q9Y2Q3	373156	DAGDi.C18.2.DAG	0.473426	0.000261704	0.0378544
490	FAM162A	Q96A26	26355	DAGDi.C18.2.DAG	0.479171	0.000214666	0.0336265
491	NDUFA3	O95167	4696	DAGDi.C18.2.DAG	0.492266	0.000134853	0.02614
492	NDUFS8	O00217	4728	DAGDi.C18.2.DAG	0.51323	6.15372e-05	0.0168678
493	DHRS7B	Q6IAN0	25979	DAGC14.C18.1.DAG	-0.683737	8.74636e-09	6.11056e-05
494	GPD2	P43304	2820	DAGC14.C18.1.DAG	-0.648639	8.54625e-08	0.000351221
495	HINT1	P49773	3094	DAGC14.C18.1.DAG	-0.629678	2.11845e-06	0.0024032
496	CYB5R3	P00387	1727	DAGC14.C18.1.DAG	-0.599506	1.32207e-06	0.00164938
497	ABCB6	Q9NP58	10058	DAGC14.C18.1.DAG	-0.583214	4.58725e-06	0.00356093
498	KARS1	Q15046	3735	DAGC14.C18.1.DAG	-0.544729	1.71095e-05	0.00786405
499	HAGH	Q16775	3029	DAGC14.C18.1.DAG	-0.505699	8.20518e-05	0.0191609
500	IARS2	Q9NSE4	55699	DAGC14.C18.1.DAG	-0.499077	0.000105095	0.0222286
501	NDUFAF5	Q5TEU4	79133	DAGC14.C18.1.DAG	-0.468138	0.00347824	0.154878
502	FTH1	P02794	2495	DAGC14.C18.1.DAG	-0.466232	0.00033376	0.0435033
503	SLC25A24	Q6NUK1	29957	DAGC14.C18.1.DAG	-0.461166	0.000394859	0.0483234
504	STOM	P27105	2040	DAGC14.C18.1.DAG	-0.447234	0.000618698	0.0622652
505	ALDH9A1	P49189	223	DAGC14.C18.1.DAG	-0.434792	0.000909529	0.0750374
506	PRDX4	Q13162	10549	DAGC14.C18.1.DAG	-0.429462	0.001068	0.0820845
507	NIPSNAP2	O75323	2631	DAGC14.C18.1.DAG	-0.424948	0.0012212	0.0877151
508	NADK2	Q4G0N4	133686	DAGC14.C18.1.DAG	-0.421395	0.00939101	0.254497
509	GFM1	Q96RP9	85476	DAGC14.C18.1.DAG	-0.419923	0.0017464	0.106746
510	TMLHE	Q9NVH6	55217	DAGC14.C18.1.DAG	-0.412698	0.00192709	0.112896
511	PARK7	Q99497	11315	DAGC14.C18.1.DAG	-0.411146	0.00181923	0.109379
512	LYRM7	Q5U5X0	90624	DAGC14.C18.1.DAG	-0.400189	0.00246729	0.129508
513	COQ9	O75208	57017	DAGC14.C18.1.DAG	-0.394851	0.00285174	0.138357
514	CLYBL	Q8N0X4	171425	DAGC14.C18.1.DAG	-0.394749	0.00313777	0.1454
515	PRDX3	P30048	10935	DAGC14.C18.1.DAG	-0.394735	0.00286061	0.138466
516	PRKACA	P17612	5566	DAGC14.C18.1.DAG	-0.383913	0.003809	0.161378
517	VDAC1	P21796	7416	DAGC14.C18.1.DAG	-0.383807	0.00381957	0.161557
518	SND1	Q7KZF4	27044	DAGC14.C18.1.DAG	-0.381266	0.00444853	0.175324
519	FUNDC2	Q9BWH2	65991	DAGC14.C18.1.DAG	-0.375501	0.00472789	0.181114
520	COQ10B	Q9H8M1	80219	DAGC14.C18.1.DAG	-0.374563	0.0057235	0.19884
521	LONP1	P36776	9361	DAGC14.C18.1.DAG	-0.37448	0.00485182	0.183773
522	HADH	Q16836	3033	DAGC14.C18.1.DAG	-0.373117	0.00502149	0.18631
523	MRPL14	Q6P1L8	64928	DAGC14.C18.1.DAG	-0.372225	0.00513534	0.188433
524	IVD	P26440	3712	DAGC14.C18.1.DAG	-0.367177	0.00582356	0.200735
525	MGST3	O14880	4259	DAGC14.C18.1.DAG	-0.366043	0.00598885	0.204121
526	RDH14	Q9HBH5	57665	DAGC14.C18.1.DAG	-0.365569	0.00605913	0.204881
527	ACADS	P16219	35	DAGC14.C18.1.DAG	-0.364189	0.00626797	0.208853
528	GRSF1	Q12849	2926	DAGC14.C18.1.DAG	-0.354178	0.00797978	0.236232
529	PEX11B	O96011	8799	DAGC14.C18.1.DAG	-0.352284	0.0324845	0.407931
530	ALDH5A1	P51649	7915	DAGC14.C18.1.DAG	-0.342511	0.0104756	0.264691
531	PCBD2	Q9H0N5	84105	DAGC14.C18.1.DAG	-0.337779	0.0116656	0.273973
532	C1QBP	Q07021	708	DAGC14.C18.1.DAG	-0.335427	0.0122991	0.27983
533	CAT	P04040	847	DAGC14.C18.1.DAG	-0.334818	0.0124679	0.281977
534	ACOT9	Q9Y305	23597	DAGC14.C18.1.DAG	-0.332911	0.0130094	0.287379
535	TMEM205	Q6UW68	374882	DAGC14.C18.1.DAG	-0.328803	0.0151998	0.306736
536	FMC1	Q96HJ9	154791	DAGC14.C18.1.DAG	-0.316451	0.0197384	0.341631
537	MRPS14	O60783	63931	DAGC14.C18.1.DAG	-0.314714	0.0192746	0.338426
538	MMUT	P22033	4594	DAGC14.C18.1.DAG	-0.30619	0.022995	0.360207
539	ADHFE1	Q8IWW8	137872	DAGC14.C18.1.DAG	-0.303627	0.0359094	0.425545
540	FECH	P22830	2235	DAGC14.C18.1.DAG	-0.29981	0.0261615	0.377875
541	HMGCL	P35914	3155	DAGC14.C18.1.DAG	-0.295372	0.0438355	0.452597
542	CARS2	Q9HA77	79587	DAGC14.C18.1.DAG	-0.29496	0.0337743	0.414839
543	PRDX2	P32119	7001	DAGC14.C18.1.DAG	-0.294528	0.0290523	0.392745
544	ACADM	P11310	34	DAGC14.C18.1.DAG	-0.289474	0.0320636	0.40636
545	MRPL11	Q9Y3B7	65003	DAGC14.C18.1.DAG	-0.285514	0.0346009	0.419098
546	CRAT	P43155	1384	DAGC14.C18.1.DAG	-0.284177	0.0354949	0.423617
547	HSD17B4	P51659	3295	DAGC14.C18.1.DAG	-0.276826	0.0407549	0.442128
548	HSPD1	P10809	3329	DAGC14.C18.1.DAG	-0.269982	0.0462138	0.461174
549	MRPL13	Q9BYD1	28998	DAGC14.C18.1.DAG	-0.265836	0.0498018	0.472381
550	HSD17B8	Q92506	7923	DAGC14.C18.1.DAG	-0.263379	0.0520327	0.478821
551	CRYZ	Q08257	1429	DAGC14.C18.1.DAG	-0.26251	0.0551505	0.48685
552	COQ8A	Q8NI60	56997	DAGC14.C18.1.DAG	-0.261836	0.0534748	0.483452
553	MCU	Q8NE86	90550	DAGC14.C18.1.DAG	-0.260115	0.0551216	0.486792
554	CHDH	Q8NE62	55349	DAGC14.C18.1.DAG	-0.260039	0.0551956	0.486861
555	SLIRP	Q9GZT3	81892	DAGC14.C18.1.DAG	-0.25987	0.0553598	0.487418
556	STOML2	Q9UJZ1	30968	DAGC14.C18.1.DAG	-0.254648	0.060627	0.501082
557	MRPL1	Q9BYD6	65008	DAGC14.C18.1.DAG	-0.25395	0.0638846	0.508621
558	DDX28	Q9NUL7	55794	DAGC14.C18.1.DAG	-0.253074	0.101548	0.580379
559	NDUFAF3	Q9BU61	25915	DAGC14.C18.1.DAG	-0.249616	0.0660777	0.51351
560	ALDH3A2	P51648	224	DAGC14.C18.1.DAG	-0.247219	0.0688088	0.518608
561	MTCH1	Q9NZJ7	23787	DAGC14.C18.1.DAG	-0.246289	0.0754449	0.533018
562	TMEM11	P17152	8834	DAGC14.C18.1.DAG	-0.243735	0.0729383	0.528113
563	MRPL38	Q96DV4	64978	DAGC14.C18.1.DAG	-0.242797	0.074082	0.530217
564	HSPE1	P61604	3336	DAGC14.C18.1.DAG	-0.240472	0.0769814	0.536482
565	ME2	P23368	4200	DAGC14.C18.1.DAG	-0.239866	0.0806354	0.543453
566	PMPCB	O75439	9512	DAGC14.C18.1.DAG	-0.236645	0.0912056	0.563045
567	MRPL23	Q16540	6150	DAGC14.C18.1.DAG	-0.23561	0.0833335	0.548057
568	HSDL1	Q3SXM5	83693	DAGC14.C18.1.DAG	-0.23415	0.0853184	0.552222
569	FKBP8	Q14318	23770	DAGC14.C18.1.DAG	-0.232852	0.0966692	0.572347
570	SARS2	Q9NP81	54938	DAGC14.C18.1.DAG	-0.231847	0.0916179	0.563672
571	LAP3	P28838	51056	DAGC14.C18.1.DAG	-0.227263	0.153014	0.653863
572	HIBCH	Q6NVY1	26275	DAGC14.C18.1.DAG	-0.225138	0.105055	0.587164
573	GPX1	P07203	2876	DAGC14.C18.1.DAG	-0.224771	0.098974	0.576659
574	ALDH1L1	O75891	10840	DAGC14.C18.1.DAG	-0.222825	0.14122	0.639344
575	CYP27A1	Q02318	1593	DAGC14.C18.1.DAG	-0.220171	0.106264	0.58961
576	MRPL41	Q8IXM3	64975	DAGC14.C18.1.DAG	-0.215098	0.114775	0.603243
577	IDH2	P48735	3418	DAGC14.C18.1.DAG	-0.210838	0.122315	0.613952
578	NFU1	Q9UMS0	27247	DAGC14.C18.1.DAG	-0.209731	0.152509	0.653193
579	COQ7	Q99807	10229	DAGC14.C18.1.DAG	-0.208224	0.127126	0.621264
580	PGAM5	Q96HS1	192111	DAGC14.C18.1.DAG	-0.208007	0.127531	0.621873
581	MRPL44	Q9H9J2	65080	DAGC14.C18.1.DAG	-0.207426	0.128622	0.623167
582	RHOT1	Q8IXI2	55288	DAGC14.C18.1.DAG	-0.20005	0.14309	0.642266
583	SLC25A46	Q96AG3	91137	DAGC14.C18.1.DAG	-0.199978	0.151089	0.652269
584	ALDH4A1	P30038	8659	DAGC14.C18.1.DAG	-0.198877	0.145499	0.645982
585	MRPL22	Q9NWU5	29093	DAGC14.C18.1.DAG	-0.198692	0.14588	0.646591
586	LRPPRC	P42704	10128	DAGC14.C18.1.DAG	-0.197859	0.147612	0.647815
587	PRDX6	P30041	9588	DAGC14.C18.1.DAG	-0.191325	0.16173	0.663832
588	NME3	Q13232	4832	DAGC14.C18.1.DAG	-0.190651	0.167305	0.670572
589	ACAD8	Q9UKU7	27034	DAGC14.C18.1.DAG	-0.190074	0.164542	0.667197
590	SSBP1	Q04837	6742	DAGC14.C18.1.DAG	-0.18993	0.164869	0.667771
591	NUBPL	Q8TB37	80224	DAGC14.C18.1.DAG	-0.188404	0.17246	0.676097
592	MRPL16	Q9NX20	54948	DAGC14.C18.1.DAG	-0.187072	0.171436	0.674849
593	GLRX5	Q86SX6	51218	DAGC14.C18.1.DAG	-0.185616	0.216819	0.722494
594	ACO2	Q99798	50	DAGC14.C18.1.DAG	-0.184598	0.177274	0.681659
595	TRAP1	Q12931	10131	DAGC14.C18.1.DAG	-0.181702	0.184287	0.689551
596	MFF	Q9GZY8	56947	DAGC14.C18.1.DAG	-0.178138	0.197485	0.702182
597	TUFM	P49411	7284	DAGC14.C18.1.DAG	-0.177896	0.193805	0.698685
598	CYB5B	O43169	80777	DAGC14.C18.1.DAG	-0.177069	0.195921	0.700929
599	TMEM143	Q96AN5	55260	DAGC14.C18.1.DAG	-0.17439	0.20288	0.707353
600	MICU1	Q9BPX6	10367	DAGC14.C18.1.DAG	-0.174088	0.203676	0.708154
601	MRPS27	Q92552	23107	DAGC14.C18.1.DAG	-0.172518	0.207848	0.71201
602	PRXL2A	Q9BRX8	84293	DAGC14.C18.1.DAG	-0.168257	0.237902	0.74059
603	HIBADH	P31937	11112	DAGC14.C18.1.DAG	-0.167232	0.222329	0.728227
604	DARS2	Q6PI48	55157	DAGC14.C18.1.DAG	-0.165163	0.2517	0.749157
605	PPTC7	Q8NI37	160760	DAGC14.C18.1.DAG	-0.157177	0.265794	0.758079
606	CBR4	Q8N4T8	84869	DAGC14.C18.1.DAG	-0.153838	0.330702	0.800568
607	FAHD2A	Q96GK7	51011	DAGC14.C18.1.DAG	-0.152634	0.367127	0.820313
608	MTFR1L	Q9H019	56181	DAGC14.C18.1.DAG	-0.147273	0.328717	0.798953
609	BCL2L13	Q9BXK5	23786	DAGC14.C18.1.DAG	-0.145396	0.289527	0.775527
610	MRPS31	Q92665	10240	DAGC14.C18.1.DAG	-0.141761	0.331237	0.800728
611	MICU2	Q8IYU8	221154	DAGC14.C18.1.DAG	-0.14075	0.314774	0.791392
612	UQCRQ	O14949	27089	DAGC14.C18.1.DAG	-0.138971	0.311592	0.788969
613	ABHD10	Q9NUJ1	55347	DAGC14.C18.1.DAG	-0.137997	0.319684	0.794125
614	TOMM70	O94826	9868	DAGC14.C18.1.DAG	-0.136178	0.321512	0.795287
615	TMEM14C	Q9P0S9	51522	DAGC14.C18.1.DAG	-0.135132	0.325278	0.797233
616	MTCH2	Q9Y6C9	23788	DAGC14.C18.1.DAG	-0.131436	0.338808	0.805077
617	AIFM1	O95831	9131	DAGC14.C18.1.DAG	-0.126626	0.356929	0.813588
618	L2HGDH	Q9H9P8	79944	DAGC14.C18.1.DAG	-0.126131	0.358827	0.814748
619	NDUFAF4	Q9P032	29078	DAGC14.C18.1.DAG	-0.125512	0.361211	0.816348
620	ATPAF2	Q8N5M1	91647	DAGC14.C18.1.DAG	-0.124253	0.375377	0.825501
621	GPX4	P36969	2879	DAGC14.C18.1.DAG	-0.122346	0.373547	0.824383
622	MRPL9	Q9BYD2	65005	DAGC14.C18.1.DAG	-0.122219	0.374046	0.824928
623	MRPL27	Q9P0M9	51264	DAGC14.C18.1.DAG	-0.120978	0.378953	0.82766
624	MRPS6	P82932	64968	DAGC14.C18.1.DAG	-0.120948	0.393046	0.833776
625	MRPS10	P82664	55173	DAGC14.C18.1.DAG	-0.119778	0.388301	0.831718
626	MRPL33	O75394	9553	DAGC14.C18.1.DAG	-0.118236	0.389931	0.832669
627	MRPL57	Q9BQC6	78988	DAGC14.C18.1.DAG	-0.11811	0.462055	0.864007
628	SPG7	Q9UQ90	6687	DAGC14.C18.1.DAG	-0.117297	0.393734	0.833968
629	SUOX	P51687	6821	DAGC14.C18.1.DAG	-0.117167	0.394261	0.834221
630	MRPS26	Q9BYN8	64949	DAGC14.C18.1.DAG	-0.115532	0.405459	0.840041
631	LACTB	P83111	114294	DAGC14.C18.1.DAG	-0.11499	0.403165	0.838694
632	MRPS17	Q9Y2R5	51373	DAGC14.C18.1.DAG	-0.112977	0.411505	0.842652
633	COX17	Q14061	10063	DAGC14.C18.1.DAG	-0.112438	0.413753	0.84353
634	ACAT1	P24752	38	DAGC14.C18.1.DAG	-0.110885	0.420274	0.847047
635	NIPSNAP3B	Q9BS92	55335	DAGC14.C18.1.DAG	-0.109579	0.425801	0.849185
636	TIMM22	Q9Y584	29928	DAGC14.C18.1.DAG	-0.10948	0.426224	0.849239
637	PMPCA	Q10713	23203	DAGC14.C18.1.DAG	-0.1084	0.430826	0.85103
638	AGK	Q53H12	55750	DAGC14.C18.1.DAG	-0.107848	0.433192	0.85233
639	PRDX5	P30044	25824	DAGC14.C18.1.DAG	-0.107144	0.436216	0.853954
640	MRPL46	Q9H2W6	26589	DAGC14.C18.1.DAG	-0.106284	0.439933	0.855616
641	ATAD1	Q8NBU5	84896	DAGC14.C18.1.DAG	-0.105463	0.443491	0.857307
642	WARS2	Q9UGM6	10352	DAGC14.C18.1.DAG	-0.104681	0.509414	0.883952
643	MFN2	O95140	9927	DAGC14.C18.1.DAG	-0.104637	0.447089	0.859279
644	ACOT13	Q9NPJ3	55856	DAGC14.C18.1.DAG	-0.104429	0.447998	0.8594
645	PDHX	O00330	8050	DAGC14.C18.1.DAG	-0.103506	0.452043	0.860893
646	GOT2	P00505	2806	DAGC14.C18.1.DAG	-0.101981	0.458771	0.863295
647	RAB24	Q969Q5	53917	DAGC14.C18.1.DAG	-0.0992002	0.475428	0.869697
648	ALDH2	P05091	217	DAGC14.C18.1.DAG	-0.0977494	0.477716	0.870654
649	MRPL10	Q7Z7H8	124995	DAGC14.C18.1.DAG	-0.0967317	0.532207	0.89245
650	ECHS1	P30084	1892	DAGC14.C18.1.DAG	-0.0965047	0.483367	0.872969
651	MRPL3	P09001	11222	DAGC14.C18.1.DAG	-0.0925102	0.501737	0.881248
652	HADHA	P40939	3030	DAGC14.C18.1.DAG	-0.0841731	0.541205	0.894804
653	ACAA2	P42765	10449	DAGC14.C18.1.DAG	-0.0836927	0.543524	0.89555
654	MARCHF5	Q9NX47	54708	DAGC14.C18.1.DAG	-0.0820331	0.555387	0.899562
655	TMEM65	Q6PI78	157378	DAGC14.C18.1.DAG	-0.0782459	0.57015	0.903549
656	MDH2	P40926	4191	DAGC14.C18.1.DAG	-0.0780987	0.570878	0.9036
657	COQ6	Q9Y2Z9	51004	DAGC14.C18.1.DAG	-0.077065	0.576001	0.905148
658	MRPL19	P49406	9801	DAGC14.C18.1.DAG	-0.0760888	0.580859	0.90674
659	HSDL2	Q6YN16	84263	DAGC14.C18.1.DAG	-0.0745944	0.588331	0.909499
660	PDHB	P11177	5162	DAGC14.C18.1.DAG	-0.0673108	0.625352	0.920349
661	VDAC3	Q9Y277	7419	DAGC14.C18.1.DAG	-0.0653385	0.635543	0.92414
662	DGLUCY	Q7Z3D6	80017	DAGC14.C18.1.DAG	-0.0651181	0.653226	0.929016
663	MRPL43	Q8N983	84545	DAGC14.C18.1.DAG	-0.0648384	0.638137	0.924773
664	SLC25A6	P12236	293	DAGC14.C18.1.DAG	-0.0632462	0.646426	0.927544
665	MRPL53	Q96EL3	116540	DAGC14.C18.1.DAG	-0.063158	0.650039	0.928338
666	ABCB10	Q9NRK6	23456	DAGC14.C18.1.DAG	-0.0589284	0.669118	0.933523
667	PITRM1	Q5JRX3	10531	DAGC14.C18.1.DAG	-0.0587102	0.67625	0.935341
668	TFAM	Q00059	7019	DAGC14.C18.1.DAG	-0.0581608	0.673184	0.934496
669	MRPL34	Q9BQ48	64981	DAGC14.C18.1.DAG	-0.0558556	0.685449	0.937941
670	HINT3	Q9NQE9	135114	DAGC14.C18.1.DAG	-0.0556325	0.686641	0.937956
671	MCCC1	Q96RQ3	56922	DAGC14.C18.1.DAG	-0.0549057	0.693338	0.939986
672	CPOX	P36551	1371	DAGC14.C18.1.DAG	-0.0546057	0.703515	0.942201
673	BCAT2	O15382	587	DAGC14.C18.1.DAG	-0.0520362	0.708633	0.943278
674	HSPA9	P38646	3313	DAGC14.C18.1.DAG	-0.0519349	0.706495	0.942524
675	BCO2	Q9BYV7	83875	DAGC14.C18.1.DAG	-0.0514098	0.728578	0.948476
676	FH	P07954	2271	DAGC14.C18.1.DAG	-0.0504557	0.714494	0.944358
677	MRPL39	Q9NYK5	54148	DAGC14.C18.1.DAG	-0.0484088	0.725611	0.947612
678	MRPL37	Q9BZE1	51253	DAGC14.C18.1.DAG	-0.047065	0.732942	0.949555
679	ACSF2	Q96CM8	80221	DAGC14.C18.1.DAG	-0.0458482	0.742002	0.951422
680	MTPAP	Q9NVV4	55149	DAGC14.C18.1.DAG	-0.0431711	0.78341	0.960699
681	MRPL24	Q96A35	79590	DAGC14.C18.1.DAG	-0.0410978	0.765768	0.956873
682	COA3	Q9Y2R0	28958	DAGC14.C18.1.DAG	-0.041076	0.765889	0.956873
683	RMDN3	Q96TC7	55177	DAGC14.C18.1.DAG	-0.0361354	0.809447	0.967011
684	GRPEL1	Q9HAV7	80273	DAGC14.C18.1.DAG	-0.0353884	0.805268	0.96585
685	ECI1	P42126	1632	DAGC14.C18.1.DAG	-0.032994	0.811001	0.967465
686	MRPL49	Q13405	740	DAGC14.C18.1.DAG	-0.0322195	0.815359	0.96803
687	TIMM29	Q9BSF4	90580	DAGC14.C18.1.DAG	-0.0303203	0.826068	0.970054
688	ENDOG	Q14249	2021	DAGC14.C18.1.DAG	-0.0299798	0.827992	0.970551
689	AK2	P54819	204	DAGC14.C18.1.DAG	-0.0296104	0.830079	0.971189
690	IBA57	Q5T440	200205	DAGC14.C18.1.DAG	-0.0289365	0.835458	0.972332
691	TOMM20	Q15388	9804	DAGC14.C18.1.DAG	-0.0282123	0.844203	0.973681
692	MRPL15	Q9P015	29088	DAGC14.C18.1.DAG	-0.0241937	0.860821	0.977191
693	COQ3	Q9NZJ6	51805	DAGC14.C18.1.DAG	-0.0216532	0.875312	0.980091
694	VDAC2	P45880	7417	DAGC14.C18.1.DAG	-0.0171133	0.901308	0.98452
695	DLST	P36957	1743	DAGC14.C18.1.DAG	-0.014822	0.914469	0.987421
696	MACROD1	Q9BQ69	28992	DAGC14.C18.1.DAG	-0.0144506	0.916604	0.987681
697	UCP3	P55916	7352	DAGC14.C18.1.DAG	-0.0143519	0.919565	0.98798
698	TST	Q16762	7263	DAGC14.C18.1.DAG	-0.0139733	0.920895	0.988083
699	DHRS4	Q9BTZ2	10901	DAGC14.C18.1.DAG	-0.0137109	0.920859	0.988083
700	SUPV3L1	Q8IYB8	6832	DAGC14.C18.1.DAG	-0.0101962	0.948901	0.993028
701	SHMT2	P34897	6472	DAGC14.C18.1.DAG	-0.00942828	0.954573	0.994042
702	PNPT1	Q8TCS8	87178	DAGC14.C18.1.DAG	-0.00895405	0.948763	0.993028
703	OMA1	Q96E52	115209	DAGC14.C18.1.DAG	-0.00640769	0.963322	0.995144
704	MRPS7	Q9Y2R9	51081	DAGC14.C18.1.DAG	-0.00555409	0.967898	0.995396
705	SPRYD4	Q8WW59	283377	DAGC14.C18.1.DAG	-0.00471197	0.972764	0.996151
706	MRPL54	Q6P161	116541	DAGC14.C18.1.DAG	-0.00342934	0.983929	0.997625
707	TSPO	P30536	706	DAGC14.C18.1.DAG	-0.0033016	0.980914	0.997345
708	MECR	Q9BV79	51102	DAGC14.C18.1.DAG	-0.00303008	0.982651	0.997625
709	MRPL21	Q7Z2W9	219927	DAGC14.C18.1.DAG	-0.00139472	0.991937	0.998584
710	MRPS34	P82930	65993	DAGC14.C18.1.DAG	-0.00104714	0.993946	0.999046
711	MRPL18	Q9H0U6	29074	DAGC14.C18.1.DAG	-0.00100889	0.994167	0.999046
712	CLPB	Q9H078	81570	DAGC14.C18.1.DAG	-0.000415924	0.997618	0.999622
713	MUL1	Q969V5	79594	DAGC14.C18.1.DAG	0.00160404	0.990905	0.998408
714	SUCLA2	Q9P2R7	8803	DAGC14.C18.1.DAG	0.00615046	0.964453	0.995296
715	MRPS30	Q9NP92	10884	DAGC14.C18.1.DAG	0.00845917	0.952539	0.993818
716	GTPBP10	A4D1E9	85865	DAGC14.C18.1.DAG	0.0103737	0.94736	0.992718
717	COQ5	Q5HYK3	84274	DAGC14.C18.1.DAG	0.0164361	0.905195	0.985535
718	MRPS16	Q9Y3D3	51021	DAGC14.C18.1.DAG	0.0219393	0.873678	0.979486
719	MAOB	P27338	4129	DAGC14.C18.1.DAG	0.0224419	0.870809	0.979033
720	DLAT	P10515	1737	DAGC14.C18.1.DAG	0.0235	0.864774	0.978067
721	HADHB	P55084	3032	DAGC14.C18.1.DAG	0.0238155	0.862975	0.977542
722	CS	O75390	1431	DAGC14.C18.1.DAG	0.0250965	0.855682	0.975836
723	APOO	Q9BUR5	79135	DAGC14.C18.1.DAG	0.0282726	0.83765	0.9726
724	UQCC2	Q9BRT2	84300	DAGC14.C18.1.DAG	0.0299819	0.82798	0.970551
725	BNIP3	Q12983	664	DAGC14.C18.1.DAG	0.0317251	0.823327	0.969622
726	MRPL40	Q9NQ50	64976	DAGC14.C18.1.DAG	0.0327011	0.819799	0.968931
727	MRPS28	Q9Y2Q9	28957	DAGC14.C18.1.DAG	0.0391072	0.776814	0.959487
728	SLC25A12	O75746	8604	DAGC14.C18.1.DAG	0.0394692	0.774802	0.958901
729	SMIM20	Q8N5G0	389203	DAGC14.C18.1.DAG	0.0395252	0.774491	0.958751
730	ECH1	Q13011	1891	DAGC14.C18.1.DAG	0.042467	0.758197	0.954864
731	GSTZ1	O43708	2954	DAGC14.C18.1.DAG	0.0442347	0.778207	0.959826
732	GRHPR	Q9UBQ7	9380	DAGC14.C18.1.DAG	0.0447744	0.747842	0.952427
733	MAOA	P21397	4128	DAGC14.C18.1.DAG	0.046208	0.740048	0.951225
734	IMMT	Q16891	10989	DAGC14.C18.1.DAG	0.0466875	0.735005	0.950154
735	TIMM13	Q9Y5L4	26517	DAGC14.C18.1.DAG	0.047426	0.748895	0.952661
736	EARS2	Q5JPH6	124454	DAGC14.C18.1.DAG	0.0484186	0.772833	0.958208
737	MAVS	Q7Z434	57506	DAGC14.C18.1.DAG	0.0487958	0.723505	0.947176
738	PDHA1	P08559	5160	DAGC14.C18.1.DAG	0.0540504	0.695111	0.940375
739	DNAJC11	Q9NVH1	55735	DAGC14.C18.1.DAG	0.0555045	0.687325	0.937956
740	SFXN4	Q6P4A7	119559	DAGC14.C18.1.DAG	0.0603871	0.661418	0.931548
741	SCP2	P22307	6342	DAGC14.C18.1.DAG	0.061791	0.686781	0.937956
742	PAM16	Q9Y3D7	51025	DAGC14.C18.1.DAG	0.0624702	0.653606	0.929105
743	DECR1	Q16698	1666	DAGC14.C18.1.DAG	0.0633252	0.646014	0.92748
744	MRPL17	Q9NRX2	63875	DAGC14.C18.1.DAG	0.065489	0.64461	0.927154
745	SUCLG1	P53597	8802	DAGC14.C18.1.DAG	0.0693082	0.615103	0.917615
746	MRPL4	Q9BYD3	51073	DAGC14.C18.1.DAG	0.072813	0.597295	0.912002
747	ARMCX1	Q9P291	51309	DAGC14.C18.1.DAG	0.0739028	0.64184	0.926229
748	MRPS18A	Q9NVS2	55168	DAGC14.C18.1.DAG	0.0754487	0.584055	0.907733
749	MRPL58	Q14197	3396	DAGC14.C18.1.DAG	0.0824423	0.549583	0.897767
750	ALDH1B1	P30837	219	DAGC14.C18.1.DAG	0.0839198	0.542427	0.89521
751	SFXN3	Q9BWM7	81855	DAGC14.C18.1.DAG	0.0861996	0.592044	0.910796
752	DLD	P09622	1738	DAGC14.C18.1.DAG	0.0871235	0.527067	0.890808
753	APOOL	Q6UXV4	139322	DAGC14.C18.1.DAG	0.0891331	0.517544	0.887402
754	MRPS36	P82909	92259	DAGC14.C18.1.DAG	0.0893705	0.516425	0.886821
755	TTC19	Q6DKK2	54902	DAGC14.C18.1.DAG	0.0897056	0.548746	0.897716
756	SAMM50	Q9Y512	25813	DAGC14.C18.1.DAG	0.091894	0.504603	0.881835
757	COX6B1	P14854	1340	DAGC14.C18.1.DAG	0.0935808	0.496779	0.879125
758	TMEM177	Q53S58	80775	DAGC14.C18.1.DAG	0.0935955	0.496711	0.879119
759	TIMMDC1	Q9NPL8	51300	DAGC14.C18.1.DAG	0.101053	0.46289	0.864236
760	TMEM70	Q9BUB7	54968	DAGC14.C18.1.DAG	0.102782	0.455229	0.862158
761	ETFDH	Q16134	2110	DAGC14.C18.1.DAG	0.104324	0.448459	0.859659
762	PLGRKT	Q9HBL7	55848	DAGC14.C18.1.DAG	0.105859	0.441774	0.856121
763	MRPL2	Q5T653	51069	DAGC14.C18.1.DAG	0.108459	0.430576	0.85103
764	MCCC2	Q9HCC0	64087	DAGC14.C18.1.DAG	0.110766	0.425233	0.849185
765	MTRES1	Q9P0P8	51250	DAGC14.C18.1.DAG	0.111065	0.437804	0.85463
766	UQCRC1	P31930	7384	DAGC14.C18.1.DAG	0.112772	0.41236	0.842898
767	DIABLO	Q9NR28	56616	DAGC14.C18.1.DAG	0.113327	0.410046	0.842128
768	ECI2	O75521	10455	DAGC14.C18.1.DAG	0.113775	0.408187	0.84103
769	MRPS24	Q96EL2	64951	DAGC14.C18.1.DAG	0.114521	0.409609	0.841971
770	MRPS18B	Q9Y676	28973	DAGC14.C18.1.DAG	0.116049	0.398819	0.83627
771	ABCB8	Q9NUT2	11194	DAGC14.C18.1.DAG	0.116909	0.395311	0.834389
772	MRPS15	P82914	64960	DAGC14.C18.1.DAG	0.117251	0.40308	0.838692
773	MTIF2	P46199	4528	DAGC14.C18.1.DAG	0.118037	0.395286	0.834389
774	SOD2	P04179	6648	DAGC14.C18.1.DAG	0.121997	0.374923	0.825268
775	PDK1	Q15118	5163	DAGC14.C18.1.DAG	0.123169	0.494683	0.878333
776	SDHC	Q99643	6391	DAGC14.C18.1.DAG	0.124247	0.36611	0.819816
777	MRPS35	P82673	60488	DAGC14.C18.1.DAG	0.125156	0.371889	0.823506
778	IDH3A	P50213	3419	DAGC14.C18.1.DAG	0.128954	0.348085	0.809911
779	CCDC127	Q96BQ5	133957	DAGC14.C18.1.DAG	0.13045	0.342473	0.806999
780	MRPL47	Q9HD33	57129	DAGC14.C18.1.DAG	0.133734	0.330355	0.800081
781	TRMT10C	Q7L0Y3	54931	DAGC14.C18.1.DAG	0.133763	0.330249	0.800042
782	COX8A	P10176	1351	DAGC14.C18.1.DAG	0.134198	0.328666	0.798949
783	OGDH	Q02218	4967	DAGC14.C18.1.DAG	0.135713	0.323185	0.796108
784	CYCS	P99999	54205	DAGC14.C18.1.DAG	0.137968	0.315134	0.791483
785	MAIP1	Q8WWC4	79568	DAGC14.C18.1.DAG	0.138167	0.31443	0.791203
786	TOMM40	O96008	10452	DAGC14.C18.1.DAG	0.142706	0.298638	0.780056
787	AK3	Q9UIJ7	50808	DAGC14.C18.1.DAG	0.143045	0.297481	0.779251
788	MFN1	Q8IWA4	55669	DAGC14.C18.1.DAG	0.143372	0.296365	0.778618
789	CISD1	Q9NZ45	55847	DAGC14.C18.1.DAG	0.143454	0.296085	0.778535
790	TOMM40L	Q969M1	84134	DAGC14.C18.1.DAG	0.144843	0.291385	0.77651
791	MRPS2	Q9Y399	51116	DAGC14.C18.1.DAG	0.146357	0.295684	0.778485
792	VWA8	A3KMH1	23078	DAGC14.C18.1.DAG	0.148357	0.284338	0.771546
793	AFG3L2	Q9Y4W6	10939	DAGC14.C18.1.DAG	0.152776	0.265475	0.757869
794	UQCRH	P07919	7388	DAGC14.C18.1.DAG	0.155086	0.258229	0.753329
795	COX5B	P10606	1329	DAGC14.C18.1.DAG	0.159495	0.244772	0.74452
796	OXA1L	Q15070	5018	DAGC14.C18.1.DAG	0.160222	0.2426	0.743283
797	NLRX1	Q86UT6	79671	DAGC14.C18.1.DAG	0.161016	0.240242	0.74162
798	COX6A2	Q02221	1339	DAGC14.C18.1.DAG	0.161389	0.23914	0.741314
799	MTX2	O75431	10651	DAGC14.C18.1.DAG	0.162934	0.234613	0.738552
800	AURKAIP1	Q9NWT8	54998	DAGC14.C18.1.DAG	0.16369	0.236919	0.740252
801	ACSS1	Q9NUB1	84532	DAGC14.C18.1.DAG	0.164825	0.262918	0.756075
802	MRPL12	P52815	6182	DAGC14.C18.1.DAG	0.165792	0.226394	0.731786
803	MIEF2	Q96C03	125170	DAGC14.C18.1.DAG	0.166072	0.264575	0.756986
804	ATP5MG	O75964	10632	DAGC14.C18.1.DAG	0.166192	0.225262	0.730856
805	MRPL48	Q96GC5	51642	DAGC14.C18.1.DAG	0.167011	0.22741	0.732492
806	GHITM	Q9H3K2	27069	DAGC14.C18.1.DAG	0.167275	0.22221	0.728125
807	ACADVL	P49748	37	DAGC14.C18.1.DAG	0.169664	0.215583	0.720956
808	GLUD1	P00367	2746	DAGC14.C18.1.DAG	0.170608	0.213001	0.717778
809	CHCHD3	Q9NX63	54927	DAGC14.C18.1.DAG	0.170855	0.212329	0.717181
810	SDHD	O14521	6392	DAGC14.C18.1.DAG	0.174927	0.201472	0.706167
811	IDH3G	P51553	3421	DAGC14.C18.1.DAG	0.176556	0.197238	0.702087
812	OPA1	O60313	4976	DAGC14.C18.1.DAG	0.176753	0.196732	0.701877
813	MRPS22	P82650	56945	DAGC14.C18.1.DAG	0.177617	0.194518	0.698877
814	DNAJA3	Q96EY1	9093	DAGC14.C18.1.DAG	0.178363	0.19691	0.701877
815	COX20	Q5RI15	116228	DAGC14.C18.1.DAG	0.17866	0.191867	0.69656
816	DNAJC19	Q96DA6	131118	DAGC14.C18.1.DAG	0.181741	0.184191	0.689514
817	COX7C	P15954	1350	DAGC14.C18.1.DAG	0.186876	0.171894	0.675444
818	OCIAD1	Q9NX40	54940	DAGC14.C18.1.DAG	0.194794	0.154115	0.654685
819	MLYCD	O95822	23417	DAGC14.C18.1.DAG	0.194969	0.161808	0.66392
820	MRPS9	P82933	64965	DAGC14.C18.1.DAG	0.199686	0.1517	0.652652
821	HSD17B10	Q99714	3028	DAGC14.C18.1.DAG	0.201078	0.141004	0.639115
822	MRPS23	Q9Y3D9	51649	DAGC14.C18.1.DAG	0.201406	0.140343	0.637937
823	HDHD5	Q9BXW7	27440	DAGC14.C18.1.DAG	0.203332	0.136509	0.633651
824	MRPS11	P82912	64963	DAGC14.C18.1.DAG	0.203655	0.135874	0.632963
825	AKAP1	Q92667	8165	DAGC14.C18.1.DAG	0.204322	0.134569	0.631581
826	COX15	Q7KZN9	1355	DAGC14.C18.1.DAG	0.204328	0.138327	0.635837
827	NDUFC1	O43677	4717	DAGC14.C18.1.DAG	0.207419	0.140088	0.637855
828	HCCS	P53701	3052	DAGC14.C18.1.DAG	0.211103	0.121835	0.613693
829	MCUR1	Q96AQ8	63933	DAGC14.C18.1.DAG	0.212345	0.194354	0.698834
830	OPA3	Q9H6K4	80207	DAGC14.C18.1.DAG	0.212483	0.11936	0.609396
831	SQOR	Q9Y6N5	58472	DAGC14.C18.1.DAG	0.212687	0.118997	0.608789
832	RTN4IP1	Q8WWV3	84816	DAGC14.C18.1.DAG	0.213573	0.117432	0.606235
833	GUF1	Q8N442	60558	DAGC14.C18.1.DAG	0.214385	0.202604	0.707064
834	UQCRB	P14927	7381	DAGC14.C18.1.DAG	0.21533	0.114374	0.602765
835	MRPL50	Q8N5N7	54534	DAGC14.C18.1.DAG	0.218064	0.109738	0.594489
836	ARMCX3	Q9UH62	51566	DAGC14.C18.1.DAG	0.220138	0.172273	0.675927
837	CYC1	P08574	1537	DAGC14.C18.1.DAG	0.223558	0.100858	0.579142
838	DNM1L	O00429	10059	DAGC14.C18.1.DAG	0.223725	0.100597	0.578889
839	ATP5MF	P56134	9551	DAGC14.C18.1.DAG	0.224197	0.0998622	0.577638
840	UQCC1	Q9NVA1	55245	DAGC14.C18.1.DAG	0.22426	0.099765	0.577395
841	ATAD3A	Q9NVI7	55210	DAGC14.C18.1.DAG	0.225197	0.0983198	0.57559
842	COX16	Q9P0S2	51241	DAGC14.C18.1.DAG	0.226209	0.100013	0.578038
843	RMDN1	Q96DB5	51115	DAGC14.C18.1.DAG	0.226276	0.09991	0.57768
844	SIRT3	Q9NTG7	23410	DAGC14.C18.1.DAG	0.227888	0.0942594	0.568365
845	MRPL35	Q9NZE8	51318	DAGC14.C18.1.DAG	0.229004	0.0957795	0.570853
846	PTGES2	Q9H7Z7	80142	DAGC14.C18.1.DAG	0.235237	0.0838366	0.549277
847	NDUFAF6	Q330K2	137682	DAGC14.C18.1.DAG	0.237333	0.0810364	0.544148
848	DAP3	P51398	7818	DAGC14.C18.1.DAG	0.237486	0.080835	0.543704
849	UQCR10	Q9UDW1	29796	DAGC14.C18.1.DAG	0.241362	0.0758615	0.53395
850	HEBP1	Q9NRV9	50865	DAGC14.C18.1.DAG	0.241563	0.0944941	0.568576
851	COA1	Q9GZY4	55744	DAGC14.C18.1.DAG	0.241963	0.0751126	0.532004
852	LYPLA1	O75608	10434	DAGC14.C18.1.DAG	0.243425	0.0790147	0.540715
853	ETFB	P38117	2109	DAGC14.C18.1.DAG	0.249813	0.0658578	0.512949
854	BCKDK	O14874	10295	DAGC14.C18.1.DAG	0.252944	0.0624307	0.506064
855	FIS1	Q9Y3D6	51024	DAGC14.C18.1.DAG	0.260795	0.0544662	0.485412
856	MRPL20	Q9BYC9	55052	DAGC14.C18.1.DAG	0.26155	0.0537458	0.483666
857	COQ10A	Q96MF6	93058	DAGC14.C18.1.DAG	0.262114	0.0532134	0.482881
858	PTCD3	Q96EY7	55037	DAGC14.C18.1.DAG	0.268358	0.047593	0.465251
859	AUH	Q13825	549	DAGC14.C18.1.DAG	0.268606	0.0473801	0.464842
860	MRPS5	P82675	64969	DAGC14.C18.1.DAG	0.271094	0.0452881	0.457726
861	DBT	P11182	1629	DAGC14.C18.1.DAG	0.276246	0.0411957	0.442784
862	NDUFB1	O75438	4707	DAGC14.C18.1.DAG	0.282047	0.0369575	0.428075
863	YME1L1	Q96TA2	10730	DAGC14.C18.1.DAG	0.283347	0.0360589	0.425545
864	PARL	Q9H300	55486	DAGC14.C18.1.DAG	0.283377	0.0360381	0.425545
865	SYNJ2BP	P57105	55333	DAGC14.C18.1.DAG	0.292131	0.0304494	0.398841
866	PHB2	Q99623	11331	DAGC14.C18.1.DAG	0.292548	0.0302026	0.397833
867	NDUFS4	O43181	4724	DAGC14.C18.1.DAG	0.292629	0.0301545	0.397833
868	NDUFAF2	Q8N183	91942	DAGC14.C18.1.DAG	0.29289	0.0316095	0.404229
869	MTX1	Q13505	4580	DAGC14.C18.1.DAG	0.293102	0.0298772	0.39718
870	ETFA	P13804	2108	DAGC14.C18.1.DAG	0.296913	0.0277155	0.386863
871	IDH3B	O43837	3420	DAGC14.C18.1.DAG	0.300878	0.0256068	0.374508
872	SDHA	P31040	6389	DAGC14.C18.1.DAG	0.303465	0.0243053	0.368424
873	SDHB	P21912	6390	DAGC14.C18.1.DAG	0.30896	0.0217248	0.351878
874	COX7B	P24311	1349	DAGC14.C18.1.DAG	0.311934	0.0204273	0.34389
875	TACO1	Q9BSH4	51204	DAGC14.C18.1.DAG	0.312826	0.0322795	0.406621
876	CPT2	P23786	1376	DAGC14.C18.1.DAG	0.314523	0.0193517	0.339184
877	HTRA2	O43464	27429	DAGC14.C18.1.DAG	0.315578	0.0200989	0.343239
878	BCS1L	Q9Y276	617	DAGC14.C18.1.DAG	0.316338	0.0197849	0.341834
879	PCCB	P05166	5096	DAGC14.C18.1.DAG	0.321366	0.0167381	0.318838
880	SLC25A20	O43772	788	DAGC14.C18.1.DAG	0.323087	0.0161302	0.314871
881	ACADSB	P45954	36	DAGC14.C18.1.DAG	0.325308	0.0153736	0.308373
882	PDF	Q9HBH1	64146	DAGC14.C18.1.DAG	0.328155	0.0144484	0.300513
883	SDR39U1	Q9NRG7	56948	DAGC14.C18.1.DAG	0.329887	0.0139092	0.296177
884	MTARC2	Q969Z3	54996	DAGC14.C18.1.DAG	0.331244	0.013499	0.290989
885	CPT1B	Q92523	1375	DAGC14.C18.1.DAG	0.332434	0.0131478	0.288492
886	DMAC2L	Q99766	27109	DAGC14.C18.1.DAG	0.337782	0.0116647	0.273973
887	SCO1	O75880	6341	DAGC14.C18.1.DAG	0.340252	0.0110297	0.269527
888	PDK2	Q15119	5164	DAGC14.C18.1.DAG	0.341478	0.0115011	0.273346
889	DHODH	Q02127	1723	DAGC14.C18.1.DAG	0.342937	0.0103739	0.263357
890	TIMM21	Q9BVV7	29090	DAGC14.C18.1.DAG	0.350284	0.00874819	0.246743
891	ACSL1	P33121	2180	DAGC14.C18.1.DAG	0.358238	0.007242	0.224514
892	SLC30A9	Q6PML9	10463	DAGC14.C18.1.DAG	0.361472	0.00669741	0.215526
893	DHTKD1	Q96HY7	55526	DAGC14.C18.1.DAG	0.363603	0.00872326	0.246657
894	NDUFB7	P17568	4713	DAGC14.C18.1.DAG	0.365839	0.00601908	0.204532
895	UQCRFS1	P47985	7386	DAGC14.C18.1.DAG	0.370749	0.00532883	0.191659
896	SLC25A10	Q9UBX3	1468	DAGC14.C18.1.DAG	0.377847	0.00575108	0.199416
897	SLC25A5	P05141	292	DAGC14.C18.1.DAG	0.393793	0.00293396	0.140795
898	ALDH6A1	Q02252	4329	DAGC14.C18.1.DAG	0.398388	0.00313156	0.1454
899	SCO2	O43819	9997	DAGC14.C18.1.DAG	0.400904	0.00241947	0.128485
900	SURF1	Q15526	6834	DAGC14.C18.1.DAG	0.403967	0.00222378	0.123108
901	NDUFV2	P19404	4729	DAGC14.C18.1.DAG	0.407167	0.00203446	0.116314
902	SUCLG2	Q96I99	8801	DAGC14.C18.1.DAG	0.408285	0.0019718	0.114322
903	COX7A2L	O14548	9167	DAGC14.C18.1.DAG	0.411549	0.00179859	0.108437
904	ATP5PO	P48047	539	DAGC14.C18.1.DAG	0.416246	0.00157313	0.100279
905	COX5A	P20674	9377	DAGC14.C18.1.DAG	0.419188	0.00144514	0.0958815
906	COX7A1	P24310	1346	DAGC14.C18.1.DAG	0.422217	0.00132317	0.0911653
907	COX11	Q9Y6N1	1353	DAGC14.C18.1.DAG	0.422445	0.00131438	0.0909338
908	CCDC51	Q96ER9	79714	DAGC14.C18.1.DAG	0.423499	0.00141849	0.0951078
909	TBRG4	Q969Z0	9238	DAGC14.C18.1.DAG	0.428791	0.00121622	0.087598
910	ATP5F1B	P06576	506	DAGC14.C18.1.DAG	0.428976	0.00108364	0.0824186
911	UQCRC2	P22695	7385	DAGC14.C18.1.DAG	0.431312	0.00101039	0.0794928
912	SLC25A11	Q02978	8402	DAGC14.C18.1.DAG	0.432569	0.00097284	0.0779047
913	LDHD	Q86WU2	197257	DAGC14.C18.1.DAG	0.438783	0.000805052	0.0715575
914	SIRT5	Q9NXA8	23408	DAGC14.C18.1.DAG	0.441925	0.00210644	0.118969
915	PTPMT1	Q8WUK0	114971	DAGC14.C18.1.DAG	0.442208	0.000724178	0.0680027
916	C15orf61	A6NNL5	145853	DAGC14.C18.1.DAG	0.44304	0.00070567	0.0673816
917	ATP5PD	O75947	10476	DAGC14.C18.1.DAG	0.443587	0.000693718	0.0668688
918	SLC25A15	Q9Y619	10166	DAGC14.C18.1.DAG	0.444573	0.00137271	0.0935642
919	NDUFS3	O75489	4722	DAGC14.C18.1.DAG	0.450343	0.000560635	0.0589882
920	MPC2	O95563	25874	DAGC14.C18.1.DAG	0.451406	0.000541929	0.0577155
921	ATP5ME	P56385	521	DAGC14.C18.1.DAG	0.452642	0.000520894	0.0565089
922	ATP5F1E	P56381	514	DAGC14.C18.1.DAG	0.453019	0.000514635	0.0560039
923	ATP5F1A	P25705	498	DAGC14.C18.1.DAG	0.453576	0.000505499	0.0553545
924	NDUFB8	O95169	4714	DAGC14.C18.1.DAG	0.455684	0.00047225	0.0538227
925	ATP5F1D	P30049	513	DAGC14.C18.1.DAG	0.462325	0.000380043	0.0474978
926	SLC25A42	Q86VD7	284439	DAGC14.C18.1.DAG	0.464882	0.0003977	0.0483273
927	DMAC1	Q96GE9	90871	DAGC14.C18.1.DAG	0.465101	0.00167517	0.104309
928	COX6C	P09669	1345	DAGC14.C18.1.DAG	0.465604	0.00034084	0.0442532
929	NNT	Q13423	23530	DAGC14.C18.1.DAG	0.466585	0.000329841	0.0433227
930	NDUFV1	P49821	4723	DAGC14.C18.1.DAG	0.47837	0.000220724	0.0340931
931	NDUFA4	O00483	4697	DAGC14.C18.1.DAG	0.479181	0.000214591	0.0336265
932	ACAD9	Q9H845	28976	DAGC14.C18.1.DAG	0.480192	0.00020716	0.033119
933	ABCB7	O75027	22	DAGC14.C18.1.DAG	0.481031	0.000201177	0.0327623
934	DCXR	Q7Z4W1	51181	DAGC14.C18.1.DAG	0.484324	0.000179177	0.0308923
935	C6orf136	Q5SQH8	221545	DAGC14.C18.1.DAG	0.485372	0.000172651	0.0303831
936	SLC25A4	P12235	291	DAGC14.C18.1.DAG	0.48622	0.000167527	0.0297815
937	TOMM22	Q9NS69	56993	DAGC14.C18.1.DAG	0.490182	0.000145391	0.0273054
938	NDUFS6	O75380	4726	DAGC14.C18.1.DAG	0.493192	0.000130399	0.025735
939	CKMT2	P17540	1160	DAGC14.C18.1.DAG	0.496145	0.000117076	0.0239945
940	NDUFB9	Q9Y6M9	4715	DAGC14.C18.1.DAG	0.502174	9.36687e-05	0.0206437
941	ATP5F1C	P36542	509	DAGC14.C18.1.DAG	0.504859	8.46951e-05	0.0194643
942	NDUFAB1	O14561	4706	DAGC14.C18.1.DAG	0.506055	8.09578e-05	0.0191082
943	NDUFA2	O43678	4695	DAGC14.C18.1.DAG	0.506705	7.89891e-05	0.0189639
944	TIMM50	Q3ZCQ8	92609	DAGC14.C18.1.DAG	0.50757	7.64402e-05	0.0187069
945	NDUFA11	Q86Y39	126328	DAGC14.C18.1.DAG	0.508483	7.38301e-05	0.0184877
946	NDUFB2	O95178	4708	DAGC14.C18.1.DAG	0.509751	7.03442e-05	0.0179362
947	SLC25A3	Q00325	5250	DAGC14.C18.1.DAG	0.519861	4.7494e-05	0.0143022
948	PCCA	P05165	5095	DAGC14.C18.1.DAG	0.522978	4.19726e-05	0.0136208
949	FAM162A	Q96A26	26355	DAGC14.C18.1.DAG	0.526806	3.59995e-05	0.0124508
950	TIMM44	O43615	10469	DAGC14.C18.1.DAG	0.527069	3.56196e-05	0.0124508
951	RDH13	Q8NBN7	112724	DAGC14.C18.1.DAG	0.530969	3.04007e-05	0.0112288
952	MTFP1	Q9UDX5	51537	DAGC14.C18.1.DAG	0.534945	2.58148e-05	0.010156
953	NDUFA8	P51970	4702	DAGC14.C18.1.DAG	0.539187	2.16316e-05	0.00910403
954	GSTK1	Q9Y2Q3	373156	DAGC14.C18.1.DAG	0.541431	1.96815e-05	0.00854054
955	NDUFB11	Q9NX14	54539	DAGC14.C18.1.DAG	0.543448	1.80689e-05	0.00805171
956	PISD	Q9UG56	23761	DAGC14.C18.1.DAG	0.543471	3.13461e-05	0.0114658
957	NDUFA5	Q16718	4698	DAGC14.C18.1.DAG	0.55138	1.284e-05	0.00664486
958	MPC1	Q9Y5U8	51660	DAGC14.C18.1.DAG	0.5566	1.02056e-05	0.00594172
959	TMEM126A	Q9H061	84233	DAGC14.C18.1.DAG	0.563989	7.32445e-06	0.00492034
960	SFXN1	Q9H9B4	94081	DAGC14.C18.1.DAG	0.574493	4.50723e-06	0.00353812
961	ATP5PB	P24539	515	DAGC14.C18.1.DAG	0.575903	4.21758e-06	0.00346323
962	NDUFA6	P56556	4700	DAGC14.C18.1.DAG	0.578085	3.80303e-06	0.00341392
963	NDUFB6	O95139	4712	DAGC14.C18.1.DAG	0.584408	2.80595e-06	0.00301593
964	LDHB	P07195	3945	DAGC14.C18.1.DAG	0.599205	2.13269e-06	0.0024032
965	NDUFB3	O43676	4709	DAGC14.C18.1.DAG	0.615763	5.6249e-07	0.000893132
966	LETM1	O95202	3954	DAGC14.C18.1.DAG	0.623459	3.68981e-07	0.000678382
967	NDUFA10	O95299	4705	DAGC14.C18.1.DAG	0.626427	3.12652e-07	0.000642444
968	NDUFB4	O95168	4710	DAGC14.C18.1.DAG	0.630813	2.43982e-07	0.000516532
969	NDUFS7	O75251	374291	DAGC14.C18.1.DAG	0.631314	2.37109e-07	0.000516532
970	NDUFS5	O43920	4725	DAGC14.C18.1.DAG	0.633528	2.08843e-07	0.000470664
971	NDUFA13	Q9P0J0	51079	DAGC14.C18.1.DAG	0.634523	1.97202e-07	0.000459244
972	COX7A2	P14406	1347	DAGC14.C18.1.DAG	0.63828	1.58514e-07	0.000410164
973	NDUFS2	O75306	4720	DAGC14.C18.1.DAG	0.639127	1.50832e-07	0.000405298
974	COX4I1	P13073	1327	DAGC14.C18.1.DAG	0.639521	1.47388e-07	0.000405298
975	NDUFA7	O95182	4701	DAGC14.C18.1.DAG	0.646741	9.58686e-08	0.000372098
976	NDUFA3	O95167	4696	DAGC14.C18.1.DAG	0.662551	3.58936e-08	0.000179119
977	NDUFB10	O96000	4716	DAGC14.C18.1.DAG	0.676023	1.48218e-08	8.62924e-05
978	NDUFA9	Q16795	4704	DAGC14.C18.1.DAG	0.691944	4.90205e-09	3.8053e-05
979	NDUFB5	O43674	4711	DAGC14.C18.1.DAG	0.694747	4.00506e-09	3.49762e-05
980	NDUFC2	O95298	4718	DAGC14.C18.1.DAG	0.695483	3.7965e-09	3.49762e-05
981	NDUFA12	Q9UI09	55967	DAGC14.C18.1.DAG	0.70042	2.64153e-09	3.0758e-05
982	NDUFS1	P28331	4719	DAGC14.C18.1.DAG	0.701588	2.42183e-09	3.0758e-05
983	NDUFS8	O00217	4728	DAGC14.C18.1.DAG	0.714314	9.14165e-10	2.12891e-05
984	BDH1	Q02338	622	DAGC14.C18.1.DAG	0.770217	6.21571e-12	2.17127e-07
985	DHRS7B	Q6IAN0	25979	DAGC16.0.C14.0.DAG	-0.595273	1.63899e-06	0.00197425
986	HINT1	P49773	3094	DAGC16.0.C14.0.DAG	-0.593729	1.08741e-05	0.00602467
987	GPD2	P43304	2820	DAGC16.0.C14.0.DAG	-0.575361	4.32674e-06	0.00346323
988	CYB5R3	P00387	1727	DAGC16.0.C14.0.DAG	-0.553856	1.15206e-05	0.00609754
989	FTH1	P02794	2495	DAGC16.0.C14.0.DAG	-0.547744	1.50328e-05	0.00729343
990	ABCB6	Q9NP58	10058	DAGC16.0.C14.0.DAG	-0.450411	0.00071381	0.0674826
991	HAGH	Q16775	3029	DAGC16.0.C14.0.DAG	-0.442822	0.000710473	0.0673816
992	KARS1	Q15046	3735	DAGC16.0.C14.0.DAG	-0.418105	0.00149111	0.0973224
993	MRPL14	Q6P1L8	64928	DAGC16.0.C14.0.DAG	-0.40576	0.00211584	0.119307
994	SND1	Q7KZF4	27044	DAGC16.0.C14.0.DAG	-0.376697	0.0049911	0.186026
995	SLC25A24	Q6NUK1	29957	DAGC16.0.C14.0.DAG	-0.374973	0.00479162	0.182035
996	TMEM205	Q6UW68	374882	DAGC16.0.C14.0.DAG	-0.372961	0.00547694	0.194234
997	NADK2	Q4G0N4	133686	DAGC16.0.C14.0.DAG	-0.367212	0.0253678	0.373397
998	PRDX4	Q13162	10549	DAGC16.0.C14.0.DAG	-0.365654	0.00604648	0.204881
999	CAT	P04040	847	DAGC16.0.C14.0.DAG	-0.362436	0.0065422	0.213282
1000	STOM	P27105	2040	DAGC16.0.C14.0.DAG	-0.349561	0.00889768	0.248751
1001	RDH14	Q9HBH5	57665	DAGC16.0.C14.0.DAG	-0.347201	0.00940124	0.254543
1002	NDUFAF5	Q5TEU4	79133	DAGC16.0.C14.0.DAG	-0.337679	0.0409541	0.442658
1003	VDAC1	P21796	7416	DAGC16.0.C14.0.DAG	-0.33249	0.0131314	0.288492
1004	PEX11B	O96011	8799	DAGC16.0.C14.0.DAG	-0.319969	0.0535338	0.483452
1005	COQ9	O75208	57017	DAGC16.0.C14.0.DAG	-0.319824	0.0172991	0.32296
1006	PRDX2	P32119	7001	DAGC16.0.C14.0.DAG	-0.316512	0.0185588	0.333657
1007	ALDH9A1	P49189	223	DAGC16.0.C14.0.DAG	-0.315057	0.0191361	0.337851
1008	PRKACA	P17612	5566	DAGC16.0.C14.0.DAG	-0.313887	0.0196113	0.340658
1009	CYB5B	O43169	80777	DAGC16.0.C14.0.DAG	-0.310861	0.0208876	0.346132
1010	MGST3	O14880	4259	DAGC16.0.C14.0.DAG	-0.30847	0.0219449	0.353178
1011	ACADS	P16219	35	DAGC16.0.C14.0.DAG	-0.304444	0.0238274	0.364905
1012	LONP1	P36776	9361	DAGC16.0.C14.0.DAG	-0.301491	0.0252934	0.373262
1013	PARK7	Q99497	11315	DAGC16.0.C14.0.DAG	-0.301248	0.0254175	0.373677
1014	CARS2	Q9HA77	79587	DAGC16.0.C14.0.DAG	-0.298869	0.0313781	0.403309
1015	HSDL1	Q3SXM5	83693	DAGC16.0.C14.0.DAG	-0.295888	0.0282837	0.38957
1016	ALDH3A2	P51648	224	DAGC16.0.C14.0.DAG	-0.291894	0.030591	0.399461
1017	MTCH1	Q9NZJ7	23787	DAGC16.0.C14.0.DAG	-0.287085	0.0371355	0.42869
1018	IARS2	Q9NSE4	55699	DAGC16.0.C14.0.DAG	-0.285894	0.0343504	0.417369
1019	COQ10B	Q9H8M1	80219	DAGC16.0.C14.0.DAG	-0.283613	0.0395936	0.43788
1020	CHDH	Q8NE62	55349	DAGC16.0.C14.0.DAG	-0.281812	0.037122	0.428606
1021	HADH	Q16836	3033	DAGC16.0.C14.0.DAG	-0.271007	0.0453596	0.457882
1022	CLYBL	Q8N0X4	171425	DAGC16.0.C14.0.DAG	-0.269216	0.0490052	0.469944
1023	MRPL23	Q16540	6150	DAGC16.0.C14.0.DAG	-0.262896	0.0524811	0.479992
1024	FUNDC2	Q9BWH2	65991	DAGC16.0.C14.0.DAG	-0.258102	0.0571001	0.491286
1025	MCU	Q8NE86	90550	DAGC16.0.C14.0.DAG	-0.257958	0.0572436	0.491492
1026	LYRM7	Q5U5X0	90624	DAGC16.0.C14.0.DAG	-0.257808	0.057394	0.491876
1027	ADHFE1	Q8IWW8	137872	DAGC16.0.C14.0.DAG	-0.255179	0.0800424	0.54269
1028	MICU2	Q8IYU8	221154	DAGC16.0.C14.0.DAG	-0.253848	0.0666324	0.515195
1029	TMLHE	Q9NVH6	55217	DAGC16.0.C14.0.DAG	-0.253761	0.0640895	0.509125
1030	CYP27A1	Q02318	1593	DAGC16.0.C14.0.DAG	-0.250752	0.0648144	0.510704
1031	PCBD2	Q9H0N5	84105	DAGC16.0.C14.0.DAG	-0.245989	0.0702446	0.522248
1032	STOML2	Q9UJZ1	30968	DAGC16.0.C14.0.DAG	-0.245432	0.0709023	0.523324
1033	PRDX6	P30041	9588	DAGC16.0.C14.0.DAG	-0.244132	0.0724573	0.526869
1034	GRSF1	Q12849	2926	DAGC16.0.C14.0.DAG	-0.243679	0.0730062	0.528251
1035	PRDX3	P30048	10935	DAGC16.0.C14.0.DAG	-0.23971	0.0779508	0.538723
1036	SLIRP	Q9GZT3	81892	DAGC16.0.C14.0.DAG	-0.23928	0.0785012	0.539857
1037	ACOT9	Q9Y305	23597	DAGC16.0.C14.0.DAG	-0.239155	0.0786628	0.540113
1038	MRPL16	Q9NX20	54948	DAGC16.0.C14.0.DAG	-0.238358	0.0796941	0.5422
1039	MRPL38	Q96DV4	64978	DAGC16.0.C14.0.DAG	-0.23731	0.0810665	0.544148
1040	MICU1	Q9BPX6	10367	DAGC16.0.C14.0.DAG	-0.234504	0.0848342	0.551287
1041	MRPL13	Q9BYD1	28998	DAGC16.0.C14.0.DAG	-0.234087	0.0854047	0.552423
1042	MRPL44	Q9H9J2	65080	DAGC16.0.C14.0.DAG	-0.233413	0.0863353	0.554162
1043	DDX28	Q9NUL7	55794	DAGC16.0.C14.0.DAG	-0.232139	0.134152	0.631179
1044	C1QBP	Q07021	708	DAGC16.0.C14.0.DAG	-0.230445	0.0905243	0.562045
1045	IVD	P26440	3712	DAGC16.0.C14.0.DAG	-0.224733	0.0990328	0.576694
1046	HMGCL	P35914	3155	DAGC16.0.C14.0.DAG	-0.22289	0.132086	0.628742
1047	LAP3	P28838	51056	DAGC16.0.C14.0.DAG	-0.220322	0.166298	0.669517
1048	NDUFAF3	Q9BU61	25915	DAGC16.0.C14.0.DAG	-0.220027	0.106498	0.589911
1049	HSPE1	P61604	3336	DAGC16.0.C14.0.DAG	-0.218137	0.109615	0.594479
1050	FKBP8	Q14318	23770	DAGC16.0.C14.0.DAG	-0.215008	0.125839	0.619004
1051	GLRX5	Q86SX6	51218	DAGC16.0.C14.0.DAG	-0.21143	0.158384	0.660143
1052	NIPSNAP2	O75323	2631	DAGC16.0.C14.0.DAG	-0.210489	0.12295	0.614567
1053	UQCRQ	O14949	27089	DAGC16.0.C14.0.DAG	-0.206383	0.130598	0.626625
1054	MRPL46	Q9H2W6	26589	DAGC16.0.C14.0.DAG	-0.205987	0.131354	0.627386
1055	MRPS14	O60783	63931	DAGC16.0.C14.0.DAG	-0.205619	0.132059	0.628702
1056	RHOT1	Q8IXI2	55288	DAGC16.0.C14.0.DAG	-0.204539	0.134147	0.631179
1057	TMEM14C	Q9P0S9	51522	DAGC16.0.C14.0.DAG	-0.202455	0.138246	0.635691
1058	MRPL1	Q9BYD6	65008	DAGC16.0.C14.0.DAG	-0.200157	0.146734	0.647083
1059	ALDH5A1	P51649	7915	DAGC16.0.C14.0.DAG	-0.198448	0.146386	0.646779
1060	BCO2	Q9BYV7	83875	DAGC16.0.C14.0.DAG	-0.195325	0.183374	0.688666
1061	TOMM70	O94826	9868	DAGC16.0.C14.0.DAG	-0.192696	0.158687	0.660365
1062	HSD17B8	Q92506	7923	DAGC16.0.C14.0.DAG	-0.191598	0.16112	0.66267
1063	NME3	Q13232	4832	DAGC16.0.C14.0.DAG	-0.18937	0.17023	0.6734
1064	FMC1	Q96HJ9	154791	DAGC16.0.C14.0.DAG	-0.188169	0.173007	0.676766
1065	MRPL11	Q9Y3B7	65003	DAGC16.0.C14.0.DAG	-0.18522	0.175793	0.679851
1066	GFM1	Q96RP9	85476	DAGC16.0.C14.0.DAG	-0.185045	0.184671	0.689745
1067	ME2	P23368	4200	DAGC16.0.C14.0.DAG	-0.183063	0.185177	0.690226
1068	MRPL22	Q9NWU5	29093	DAGC16.0.C14.0.DAG	-0.181562	0.184631	0.689745
1069	RAB24	Q969Q5	53917	DAGC16.0.C14.0.DAG	-0.179187	0.194817	0.699384
1070	MRPL27	Q9P0M9	51264	DAGC16.0.C14.0.DAG	-0.174858	0.201652	0.706167
1071	HSPD1	P10809	3329	DAGC16.0.C14.0.DAG	-0.17349	0.205257	0.709993
1072	GPX1	P07203	2876	DAGC16.0.C14.0.DAG	-0.173137	0.206196	0.710584
1073	SSBP1	Q04837	6742	DAGC16.0.C14.0.DAG	-0.172242	0.208585	0.712872
1074	HSD17B4	P51659	3295	DAGC16.0.C14.0.DAG	-0.170985	0.211975	0.717079
1075	MRPL43	Q8N983	84545	DAGC16.0.C14.0.DAG	-0.158987	0.246298	0.745358
1076	MRPL41	Q8IXM3	64975	DAGC16.0.C14.0.DAG	-0.158124	0.248904	0.747161
1077	MRPL9	Q9BYD2	65005	DAGC16.0.C14.0.DAG	-0.1575	0.250801	0.748715
1078	BCAT2	O15382	587	DAGC16.0.C14.0.DAG	-0.156331	0.258953	0.753858
1079	TRAP1	Q12931	10131	DAGC16.0.C14.0.DAG	-0.147999	0.280884	0.768606
1080	ACADM	P11310	34	DAGC16.0.C14.0.DAG	-0.147165	0.283635	0.770956
1081	NDUFAF4	Q9P032	29078	DAGC16.0.C14.0.DAG	-0.144402	0.292874	0.77726
1082	NFU1	Q9UMS0	27247	DAGC16.0.C14.0.DAG	-0.144328	0.327721	0.798714
1083	UCP3	P55916	7352	DAGC16.0.C14.0.DAG	-0.14428	0.307501	0.786155
1084	NIPSNAP3B	Q9BS92	55335	DAGC16.0.C14.0.DAG	-0.143466	0.296044	0.778485
1085	TIMM29	Q9BSF4	90580	DAGC16.0.C14.0.DAG	-0.142566	0.299117	0.78012
1086	COQ8A	Q8NI60	56997	DAGC16.0.C14.0.DAG	-0.142465	0.299463	0.780198
1087	TMEM11	P17152	8834	DAGC16.0.C14.0.DAG	-0.141236	0.303694	0.783649
1088	CRAT	P43155	1384	DAGC16.0.C14.0.DAG	-0.140497	0.306257	0.785516
1089	TMEM143	Q96AN5	55260	DAGC16.0.C14.0.DAG	-0.139703	0.309027	0.78708
1090	TMEM65	Q6PI78	157378	DAGC16.0.C14.0.DAG	-0.139378	0.310164	0.787949
1091	MRPS10	P82664	55173	DAGC16.0.C14.0.DAG	-0.134817	0.33107	0.800728
1092	MRPS17	Q9Y2R5	51373	DAGC16.0.C14.0.DAG	-0.131625	0.338107	0.804602
1093	MFF	Q9GZY8	56947	DAGC16.0.C14.0.DAG	-0.131492	0.343243	0.807432
1094	MMUT	P22033	4594	DAGC16.0.C14.0.DAG	-0.130654	0.341715	0.806709
1095	ALDH1L1	O75891	10840	DAGC16.0.C14.0.DAG	-0.129928	0.394952	0.834383
1096	PRXL2A	Q9BRX8	84293	DAGC16.0.C14.0.DAG	-0.12223	0.392847	0.833776
1097	ALDH4A1	P30038	8659	DAGC16.0.C14.0.DAG	-0.117454	0.393094	0.833783
1098	SARS2	Q9NP81	54938	DAGC16.0.C14.0.DAG	-0.111123	0.423733	0.848946
1099	RMDN3	Q96TC7	55177	DAGC16.0.C14.0.DAG	-0.109256	0.464753	0.865088
1100	MRPL33	O75394	9553	DAGC16.0.C14.0.DAG	-0.103973	0.449995	0.859971
1101	TIMM22	Q9Y584	29928	DAGC16.0.C14.0.DAG	-0.103561	0.451803	0.860804
1102	COA3	Q9Y2R0	28958	DAGC16.0.C14.0.DAG	-0.0989075	0.47249	0.868203
1103	CBR4	Q8N4T8	84869	DAGC16.0.C14.0.DAG	-0.0977822	0.537858	0.893871
1104	MTCH2	Q9Y6C9	23788	DAGC16.0.C14.0.DAG	-0.095419	0.488325	0.875888
1105	LRPPRC	P42704	10128	DAGC16.0.C14.0.DAG	-0.0933797	0.497708	0.879433
1106	PPTC7	Q8NI37	160760	DAGC16.0.C14.0.DAG	-0.092469	0.514406	0.886384
1107	MRPL3	P09001	11222	DAGC16.0.C14.0.DAG	-0.0909495	0.509012	0.883597
1108	CRYZ	Q08257	1429	DAGC16.0.C14.0.DAG	-0.0892875	0.520835	0.888351
1109	MRPL39	Q9NYK5	54148	DAGC16.0.C14.0.DAG	-0.0889192	0.518554	0.887915
1110	FAHD2A	Q96GK7	51011	DAGC16.0.C14.0.DAG	-0.0888156	0.601158	0.913239
1111	MRPL15	Q9P015	29088	DAGC16.0.C14.0.DAG	-0.0870042	0.527636	0.890971
1112	MRPS6	P82932	64968	DAGC16.0.C14.0.DAG	-0.0865461	0.541817	0.894945
1113	PMPCB	O75439	9512	DAGC16.0.C14.0.DAG	-0.0856723	0.54592	0.896613
1114	HINT3	Q9NQE9	135114	DAGC16.0.C14.0.DAG	-0.0853178	0.535698	0.893312
1115	AIFM1	O95831	9131	DAGC16.0.C14.0.DAG	-0.0796207	0.563373	0.901151
1116	IDH2	P48735	3418	DAGC16.0.C14.0.DAG	-0.0794718	0.564105	0.9014
1117	PGAM5	Q96HS1	192111	DAGC16.0.C14.0.DAG	-0.0769625	0.57651	0.905252
1118	HADHA	P40939	3030	DAGC16.0.C14.0.DAG	-0.0762679	0.579967	0.906157
1119	BCL2L13	Q9BXK5	23786	DAGC16.0.C14.0.DAG	-0.0760434	0.581086	0.906768
1120	MARCHF5	Q9NX47	54708	DAGC16.0.C14.0.DAG	-0.0758142	0.585845	0.908393
1121	ECI1	P42126	1632	DAGC16.0.C14.0.DAG	-0.0755788	0.583405	0.907288
1122	MRPS27	Q92552	23107	DAGC16.0.C14.0.DAG	-0.0749758	0.586421	0.908755
1123	SPG7	Q9UQ90	6687	DAGC16.0.C14.0.DAG	-0.0743513	0.589551	0.910145
1124	GTPBP10	A4D1E9	85865	DAGC16.0.C14.0.DAG	-0.0742753	0.635957	0.924225
1125	WARS2	Q9UGM6	10352	DAGC16.0.C14.0.DAG	-0.0735729	0.643331	0.926824
1126	TSPO	P30536	706	DAGC16.0.C14.0.DAG	-0.0723403	0.599683	0.912732
1127	HIBADH	P31937	11112	DAGC16.0.C14.0.DAG	-0.0721649	0.600571	0.913109
1128	ATAD1	Q8NBU5	84896	DAGC16.0.C14.0.DAG	-0.0710593	0.606177	0.914636
1129	AK2	P54819	204	DAGC16.0.C14.0.DAG	-0.0707282	0.607861	0.915052
1130	NUBPL	Q8TB37	80224	DAGC16.0.C14.0.DAG	-0.0699064	0.615456	0.917648
1131	SLC25A46	Q96AG3	91137	DAGC16.0.C14.0.DAG	-0.0693917	0.621497	0.919091
1132	FECH	P22830	2235	DAGC16.0.C14.0.DAG	-0.0690144	0.616606	0.918167
1133	PMPCA	Q10713	23203	DAGC16.0.C14.0.DAG	-0.0677194	0.62325	0.919596
1134	MUL1	Q969V5	79594	DAGC16.0.C14.0.DAG	-0.0662467	0.637425	0.924773
1135	ACAA2	P42765	10449	DAGC16.0.C14.0.DAG	-0.0617584	0.654211	0.929314
1136	LACTB	P83111	114294	DAGC16.0.C14.0.DAG	-0.059078	0.668327	0.933447
1137	ABCB10	Q9NRK6	23456	DAGC16.0.C14.0.DAG	-0.0573962	0.677243	0.935514
1138	MRPL19	P49406	9801	DAGC16.0.C14.0.DAG	-0.0568779	0.68	0.936103
1139	MRPL57	Q9BQC6	78988	DAGC16.0.C14.0.DAG	-0.0553877	0.730883	0.949111
1140	TIMM13	Q9Y5L4	26517	DAGC16.0.C14.0.DAG	-0.0552358	0.709236	0.943572
1141	MRPL10	Q7Z7H8	124995	DAGC16.0.C14.0.DAG	-0.0516541	0.739139	0.951067
1142	MRPL37	Q9BZE1	51253	DAGC16.0.C14.0.DAG	-0.0508173	0.712535	0.944137
1143	MRPS30	Q9NP92	10884	DAGC16.0.C14.0.DAG	-0.0500141	0.724756	0.947335
1144	DARS2	Q6PI48	55157	DAGC16.0.C14.0.DAG	-0.0488915	0.735987	0.950461
1145	TFAM	Q00059	7019	DAGC16.0.C14.0.DAG	-0.0488087	0.723435	0.94717
1146	SUOX	P51687	6821	DAGC16.0.C14.0.DAG	-0.0486041	0.724548	0.947304
1147	MRPS36	P82909	92259	DAGC16.0.C14.0.DAG	-0.0484246	0.725525	0.947583
1148	MRPL34	Q9BQ48	64981	DAGC16.0.C14.0.DAG	-0.0440476	0.749486	0.952713
1149	AGK	Q53H12	55750	DAGC16.0.C14.0.DAG	-0.0421682	0.759848	0.955811
1150	COX17	Q14061	10063	DAGC16.0.C14.0.DAG	-0.0411337	0.76557	0.956873
1151	ALDH2	P05091	217	DAGC16.0.C14.0.DAG	-0.0410835	0.765847	0.956873
1152	SFXN3	Q9BWM7	81855	DAGC16.0.C14.0.DAG	-0.0384196	0.811504	0.967705
1153	MRPL49	Q13405	740	DAGC16.0.C14.0.DAG	-0.0379669	0.783161	0.960699
1154	MRPL53	Q96EL3	116540	DAGC16.0.C14.0.DAG	-0.0376912	0.786708	0.961398
1155	MRPS31	Q92665	10240	DAGC16.0.C14.0.DAG	-0.0359969	0.806028	0.965984
1156	DLST	P36957	1743	DAGC16.0.C14.0.DAG	-0.0338607	0.806131	0.965984
1157	MTFR1L	Q9H019	56181	DAGC16.0.C14.0.DAG	-0.0338522	0.823269	0.969582
1158	COX6B1	P14854	1340	DAGC16.0.C14.0.DAG	-0.03268	0.812767	0.967751
1159	OMA1	Q96E52	115209	DAGC16.0.C14.0.DAG	-0.0321048	0.817734	0.968425
1160	COQ6	Q9Y2Z9	51004	DAGC16.0.C14.0.DAG	-0.0301152	0.827227	0.970394
1161	DNAJC11	Q9NVH1	55735	DAGC16.0.C14.0.DAG	-0.0299155	0.828355	0.9706
1162	MFN2	O95140	9927	DAGC16.0.C14.0.DAG	-0.0291515	0.832674	0.971764
1163	HIBCH	Q6NVY1	26275	DAGC16.0.C14.0.DAG	-0.0288415	0.837568	0.9726
1164	SCP2	P22307	6342	DAGC16.0.C14.0.DAG	-0.0255698	0.867584	0.978606
1165	MRPS26	Q9BYN8	64949	DAGC16.0.C14.0.DAG	-0.0249977	0.857605	0.976459
1166	TOMM20	Q15388	9804	DAGC16.0.C14.0.DAG	-0.0235754	0.869565	0.979033
1167	PITRM1	Q5JRX3	10531	DAGC16.0.C14.0.DAG	-0.0221553	0.874878	0.979888
1168	MRPS34	P82930	65993	DAGC16.0.C14.0.DAG	-0.0215088	0.876137	0.980123
1169	ACAD8	Q9UKU7	27034	DAGC16.0.C14.0.DAG	-0.0214631	0.876399	0.980153
1170	ACAT1	P24752	38	DAGC16.0.C14.0.DAG	-0.0204973	0.88192	0.980627
1171	COQ7	Q99807	10229	DAGC16.0.C14.0.DAG	-0.0190605	0.890144	0.981922
1172	PRDX5	P30044	25824	DAGC16.0.C14.0.DAG	-0.0190238	0.890354	0.981982
1173	HSDL2	Q6YN16	84263	DAGC16.0.C14.0.DAG	-0.0190234	0.890357	0.981982
1174	VDAC3	Q9Y277	7419	DAGC16.0.C14.0.DAG	-0.0174632	0.8993	0.983884
1175	L2HGDH	Q9H9P8	79944	DAGC16.0.C14.0.DAG	-0.0162303	0.906376	0.985768
1176	TUFM	P49411	7284	DAGC16.0.C14.0.DAG	-0.00720518	0.958363	0.994362
1177	MCCC2	Q9HCC0	64087	DAGC16.0.C14.0.DAG	-0.00719241	0.958834	0.99446
1178	GOT2	P00505	2806	DAGC16.0.C14.0.DAG	-0.00698246	0.959649	0.994628
1179	MRPL21	Q7Z2W9	219927	DAGC16.0.C14.0.DAG	-0.00645687	0.962684	0.995043
1180	ABHD10	Q9NUJ1	55347	DAGC16.0.C14.0.DAG	-0.00605122	0.965361	0.995335
1181	ACO2	Q99798	50	DAGC16.0.C14.0.DAG	-0.00564831	0.967354	0.99536
1182	MECR	Q9BV79	51102	DAGC16.0.C14.0.DAG	-0.00455425	0.973927	0.996289
1183	MCCC1	Q96RQ3	56922	DAGC16.0.C14.0.DAG	-0.000925466	0.994701	0.999046
1184	MTPAP	Q9NVV4	55149	DAGC16.0.C14.0.DAG	0.000306698	0.998443	0.999697
1185	COX5B	P10606	1329	DAGC16.0.C14.0.DAG	0.00278864	0.983879	0.997625
1186	PDHB	P11177	5162	DAGC16.0.C14.0.DAG	0.00581367	0.966399	0.99536
1187	MAVS	Q7Z434	57506	DAGC16.0.C14.0.DAG	0.00645715	0.962682	0.995043
1188	MRPL40	Q9NQ50	64976	DAGC16.0.C14.0.DAG	0.00776379	0.956879	0.994238
1189	MAOB	P27338	4129	DAGC16.0.C14.0.DAG	0.00938353	0.945791	0.992301
1190	SUPV3L1	Q8IYB8	6832	DAGC16.0.C14.0.DAG	0.00963673	0.951702	0.993605
1191	MRPL24	Q96A35	79590	DAGC16.0.C14.0.DAG	0.0104792	0.939473	0.991545
1192	ECHS1	P30084	1892	DAGC16.0.C14.0.DAG	0.0117365	0.932227	0.990107
1193	BNIP3	Q12983	664	DAGC16.0.C14.0.DAG	0.0120117	0.932647	0.990247
1194	MDH2	P40926	4191	DAGC16.0.C14.0.DAG	0.0124817	0.927934	0.989002
1195	MRPS18A	Q9NVS2	55168	DAGC16.0.C14.0.DAG	0.0126591	0.926913	0.988669
1196	EARS2	Q5JPH6	124454	DAGC16.0.C14.0.DAG	0.0135979	0.935421	0.991011
1197	HADHB	P55084	3032	DAGC16.0.C14.0.DAG	0.0193145	0.888689	0.981741
1198	MRPL54	Q6P161	116541	DAGC16.0.C14.0.DAG	0.0219705	0.897302	0.983337
1199	SLC25A6	P12236	293	DAGC16.0.C14.0.DAG	0.026697	0.846585	0.974148
1200	UQCRC1	P31930	7384	DAGC16.0.C14.0.DAG	0.0268475	0.845731	0.97383
1201	MRPS24	Q96EL2	64951	DAGC16.0.C14.0.DAG	0.0274148	0.844	0.973681
1202	VDAC2	P45880	7417	DAGC16.0.C14.0.DAG	0.0298735	0.828592	0.9706
1203	ATPAF2	Q8N5M1	91647	DAGC16.0.C14.0.DAG	0.0365456	0.795019	0.963193
1204	TOMM40	O96008	10452	DAGC16.0.C14.0.DAG	0.0365605	0.791009	0.962476
1205	TMEM70	Q9BUB7	54968	DAGC16.0.C14.0.DAG	0.0367661	0.789861	0.962146
1206	TIMMDC1	Q9NPL8	51300	DAGC16.0.C14.0.DAG	0.0436288	0.751791	0.95317
1207	MRPS35	P82673	60488	DAGC16.0.C14.0.DAG	0.044482	0.751799	0.95317
1208	ACSF2	Q96CM8	80221	DAGC16.0.C14.0.DAG	0.0447265	0.748103	0.952427
1209	COX6A2	Q02221	1339	DAGC16.0.C14.0.DAG	0.04515	0.743428	0.951566
1210	PAM16	Q9Y3D7	51025	DAGC16.0.C14.0.DAG	0.0452687	0.745152	0.95185
1211	COX8A	P10176	1351	DAGC16.0.C14.0.DAG	0.0452931	0.742643	0.951518
1212	COQ3	Q9NZJ6	51805	DAGC16.0.C14.0.DAG	0.0457206	0.740298	0.951225
1213	TTC19	Q6DKK2	54902	DAGC16.0.C14.0.DAG	0.0463429	0.757077	0.954409
1214	COQ5	Q5HYK3	84274	DAGC16.0.C14.0.DAG	0.0466499	0.735211	0.950236
1215	MAOA	P21397	4128	DAGC16.0.C14.0.DAG	0.0474576	0.733274	0.949555
1216	GPX4	P36969	2879	DAGC16.0.C14.0.DAG	0.0492707	0.720923	0.946575
1217	IMMT	Q16891	10989	DAGC16.0.C14.0.DAG	0.0511448	0.710764	0.943839
1218	ACOT13	Q9NPJ3	55856	DAGC16.0.C14.0.DAG	0.0519403	0.706466	0.942524
1219	PDHX	O00330	8050	DAGC16.0.C14.0.DAG	0.0529896	0.700812	0.941747
1220	GSTZ1	O43708	2954	DAGC16.0.C14.0.DAG	0.0538141	0.7318	0.949246
1221	MRPL4	Q9BYD3	51073	DAGC16.0.C14.0.DAG	0.0544549	0.692942	0.939876
1222	MRPS16	Q9Y3D3	51021	DAGC16.0.C14.0.DAG	0.054492	0.692743	0.939789
1223	TMEM177	Q53S58	80775	DAGC16.0.C14.0.DAG	0.0545911	0.692212	0.939499
1224	MTX2	O75431	10651	DAGC16.0.C14.0.DAG	0.0559722	0.684827	0.937798
1225	PLGRKT	Q9HBL7	55848	DAGC16.0.C14.0.DAG	0.0569584	0.679572	0.936029
1226	MRPL18	Q9H0U6	29074	DAGC16.0.C14.0.DAG	0.0572885	0.677816	0.9356
1227	UQCC2	Q9BRT2	84300	DAGC16.0.C14.0.DAG	0.0607677	0.659414	0.931181
1228	ENDOG	Q14249	2021	DAGC16.0.C14.0.DAG	0.0617073	0.654479	0.929356
1229	ETFDH	Q16134	2110	DAGC16.0.C14.0.DAG	0.0629659	0.64789	0.927897
1230	APOO	Q9BUR5	79135	DAGC16.0.C14.0.DAG	0.0641034	0.641958	0.926259
1231	GRPEL1	Q9HAV7	80273	DAGC16.0.C14.0.DAG	0.0643837	0.653534	0.929104
1232	MRPS28	Q9Y2Q9	28957	DAGC16.0.C14.0.DAG	0.0647928	0.638374	0.924818
1233	UQCRH	P07919	7388	DAGC16.0.C14.0.DAG	0.0653705	0.635377	0.924055
1234	SLC25A12	O75746	8604	DAGC16.0.C14.0.DAG	0.0659877	0.632181	0.923216
1235	CPOX	P36551	1371	DAGC16.0.C14.0.DAG	0.0697059	0.626932	0.920963
1236	ALDH1B1	P30837	219	DAGC16.0.C14.0.DAG	0.0714073	0.60441	0.914075
1237	UQCRB	P14927	7381	DAGC16.0.C14.0.DAG	0.0720762	0.60102	0.913239
1238	TST	Q16762	7263	DAGC16.0.C14.0.DAG	0.0751146	0.592955	0.911161
1239	HSPA9	P38646	3313	DAGC16.0.C14.0.DAG	0.0756302	0.583148	0.907288
1240	GLUD1	P00367	2746	DAGC16.0.C14.0.DAG	0.0783622	0.569575	0.903253
1241	GHITM	Q9H3K2	27069	DAGC16.0.C14.0.DAG	0.0803419	0.559833	0.900577
1242	OCIAD1	Q9NX40	54940	DAGC16.0.C14.0.DAG	0.0820355	0.551561	0.898423
1243	MACROD1	Q9BQ69	28992	DAGC16.0.C14.0.DAG	0.0828916	0.547402	0.89725
1244	CLPB	Q9H078	81570	DAGC16.0.C14.0.DAG	0.0838895	0.546442	0.896705
1245	CCDC127	Q96BQ5	133957	DAGC16.0.C14.0.DAG	0.0841152	0.541484	0.894847
1246	DIABLO	Q9NR28	56616	DAGC16.0.C14.0.DAG	0.0867975	0.52862	0.89105
1247	DNAJC19	Q96DA6	131118	DAGC16.0.C14.0.DAG	0.0869857	0.527724	0.890971
1248	MAIP1	Q8WWC4	79568	DAGC16.0.C14.0.DAG	0.0889635	0.518344	0.887915
1249	ARMCX1	Q9P291	51309	DAGC16.0.C14.0.DAG	0.0896358	0.572405	0.904297
1250	MRPL12	P52815	6182	DAGC16.0.C14.0.DAG	0.096491	0.483429	0.87297
1251	ECH1	Q13011	1891	DAGC16.0.C14.0.DAG	0.0984886	0.474377	0.86918
1252	DGLUCY	Q7Z3D6	80017	DAGC16.0.C14.0.DAG	0.101127	0.484687	0.873774
1253	AFG3L2	Q9Y4W6	10939	DAGC16.0.C14.0.DAG	0.101375	0.461457	0.863931
1254	HEBP1	Q9NRV9	50865	DAGC16.0.C14.0.DAG	0.103033	0.481128	0.872226
1255	MRPL58	Q14197	3396	DAGC16.0.C14.0.DAG	0.103194	0.453417	0.861247
1256	FH	P07954	2271	DAGC16.0.C14.0.DAG	0.103827	0.450635	0.860335
1257	MRPS7	Q9Y2R9	51081	DAGC16.0.C14.0.DAG	0.10549	0.443375	0.857307
1258	MTX1	Q13505	4580	DAGC16.0.C14.0.DAG	0.10918	0.4275	0.849528
1259	ATAD3A	Q9NVI7	55210	DAGC16.0.C14.0.DAG	0.109447	0.426361	0.849243
1260	SFXN4	Q6P4A7	119559	DAGC16.0.C14.0.DAG	0.114788	0.404	0.839357
1261	SYNJ2BP	P57105	55333	DAGC16.0.C14.0.DAG	0.11505	0.402919	0.838676
1262	MCUR1	Q96AQ8	63933	DAGC16.0.C14.0.DAG	0.115463	0.483955	0.873377
1263	NDUFAF2	Q8N183	91942	DAGC16.0.C14.0.DAG	0.116684	0.40076	0.837833
1264	NDUFC1	O43677	4717	DAGC16.0.C14.0.DAG	0.117467	0.406905	0.84078
1265	DHRS4	Q9BTZ2	10901	DAGC16.0.C14.0.DAG	0.117545	0.392727	0.833763
1266	ABCB8	Q9NUT2	11194	DAGC16.0.C14.0.DAG	0.118734	0.387923	0.831522
1267	MFN1	Q8IWA4	55669	DAGC16.0.C14.0.DAG	0.119072	0.386565	0.830493
1268	SAMM50	Q9Y512	25813	DAGC16.0.C14.0.DAG	0.119331	0.385524	0.830493
1269	VWA8	A3KMH1	23078	DAGC16.0.C14.0.DAG	0.119552	0.389203	0.832327
1270	COX7C	P15954	1350	DAGC16.0.C14.0.DAG	0.12191	0.375263	0.825501
1271	APOOL	Q6UXV4	139322	DAGC16.0.C14.0.DAG	0.131768	0.337579	0.804086
1272	SDHC	Q99643	6391	DAGC16.0.C14.0.DAG	0.133157	0.332463	0.801146
1273	OGDH	Q02218	4967	DAGC16.0.C14.0.DAG	0.133461	0.331351	0.800728
1274	PDHA1	P08559	5160	DAGC16.0.C14.0.DAG	0.136235	0.32131	0.795159
1275	MRPL17	Q9NRX2	63875	DAGC16.0.C14.0.DAG	0.138429	0.327738	0.798725
1276	CYC1	P08574	1537	DAGC16.0.C14.0.DAG	0.142188	0.300415	0.781247
1277	AK3	Q9UIJ7	50808	DAGC16.0.C14.0.DAG	0.143253	0.296769	0.778618
1278	CISD1	Q9NZ45	55847	DAGC16.0.C14.0.DAG	0.144072	0.293988	0.777433
1279	CYCS	P99999	54205	DAGC16.0.C14.0.DAG	0.144462	0.292669	0.77726
1280	MRPS15	P82914	64960	DAGC16.0.C14.0.DAG	0.14493	0.300471	0.781277
1281	ATP5MG	O75964	10632	DAGC16.0.C14.0.DAG	0.145587	0.288887	0.775177
1282	IBA57	Q5T440	200205	DAGC16.0.C14.0.DAG	0.145906	0.292458	0.77726
1283	PNPT1	Q8TCS8	87178	DAGC16.0.C14.0.DAG	0.146662	0.289938	0.775953
1284	ARMCX3	Q9UH62	51566	DAGC16.0.C14.0.DAG	0.148411	0.360746	0.816155
1285	IDH3A	P50213	3419	DAGC16.0.C14.0.DAG	0.14854	0.279112	0.767923
1286	SPRYD4	Q8WW59	283377	DAGC16.0.C14.0.DAG	0.148613	0.278872	0.767811
1287	MRPL35	Q9NZE8	51318	DAGC16.0.C14.0.DAG	0.148924	0.28248	0.769854
1288	ACSS1	Q9NUB1	84532	DAGC16.0.C14.0.DAG	0.148976	0.312215	0.789367
1289	OPA1	O60313	4976	DAGC16.0.C14.0.DAG	0.150659	0.272234	0.762758
1290	SMIM20	Q8N5G0	389203	DAGC16.0.C14.0.DAG	0.152769	0.265496	0.757869
1291	IDH3G	P51553	3421	DAGC16.0.C14.0.DAG	0.154095	0.261322	0.755339
1292	MRPL47	Q9HD33	57129	DAGC16.0.C14.0.DAG	0.155073	0.25827	0.753329
1293	NLRX1	Q86UT6	79671	DAGC16.0.C14.0.DAG	0.157134	0.251918	0.749157
1294	SHMT2	P34897	6472	DAGC16.0.C14.0.DAG	0.157474	0.338355	0.80483
1295	PHB2	Q99623	11331	DAGC16.0.C14.0.DAG	0.159747	0.244017	0.744344
1296	AURKAIP1	Q9NWT8	54998	DAGC16.0.C14.0.DAG	0.161238	0.244114	0.744344
1297	CHCHD3	Q9NX63	54927	DAGC16.0.C14.0.DAG	0.161457	0.238941	0.741314
1298	HTRA2	O43464	27429	DAGC16.0.C14.0.DAG	0.163699	0.236893	0.740252
1299	MRPS11	P82912	64963	DAGC16.0.C14.0.DAG	0.164066	0.231333	0.735637
1300	MLYCD	O95822	23417	DAGC16.0.C14.0.DAG	0.167649	0.230172	0.73495
1301	FIS1	Q9Y3D6	51024	DAGC16.0.C14.0.DAG	0.167661	0.221131	0.726605
1302	TOMM40L	Q969M1	84134	DAGC16.0.C14.0.DAG	0.167831	0.220656	0.726246
1303	COX7B	P24311	1349	DAGC16.0.C14.0.DAG	0.167839	0.220633	0.726246
1304	CS	O75390	1431	DAGC16.0.C14.0.DAG	0.168592	0.218539	0.724531
1305	DLAT	P10515	1737	DAGC16.0.C14.0.DAG	0.169785	0.21525	0.720379
1306	GRHPR	Q9UBQ7	9380	DAGC16.0.C14.0.DAG	0.171602	0.214704	0.719643
1307	MIEF2	Q96C03	125170	DAGC16.0.C14.0.DAG	0.173576	0.243284	0.743938
1308	MRPS23	Q9Y3D9	51649	DAGC16.0.C14.0.DAG	0.175248	0.200633	0.705392
1309	NDUFB1	O75438	4707	DAGC16.0.C14.0.DAG	0.176028	0.198603	0.703182
1310	MRPL2	Q5T653	51069	DAGC16.0.C14.0.DAG	0.176166	0.198246	0.702892
1311	DECR1	Q16698	1666	DAGC16.0.C14.0.DAG	0.17733	0.195251	0.69985
1312	SOD2	P04179	6648	DAGC16.0.C14.0.DAG	0.177704	0.194294	0.698789
1313	DLD	P09622	1738	DAGC16.0.C14.0.DAG	0.178349	0.192655	0.69721
1314	COX15	Q7KZN9	1355	DAGC16.0.C14.0.DAG	0.182406	0.186786	0.691126
1315	MRPS22	P82650	56945	DAGC16.0.C14.0.DAG	0.185158	0.17594	0.68004
1316	SUCLA2	Q9P2R7	8803	DAGC16.0.C14.0.DAG	0.187955	0.169386	0.672308
1317	OPA3	Q9H6K4	80207	DAGC16.0.C14.0.DAG	0.188636	0.167817	0.670924
1318	DAP3	P51398	7818	DAGC16.0.C14.0.DAG	0.196059	0.151406	0.652506
1319	MRPL48	Q96GC5	51642	DAGC16.0.C14.0.DAG	0.198193	0.150823	0.65166
1320	CCDC51	Q96ER9	79714	DAGC16.0.C14.0.DAG	0.202018	0.142937	0.641832
1321	MRPL50	Q8N5N7	54534	DAGC16.0.C14.0.DAG	0.205039	0.133178	0.630334
1322	NDUFS4	O43181	4724	DAGC16.0.C14.0.DAG	0.206016	0.131299	0.62722
1323	COX16	Q9P0S2	51241	DAGC16.0.C14.0.DAG	0.206064	0.134935	0.63188
1324	SUCLG1	P53597	8802	DAGC16.0.C14.0.DAG	0.208518	0.126577	0.62027
1325	MTRES1	Q9P0P8	51250	DAGC16.0.C14.0.DAG	0.211064	0.137084	0.634338
1326	MRPS18B	Q9Y676	28973	DAGC16.0.C14.0.DAG	0.211911	0.120382	0.61128
1327	UQCC1	Q9NVA1	55245	DAGC16.0.C14.0.DAG	0.213116	0.118238	0.607381
1328	COX20	Q5RI15	116228	DAGC16.0.C14.0.DAG	0.213311	0.117893	0.606906
1329	SQOR	Q9Y6N5	58472	DAGC16.0.C14.0.DAG	0.214281	0.116192	0.604931
1330	RMDN1	Q96DB5	51115	DAGC16.0.C14.0.DAG	0.214385	0.119541	0.610002
1331	MRPS2	Q9Y399	51116	DAGC16.0.C14.0.DAG	0.215861	0.12057	0.611728
1332	SDHD	O14521	6392	DAGC16.0.C14.0.DAG	0.216249	0.112798	0.599119
1333	DNM1L	O00429	10059	DAGC16.0.C14.0.DAG	0.218005	0.109835	0.594489
1334	MRPL20	Q9BYC9	55052	DAGC16.0.C14.0.DAG	0.219256	0.107761	0.591547
1335	HCCS	P53701	3052	DAGC16.0.C14.0.DAG	0.220725	0.105365	0.587396
1336	SLC25A10	Q9UBX3	1468	DAGC16.0.C14.0.DAG	0.222878	0.112247	0.598169
1337	MTIF2	P46199	4528	DAGC16.0.C14.0.DAG	0.223013	0.10503	0.587117
1338	YME1L1	Q96TA2	10730	DAGC16.0.C14.0.DAG	0.228024	0.0940579	0.568295
1339	BCS1L	Q9Y276	617	DAGC16.0.C14.0.DAG	0.231546	0.0920516	0.564725
1340	ECI2	O75521	10455	DAGC16.0.C14.0.DAG	0.232499	0.0876086	0.557162
1341	ACADVL	P49748	37	DAGC16.0.C14.0.DAG	0.236614	0.0819888	0.545777
1342	PTCD3	Q96EY7	55037	DAGC16.0.C14.0.DAG	0.243338	0.0734205	0.529118
1343	LYPLA1	O75608	10434	DAGC16.0.C14.0.DAG	0.244196	0.0780409	0.539017
1344	RTN4IP1	Q8WWV3	84816	DAGC16.0.C14.0.DAG	0.244206	0.0723687	0.526608
1345	SIRT3	Q9NTG7	23410	DAGC16.0.C14.0.DAG	0.245429	0.0709063	0.523324
1346	SDHA	P31040	6389	DAGC16.0.C14.0.DAG	0.245582	0.0707252	0.523252
1347	AKAP1	Q92667	8165	DAGC16.0.C14.0.DAG	0.245911	0.070336	0.522539
1348	MRPS9	P82933	64965	DAGC16.0.C14.0.DAG	0.24641	0.0752962	0.532384
1349	NDUFAF6	Q330K2	137682	DAGC16.0.C14.0.DAG	0.247137	0.0689034	0.518872
1350	ATP5MF	P56134	9551	DAGC16.0.C14.0.DAG	0.248989	0.0667835	0.515468
1351	SLC25A20	O43772	788	DAGC16.0.C14.0.DAG	0.249703	0.0659804	0.513267
1352	OXA1L	Q15070	5018	DAGC16.0.C14.0.DAG	0.250821	0.0647388	0.510486
1353	GUF1	Q8N442	60558	DAGC16.0.C14.0.DAG	0.251613	0.13303	0.63014
1354	HDHD5	Q9BXW7	27440	DAGC16.0.C14.0.DAG	0.25629	0.0589288	0.496503
1355	PARL	Q9H300	55486	DAGC16.0.C14.0.DAG	0.257849	0.0573522	0.491832
1356	PTGES2	Q9H7Z7	80142	DAGC16.0.C14.0.DAG	0.259746	0.0554803	0.487872
1357	COA1	Q9GZY4	55744	DAGC16.0.C14.0.DAG	0.261361	0.0539257	0.484145
1358	PDK1	Q15118	5163	DAGC16.0.C14.0.DAG	0.262239	0.1404	0.637937
1359	ETFB	P38117	2109	DAGC16.0.C14.0.DAG	0.262918	0.0524606	0.479992
1360	NDUFV2	P19404	4729	DAGC16.0.C14.0.DAG	0.264779	0.0507517	0.475373
1361	NDUFV1	P49821	4723	DAGC16.0.C14.0.DAG	0.267376	0.048443	0.467955
1362	COQ10A	Q96MF6	93058	DAGC16.0.C14.0.DAG	0.268343	0.0476059	0.465251
1363	PCCB	P05166	5096	DAGC16.0.C14.0.DAG	0.271818	0.0446932	0.455746
1364	DNAJA3	Q96EY1	9093	DAGC16.0.C14.0.DAG	0.2725	0.0462064	0.461174
1365	UQCRFS1	P47985	7386	DAGC16.0.C14.0.DAG	0.27792	0.0399335	0.43877
1366	COX5A	P20674	9377	DAGC16.0.C14.0.DAG	0.278735	0.0393306	0.436767
1367	SDHB	P21912	6390	DAGC16.0.C14.0.DAG	0.279406	0.03884	0.43458
1368	IDH3B	O43837	3420	DAGC16.0.C14.0.DAG	0.280118	0.0383252	0.433187
1369	DBT	P11182	1629	DAGC16.0.C14.0.DAG	0.281891	0.0370664	0.428377
1370	ATP5PO	P48047	539	DAGC16.0.C14.0.DAG	0.283196	0.0361624	0.425694
1371	SCO1	O75880	6341	DAGC16.0.C14.0.DAG	0.283983	0.0356259	0.424386
1372	NDUFS6	O75380	4726	DAGC16.0.C14.0.DAG	0.284039	0.0355877	0.424386
1373	DHODH	Q02127	1723	DAGC16.0.C14.0.DAG	0.287638	0.0332201	0.412017
1374	SLC25A5	P05141	292	DAGC16.0.C14.0.DAG	0.287714	0.0331714	0.411691
1375	PDF	Q9HBH1	64146	DAGC16.0.C14.0.DAG	0.28883	0.0324657	0.4078
1376	UQCR10	Q9UDW1	29796	DAGC16.0.C14.0.DAG	0.289461	0.0320718	0.40636
1377	TRMT10C	Q7L0Y3	54931	DAGC16.0.C14.0.DAG	0.291476	0.0308409	0.40082
1378	CPT2	P23786	1376	DAGC16.0.C14.0.DAG	0.291765	0.0306682	0.399664
1379	TACO1	Q9BSH4	51204	DAGC16.0.C14.0.DAG	0.295179	0.04398	0.452642
1380	MRPS5	P82675	64969	DAGC16.0.C14.0.DAG	0.300288	0.0259117	0.376727
1381	SLC30A9	Q6PML9	10463	DAGC16.0.C14.0.DAG	0.303011	0.0245296	0.369977
1382	HSD17B10	Q99714	3028	DAGC16.0.C14.0.DAG	0.30321	0.0244311	0.369186
1383	PTPMT1	Q8WUK0	114971	DAGC16.0.C14.0.DAG	0.303436	0.0243199	0.368486
1384	PDK2	Q15119	5164	DAGC16.0.C14.0.DAG	0.303574	0.0256444	0.374508
1385	SCO2	O43819	9997	DAGC16.0.C14.0.DAG	0.305008	0.0235561	0.363708
1386	CPT1B	Q92523	1375	DAGC16.0.C14.0.DAG	0.306309	0.0229394	0.359754
1387	NDUFB8	O95169	4714	DAGC16.0.C14.0.DAG	0.306685	0.0227638	0.358168
1388	ETFA	P13804	2108	DAGC16.0.C14.0.DAG	0.306685	0.0227638	0.358168
1389	ACSL1	P33121	2180	DAGC16.0.C14.0.DAG	0.308204	0.0220655	0.353855
1390	TIMM21	Q9BVV7	29090	DAGC16.0.C14.0.DAG	0.312114	0.020351	0.343827
1391	COX7A1	P24310	1346	DAGC16.0.C14.0.DAG	0.315638	0.0189038	0.335739
1392	SLC25A15	Q9Y619	10166	DAGC16.0.C14.0.DAG	0.321477	0.0242969	0.368376
1393	NDUFS3	O75489	4722	DAGC16.0.C14.0.DAG	0.322676	0.0162736	0.315247
1394	DHTKD1	Q96HY7	55526	DAGC16.0.C14.0.DAG	0.325159	0.019902	0.342471
1395	DMAC1	Q96GE9	90871	DAGC16.0.C14.0.DAG	0.332707	0.0292618	0.394357
1396	COX11	Q9Y6N1	1353	DAGC16.0.C14.0.DAG	0.333491	0.0128426	0.285653
1397	MTARC2	Q969Z3	54996	DAGC16.0.C14.0.DAG	0.335907	0.0121674	0.278715
1398	AUH	Q13825	549	DAGC16.0.C14.0.DAG	0.340414	0.0109893	0.269249
1399	ACADSB	P45954	36	DAGC16.0.C14.0.DAG	0.345608	0.00975494	0.257341
1400	ATP5ME	P56385	521	DAGC16.0.C14.0.DAG	0.34813	0.00920014	0.252487
1401	SURF1	Q15526	6834	DAGC16.0.C14.0.DAG	0.353195	0.00816805	0.239562
1402	ATP5PD	O75947	10476	DAGC16.0.C14.0.DAG	0.355824	0.00767308	0.231365
1403	DMAC2L	Q99766	27109	DAGC16.0.C14.0.DAG	0.360897	0.00679156	0.217484
1404	UQCRC2	P22695	7385	DAGC16.0.C14.0.DAG	0.362742	0.00649352	0.212887
1405	TOMM22	Q9NS69	56993	DAGC16.0.C14.0.DAG	0.364007	0.00629601	0.209061
1406	SLC25A11	Q02978	8402	DAGC16.0.C14.0.DAG	0.373136	0.00501908	0.18631
1407	COX7A2L	O14548	9167	DAGC16.0.C14.0.DAG	0.374235	0.00488194	0.183929
1408	ATP5F1D	P30049	513	DAGC16.0.C14.0.DAG	0.376304	0.00463248	0.178716
1409	NNT	Q13423	23530	DAGC16.0.C14.0.DAG	0.376665	0.00459017	0.177842
1410	ATP5F1B	P06576	506	DAGC16.0.C14.0.DAG	0.378518	0.00437815	0.174089
1411	C15orf61	A6NNL5	145853	DAGC16.0.C14.0.DAG	0.378984	0.00432615	0.172907
1412	NDUFA4	O00483	4697	DAGC16.0.C14.0.DAG	0.380394	0.00417232	0.168779
1413	TBRG4	Q969Z0	9238	DAGC16.0.C14.0.DAG	0.381756	0.00439354	0.174503
1414	ACAD9	Q9H845	28976	DAGC16.0.C14.0.DAG	0.382038	0.00399895	0.164654
1415	FAM162A	Q96A26	26355	DAGC16.0.C14.0.DAG	0.385402	0.00366397	0.158733
1416	NDUFB2	O95178	4708	DAGC16.0.C14.0.DAG	0.389153	0.00331985	0.150219
1417	NDUFAB1	O14561	4706	DAGC16.0.C14.0.DAG	0.389508	0.00328877	0.149263
1418	NDUFA2	O43678	4695	DAGC16.0.C14.0.DAG	0.391039	0.0031579	0.145819
1419	BCKDK	O14874	10295	DAGC16.0.C14.0.DAG	0.39539	0.00281066	0.137663
1420	SUCLG2	Q96I99	8801	DAGC16.0.C14.0.DAG	0.39827	0.00259982	0.13287
1421	ALDH6A1	Q02252	4329	DAGC16.0.C14.0.DAG	0.403362	0.0027456	0.136138
1422	ATP5F1A	P25705	498	DAGC16.0.C14.0.DAG	0.409596	0.00190053	0.112144
1423	NDUFB7	P17568	4713	DAGC16.0.C14.0.DAG	0.410997	0.0018269	0.109652
1424	SLC25A42	Q86VD7	284439	DAGC16.0.C14.0.DAG	0.414295	0.0018429	0.110328
1425	MPC1	Q9Y5U8	51660	DAGC16.0.C14.0.DAG	0.417928	0.00149878	0.0973224
1426	NDUFA8	P51970	4702	DAGC16.0.C14.0.DAG	0.424336	0.00124342	0.0888242
1427	ABCB7	O75027	22	DAGC16.0.C14.0.DAG	0.427884	0.00111947	0.0836474
1428	SFXN1	Q9H9B4	94081	DAGC16.0.C14.0.DAG	0.428083	0.00111288	0.0835129
1429	SIRT5	Q9NXA8	23408	DAGC16.0.C14.0.DAG	0.428899	0.00293859	0.140795
1430	SDR39U1	Q9NRG7	56948	DAGC16.0.C14.0.DAG	0.429645	0.00106217	0.0819975
1431	RDH13	Q8NBN7	112724	DAGC16.0.C14.0.DAG	0.432824	0.000965379	0.0774342
1432	SLC25A4	P12235	291	DAGC16.0.C14.0.DAG	0.433632	0.000942076	0.0764428
1433	COX6C	P09669	1345	DAGC16.0.C14.0.DAG	0.434934	0.000905602	0.0750374
1434	ATP5F1C	P36542	509	DAGC16.0.C14.0.DAG	0.439399	0.000789946	0.0708457
1435	TIMM50	Q3ZCQ8	92609	DAGC16.0.C14.0.DAG	0.441449	0.000741439	0.0690666
1436	DCXR	Q7Z4W1	51181	DAGC16.0.C14.0.DAG	0.442322	0.000721614	0.0679412
1437	CKMT2	P17540	1160	DAGC16.0.C14.0.DAG	0.442813	0.000710661	0.0673816
1438	MTFP1	Q9UDX5	51537	DAGC16.0.C14.0.DAG	0.447636	0.000610901	0.0617655
1439	NDUFA5	Q16718	4698	DAGC16.0.C14.0.DAG	0.448815	0.000588526	0.0604659
1440	NDUFB6	O95139	4712	DAGC16.0.C14.0.DAG	0.450028	0.000566287	0.0592261
1441	LDHD	Q86WU2	197257	DAGC16.0.C14.0.DAG	0.451011	0.000548818	0.058183
1442	PISD	Q9UG56	23761	DAGC16.0.C14.0.DAG	0.451233	0.000786733	0.0708014
1443	SLC25A3	Q00325	5250	DAGC16.0.C14.0.DAG	0.451726	0.000536417	0.0573909
1444	MPC2	O95563	25874	DAGC16.0.C14.0.DAG	0.452287	0.00052686	0.0568033
1445	C6orf136	Q5SQH8	221545	DAGC16.0.C14.0.DAG	0.45247	0.000523779	0.0565584
1446	NDUFA11	Q86Y39	126328	DAGC16.0.C14.0.DAG	0.454368	0.000492775	0.0547332
1447	NDUFA6	P56556	4700	DAGC16.0.C14.0.DAG	0.457267	0.000448597	0.0519747
1448	NDUFB11	Q9NX14	54539	DAGC16.0.C14.0.DAG	0.457836	0.000440361	0.0512756
1449	ATP5F1E	P56381	514	DAGC16.0.C14.0.DAG	0.467493	0.000319955	0.0426884
1450	TMEM126A	Q9H061	84233	DAGC16.0.C14.0.DAG	0.470704	0.000287106	0.0397894
1451	NDUFB9	Q9Y6M9	4715	DAGC16.0.C14.0.DAG	0.472085	0.000273949	0.0388218
1452	NDUFS2	O75306	4720	DAGC16.0.C14.0.DAG	0.474277	0.000254189	0.0369203
1453	ATP5PB	P24539	515	DAGC16.0.C14.0.DAG	0.477904	0.000224318	0.0344435
1454	NDUFB3	O43676	4709	DAGC16.0.C14.0.DAG	0.48051	0.000204872	0.032959
1455	COX4I1	P13073	1327	DAGC16.0.C14.0.DAG	0.480773	0.000203	0.0329057
1456	GSTK1	Q9Y2Q3	373156	DAGC16.0.C14.0.DAG	0.486502	0.000165858	0.0296355
1457	NDUFA3	O95167	4696	DAGC16.0.C14.0.DAG	0.48797	0.0001574	0.0287868
1458	LDHB	P07195	3945	DAGC16.0.C14.0.DAG	0.49104	0.000188999	0.0316266
1459	NDUFA13	Q9P0J0	51079	DAGC16.0.C14.0.DAG	0.498939	0.000105632	0.0222286
1460	NDUFA7	O95182	4701	DAGC16.0.C14.0.DAG	0.499367	0.000103975	0.0221466
1461	PCCA	P05165	5095	DAGC16.0.C14.0.DAG	0.507386	7.69763e-05	0.0187179
1462	COX7A2	P14406	1347	DAGC16.0.C14.0.DAG	0.518074	5.0955e-05	0.014833
1463	LETM1	O95202	3954	DAGC16.0.C14.0.DAG	0.519071	4.89977e-05	0.014505
1464	NDUFB4	O95168	4710	DAGC16.0.C14.0.DAG	0.522512	4.27575e-05	0.0137028
1465	NDUFS7	O75251	374291	DAGC16.0.C14.0.DAG	0.523034	4.18778e-05	0.0136208
1466	TIMM44	O43615	10469	DAGC16.0.C14.0.DAG	0.530859	3.05374e-05	0.0112288
1467	NDUFS8	O00217	4728	DAGC16.0.C14.0.DAG	0.537197	2.35093e-05	0.00977652
1468	NDUFS5	O43920	4725	DAGC16.0.C14.0.DAG	0.53943	2.14122e-05	0.00910403
1469	NDUFS1	P28331	4719	DAGC16.0.C14.0.DAG	0.54503	1.68902e-05	0.0078147
1470	NDUFB5	O43674	4711	DAGC16.0.C14.0.DAG	0.550732	1.32077e-05	0.00668653
1471	NDUFA10	O95299	4705	DAGC16.0.C14.0.DAG	0.552773	1.20815e-05	0.00629899
1472	NDUFA12	Q9UI09	55967	DAGC16.0.C14.0.DAG	0.552923	1.20025e-05	0.00629899
1473	NDUFB10	O96000	4716	DAGC16.0.C14.0.DAG	0.562591	7.80381e-06	0.0050576
1474	NDUFC2	O95298	4718	DAGC16.0.C14.0.DAG	0.564295	7.22329e-06	0.00489949
1475	NDUFA9	Q16795	4704	DAGC16.0.C14.0.DAG	0.569727	5.62983e-06	0.00407366
1476	BDH1	Q02338	622	DAGC16.0.C14.0.DAG	0.681186	1.04318e-08	6.62552e-05
1477	TIMM13	Q9Y5L4	26517	DAGC16.0.C18.0.DAG	-0.579487	1.59055e-05	0.00745787
1478	NDUFC1	O43677	4717	DAGC16.0.C18.0.DAG	-0.476188	0.000359305	0.0456683
1479	COX8A	P10176	1351	DAGC16.0.C18.0.DAG	-0.447037	0.000622554	0.0624019
1480	COQ10B	Q9H8M1	80219	DAGC16.0.C18.0.DAG	-0.444429	0.000856404	0.0737077
1481	NME3	Q13232	4832	DAGC16.0.C18.0.DAG	-0.43323	0.00106694	0.0820845
1482	COX7C	P15954	1350	DAGC16.0.C18.0.DAG	-0.414345	0.00166116	0.103676
1483	HSPE1	P61604	3336	DAGC16.0.C18.0.DAG	-0.403931	0.00222597	0.123132
1484	GLRX5	Q86SX6	51218	DAGC16.0.C18.0.DAG	-0.392365	0.00699664	0.220285
1485	NADK2	Q4G0N4	133686	DAGC16.0.C18.0.DAG	-0.381458	0.0198307	0.341834
1486	HADH	Q16836	3033	DAGC16.0.C18.0.DAG	-0.379043	0.0043197	0.172764
1487	TMEM205	Q6UW68	374882	DAGC16.0.C18.0.DAG	-0.372587	0.00552788	0.195445
1488	ATPAF2	Q8N5M1	91647	DAGC16.0.C18.0.DAG	-0.372229	0.00605778	0.204881
1489	MRPS36	P82909	92259	DAGC16.0.C18.0.DAG	-0.366516	0.00591949	0.202825
1490	NDUFB1	O75438	4707	DAGC16.0.C18.0.DAG	-0.359724	0.00698715	0.220285
1491	COX7B	P24311	1349	DAGC16.0.C18.0.DAG	-0.359001	0.00711013	0.222518
1492	CBR4	Q8N4T8	84869	DAGC16.0.C18.0.DAG	-0.358245	0.0198306	0.341834
1493	MRPL46	Q9H2W6	26589	DAGC16.0.C18.0.DAG	-0.338635	0.011442	0.272828
1494	MDH2	P40926	4191	DAGC16.0.C18.0.DAG	-0.336708	0.0119503	0.276
1495	MRPS10	P82664	55173	DAGC16.0.C18.0.DAG	-0.336604	0.0128196	0.285504
1496	RDH14	Q9HBH5	57665	DAGC16.0.C18.0.DAG	-0.336355	0.0120455	0.27719
1497	CYB5B	O43169	80777	DAGC16.0.C18.0.DAG	-0.334167	0.0126503	0.283945
1498	NDUFAF5	Q5TEU4	79133	DAGC16.0.C18.0.DAG	-0.324813	0.0498212	0.472381
1499	GRSF1	Q12849	2926	DAGC16.0.C18.0.DAG	-0.323225	0.0160824	0.314288
1500	MCCC2	Q9HCC0	64087	DAGC16.0.C18.0.DAG	-0.319386	0.0185674	0.333726
1501	HINT1	P49773	3094	DAGC16.0.C18.0.DAG	-0.318634	0.0290456	0.392731
1502	CRYZ	Q08257	1429	DAGC16.0.C18.0.DAG	-0.317304	0.019392	0.339345
1503	NDUFAF2	Q8N183	91942	DAGC16.0.C18.0.DAG	-0.312527	0.0214017	0.34944
1504	PRDX3	P30048	10935	DAGC16.0.C18.0.DAG	-0.307267	0.0224939	0.356775
1505	FUNDC2	Q9BWH2	65991	DAGC16.0.C18.0.DAG	-0.303963	0.0240612	0.366716
1506	HINT3	Q9NQE9	135114	DAGC16.0.C18.0.DAG	-0.301389	0.0253455	0.373397
1507	GOT2	P00505	2806	DAGC16.0.C18.0.DAG	-0.301297	0.0253923	0.373397
1508	PRDX5	P30044	25824	DAGC16.0.C18.0.DAG	-0.295649	0.0284171	0.38957
1509	SOD2	P04179	6648	DAGC16.0.C18.0.DAG	-0.292604	0.0301695	0.397833
1510	ACAA2	P42765	10449	DAGC16.0.C18.0.DAG	-0.291847	0.030619	0.399476
1511	SND1	Q7KZF4	27044	DAGC16.0.C18.0.DAG	-0.281173	0.0394367	0.436987
1512	COX5B	P10606	1329	DAGC16.0.C18.0.DAG	-0.279383	0.038857	0.434701
1513	CYB5R3	P00387	1727	DAGC16.0.C18.0.DAG	-0.276903	0.0406967	0.441942
1514	COQ6	Q9Y2Z9	51004	DAGC16.0.C18.0.DAG	-0.272752	0.043936	0.452622
1515	ACOT9	Q9Y305	23597	DAGC16.0.C18.0.DAG	-0.271372	0.0450586	0.457113
1516	DDX28	Q9NUL7	55794	DAGC16.0.C18.0.DAG	-0.271348	0.0783894	0.539566
1517	GLUD1	P00367	2746	DAGC16.0.C18.0.DAG	-0.26942	0.0466874	0.462624
1518	UQCRH	P07919	7388	DAGC16.0.C18.0.DAG	-0.269034	0.0470146	0.463604
1519	ABCB6	Q9NP58	10058	DAGC16.0.C18.0.DAG	-0.266114	0.0541006	0.484533
1520	ACADS	P16219	35	DAGC16.0.C18.0.DAG	-0.265405	0.0501873	0.47386
1521	DHRS7B	Q6IAN0	25979	DAGC16.0.C18.0.DAG	-0.26399	0.0514703	0.477965
1522	DECR1	Q16698	1666	DAGC16.0.C18.0.DAG	-0.258533	0.0566722	0.490261
1523	ECHS1	P30084	1892	DAGC16.0.C18.0.DAG	-0.255821	0.0594104	0.497612
1524	MMUT	P22033	4594	DAGC16.0.C18.0.DAG	-0.251829	0.0636346	0.508204
1525	PRDX6	P30041	9588	DAGC16.0.C18.0.DAG	-0.249989	0.0656615	0.512722
1526	IVD	P26440	3712	DAGC16.0.C18.0.DAG	-0.249843	0.0658234	0.512924
1527	ABHD10	Q9NUJ1	55347	DAGC16.0.C18.0.DAG	-0.247048	0.0717069	0.525218
1528	PPTC7	Q8NI37	160760	DAGC16.0.C18.0.DAG	-0.246368	0.078298	0.539468
1529	COX17	Q14061	10063	DAGC16.0.C18.0.DAG	-0.244902	0.071533	0.524948
1530	CAT	P04040	847	DAGC16.0.C18.0.DAG	-0.244527	0.0719821	0.525794
1531	MFN2	O95140	9927	DAGC16.0.C18.0.DAG	-0.244065	0.0725385	0.52724
1532	CARS2	Q9HA77	79587	DAGC16.0.C18.0.DAG	-0.243126	0.0824314	0.546531
1533	ALDH9A1	P49189	223	DAGC16.0.C18.0.DAG	-0.241911	0.0751764	0.532004
1534	TFAM	Q00059	7019	DAGC16.0.C18.0.DAG	-0.238436	0.0795929	0.541977
1535	NIPSNAP2	O75323	2631	DAGC16.0.C18.0.DAG	-0.236976	0.081508	0.54483
1536	COX11	Q9Y6N1	1353	DAGC16.0.C18.0.DAG	-0.236112	0.0826579	0.546574
1537	STOM	P27105	2040	DAGC16.0.C18.0.DAG	-0.234789	0.0844446	0.550566
1538	BCAT2	O15382	587	DAGC16.0.C18.0.DAG	-0.233038	0.0899166	0.561199
1539	CLYBL	Q8N0X4	171425	DAGC16.0.C18.0.DAG	-0.230911	0.0929719	0.566887
1540	CLPB	Q9H078	81570	DAGC16.0.C18.0.DAG	-0.230602	0.0934227	0.567434
1541	NIPSNAP3B	Q9BS92	55335	DAGC16.0.C18.0.DAG	-0.2254	0.098009	0.57481
1542	VDAC1	P21796	7416	DAGC16.0.C18.0.DAG	-0.219367	0.107578	0.590997
1543	MRPL54	Q6P161	116541	DAGC16.0.C18.0.DAG	-0.219168	0.192471	0.696868
1544	CYC1	P08574	1537	DAGC16.0.C18.0.DAG	-0.218117	0.10965	0.594479
1545	ECI1	P42126	1632	DAGC16.0.C18.0.DAG	-0.216449	0.112459	0.598477
1546	GPD2	P43304	2820	DAGC16.0.C18.0.DAG	-0.213757	0.117109	0.606068
1547	GRPEL1	Q9HAV7	80273	DAGC16.0.C18.0.DAG	-0.213563	0.132387	0.62923
1548	PCBD2	Q9H0N5	84105	DAGC16.0.C18.0.DAG	-0.208655	0.126322	0.619846
1549	COQ9	O75208	57017	DAGC16.0.C18.0.DAG	-0.208216	0.12714	0.621264
1550	FIS1	Q9Y3D6	51024	DAGC16.0.C18.0.DAG	-0.207288	0.128881	0.623663
1551	HSPD1	P10809	3329	DAGC16.0.C18.0.DAG	-0.207156	0.129132	0.624051
1552	SCP2	P22307	6342	DAGC16.0.C18.0.DAG	-0.205396	0.175881	0.680008
1553	FTH1	P02794	2495	DAGC16.0.C18.0.DAG	-0.205343	0.132591	0.629687
1554	IARS2	Q9NSE4	55699	DAGC16.0.C18.0.DAG	-0.202015	0.139121	0.636511
1555	MRPL12	P52815	6182	DAGC16.0.C18.0.DAG	-0.201297	0.140562	0.638216
1556	ECI2	O75521	10455	DAGC16.0.C18.0.DAG	-0.20036	0.142459	0.640708
1557	COA3	Q9Y2R0	28958	DAGC16.0.C18.0.DAG	-0.19969	0.143825	0.643184
1558	MRPL53	Q96EL3	116540	DAGC16.0.C18.0.DAG	-0.199448	0.148201	0.648781
1559	SFXN3	Q9BWM7	81855	DAGC16.0.C18.0.DAG	-0.199086	0.212073	0.717079
1560	SUCLG1	P53597	8802	DAGC16.0.C18.0.DAG	-0.196227	0.15105	0.652141
1561	PEX11B	O96011	8799	DAGC16.0.C18.0.DAG	-0.19329	0.251698	0.749157
1562	SSBP1	Q04837	6742	DAGC16.0.C18.0.DAG	-0.192074	0.160063	0.661221
1563	IDH2	P48735	3418	DAGC16.0.C18.0.DAG	-0.188511	0.168105	0.671221
1564	HSDL2	Q6YN16	84263	DAGC16.0.C18.0.DAG	-0.187629	0.170142	0.673207
1565	EARS2	Q5JPH6	124454	DAGC16.0.C18.0.DAG	-0.186574	0.262039	0.755545
1566	CRAT	P43155	1384	DAGC16.0.C18.0.DAG	-0.18132	0.185227	0.690226
1567	FAHD2A	Q96GK7	51011	DAGC16.0.C18.0.DAG	-0.178189	0.291356	0.77651
1568	ADHFE1	Q8IWW8	137872	DAGC16.0.C18.0.DAG	-0.17581	0.231979	0.736481
1569	TSPO	P30536	706	DAGC16.0.C18.0.DAG	-0.17328	0.205814	0.710353
1570	HAGH	Q16775	3029	DAGC16.0.C18.0.DAG	-0.171348	0.210992	0.715745
1571	NUBPL	Q8TB37	80224	DAGC16.0.C18.0.DAG	-0.17111	0.216041	0.721591
1572	DLD	P09622	1738	DAGC16.0.C18.0.DAG	-0.169205	0.216845	0.722494
1573	PRDX2	P32119	7001	DAGC16.0.C18.0.DAG	-0.16396	0.231639	0.735934
1574	TMEM14C	Q9P0S9	51522	DAGC16.0.C18.0.DAG	-0.160321	0.242305	0.743159
1575	LYRM7	Q5U5X0	90624	DAGC16.0.C18.0.DAG	-0.156555	0.253691	0.750376
1576	PARK7	Q99497	11315	DAGC16.0.C18.0.DAG	-0.153078	0.264519	0.756986
1577	UQCR10	Q9UDW1	29796	DAGC16.0.C18.0.DAG	-0.15006	0.274167	0.763803
1578	ME2	P23368	4200	DAGC16.0.C18.0.DAG	-0.149171	0.281675	0.769279
1579	HSPA9	P38646	3313	DAGC16.0.C18.0.DAG	-0.147874	0.281297	0.768969
1580	ATAD1	Q8NBU5	84896	DAGC16.0.C18.0.DAG	-0.147524	0.282451	0.769854
1581	RAB24	Q969Q5	53917	DAGC16.0.C18.0.DAG	-0.147321	0.287751	0.774206
1582	HCCS	P53701	3052	DAGC16.0.C18.0.DAG	-0.147132	0.283746	0.771046
1583	TMLHE	Q9NVH6	55217	DAGC16.0.C18.0.DAG	-0.146392	0.290836	0.776387
1584	HSDL1	Q3SXM5	83693	DAGC16.0.C18.0.DAG	-0.145515	0.289128	0.77527
1585	PRXL2A	Q9BRX8	84293	DAGC16.0.C18.0.DAG	-0.142564	0.318289	0.793437
1586	LONP1	P36776	9361	DAGC16.0.C18.0.DAG	-0.140955	0.304668	0.784154
1587	MTCH1	Q9NZJ7	23787	DAGC16.0.C18.0.DAG	-0.140199	0.316692	0.792215
1588	CPT2	P23786	1376	DAGC16.0.C18.0.DAG	-0.139178	0.310867	0.788518
1589	NDUFA5	Q16718	4698	DAGC16.0.C18.0.DAG	-0.137807	0.315704	0.791798
1590	HIBADH	P31937	11112	DAGC16.0.C18.0.DAG	-0.136954	0.318736	0.793891
1591	MRPL39	Q9NYK5	54148	DAGC16.0.C18.0.DAG	-0.136682	0.319708	0.794125
1592	HMGCL	P35914	3155	DAGC16.0.C18.0.DAG	-0.135841	0.362593	0.817102
1593	MGST3	O14880	4259	DAGC16.0.C18.0.DAG	-0.135776	0.322956	0.795918
1594	MRPL43	Q8N983	84545	DAGC16.0.C18.0.DAG	-0.134012	0.329341	0.799232
1595	MRPS24	Q96EL2	64951	DAGC16.0.C18.0.DAG	-0.131617	0.342779	0.807282
1596	SUPV3L1	Q8IYB8	6832	DAGC16.0.C18.0.DAG	-0.130806	0.408978	0.841566
1597	LAP3	P28838	51056	DAGC16.0.C18.0.DAG	-0.129208	0.420743	0.847454
1598	IDH3G	P51553	3421	DAGC16.0.C18.0.DAG	-0.12894	0.348138	0.809911
1599	PCCB	P05166	5096	DAGC16.0.C18.0.DAG	-0.12678	0.35634	0.813382
1600	SDHC	Q99643	6391	DAGC16.0.C18.0.DAG	-0.126189	0.358607	0.814675
1601	HSD17B10	Q99714	3028	DAGC16.0.C18.0.DAG	-0.12247	0.373059	0.823988
1602	TST	Q16762	7263	DAGC16.0.C18.0.DAG	-0.121418	0.386453	0.830493
1603	IDH3B	O43837	3420	DAGC16.0.C18.0.DAG	-0.119973	0.382957	0.829598
1604	AK3	Q9UIJ7	50808	DAGC16.0.C18.0.DAG	-0.119436	0.385105	0.830477
1605	BCO2	Q9BYV7	83875	DAGC16.0.C18.0.DAG	-0.117723	0.425516	0.849185
1606	MAOA	P21397	4128	DAGC16.0.C18.0.DAG	-0.117467	0.397585	0.835407
1607	FMC1	Q96HJ9	154791	DAGC16.0.C18.0.DAG	-0.114971	0.40776	0.841021
1608	NDUFB8	O95169	4714	DAGC16.0.C18.0.DAG	-0.109991	0.424052	0.849047
1609	CYCS	P99999	54205	DAGC16.0.C18.0.DAG	-0.109439	0.426395	0.849243
1610	ACAT1	P24752	38	DAGC16.0.C18.0.DAG	-0.108705	0.429526	0.850554
1611	ALDH3A2	P51648	224	DAGC16.0.C18.0.DAG	-0.10839	0.430871	0.85103
1612	SLIRP	Q9GZT3	81892	DAGC16.0.C18.0.DAG	-0.108235	0.431534	0.851557
1613	TMEM11	P17152	8834	DAGC16.0.C18.0.DAG	-0.10797	0.43267	0.852118
1614	RMDN3	Q96TC7	55177	DAGC16.0.C18.0.DAG	-0.105927	0.478547	0.871014
1615	ALDH5A1	P51649	7915	DAGC16.0.C18.0.DAG	-0.10555	0.443112	0.857208
1616	SHMT2	P34897	6472	DAGC16.0.C18.0.DAG	-0.10452	0.526585	0.890467
1617	OMA1	Q96E52	115209	DAGC16.0.C18.0.DAG	-0.102841	0.459295	0.863466
1618	ECH1	Q13011	1891	DAGC16.0.C18.0.DAG	-0.0996462	0.469172	0.866943
1619	CPOX	P36551	1371	DAGC16.0.C18.0.DAG	-0.098239	0.492817	0.877895
1620	CHCHD3	Q9NX63	54927	DAGC16.0.C18.0.DAG	-0.0968651	0.481727	0.872346
1621	NDUFV2	P19404	4729	DAGC16.0.C18.0.DAG	-0.0957618	0.486756	0.875131
1622	MRPS6	P82932	64968	DAGC16.0.C18.0.DAG	-0.094562	0.504889	0.881899
1623	DHRS4	Q9BTZ2	10901	DAGC16.0.C18.0.DAG	-0.092468	0.501934	0.881318
1624	COX7A2	P14406	1347	DAGC16.0.C18.0.DAG	-0.0923833	0.502327	0.88141
1625	COQ3	Q9NZJ6	51805	DAGC16.0.C18.0.DAG	-0.0892762	0.516869	0.887063
1626	MRPL13	Q9BYD1	28998	DAGC16.0.C18.0.DAG	-0.0886326	0.519908	0.888239
1627	MCCC1	Q96RQ3	56922	DAGC16.0.C18.0.DAG	-0.0880383	0.526708	0.890559
1628	MRPL14	Q6P1L8	64928	DAGC16.0.C18.0.DAG	-0.0879348	0.523212	0.889079
1629	HSD17B8	Q92506	7923	DAGC16.0.C18.0.DAG	-0.0877801	0.523946	0.889438
1630	ACOT13	Q9NPJ3	55856	DAGC16.0.C18.0.DAG	-0.0861419	0.531751	0.892196
1631	TIMMDC1	Q9NPL8	51300	DAGC16.0.C18.0.DAG	-0.0838362	0.542831	0.895339
1632	PNPT1	Q8TCS8	87178	DAGC16.0.C18.0.DAG	-0.0831699	0.549901	0.897767
1633	MRPS9	P82933	64965	DAGC16.0.C18.0.DAG	-0.0829357	0.554921	0.899325
1634	NDUFS6	O75380	4726	DAGC16.0.C18.0.DAG	-0.0826112	0.548763	0.897716
1635	SLC25A12	O75746	8604	DAGC16.0.C18.0.DAG	-0.0815013	0.554164	0.899119
1636	IBA57	Q5T440	200205	DAGC16.0.C18.0.DAG	-0.0808486	0.561129	0.900686
1637	BCL2L13	Q9BXK5	23786	DAGC16.0.C18.0.DAG	-0.0751746	0.585425	0.908254
1638	COQ8A	Q8NI60	56997	DAGC16.0.C18.0.DAG	-0.0725205	0.598772	0.912686
1639	LRPPRC	P42704	10128	DAGC16.0.C18.0.DAG	-0.0683471	0.620026	0.918797
1640	PRKACA	P17612	5566	DAGC16.0.C18.0.DAG	-0.067261	0.625609	0.920483
1641	ACAD8	Q9UKU7	27034	DAGC16.0.C18.0.DAG	-0.0672046	0.625899	0.920568
1642	TMEM143	Q96AN5	55260	DAGC16.0.C18.0.DAG	-0.0669877	0.627017	0.920991
1643	CS	O75390	1431	DAGC16.0.C18.0.DAG	-0.0665384	0.629335	0.922109
1644	SUCLA2	Q9P2R7	8803	DAGC16.0.C18.0.DAG	-0.0644136	0.640344	0.925578
1645	MTFR1L	Q9H019	56181	DAGC16.0.C18.0.DAG	-0.063795	0.673609	0.934509
1646	AK2	P54819	204	DAGC16.0.C18.0.DAG	-0.0624011	0.650843	0.928519
1647	MRPL44	Q9H9J2	65080	DAGC16.0.C18.0.DAG	-0.0612491	0.656884	0.930139
1648	WARS2	Q9UGM6	10352	DAGC16.0.C18.0.DAG	-0.0601168	0.705292	0.942524
1649	CYP27A1	Q02318	1593	DAGC16.0.C18.0.DAG	-0.0595362	0.665905	0.93262
1650	UQCRB	P14927	7381	DAGC16.0.C18.0.DAG	-0.0595156	0.666014	0.932626
1651	TRAP1	Q12931	10131	DAGC16.0.C18.0.DAG	-0.0593091	0.667106	0.933118
1652	OCIAD1	Q9NX40	54940	DAGC16.0.C18.0.DAG	-0.0584448	0.671678	0.934129
1653	GFM1	Q96RP9	85476	DAGC16.0.C18.0.DAG	-0.058335	0.678206	0.9356
1654	PRDX4	Q13162	10549	DAGC16.0.C18.0.DAG	-0.0570565	0.67905	0.935742
1655	NDUFB11	Q9NX14	54539	DAGC16.0.C18.0.DAG	-0.0558051	0.685719	0.937956
1656	ATP5ME	P56385	521	DAGC16.0.C18.0.DAG	-0.0552795	0.688528	0.938138
1657	TIMM22	Q9Y584	29928	DAGC16.0.C18.0.DAG	-0.0517331	0.707585	0.942834
1658	MTCH2	Q9Y6C9	23788	DAGC16.0.C18.0.DAG	-0.0513377	0.709721	0.943603
1659	MTIF2	P46199	4528	DAGC16.0.C18.0.DAG	-0.0496951	0.721198	0.946575
1660	ETFDH	Q16134	2110	DAGC16.0.C18.0.DAG	-0.0483619	0.725867	0.947763
1661	ACO2	Q99798	50	DAGC16.0.C18.0.DAG	-0.0476743	0.729615	0.948774
1662	MRPL20	Q9BYC9	55052	DAGC16.0.C18.0.DAG	-0.0475693	0.730188	0.948972
1663	TRMT10C	Q7L0Y3	54931	DAGC16.0.C18.0.DAG	-0.0451605	0.74337	0.951566
1664	NDUFB7	P17568	4713	DAGC16.0.C18.0.DAG	-0.0448088	0.745301	0.951856
1665	HTRA2	O43464	27429	DAGC16.0.C18.0.DAG	-0.0437522	0.753415	0.953585
1666	GPX1	P07203	2876	DAGC16.0.C18.0.DAG	-0.0437503	0.751122	0.953111
1667	TUFM	P49411	7284	DAGC16.0.C18.0.DAG	-0.0435166	0.752409	0.953395
1668	ACSF2	Q96CM8	80221	DAGC16.0.C18.0.DAG	-0.0399127	0.774458	0.958732
1669	COX6A2	Q02221	1339	DAGC16.0.C18.0.DAG	-0.0397865	0.77304	0.958322
1670	COX6B1	P14854	1340	DAGC16.0.C18.0.DAG	-0.0394279	0.775031	0.958905
1671	TOMM22	Q9NS69	56993	DAGC16.0.C18.0.DAG	-0.0379614	0.783192	0.960699
1672	SLC25A46	Q96AG3	91137	DAGC16.0.C18.0.DAG	-0.0366297	0.794558	0.963193
1673	UQCRQ	O14949	27089	DAGC16.0.C18.0.DAG	-0.0360597	0.793808	0.963193
1674	NDUFAF3	Q9BU61	25915	DAGC16.0.C18.0.DAG	-0.0353937	0.797536	0.963856
1675	GTPBP10	A4D1E9	85865	DAGC16.0.C18.0.DAG	-0.0334144	0.831549	0.971579
1676	MLYCD	O95822	23417	DAGC16.0.C18.0.DAG	-0.032694	0.816225	0.968094
1677	MACROD1	Q9BQ69	28992	DAGC16.0.C18.0.DAG	-0.0295888	0.830201	0.971235
1678	KARS1	Q15046	3735	DAGC16.0.C18.0.DAG	-0.0269789	0.844985	0.973764
1679	SARS2	Q9NP81	54938	DAGC16.0.C18.0.DAG	-0.0265138	0.849066	0.97479
1680	MRPS16	Q9Y3D3	51021	DAGC16.0.C18.0.DAG	-0.0260007	0.85054	0.975038
1681	MRPS35	P82673	60488	DAGC16.0.C18.0.DAG	-0.0254668	0.85636	0.975957
1682	OPA1	O60313	4976	DAGC16.0.C18.0.DAG	-0.0237491	0.863354	0.977601
1683	ALDH1L1	O75891	10840	DAGC16.0.C18.0.DAG	-0.022972	0.880935	0.980627
1684	FAM162A	Q96A26	26355	DAGC16.0.C18.0.DAG	-0.0229324	0.86801	0.978684
1685	PDHA1	P08559	5160	DAGC16.0.C18.0.DAG	-0.0228176	0.868665	0.978817
1686	MRPS2	Q9Y399	51116	DAGC16.0.C18.0.DAG	-0.0218827	0.876405	0.980153
1687	TOMM70	O94826	9868	DAGC16.0.C18.0.DAG	-0.0210004	0.879043	0.98053
1688	FECH	P22830	2235	DAGC16.0.C18.0.DAG	-0.019928	0.885177	0.981499
1689	PITRM1	Q5JRX3	10531	DAGC16.0.C18.0.DAG	-0.0193191	0.89079	0.982122
1690	RTN4IP1	Q8WWV3	84816	DAGC16.0.C18.0.DAG	-0.0184599	0.893585	0.982754
1691	MRPL27	Q9P0M9	51264	DAGC16.0.C18.0.DAG	-0.0155667	0.910188	0.986832
1692	PMPCB	O75439	9512	DAGC16.0.C18.0.DAG	-0.0154584	0.913386	0.987264
1693	RDH13	Q8NBN7	112724	DAGC16.0.C18.0.DAG	-0.0146123	0.915674	0.98751
1694	MAOB	P27338	4129	DAGC16.0.C18.0.DAG	-0.0142731	0.917625	0.987807
1695	DNAJA3	Q96EY1	9093	DAGC16.0.C18.0.DAG	-0.0135475	0.922545	0.988288
1696	MRPS18A	Q9NVS2	55168	DAGC16.0.C18.0.DAG	-0.0132131	0.923724	0.988376
1697	DAP3	P51398	7818	DAGC16.0.C18.0.DAG	-0.0123265	0.928828	0.989133
1698	GSTZ1	O43708	2954	DAGC16.0.C18.0.DAG	-0.00998408	0.949335	0.993028
1699	VDAC2	P45880	7417	DAGC16.0.C18.0.DAG	-0.00932866	0.946108	0.992401
1700	NDUFS8	O00217	4728	DAGC16.0.C18.0.DAG	-0.00825177	0.952321	0.993784
1701	ALDH4A1	P30038	8659	DAGC16.0.C18.0.DAG	-0.00298056	0.98277	0.997625
1702	HIBCH	Q6NVY1	26275	DAGC16.0.C18.0.DAG	-0.000990625	0.994383	0.999046
1703	ACADM	P11310	34	DAGC16.0.C18.0.DAG	-0.000854528	0.99506	0.999046
1704	COQ5	Q5HYK3	84274	DAGC16.0.C18.0.DAG	-0.000149163	0.999138	0.999739
1705	AGK	Q53H12	55750	DAGC16.0.C18.0.DAG	0.000906571	0.994759	0.999046
1706	NDUFV1	P49821	4723	DAGC16.0.C18.0.DAG	0.00160675	0.990711	0.99837
1707	NDUFA6	P56556	4700	DAGC16.0.C18.0.DAG	0.00266899	0.984571	0.997645
1708	PDHX	O00330	8050	DAGC16.0.C18.0.DAG	0.00281105	0.983749	0.997625
1709	C6orf136	Q5SQH8	221545	DAGC16.0.C18.0.DAG	0.00926482	0.946476	0.992537
1710	L2HGDH	Q9H9P8	79944	DAGC16.0.C18.0.DAG	0.00955274	0.944815	0.992264
1711	TMEM70	Q9BUB7	54968	DAGC16.0.C18.0.DAG	0.0106957	0.938225	0.991456
1712	ETFA	P13804	2108	DAGC16.0.C18.0.DAG	0.0151887	0.912361	0.987022
1713	NDUFAB1	O14561	4706	DAGC16.0.C18.0.DAG	0.0212811	0.877438	0.980329
1714	MECR	Q9BV79	51102	DAGC16.0.C18.0.DAG	0.0225063	0.87167	0.979033
1715	TMEM177	Q53S58	80775	DAGC16.0.C18.0.DAG	0.0231394	0.866829	0.978545
1716	COX7A1	P24310	1346	DAGC16.0.C18.0.DAG	0.023959	0.862157	0.977468
1717	MRPS14	O60783	63931	DAGC16.0.C18.0.DAG	0.0239673	0.86211	0.977468
1718	TOMM40	O96008	10452	DAGC16.0.C18.0.DAG	0.024908	0.856754	0.976071
1719	ENDOG	Q14249	2021	DAGC16.0.C18.0.DAG	0.0252158	0.855003	0.975681
1720	MRPL35	Q9NZE8	51318	DAGC16.0.C18.0.DAG	0.0264856	0.849225	0.97479
1721	COQ10A	Q96MF6	93058	DAGC16.0.C18.0.DAG	0.0280322	0.839012	0.9726
1722	PTGES2	Q9H7Z7	80142	DAGC16.0.C18.0.DAG	0.0285049	0.836334	0.97245
1723	MARCHF5	Q9NX47	54708	DAGC16.0.C18.0.DAG	0.0301675	0.828562	0.9706
1724	ATP5PD	O75947	10476	DAGC16.0.C18.0.DAG	0.0317272	0.818132	0.968433
1725	PMPCA	Q10713	23203	DAGC16.0.C18.0.DAG	0.0320012	0.816588	0.968182
1726	DHTKD1	Q96HY7	55526	DAGC16.0.C18.0.DAG	0.0325134	0.820816	0.969114
1727	AUH	Q13825	549	DAGC16.0.C18.0.DAG	0.0327889	0.812154	0.967743
1728	C1QBP	Q07021	708	DAGC16.0.C18.0.DAG	0.0332082	0.809797	0.967059
1729	COQ7	Q99807	10229	DAGC16.0.C18.0.DAG	0.0352759	0.798195	0.96407
1730	MRPS11	P82912	64963	DAGC16.0.C18.0.DAG	0.0358619	0.794915	0.963193
1731	MRPL23	Q16540	6150	DAGC16.0.C18.0.DAG	0.0362759	0.792599	0.963046
1732	GSTK1	Q9Y2Q3	373156	DAGC16.0.C18.0.DAG	0.0370875	0.788066	0.961645
1733	MICU2	Q8IYU8	221154	DAGC16.0.C18.0.DAG	0.0399858	0.776201	0.959321
1734	APOO	Q9BUR5	79135	DAGC16.0.C18.0.DAG	0.0414251	0.763956	0.956421
1735	MAVS	Q7Z434	57506	DAGC16.0.C18.0.DAG	0.0416459	0.762735	0.956169
1736	COX7A2L	O14548	9167	DAGC16.0.C18.0.DAG	0.0425038	0.757994	0.954773
1737	ALDH2	P05091	217	DAGC16.0.C18.0.DAG	0.0447679	0.745526	0.951888
1738	MRPS31	Q92665	10240	DAGC16.0.C18.0.DAG	0.0454159	0.756664	0.954384
1739	SUCLG2	Q96I99	8801	DAGC16.0.C18.0.DAG	0.0454297	0.741893	0.951406
1740	MUL1	Q969V5	79594	DAGC16.0.C18.0.DAG	0.0458851	0.744231	0.951643
1741	LYPLA1	O75608	10434	DAGC16.0.C18.0.DAG	0.0463099	0.741945	0.951406
1742	IDH3A	P50213	3419	DAGC16.0.C18.0.DAG	0.0471329	0.732571	0.949509
1743	ARMCX3	Q9UH62	51566	DAGC16.0.C18.0.DAG	0.0472287	0.772283	0.958208
1744	DGLUCY	Q7Z3D6	80017	DAGC16.0.C18.0.DAG	0.0485928	0.737542	0.950832
1745	ETFB	P38117	2109	DAGC16.0.C18.0.DAG	0.0543335	0.693593	0.940064
1746	SLC25A24	Q6NUK1	29957	DAGC16.0.C18.0.DAG	0.0546865	0.691701	0.939334
1747	HDHD5	Q9BXW7	27440	DAGC16.0.C18.0.DAG	0.055772	0.685896	0.937956
1748	AKAP1	Q92667	8165	DAGC16.0.C18.0.DAG	0.0565361	0.68182	0.936847
1749	UCP3	P55916	7352	DAGC16.0.C18.0.DAG	0.0566919	0.68975	0.938838
1750	RMDN1	Q96DB5	51115	DAGC16.0.C18.0.DAG	0.056872	0.682926	0.937211
1751	MRPS15	P82914	64960	DAGC16.0.C18.0.DAG	0.0576805	0.681623	0.936803
1752	COX16	Q9P0S2	51241	DAGC16.0.C18.0.DAG	0.0592839	0.670234	0.933715
1753	MRPL16	Q9NX20	54948	DAGC16.0.C18.0.DAG	0.06123	0.656984	0.930152
1754	MRPS22	P82650	56945	DAGC16.0.C18.0.DAG	0.0617322	0.654348	0.929314
1755	NDUFA12	Q9UI09	55967	DAGC16.0.C18.0.DAG	0.0617898	0.654046	0.929177
1756	MCU	Q8NE86	90550	DAGC16.0.C18.0.DAG	0.0642295	0.641302	0.925951
1757	LACTB	P83111	114294	DAGC16.0.C18.0.DAG	0.0642985	0.640943	0.925847
1758	DNAJC19	Q96DA6	131118	DAGC16.0.C18.0.DAG	0.067268	0.625573	0.920483
1759	HADHB	P55084	3032	DAGC16.0.C18.0.DAG	0.0675229	0.624261	0.919899
1760	NDUFS5	O43920	4725	DAGC16.0.C18.0.DAG	0.0679336	0.622149	0.919134
1761	TOMM40L	Q969M1	84134	DAGC16.0.C18.0.DAG	0.0684273	0.619614	0.918797
1762	NLRX1	Q86UT6	79671	DAGC16.0.C18.0.DAG	0.0693773	0.61475	0.917611
1763	NDUFA8	P51970	4702	DAGC16.0.C18.0.DAG	0.0698529	0.61232	0.916729
1764	SIRT5	Q9NXA8	23408	DAGC16.0.C18.0.DAG	0.0702489	0.64271	0.926478
1765	HADHA	P40939	3030	DAGC16.0.C18.0.DAG	0.0737887	0.592378	0.911023
1766	MPC1	Q9Y5U8	51660	DAGC16.0.C18.0.DAG	0.0742277	0.590172	0.910219
1767	FKBP8	Q14318	23770	DAGC16.0.C18.0.DAG	0.0745178	0.599567	0.912732
1768	DIABLO	Q9NR28	56616	DAGC16.0.C18.0.DAG	0.077917	0.571777	0.903928
1769	PARL	Q9H300	55486	DAGC16.0.C18.0.DAG	0.0800321	0.561352	0.900742
1770	DARS2	Q6PI48	55157	DAGC16.0.C18.0.DAG	0.0825191	0.568872	0.90302
1771	MRPL9	Q9BYD2	65005	DAGC16.0.C18.0.DAG	0.0829419	0.547158	0.897023
1772	TMEM65	Q6PI78	157378	DAGC16.0.C18.0.DAG	0.0836943	0.543516	0.89555
1773	MTRES1	Q9P0P8	51250	DAGC16.0.C18.0.DAG	0.0841325	0.557221	0.900012
1774	ABCB10	Q9NRK6	23456	DAGC16.0.C18.0.DAG	0.0849731	0.537354	0.89381
1775	VWA8	A3KMH1	23078	DAGC16.0.C18.0.DAG	0.0862268	0.535281	0.893258
1776	NDUFA3	O95167	4696	DAGC16.0.C18.0.DAG	0.0863909	0.530561	0.891657
1777	MRPL15	Q9P015	29088	DAGC16.0.C18.0.DAG	0.0882277	0.521824	0.88885
1778	MTX2	O75431	10651	DAGC16.0.C18.0.DAG	0.0934043	0.497595	0.879433
1779	APOOL	Q6UXV4	139322	DAGC16.0.C18.0.DAG	0.0935418	0.496959	0.879175
1780	SPRYD4	Q8WW59	283377	DAGC16.0.C18.0.DAG	0.0936909	0.49627	0.879104
1781	ACSL1	P33121	2180	DAGC16.0.C18.0.DAG	0.0942884	0.493516	0.878005
1782	MTPAP	Q9NVV4	55149	DAGC16.0.C18.0.DAG	0.0949486	0.544751	0.896127
1783	AIFM1	O95831	9131	DAGC16.0.C18.0.DAG	0.0949679	0.490392	0.876663
1784	TACO1	Q9BSH4	51204	DAGC16.0.C18.0.DAG	0.0975153	0.514345	0.886354
1785	NDUFB2	O95178	4708	DAGC16.0.C18.0.DAG	0.0980576	0.476322	0.870112
1786	MRPL40	Q9NQ50	64976	DAGC16.0.C18.0.DAG	0.101128	0.480121	0.871892
1787	SPG7	Q9UQ90	6687	DAGC16.0.C18.0.DAG	0.103415	0.452445	0.860994
1788	PGAM5	Q96HS1	192111	DAGC16.0.C18.0.DAG	0.103632	0.45149	0.86078
1789	HEBP1	Q9NRV9	50865	DAGC16.0.C18.0.DAG	0.104628	0.474325	0.869176
1790	SDHB	P21912	6390	DAGC16.0.C18.0.DAG	0.105072	0.445192	0.85825
1791	PLGRKT	Q9HBL7	55848	DAGC16.0.C18.0.DAG	0.105507	0.443299	0.857306
1792	MRPL22	Q9NWU5	29093	DAGC16.0.C18.0.DAG	0.109501	0.426134	0.849185
1793	PHB2	Q99623	11331	DAGC16.0.C18.0.DAG	0.10975	0.425075	0.849185
1794	MICU1	Q9BPX6	10367	DAGC16.0.C18.0.DAG	0.109957	0.424196	0.849047
1795	DCXR	Q7Z4W1	51181	DAGC16.0.C18.0.DAG	0.110139	0.423424	0.848914
1796	HSD17B4	P51659	3295	DAGC16.0.C18.0.DAG	0.11133	0.418398	0.845952
1797	MIEF2	Q96C03	125170	DAGC16.0.C18.0.DAG	0.112078	0.453226	0.861247
1798	IMMT	Q16891	10989	DAGC16.0.C18.0.DAG	0.112821	0.412155	0.842898
1799	GPX4	P36969	2879	DAGC16.0.C18.0.DAG	0.113369	0.409875	0.842128
1800	MRPL21	Q7Z2W9	219927	DAGC16.0.C18.0.DAG	0.113506	0.409303	0.841713
1801	MRPL17	Q9NRX2	63875	DAGC16.0.C18.0.DAG	0.113875	0.421499	0.847908
1802	NDUFC2	O95298	4718	DAGC16.0.C18.0.DAG	0.113961	0.407416	0.840993
1803	SAMM50	Q9Y512	25813	DAGC16.0.C18.0.DAG	0.119324	0.385551	0.830493
1804	NDUFAF4	Q9P032	29078	DAGC16.0.C18.0.DAG	0.119781	0.383722	0.829872
1805	MRPL50	Q8N5N7	54534	DAGC16.0.C18.0.DAG	0.12049	0.380892	0.828437
1806	FH	P07954	2271	DAGC16.0.C18.0.DAG	0.120761	0.379816	0.828312
1807	ALDH1B1	P30837	219	DAGC16.0.C18.0.DAG	0.121471	0.377	0.826384
1808	DNM1L	O00429	10059	DAGC16.0.C18.0.DAG	0.123364	0.369553	0.821616
1809	TIMM44	O43615	10469	DAGC16.0.C18.0.DAG	0.123711	0.368196	0.820737
1810	CKMT2	P17540	1160	DAGC16.0.C18.0.DAG	0.124716	0.364289	0.818244
1811	MRPL1	Q9BYD6	65008	DAGC16.0.C18.0.DAG	0.127171	0.35947	0.815348
1812	MTX1	Q13505	4580	DAGC16.0.C18.0.DAG	0.12721	0.354701	0.812666
1813	NDUFB5	O43674	4711	DAGC16.0.C18.0.DAG	0.128361	0.350326	0.810922
1814	MRPS27	Q92552	23107	DAGC16.0.C18.0.DAG	0.128722	0.348961	0.810313
1815	NDUFB6	O95139	4712	DAGC16.0.C18.0.DAG	0.129425	0.346313	0.809067
1816	UQCRC1	P31930	7384	DAGC16.0.C18.0.DAG	0.1303	0.343034	0.80742
1817	PTPMT1	Q8WUK0	114971	DAGC16.0.C18.0.DAG	0.130368	0.34278	0.807282
1818	NDUFS3	O75489	4722	DAGC16.0.C18.0.DAG	0.130957	0.340585	0.80594
1819	STOML2	Q9UJZ1	30968	DAGC16.0.C18.0.DAG	0.13174	0.337683	0.804196
1820	ACAD9	Q9H845	28976	DAGC16.0.C18.0.DAG	0.131958	0.336877	0.803693
1821	SDHA	P31040	6389	DAGC16.0.C18.0.DAG	0.132313	0.335567	0.803262
1822	PDK1	Q15118	5163	DAGC16.0.C18.0.DAG	0.133847	0.457726	0.863198
1823	MTFP1	Q9UDX5	51537	DAGC16.0.C18.0.DAG	0.134195	0.328676	0.798949
1824	OXA1L	Q15070	5018	DAGC16.0.C18.0.DAG	0.134741	0.326692	0.797986
1825	SDR39U1	Q9NRG7	56948	DAGC16.0.C18.0.DAG	0.135727	0.323132	0.796108
1826	NDUFA7	O95182	4701	DAGC16.0.C18.0.DAG	0.135905	0.322493	0.795834
1827	COX5A	P20674	9377	DAGC16.0.C18.0.DAG	0.136488	0.320401	0.794381
1828	NDUFB10	O96000	4716	DAGC16.0.C18.0.DAG	0.136546	0.320195	0.794346
1829	SUOX	P51687	6821	DAGC16.0.C18.0.DAG	0.137517	0.316732	0.792215
1830	PCCA	P05165	5095	DAGC16.0.C18.0.DAG	0.140863	0.304987	0.784522
1831	SFXN1	Q9H9B4	94081	DAGC16.0.C18.0.DAG	0.14102	0.304441	0.784103
1832	NFU1	Q9UMS0	27247	DAGC16.0.C18.0.DAG	0.144075	0.328578	0.798949
1833	VDAC3	Q9Y277	7419	DAGC16.0.C18.0.DAG	0.14436	0.293014	0.77726
1834	TBRG4	Q969Z0	9238	DAGC16.0.C18.0.DAG	0.145132	0.295053	0.778048
1835	MRPS17	Q9Y2R5	51373	DAGC16.0.C18.0.DAG	0.146206	0.286819	0.773609
1836	MRPL41	Q8IXM3	64975	DAGC16.0.C18.0.DAG	0.148225	0.280143	0.768333
1837	SLC25A6	P12236	293	DAGC16.0.C18.0.DAG	0.151804	0.268564	0.76024
1838	NDUFA9	Q16795	4704	DAGC16.0.C18.0.DAG	0.153559	0.263002	0.756098
1839	NDUFA2	O43678	4695	DAGC16.0.C18.0.DAG	0.154357	0.2605	0.755029
1840	DMAC1	Q96GE9	90871	DAGC16.0.C18.0.DAG	0.154703	0.321908	0.79539
1841	PDK2	Q15119	5164	DAGC16.0.C18.0.DAG	0.155619	0.261155	0.755277
1842	OGDH	Q02218	4967	DAGC16.0.C18.0.DAG	0.155978	0.255466	0.751614
1843	CCDC51	Q96ER9	79714	DAGC16.0.C18.0.DAG	0.156565	0.25823	0.753329
1844	TOMM20	Q15388	9804	DAGC16.0.C18.0.DAG	0.157624	0.269301	0.760882
1845	NDUFA10	O95299	4705	DAGC16.0.C18.0.DAG	0.157986	0.249324	0.747651
1846	UQCC2	Q9BRT2	84300	DAGC16.0.C18.0.DAG	0.159161	0.245773	0.744771
1847	COX20	Q5RI15	116228	DAGC16.0.C18.0.DAG	0.159255	0.245491	0.744533
1848	TTC19	Q6DKK2	54902	DAGC16.0.C18.0.DAG	0.16153	0.278048	0.767327
1849	DLAT	P10515	1737	DAGC16.0.C18.0.DAG	0.161695	0.23824	0.741035
1850	SCO2	O43819	9997	DAGC16.0.C18.0.DAG	0.16269	0.235323	0.739256
1851	MRPL10	Q7Z7H8	124995	DAGC16.0.C18.0.DAG	0.162725	0.291254	0.776448
1852	GUF1	Q8N442	60558	DAGC16.0.C18.0.DAG	0.163141	0.334658	0.802793
1853	SLC25A10	Q9UBX3	1468	DAGC16.0.C18.0.DAG	0.16463	0.243501	0.744229
1854	ATP5F1D	P30049	513	DAGC16.0.C18.0.DAG	0.166217	0.225191	0.730856
1855	MRPS5	P82675	64969	DAGC16.0.C18.0.DAG	0.166993	0.223001	0.728675
1856	MRPL38	Q96DV4	64978	DAGC16.0.C18.0.DAG	0.167103	0.222694	0.728509
1857	ACADVL	P49748	37	DAGC16.0.C18.0.DAG	0.169622	0.215698	0.721128
1858	COX15	Q7KZN9	1355	DAGC16.0.C18.0.DAG	0.172334	0.212724	0.717613
1859	CPT1B	Q92523	1375	DAGC16.0.C18.0.DAG	0.172918	0.206777	0.711043
1860	MFF	Q9GZY8	56947	DAGC16.0.C18.0.DAG	0.173017	0.210892	0.715718
1861	YME1L1	Q96TA2	10730	DAGC16.0.C18.0.DAG	0.17399	0.203935	0.70842
1862	COX6C	P09669	1345	DAGC16.0.C18.0.DAG	0.174826	0.201737	0.706167
1863	MRPL58	Q14197	3396	DAGC16.0.C18.0.DAG	0.175583	0.199759	0.704356
1864	NDUFB4	O95168	4710	DAGC16.0.C18.0.DAG	0.175798	0.1992	0.703692
1865	NDUFS2	O75306	4720	DAGC16.0.C18.0.DAG	0.17908	0.190808	0.695037
1866	UQCRFS1	P47985	7386	DAGC16.0.C18.0.DAG	0.180175	0.188066	0.692399
1867	SLC25A3	Q00325	5250	DAGC16.0.C18.0.DAG	0.181412	0.185001	0.690212
1868	LETM1	O95202	3954	DAGC16.0.C18.0.DAG	0.18219	0.183091	0.68845
1869	PAM16	Q9Y3D7	51025	DAGC16.0.C18.0.DAG	0.182714	0.18603	0.6907
1870	PDHB	P11177	5162	DAGC16.0.C18.0.DAG	0.184408	0.177728	0.68226
1871	MRPL4	Q9BYD3	51073	DAGC16.0.C18.0.DAG	0.185967	0.174024	0.678007
1872	NDUFS1	P28331	4719	DAGC16.0.C18.0.DAG	0.190093	0.164499	0.667148
1873	MRPL48	Q96GC5	51642	DAGC16.0.C18.0.DAG	0.190178	0.16838	0.671638
1874	GRHPR	Q9UBQ7	9380	DAGC16.0.C18.0.DAG	0.19087	0.166809	0.670004
1875	ALDH6A1	Q02252	4329	DAGC16.0.C18.0.DAG	0.192089	0.168218	0.671375
1876	SLC30A9	Q6PML9	10463	DAGC16.0.C18.0.DAG	0.1921	0.160006	0.661221
1877	SLC25A11	Q02978	8402	DAGC16.0.C18.0.DAG	0.193858	0.156144	0.657396
1878	MRPS34	P82930	65993	DAGC16.0.C18.0.DAG	0.194302	0.155179	0.65615
1879	SMIM20	Q8N5G0	389203	DAGC16.0.C18.0.DAG	0.194923	0.153838	0.654494
1880	NDUFA13	Q9P0J0	51079	DAGC16.0.C18.0.DAG	0.195895	0.151756	0.652652
1881	MRPS23	Q9Y3D9	51649	DAGC16.0.C18.0.DAG	0.19608	0.151363	0.652506
1882	NDUFA4	O00483	4697	DAGC16.0.C18.0.DAG	0.199907	0.143381	0.642525
1883	MRPS26	Q9BYN8	64949	DAGC16.0.C18.0.DAG	0.199951	0.147159	0.64723
1884	ACSS1	Q9NUB1	84532	DAGC16.0.C18.0.DAG	0.199994	0.172917	0.676706
1885	AURKAIP1	Q9NWT8	54998	DAGC16.0.C18.0.DAG	0.200634	0.145755	0.646461
1886	PISD	Q9UG56	23761	DAGC16.0.C18.0.DAG	0.201072	0.152903	0.65356
1887	ABCB8	Q9NUT2	11194	DAGC16.0.C18.0.DAG	0.202244	0.138665	0.636314
1888	MRPS7	Q9Y2R9	51081	DAGC16.0.C18.0.DAG	0.204011	0.135177	0.632299
1889	MRPL34	Q9BQ48	64981	DAGC16.0.C18.0.DAG	0.204092	0.135017	0.631945
1890	CHDH	Q8NE62	55349	DAGC16.0.C18.0.DAG	0.204748	0.13374	0.630802
1891	MFN1	Q8IWA4	55669	DAGC16.0.C18.0.DAG	0.205233	0.132803	0.629804
1892	BCS1L	Q9Y276	617	DAGC16.0.C18.0.DAG	0.205495	0.13604	0.633112
1893	DNAJC11	Q9NVH1	55735	DAGC16.0.C18.0.DAG	0.207486	0.128509	0.622965
1894	SQOR	Q9Y6N5	58472	DAGC16.0.C18.0.DAG	0.210042	0.123766	0.615866
1895	TIMM29	Q9BSF4	90580	DAGC16.0.C18.0.DAG	0.211021	0.121985	0.613693
1896	MRPL18	Q9H0U6	29074	DAGC16.0.C18.0.DAG	0.212739	0.118906	0.608632
1897	SDHD	O14521	6392	DAGC16.0.C18.0.DAG	0.21483	0.115238	0.604067
1898	DBT	P11182	1629	DAGC16.0.C18.0.DAG	0.219447	0.107448	0.590938
1899	MRPL37	Q9BZE1	51253	DAGC16.0.C18.0.DAG	0.220941	0.105016	0.587117
1900	SLC25A4	P12235	291	DAGC16.0.C18.0.DAG	0.224892	0.098788	0.576442
1901	ATAD3A	Q9NVI7	55210	DAGC16.0.C18.0.DAG	0.226426	0.0964493	0.571966
1902	MRPL57	Q9BQC6	78988	DAGC16.0.C18.0.DAG	0.226861	0.153761	0.654475
1903	RHOT1	Q8IXI2	55288	DAGC16.0.C18.0.DAG	0.228484	0.0933783	0.56743
1904	SLC25A15	Q9Y619	10166	DAGC16.0.C18.0.DAG	0.228942	0.113577	0.601267
1905	COX4I1	P13073	1327	DAGC16.0.C18.0.DAG	0.230074	0.0910594	0.56259
1906	ACADSB	P45954	36	DAGC16.0.C18.0.DAG	0.230872	0.0899121	0.561199
1907	NNT	Q13423	23530	DAGC16.0.C18.0.DAG	0.232966	0.0869561	0.555068
1908	SLC25A5	P05141	292	DAGC16.0.C18.0.DAG	0.233011	0.0868932	0.555061
1909	MAIP1	Q8WWC4	79568	DAGC16.0.C18.0.DAG	0.23327	0.0865337	0.55454
1910	UQCRC2	P22695	7385	DAGC16.0.C18.0.DAG	0.233733	0.0858925	0.553546
1911	SFXN4	Q6P4A7	119559	DAGC16.0.C18.0.DAG	0.2363	0.0824071	0.546531
1912	CCDC127	Q96BQ5	133957	DAGC16.0.C18.0.DAG	0.237707	0.080544	0.543417
1913	MRPL24	Q96A35	79590	DAGC16.0.C18.0.DAG	0.237726	0.080519	0.543399
1914	SLC25A20	O43772	788	DAGC16.0.C18.0.DAG	0.239107	0.0787248	0.540393
1915	BDH1	Q02338	622	DAGC16.0.C18.0.DAG	0.239814	0.077818	0.538378
1916	ATP5F1C	P36542	509	DAGC16.0.C18.0.DAG	0.240447	0.0770129	0.536487
1917	ABCB7	O75027	22	DAGC16.0.C18.0.DAG	0.24098	0.0763404	0.535303
1918	NDUFS7	O75251	374291	DAGC16.0.C18.0.DAG	0.245527	0.0707902	0.523324
1919	COA1	Q9GZY4	55744	DAGC16.0.C18.0.DAG	0.250328	0.0652836	0.511492
1920	NDUFA11	Q86Y39	126328	DAGC16.0.C18.0.DAG	0.251728	0.0637439	0.508388
1921	DMAC2L	Q99766	27109	DAGC16.0.C18.0.DAG	0.253606	0.0617253	0.504926
1922	SYNJ2BP	P57105	55333	DAGC16.0.C18.0.DAG	0.256696	0.0585153	0.495071
1923	ATP5PO	P48047	539	DAGC16.0.C18.0.DAG	0.261571	0.0537261	0.483666
1924	BCKDK	O14874	10295	DAGC16.0.C18.0.DAG	0.266155	0.0495172	0.471632
1925	UQCC1	Q9NVA1	55245	DAGC16.0.C18.0.DAG	0.266217	0.0494631	0.471481
1926	MRPL19	P49406	9801	DAGC16.0.C18.0.DAG	0.266466	0.0492422	0.470627
1927	NDUFS4	O43181	4724	DAGC16.0.C18.0.DAG	0.267871	0.0480133	0.466212
1928	ATP5PB	P24539	515	DAGC16.0.C18.0.DAG	0.268787	0.0472252	0.464617
1929	DHODH	Q02127	1723	DAGC16.0.C18.0.DAG	0.276354	0.0411135	0.442658
1930	MRPL47	Q9HD33	57129	DAGC16.0.C18.0.DAG	0.277074	0.0405675	0.441603
1931	TIMM21	Q9BVV7	29090	DAGC16.0.C18.0.DAG	0.278789	0.0392913	0.436635
1932	BNIP3	Q12983	664	DAGC16.0.C18.0.DAG	0.280567	0.0439383	0.452622
1933	GHITM	Q9H3K2	27069	DAGC16.0.C18.0.DAG	0.281854	0.0370927	0.428479
1934	MRPL11	Q9Y3B7	65003	DAGC16.0.C18.0.DAG	0.282987	0.0363058	0.426255
1935	MPC2	O95563	25874	DAGC16.0.C18.0.DAG	0.285245	0.0347792	0.419559
1936	MRPL49	Q13405	740	DAGC16.0.C18.0.DAG	0.28584	0.0343865	0.417369
1937	MTARC2	Q969Z3	54996	DAGC16.0.C18.0.DAG	0.285996	0.0342835	0.417161
1938	MRPL2	Q5T653	51069	DAGC16.0.C18.0.DAG	0.291967	0.0305472	0.399248
1939	MRPS30	Q9NP92	10884	DAGC16.0.C18.0.DAG	0.292008	0.0356823	0.424636
1940	PTCD3	Q96EY7	55037	DAGC16.0.C18.0.DAG	0.295028	0.0287678	0.391171
1941	OPA3	Q9H6K4	80207	DAGC16.0.C18.0.DAG	0.296144	0.0281406	0.389265
1942	SLC25A42	Q86VD7	284439	DAGC16.0.C18.0.DAG	0.299391	0.0278565	0.387481
1943	NDUFB3	O43676	4709	DAGC16.0.C18.0.DAG	0.304209	0.0239418	0.365711
1944	NDUFAF6	Q330K2	137682	DAGC16.0.C18.0.DAG	0.304405	0.0238467	0.364948
1945	ATP5F1E	P56381	514	DAGC16.0.C18.0.DAG	0.306659	0.0227757	0.358168
1946	LDHB	P07195	3945	DAGC16.0.C18.0.DAG	0.308103	0.0248036	0.371463
1947	ATP5F1B	P06576	506	DAGC16.0.C18.0.DAG	0.30955	0.0214618	0.349757
1948	MRPS28	Q9Y2Q9	28957	DAGC16.0.C18.0.DAG	0.311423	0.0206453	0.345293
1949	LDHD	Q86WU2	197257	DAGC16.0.C18.0.DAG	0.314407	0.019399	0.339345
1950	CISD1	Q9NZ45	55847	DAGC16.0.C18.0.DAG	0.319223	0.0175221	0.324454
1951	MRPL3	P09001	11222	DAGC16.0.C18.0.DAG	0.322624	0.0162919	0.315247
1952	TMEM126A	Q9H061	84233	DAGC16.0.C18.0.DAG	0.322863	0.0162081	0.315247
1953	ATP5F1A	P25705	498	DAGC16.0.C18.0.DAG	0.323172	0.0161006	0.314556
1954	DLST	P36957	1743	DAGC16.0.C18.0.DAG	0.328182	0.01444	0.300427
1955	TIMM50	Q3ZCQ8	92609	DAGC16.0.C18.0.DAG	0.328771	0.0142548	0.298978
1956	SIRT3	Q9NTG7	23410	DAGC16.0.C18.0.DAG	0.331733	0.0133539	0.289965
1957	MRPS18B	Q9Y676	28973	DAGC16.0.C18.0.DAG	0.337419	0.0117605	0.274638
1958	AFG3L2	Q9Y4W6	10939	DAGC16.0.C18.0.DAG	0.339099	0.0113223	0.271363
1959	SCO1	O75880	6341	DAGC16.0.C18.0.DAG	0.340667	0.010926	0.269249
1960	MCUR1	Q96AQ8	63933	DAGC16.0.C18.0.DAG	0.351245	0.0283402	0.38957
1961	C15orf61	A6NNL5	145853	DAGC16.0.C18.0.DAG	0.35158	0.00848552	0.243863
1962	NDUFB9	Q9Y6M9	4715	DAGC16.0.C18.0.DAG	0.360565	0.0068464	0.218179
1963	ARMCX1	Q9P291	51309	DAGC16.0.C18.0.DAG	0.368132	0.0164542	0.316072
1964	ATP5MF	P56134	9551	DAGC16.0.C18.0.DAG	0.372762	0.00506653	0.187415
1965	ATP5MG	O75964	10632	DAGC16.0.C18.0.DAG	0.376309	0.0046319	0.178716
1966	PDF	Q9HBH1	64146	DAGC16.0.C18.0.DAG	0.37646	0.00461412	0.178495
1967	SURF1	Q15526	6834	DAGC16.0.C18.0.DAG	0.381364	0.00406926	0.166742
1968	MRPL33	O75394	9553	DAGC16.0.C18.0.DAG	0.385422	0.00366202	0.158733
1969	CYB5R3	P00387	1727	DAGC16.0.C18.1.DAG	-0.619706	4.53855e-07	0.00077337
1970	DHRS7B	Q6IAN0	25979	DAGC16.0.C18.1.DAG	-0.586132	2.57981e-06	0.00281619
1971	HINT1	P49773	3094	DAGC16.0.C18.1.DAG	-0.532413	0.000117115	0.0239945
1972	GPD2	P43304	2820	DAGC16.0.C18.1.DAG	-0.514645	5.82546e-05	0.016171
1973	NDUFAF5	Q5TEU4	79133	DAGC16.0.C18.1.DAG	-0.50392	0.00147375	0.0969514
1974	NADK2	Q4G0N4	133686	DAGC16.0.C18.1.DAG	-0.491902	0.0019868	0.114769
1975	ABCB6	Q9NP58	10058	DAGC16.0.C18.1.DAG	-0.486727	0.000219376	0.0340931
1976	CLYBL	Q8N0X4	171425	DAGC16.0.C18.1.DAG	-0.462015	0.000436623	0.0511703
1977	COQ10B	Q9H8M1	80219	DAGC16.0.C18.1.DAG	-0.441374	0.000938697	0.076361
1978	ADHFE1	Q8IWW8	137872	DAGC16.0.C18.1.DAG	-0.427785	0.00242205	0.128485
1979	HADH	Q16836	3033	DAGC16.0.C18.1.DAG	-0.424447	0.00123937	0.0886255
1980	FTH1	P02794	2495	DAGC16.0.C18.1.DAG	-0.420385	0.00139577	0.0945884
1981	HAGH	Q16775	3029	DAGC16.0.C18.1.DAG	-0.414959	0.00163227	0.102515
1982	IARS2	Q9NSE4	55699	DAGC16.0.C18.1.DAG	-0.412152	0.00176814	0.1076
1983	TMEM205	Q6UW68	374882	DAGC16.0.C18.1.DAG	-0.410886	0.00202678	0.116065
1984	KARS1	Q15046	3735	DAGC16.0.C18.1.DAG	-0.40111	0.00240582	0.128207
1985	ALDH9A1	P49189	223	DAGC16.0.C18.1.DAG	-0.399713	0.00249958	0.130031
1986	CAT	P04040	847	DAGC16.0.C18.1.DAG	-0.399672	0.0025024	0.13008
1987	PRDX3	P30048	10935	DAGC16.0.C18.1.DAG	-0.398124	0.0026102	0.133106
1988	GRSF1	Q12849	2926	DAGC16.0.C18.1.DAG	-0.398101	0.00261185	0.133106
1989	STOM	P27105	2040	DAGC16.0.C18.1.DAG	-0.395469	0.00280464	0.137663
1990	LONP1	P36776	9361	DAGC16.0.C18.1.DAG	-0.389881	0.00325646	0.148311
1991	SND1	Q7KZF4	27044	DAGC16.0.C18.1.DAG	-0.377162	0.00493334	0.185004
1992	COQ9	O75208	57017	DAGC16.0.C18.1.DAG	-0.37512	0.0047738	0.181951
1993	TMLHE	Q9NVH6	55217	DAGC16.0.C18.1.DAG	-0.371925	0.00561882	0.197188
1994	VDAC1	P21796	7416	DAGC16.0.C18.1.DAG	-0.371387	0.0052444	0.190442
1995	RDH14	Q9HBH5	57665	DAGC16.0.C18.1.DAG	-0.37023	0.00539833	0.192817
1996	LAP3	P28838	51056	DAGC16.0.C18.1.DAG	-0.367735	0.0180114	0.329141
1997	PRDX4	Q13162	10549	DAGC16.0.C18.1.DAG	-0.357963	0.00728999	0.224514
1998	GLRX5	Q86SX6	51218	DAGC16.0.C18.1.DAG	-0.345146	0.0188155	0.335228
1999	NIPSNAP2	O75323	2631	DAGC16.0.C18.1.DAG	-0.344837	0.00993012	0.25881
[truncated: 68,849 more rows]
