# Supplementary material for: Mitochondrial electron transport chain, ceramide, and coenzyme Q are linked in a pathway that drives insulin resistance in skeletal muscle
Source: eLife. 2023 Dec 27;12:RP87340. doi: 10.7554/eLife.87340 (PMC10752590; doi:10.7554/eLife.87340)
Supplement: Source data 8. [file elife-87340-data8.xlsx]

## Sheet: Proteomics_Fig. 6 & Sup. Fig. 7
	Gene.names	Protein.IDs	ENTREZID	Var1	value	pVal	adj.Pval
1	GSTK1	Q9Y2Q3	373156	Percet_Fat	-0.588505	2.86554e-06	0.00221998
2	LDHD	Q86WU2	197257	Percet_Fat	-0.571892	5.091e-06	0.00262122
3	DMAC2L	Q99766	27109	Percet_Fat	-0.548866	1.43222e-05	0.00419065
4	HDHD5	Q9BXW7	27440	Percet_Fat	-0.535267	2.54723e-05	0.00566133
5	DNM1L	O00429	10059	Percet_Fat	-0.506757	7.88344e-05	0.00978316
6	COX7A2	P14406	1347	Percet_Fat	-0.486508	0.000165821	0.0136664
7	DHTKD1	Q96HY7	55526	Percet_Fat	-0.482433	0.000388261	0.0207914
8	PDK1	Q15118	5163	Percet_Fat	-0.479461	0.00411563	0.0821157
9	SIRT5	Q9NXA8	23408	Percet_Fat	-0.467607	0.00105046	0.0367052
10	BDH1	Q02338	622	Percet_Fat	-0.463869	0.000361101	0.0201078
11	CPT2	P23786	1376	Percet_Fat	-0.450029	0.000566253	0.0259357
12	FAM162A	Q96A26	26355	Percet_Fat	-0.449318	0.000579206	0.0261317
13	MRPS9	P82933	64965	Percet_Fat	-0.431147	0.00141795	0.0431028
14	NDUFAB1	O14561	4706	Percet_Fat	-0.42739	0.00113605	0.0384874
15	NDUFS8	O00217	4728	Percet_Fat	-0.418649	0.00146788	0.0439312
16	DAP3	P51398	7818	Percet_Fat	-0.408954	0.00193517	0.0518816
17	ACADSB	P45954	36	Percet_Fat	-0.404438	0.00219498	0.0559896
18	MRPS2	Q9Y399	51116	Percet_Fat	-0.396482	0.00329164	0.0713451
19	SIRT3	Q9NTG7	23410	Percet_Fat	-0.393342	0.00296966	0.0667127
20	SQOR	Q9Y6N5	58472	Percet_Fat	-0.391771	0.00309692	0.0684504
21	HSD17B10	Q99714	3028	Percet_Fat	-0.390478	0.00320533	0.0702091
22	ALDH6A1	Q02252	4329	Percet_Fat	-0.389727	0.00429134	0.0842682
23	COX4I1	P13073	1327	Percet_Fat	-0.388726	0.00335751	0.0724183
24	NDUFS6	O75380	4726	Percet_Fat	-0.387956	0.00342638	0.0734436
25	ACADVL	P49748	37	Percet_Fat	-0.385793	0.0036267	0.0762646
26	NDUFB6	O95139	4712	Percet_Fat	-0.385391	0.00366504	0.076562
27	NDUFB8	O95169	4714	Percet_Fat	-0.372858	0.00505433	0.0924127
28	COX7B	P24311	1349	Percet_Fat	-0.372305	0.00512512	0.093267
29	NDUFV1	P49821	4723	Percet_Fat	-0.367725	0.00574517	0.100301
30	NDUFB3	O43676	4709	Percet_Fat	-0.367465	0.00578236	0.100678
31	NDUFB10	O96000	4716	Percet_Fat	-0.364343	0.00624431	0.104261
32	NDUFA6	P56556	4700	Percet_Fat	-0.362305	0.00656304	0.106625
33	NDUFC2	O95298	4718	Percet_Fat	-0.359553	0.00701597	0.111577
34	NDUFS1	P28331	4719	Percet_Fat	-0.359226	0.00707158	0.111936
35	RMDN1	Q96DB5	51115	Percet_Fat	-0.356734	0.0081005	0.120554
36	NDUFB5	O43674	4711	Percet_Fat	-0.353632	0.00808393	0.120554
37	NDUFA8	P51970	4702	Percet_Fat	-0.349781	0.0088519	0.126659
38	RTN4IP1	Q8WWV3	84816	Percet_Fat	-0.34765	0.00930355	0.129647
39	NDUFA12	Q9UI09	55967	Percet_Fat	-0.345921	0.0096844	0.132513
40	MRPS36	P82909	92259	Percet_Fat	-0.345086	0.00987327	0.133691
41	SDHA	P31040	6389	Percet_Fat	-0.343907	0.0101452	0.135511
42	ENDOG	Q14249	2021	Percet_Fat	-0.343831	0.0101629	0.135614
43	NDUFV2	P19404	4729	Percet_Fat	-0.343489	0.0102431	0.136415
44	NDUFB2	O95178	4708	Percet_Fat	-0.342963	0.0103677	0.137112
45	MRPL17	Q9NRX2	63875	Percet_Fat	-0.341417	0.0132464	0.156839
46	NDUFA9	Q16795	4704	Percet_Fat	-0.340884	0.0108723	0.140383
47	NDUFA2	O43678	4695	Percet_Fat	-0.338826	0.0113925	0.14408
48	MRPL12	P52815	6182	Percet_Fat	-0.334762	0.0124833	0.152128
49	NDUFS7	O75251	374291	Percet_Fat	-0.333971	0.0127059	0.153393
50	ABCB7	O75027	22	Percet_Fat	-0.3295	0.0140284	0.16175
51	NDUFB4	O95168	4710	Percet_Fat	-0.324794	0.015546	0.171345
52	HCCS	P53701	3052	Percet_Fat	-0.31972	0.0173374	0.180948
53	SFXN1	Q9H9B4	94081	Percet_Fat	-0.319228	0.0175203	0.181877
54	NDUFA5	Q16718	4698	Percet_Fat	-0.318985	0.017611	0.1824
55	ATP5F1D	P30049	513	Percet_Fat	-0.317868	0.0180338	0.184593
56	NDUFS5	O43920	4725	Percet_Fat	-0.314953	0.0191781	0.191463
57	RDH13	Q8NBN7	112724	Percet_Fat	-0.314932	0.0191863	0.191475
58	MRPL2	Q5T653	51069	Percet_Fat	-0.314211	0.0194788	0.193107
59	PDHA1	P08559	5160	Percet_Fat	-0.313819	0.0196395	0.194352
60	MTIF2	P46199	4528	Percet_Fat	-0.312781	0.0239679	0.214941
61	DBT	P11182	1629	Percet_Fat	-0.312241	0.0202971	0.197471
62	ATP5PD	O75947	10476	Percet_Fat	-0.308587	0.0218924	0.205331
63	ATP5F1A	P25705	498	Percet_Fat	-0.306503	0.0228485	0.210512
64	OPA3	Q9H6K4	80207	Percet_Fat	-0.306258	0.0229634	0.21114
65	NDUFB11	Q9NX14	54539	Percet_Fat	-0.305548	0.0232981	0.212703
66	FIS1	Q9Y3D6	51024	Percet_Fat	-0.302033	0.025019	0.218875
67	COX5A	P20674	9377	Percet_Fat	-0.300779	0.025658	0.222202
68	MRPS24	Q96EL2	64951	Percet_Fat	-0.297729	0.0287782	0.236246
69	ACAD9	Q9H845	28976	Percet_Fat	-0.294598	0.0290124	0.23716
70	DMAC1	Q96GE9	90871	Percet_Fat	-0.294446	0.0523605	0.313066
71	MRPS5	P82675	64969	Percet_Fat	-0.294179	0.0292524	0.237906
72	ATP5PB	P24539	515	Percet_Fat	-0.293733	0.0295097	0.239138
73	DHODH	Q02127	1723	Percet_Fat	-0.292607	0.0301675	0.24132
74	NDUFA7	O95182	4701	Percet_Fat	-0.29136	0.0309111	0.243991
75	MTARC2	Q969Z3	54996	Percet_Fat	-0.289692	0.031929	0.246861
76	ATP5F1B	P06576	506	Percet_Fat	-0.289508	0.0320429	0.247323
77	MRPS11	P82912	64963	Percet_Fat	-0.289213	0.0322261	0.248241
78	HINT3	Q9NQE9	135114	Percet_Fat	-0.287909	0.0330475	0.25178
79	TTC19	Q6DKK2	54902	Percet_Fat	-0.286092	0.0539213	0.317694
80	DLD	P09622	1738	Percet_Fat	-0.285484	0.0346213	0.257995
81	ABCB8	Q9NUT2	11194	Percet_Fat	-0.285363	0.034701	0.258342
82	NDUFA3	O95167	4696	Percet_Fat	-0.284971	0.0349619	0.259653
83	SDR39U1	Q9NRG7	56948	Percet_Fat	-0.282638	0.0365466	0.265602
84	COX7A2L	O14548	9167	Percet_Fat	-0.281928	0.0370406	0.26696
85	MRPS10	P82664	55173	Percet_Fat	-0.278106	0.0417308	0.281978
86	COX7A1	P24310	1346	Percet_Fat	-0.277269	0.0404205	0.278244
87	PTCD3	Q96EY7	55037	Percet_Fat	-0.276219	0.0412163	0.28055
88	C15orf61	A6NNL5	145853	Percet_Fat	-0.275981	0.0413987	0.280973
89	ATP5ME	P56385	521	Percet_Fat	-0.275062	0.0421085	0.283037
90	COX6C	P09669	1345	Percet_Fat	-0.273483	0.0433509	0.286649
91	NDUFA10	O95299	4705	Percet_Fat	-0.270819	0.0455153	0.292938
92	CHCHD3	Q9NX63	54927	Percet_Fat	-0.26988	0.0462988	0.29556
93	UQCR10	Q9UDW1	29796	Percet_Fat	-0.269045	0.0470049	0.297789
94	LETM1	O95202	3954	Percet_Fat	-0.268974	0.0470659	0.297967
95	EARS2	Q5JPH6	124454	Percet_Fat	-0.268236	0.113705	0.443079
96	MPC1	Q9Y5U8	51660	Percet_Fat	-0.266148	0.0495235	0.306058
97	SOD2	P04179	6648	Percet_Fat	-0.263424	0.0519909	0.312164
98	NDUFS2	O75306	4720	Percet_Fat	-0.262634	0.0527251	0.314691
99	MRPL50	Q8N5N7	54534	Percet_Fat	-0.262136	0.0531922	0.315872
100	TMEM126A	Q9H061	84233	Percet_Fat	-0.261681	0.0536223	0.316976
101	MRPS34	P82930	65993	Percet_Fat	-0.260241	0.0550005	0.320649
102	PCCA	P05165	5095	Percet_Fat	-0.256887	0.0583214	0.329136
103	ATP5F1C	P36542	509	Percet_Fat	-0.255899	0.0593301	0.331835
104	PISD	Q9UG56	23761	Percet_Fat	-0.25494	0.0681556	0.35399
105	MRPS18A	Q9NVS2	55168	Percet_Fat	-0.251409	0.0640926	0.343767
106	NDUFA13	Q9P0J0	51079	Percet_Fat	-0.251253	0.0642637	0.344234
107	SLC25A5	P05141	292	Percet_Fat	-0.248702	0.0671087	0.351624
108	TIMM44	O43615	10469	Percet_Fat	-0.246535	0.0696049	0.356692
109	COX7C	P15954	1350	Percet_Fat	-0.242638	0.0742782	0.367327
110	NDUFB1	O75438	4707	Percet_Fat	-0.237886	0.0803098	0.380633
111	MPC2	O95563	25874	Percet_Fat	-0.233864	0.0857122	0.39345
112	MRPL27	Q9P0M9	51264	Percet_Fat	-0.232152	0.088096	0.397988
113	MRPS35	P82673	60488	Percet_Fat	-0.231052	0.0993477	0.41914
114	COX8A	P10176	1351	Percet_Fat	-0.227381	0.0982203	0.417895
115	MRPS23	Q9Y3D9	51649	Percet_Fat	-0.226914	0.0957137	0.413195
116	LDHB	P07195	3945	Percet_Fat	-0.225756	0.104078	0.428099
117	MRPL21	Q7Z2W9	219927	Percet_Fat	-0.224784	0.0989553	0.418396
118	MRPL37	Q9BZE1	51253	Percet_Fat	-0.22247	0.102571	0.425425
119	SDHC	Q99643	6391	Percet_Fat	-0.220969	0.10497	0.429365
120	NDUFA4	O00483	4697	Percet_Fat	-0.220824	0.105204	0.429851
121	PNPT1	Q8TCS8	87178	Percet_Fat	-0.220727	0.108736	0.435529
122	COX11	Q9Y6N1	1353	Percet_Fat	-0.220092	0.109782	0.437563
123	NDUFB9	Q9Y6M9	4715	Percet_Fat	-0.218568	0.108899	0.435812
124	DLAT	P10515	1737	Percet_Fat	-0.216349	0.11263	0.441774
125	MRPL58	Q14197	3396	Percet_Fat	-0.216094	0.113064	0.442258
126	MRPS22	P82650	56945	Percet_Fat	-0.215553	0.113991	0.443696
127	COQ10A	Q96MF6	93058	Percet_Fat	-0.21497	0.114995	0.445423
128	NDUFC1	O43677	4717	Percet_Fat	-0.214706	0.126384	0.463032
129	SLC25A15	Q9Y619	10166	Percet_Fat	-0.214538	0.147584	0.496136
130	SCP2	P22307	6342	Percet_Fat	-0.214139	0.162776	0.515917
131	COX5B	P10606	1329	Percet_Fat	-0.21307	0.118319	0.451471
132	SLC25A3	Q00325	5250	Percet_Fat	-0.211353	0.121384	0.456289
133	MRPL20	Q9BYC9	55052	Percet_Fat	-0.211007	0.12201	0.456946
134	PTGES2	Q9H7Z7	80142	Percet_Fat	-0.20849	0.12663	0.463283
135	ATP5F1E	P56381	514	Percet_Fat	-0.208218	0.127137	0.463879
136	LYPLA1	O75608	10434	Percet_Fat	-0.204746	0.141383	0.48786
137	TMEM70	Q9BUB7	54968	Percet_Fat	-0.204636	0.133959	0.47566
138	ATP5PO	P48047	539	Percet_Fat	-0.204	0.135199	0.477545
139	MRPL47	Q9HD33	57129	Percet_Fat	-0.203461	0.136254	0.479063
140	AURKAIP1	Q9NWT8	54998	Percet_Fat	-0.201393	0.144204	0.491157
141	AGK	Q53H12	55750	Percet_Fat	-0.200842	0.14148	0.488007
142	NDUFB7	P17568	4713	Percet_Fat	-0.200508	0.142157	0.488354
143	PDK2	Q15119	5164	Percet_Fat	-0.198845	0.149456	0.498597
144	MRPL35	Q9NZE8	51318	Percet_Fat	-0.198812	0.149526	0.498633
145	DNAJA3	Q96EY1	9093	Percet_Fat	-0.19864	0.149886	0.499466
146	TOMM22	Q9NS69	56993	Percet_Fat	-0.196722	0.150001	0.499587
147	MRPS28	Q9Y2Q9	28957	Percet_Fat	-0.196579	0.150302	0.500055
148	COQ5	Q5HYK3	84274	Percet_Fat	-0.196165	0.151182	0.500661
149	UQCRFS1	P47985	7386	Percet_Fat	-0.19428	0.155227	0.505806
150	MRPL13	Q9BYD1	28998	Percet_Fat	-0.191239	0.161923	0.514295
151	SUPV3L1	Q8IYB8	6832	Percet_Fat	-0.190119	0.239977	0.603113
152	GPX4	P36969	2879	Percet_Fat	-0.187886	0.169545	0.525576
153	CYCS	P99999	54205	Percet_Fat	-0.186691	0.172325	0.529117
154	SDHB	P21912	6390	Percet_Fat	-0.18623	0.173407	0.530572
155	DIABLO	Q9NR28	56616	Percet_Fat	-0.185794	0.174434	0.531494
156	GOT2	P00505	2806	Percet_Fat	-0.184876	0.176609	0.534282
157	CCDC51	Q96ER9	79714	Percet_Fat	-0.184447	0.181819	0.539566
158	CKMT2	P17540	1160	Percet_Fat	-0.183336	0.180306	0.538205
159	DCXR	Q7Z4W1	51181	Percet_Fat	-0.180294	0.187768	0.547786
160	MRPL40	Q9NQ50	64976	Percet_Fat	-0.177757	0.212055	0.574922
161	COQ3	Q9NZJ6	51805	Percet_Fat	-0.171853	0.209631	0.573229
162	MIEF2	Q96C03	125170	Percet_Fat	-0.170638	0.251477	0.613603
163	TBRG4	Q969Z0	9238	Percet_Fat	-0.16828	0.223848	0.587936
164	MRPL53	Q96EL3	116540	Percet_Fat	-0.168091	0.224375	0.588079
165	MRPL9	Q9BYD2	65005	Percet_Fat	-0.167892	0.220486	0.584098
166	COQ6	Q9Y2Z9	51004	Percet_Fat	-0.166916	0.223217	0.587112
167	MRPL43	Q8N983	84545	Percet_Fat	-0.166899	0.223266	0.587183
168	SLC25A6	P12236	293	Percet_Fat	-0.166177	0.225304	0.589114
169	UQCRC2	P22695	7385	Percet_Fat	-0.165836	0.226269	0.590271
170	SUCLG2	Q96I99	8801	Percet_Fat	-0.164632	0.229705	0.593355
171	C6orf136	Q5SQH8	221545	Percet_Fat	-0.163692	0.232414	0.596262
172	MDH2	P40926	4191	Percet_Fat	-0.161711	0.238191	0.601569
173	PDHX	O00330	8050	Percet_Fat	-0.16048	0.241833	0.604959
174	MRPL18	Q9H0U6	29074	Percet_Fat	-0.160142	0.24284	0.606093
175	MRPS30	Q9NP92	10884	Percet_Fat	-0.160017	0.257142	0.618779
176	MRPS7	Q9Y2R9	51081	Percet_Fat	-0.158132	0.248879	0.610601
177	GTPBP10	A4D1E9	85865	Percet_Fat	-0.157927	0.317852	0.674514
178	MRPL48	Q96GC5	51642	Percet_Fat	-0.156218	0.259302	0.620769
179	NDUFAF6	Q330K2	137682	Percet_Fat	-0.155667	0.256429	0.617914
180	MRPL15	Q9P015	29088	Percet_Fat	-0.151806	0.268556	0.628834
181	MRPL39	Q9NYK5	54148	Percet_Fat	-0.148922	0.277861	0.637792
182	ATP5MG	O75964	10632	Percet_Fat	-0.148673	0.278675	0.638828
183	IDH3B	O43837	3420	Percet_Fat	-0.146761	0.284975	0.645046
184	ATP5MF	P56134	9551	Percet_Fat	-0.138246	0.314147	0.671351
185	OGDH	Q02218	4967	Percet_Fat	-0.137344	0.317349	0.674092
186	NDUFS4	O43181	4724	Percet_Fat	-0.134857	0.326272	0.682049
187	OPA1	O60313	4976	Percet_Fat	-0.134089	0.329062	0.684296
188	IDH3G	P51553	3421	Percet_Fat	-0.134081	0.329092	0.684296
189	FECH	P22830	2235	Percet_Fat	-0.132441	0.335095	0.688171
190	MRPL4	Q9BYD3	51073	Percet_Fat	-0.130343	0.342875	0.695263
191	TRMT10C	Q7L0Y3	54931	Percet_Fat	-0.128851	0.348476	0.698685
192	ABHD10	Q9NUJ1	55347	Percet_Fat	-0.127469	0.358337	0.706574
193	ECHS1	P30084	1892	Percet_Fat	-0.125635	0.360737	0.708437
194	LAP3	P28838	51056	Percet_Fat	-0.123643	0.435324	0.760505
195	MRPS18B	Q9Y676	28973	Percet_Fat	-0.123611	0.368587	0.714333
196	SLC25A11	Q02978	8402	Percet_Fat	-0.120413	0.381201	0.723174
197	MACROD1	Q9BQ69	28992	Percet_Fat	-0.119115	0.386392	0.727666
198	SUCLA2	Q9P2R7	8803	Percet_Fat	-0.116885	0.395407	0.734951
199	SPRYD4	Q8WW59	283377	Percet_Fat	-0.114297	0.406025	0.742441
200	ARMCX3	Q9UH62	51566	Percet_Fat	-0.114015	0.47783	0.787338
201	PDHB	P11177	5162	Percet_Fat	-0.113329	0.410041	0.744517
202	MRPL46	Q9H2W6	26589	Percet_Fat	-0.112432	0.413781	0.746488
203	MTFP1	Q9UDX5	51537	Percet_Fat	-0.108451	0.430609	0.757165
204	MCCC1	Q96RQ3	56922	Percet_Fat	-0.108202	0.436094	0.761002
205	MRPS27	Q92552	23107	Percet_Fat	-0.105944	0.441403	0.763307
206	PCCB	P05166	5096	Percet_Fat	-0.105378	0.44386	0.764979
207	ALDH1B1	P30837	219	Percet_Fat	-0.105035	0.445354	0.765747
208	NDUFA11	Q86Y39	126328	Percet_Fat	-0.103778	0.450849	0.769628
209	GUF1	Q8N442	60558	Percet_Fat	-0.103602	0.547644	0.82469
210	IBA57	Q5T440	200205	Percet_Fat	-0.103537	0.456249	0.773295
211	MAVS	Q7Z434	57506	Percet_Fat	-0.1024	0.456915	0.773561
212	HEBP1	Q9NRV9	50865	Percet_Fat	-0.101679	0.486942	0.79404
213	CPOX	P36551	1371	Percet_Fat	-0.0994298	0.496676	0.799773
214	MRPL23	Q16540	6150	Percet_Fat	-0.0977789	0.477582	0.787203
215	PTPMT1	Q8WUK0	114971	Percet_Fat	-0.0972729	0.479875	0.789121
216	SCO2	O43819	9997	Percet_Fat	-0.0946076	0.492047	0.797004
217	PARL	Q9H300	55486	Percet_Fat	-0.0939982	0.494853	0.798354
218	MRPL24	Q96A35	79590	Percet_Fat	-0.0928314	0.500247	0.801477
219	UQCRH	P07919	7388	Percet_Fat	-0.0925069	0.501753	0.802184
220	HSD17B4	P51659	3295	Percet_Fat	-0.091128	0.508177	0.805049
221	GLUD1	P00367	2746	Percet_Fat	-0.0898269	0.514276	0.808105
222	SDHD	O14521	6392	Percet_Fat	-0.0882933	0.521513	0.81174
223	SCO1	O75880	6341	Percet_Fat	-0.0879889	0.522956	0.812418
224	SLC25A4	P12235	291	Percet_Fat	-0.087724	0.524213	0.812927
225	ALDH1L1	O75891	10840	Percet_Fat	-0.0877086	0.566701	0.8324
226	MCCC2	Q9HCC0	64087	Percet_Fat	-0.0872264	0.530541	0.815975
227	TIMM50	Q3ZCQ8	92609	Percet_Fat	-0.0850201	0.537128	0.819167
228	SLC30A9	Q6PML9	10463	Percet_Fat	-0.0850113	0.53717	0.819167
229	AK3	Q9UIJ7	50808	Percet_Fat	-0.0846934	0.538698	0.819662
230	AKAP1	Q92667	8165	Percet_Fat	-0.0836556	0.543703	0.822135
231	MRPL22	Q9NWU5	29093	Percet_Fat	-0.0833888	0.544994	0.822965
232	PDF	Q9HBH1	64146	Percet_Fat	-0.0832177	0.545822	0.823549
233	PHB2	Q99623	11331	Percet_Fat	-0.0820558	0.551462	0.826945
234	TOMM40	O96008	10452	Percet_Fat	-0.0818098	0.55266	0.827042
235	MRPS15	P82914	64960	Percet_Fat	-0.0816026	0.561321	0.830526
236	PRDX3	P30048	10935	Percet_Fat	-0.0798501	0.562246	0.830897
237	NDUFS3	O75489	4722	Percet_Fat	-0.0771927	0.575368	0.837643
238	IMMT	Q16891	10989	Percet_Fat	-0.0720397	0.601205	0.848735
239	CYC1	P08574	1537	Percet_Fat	-0.0697853	0.612666	0.853196
240	UQCRB	P14927	7381	Percet_Fat	-0.067405	0.624867	0.859411
241	MRPL49	Q13405	740	Percet_Fat	-0.0661884	0.631143	0.861836
242	TST	Q16762	7263	Percet_Fat	-0.065354	0.641977	0.866498
243	TIMM13	Q9Y5L4	26517	Percet_Fat	-0.0637802	0.666706	0.87904
244	SURF1	Q15526	6834	Percet_Fat	-0.0591433	0.667982	0.879716
245	CS	O75390	1431	Percet_Fat	-0.0591097	0.668159	0.879734
246	SFXN4	Q6P4A7	119559	Percet_Fat	-0.0588216	0.669683	0.88041
247	TOMM20	Q15388	9804	Percet_Fat	-0.0554986	0.698896	0.89415
248	SSBP1	Q04837	6742	Percet_Fat	-0.0551613	0.68916	0.889414
249	MRPL34	Q9BQ48	64981	Percet_Fat	-0.0537245	0.696861	0.893475
250	RMDN3	Q96TC7	55177	Percet_Fat	-0.0526618	0.722229	0.904928
251	COA3	Q9Y2R0	28958	Percet_Fat	-0.0514329	0.709206	0.898604
252	OCIAD1	Q9NX40	54940	Percet_Fat	-0.0495894	0.719192	0.903446
253	ETFDH	Q16134	2110	Percet_Fat	-0.0494712	0.719834	0.903795
254	NNT	Q13423	23530	Percet_Fat	-0.0491987	0.721314	0.904729
255	FTH1	P02794	2495	Percet_Fat	-0.0481816	0.726849	0.906134
256	MRPL3	P09001	11222	Percet_Fat	-0.0447462	0.745645	0.912765
257	COX16	Q9P0S2	51241	Percet_Fat	-0.0446115	0.74873	0.914258
258	MRPL10	Q7Z7H8	124995	Percet_Fat	-0.0432684	0.782934	0.92781
259	ECI1	P42126	1632	Percet_Fat	-0.0429679	0.755433	0.916803
260	SLC25A10	Q9UBX3	1468	Percet_Fat	-0.0402635	0.776869	0.925641
261	ACOT13	Q9NPJ3	55856	Percet_Fat	-0.0393164	0.775651	0.925287
262	MRPL41	Q8IXM3	64975	Percet_Fat	-0.0391746	0.776439	0.925565
263	SAMM50	Q9Y512	25813	Percet_Fat	-0.0372962	0.786901	0.929166
264	MTFR1L	Q9H019	56181	Percet_Fat	-0.0368174	0.808069	0.937473
265	SMIM20	Q8N5G0	389203	Percet_Fat	-0.0364096	0.791852	0.931325
266	COX6B1	P14854	1340	Percet_Fat	-0.0357733	0.795411	0.932909
267	SLC25A42	Q86VD7	284439	Percet_Fat	-0.035699	0.797737	0.933517
268	CPT1B	Q92523	1375	Percet_Fat	-0.0319	0.817158	0.940927
269	MRPL44	Q9H9J2	65080	Percet_Fat	-0.0312938	0.820575	0.942433
270	NDUFAF2	Q8N183	91942	Percet_Fat	-0.0294707	0.834074	0.946181
271	SUCLG1	P53597	8802	Percet_Fat	-0.027813	0.840254	0.948327
272	MRPL57	Q9BQC6	78988	Percet_Fat	-0.022859	0.88719	0.964677
273	CISD1	Q9NZ45	55847	Percet_Fat	-0.020037	0.884553	0.963433
274	RAB24	Q969Q5	53917	Percet_Fat	-0.0188081	0.892621	0.966777
275	MTX1	Q13505	4580	Percet_Fat	-0.018573	0.892937	0.966807
276	TMEM177	Q53S58	80775	Percet_Fat	-0.017115	0.901298	0.969558
277	BCO2	Q9BYV7	83875	Percet_Fat	-0.0127441	0.931491	0.979009
278	NUBPL	Q8TB37	80224	Percet_Fat	-0.0115389	0.934001	0.979655
279	TIMMDC1	Q9NPL8	51300	Percet_Fat	-0.0106715	0.938364	0.981268
280	ARMCX1	Q9P291	51309	Percet_Fat	-0.0100617	0.950216	0.984238
281	MRPL54	Q6P161	116541	Percet_Fat	-0.00934821	0.956208	0.985465
282	TIMM21	Q9BVV7	29090	Percet_Fat	-0.00871128	0.949669	0.984013
283	AUH	Q13825	549	Percet_Fat	-0.00816935	0.952797	0.984681
284	SFXN3	Q9BWM7	81855	Percet_Fat	-0.00804293	0.960196	0.987606
285	MAOA	P21397	4128	Percet_Fat	-0.00788976	0.954846	0.985335
286	CBR4	Q8N4T8	84869	Percet_Fat	-0.00705661	0.964179	0.988869
287	HSD17B8	Q92506	7923	Percet_Fat	-0.00480117	0.972248	0.991465
288	GSTZ1	O43708	2954	Percet_Fat	-0.00214845	0.989226	0.996711
289	MRPS6	P82932	64968	Percet_Fat	0.00174934	0.99028	0.997045
290	OXA1L	Q15070	5018	Percet_Fat	0.00305228	0.982355	0.99405
291	YME1L1	Q96TA2	10730	Percet_Fat	0.00409823	0.97631	0.992105
292	PITRM1	Q5JRX3	10531	Percet_Fat	0.00637001	0.964252	0.988906
293	MRPL16	Q9NX20	54948	Percet_Fat	0.00702213	0.95942	0.987349
294	BCAT2	O15382	587	Percet_Fat	0.0122888	0.929722	0.978741
295	MCUR1	Q96AQ8	63933	Percet_Fat	0.0124236	0.939351	0.981414
296	MRPS16	Q9Y3D3	51021	Percet_Fat	0.0130184	0.924844	0.977095
297	RHOT1	Q8IXI2	55288	Percet_Fat	0.0147627	0.91481	0.973138
298	DARS2	Q6PI48	55157	Percet_Fat	0.0155384	0.914709	0.973133
299	ATPAF2	Q8N5M1	91647	Percet_Fat	0.0160103	0.909409	0.972026
300	NFU1	Q9UMS0	27247	Percet_Fat	0.016497	0.911387	0.972464
301	ETFA	P13804	2108	Percet_Fat	0.0166428	0.904008	0.970758
302	BCS1L	Q9Y276	617	Percet_Fat	0.0167033	0.904578	0.970758
303	MFN1	Q8IWA4	55669	Percet_Fat	0.0168385	0.902885	0.970265
304	DGLUCY	Q7Z3D6	80017	Percet_Fat	0.0184049	0.89905	0.968684
305	MRPL11	Q9Y3B7	65003	Percet_Fat	0.0193919	0.888246	0.965306
306	TACO1	Q9BSH4	51204	Percet_Fat	0.0208269	0.889488	0.965696
307	MRPS17	Q9Y2R5	51373	Percet_Fat	0.021024	0.878908	0.961759
308	ATAD1	Q8NBU5	84896	Percet_Fat	0.0217748	0.874618	0.95986
309	SUOX	P51687	6821	Percet_Fat	0.0224851	0.870562	0.959175
310	COQ7	Q99807	10229	Percet_Fat	0.0233234	0.86578	0.957524
311	MTRES1	Q9P0P8	51250	Percet_Fat	0.0257402	0.857707	0.954866
312	ECI2	O75521	10455	Percet_Fat	0.0281573	0.838304	0.947859
313	HTRA2	O43464	27429	Percet_Fat	0.0345512	0.80411	0.93531
314	SYNJ2BP	P57105	55333	Percet_Fat	0.0356033	0.796362	0.933022
315	VWA8	A3KMH1	23078	Percet_Fat	0.0404823	0.771326	0.923336
316	MRPS26	Q9BYN8	64949	Percet_Fat	0.0431666	0.756614	0.917184
317	IDH3A	P50213	3419	Percet_Fat	0.0467027	0.734922	0.908789
318	UQCRC1	P31930	7384	Percet_Fat	0.0474095	0.73106	0.907798
319	NIPSNAP3B	Q9BS92	55335	Percet_Fat	0.048926	0.722797	0.904998
320	PRDX5	P30044	25824	Percet_Fat	0.0501312	0.716252	0.901968
321	PRKACA	P17612	5566	Percet_Fat	0.0504596	0.714472	0.901094
322	PRDX6	P30041	9588	Percet_Fat	0.0563637	0.682739	0.886545
323	MFN2	O95140	9927	Percet_Fat	0.0569796	0.679459	0.885139
324	ACAD8	Q9UKU7	27034	Percet_Fat	0.0619431	0.653242	0.87282
325	PAM16	Q9Y3D7	51025	Percet_Fat	0.0624436	0.653745	0.872971
326	SHMT2	P34897	6472	Percet_Fat	0.0651796	0.693417	0.891893
327	DNAJC19	Q96DA6	131118	Percet_Fat	0.0661397	0.631394	0.862021
328	MRPS14	O60783	63931	Percet_Fat	0.069918	0.611989	0.853068
329	GHITM	Q9H3K2	27069	Percet_Fat	0.0713496	0.604703	0.850308
330	DLST	P36957	1743	Percet_Fat	0.0729534	0.596586	0.847089
331	L2HGDH	Q9H9P8	79944	Percet_Fat	0.0734437	0.594114	0.846336
332	ACAT1	P24752	38	Percet_Fat	0.0741777	0.590423	0.844784
333	PRDX2	P32119	7001	Percet_Fat	0.0746676	0.587964	0.843792
334	FH	P07954	2271	Percet_Fat	0.075651	0.583044	0.840895
335	COX15	Q7KZN9	1355	Percet_Fat	0.0767565	0.581182	0.840793
336	GRHPR	Q9UBQ7	9380	Percet_Fat	0.0775031	0.577499	0.838674
337	DHRS4	Q9BTZ2	10901	Percet_Fat	0.0777612	0.572548	0.836502
338	SARS2	Q9NP81	54938	Percet_Fat	0.0800707	0.564916	0.831865
339	COX17	Q14061	10063	Percet_Fat	0.0815799	0.553781	0.827697
340	MRPS31	Q92665	10240	Percet_Fat	0.0826722	0.568153	0.833557
341	GRPEL1	Q9HAV7	80273	Percet_Fat	0.0852893	0.551795	0.826945
342	TIMM29	Q9BSF4	90580	Percet_Fat	0.0875221	0.525172	0.813251
343	PMPCA	Q10713	23203	Percet_Fat	0.0888746	0.518764	0.810509
344	ETFB	P38117	2109	Percet_Fat	0.089778	0.514506	0.808229
345	PEX11B	O96011	8799	Percet_Fat	0.0908253	0.598325	0.847777
346	CLPB	Q9H078	81570	Percet_Fat	0.0910031	0.512825	0.807313
347	CYP27A1	Q02318	1593	Percet_Fat	0.0922884	0.502768	0.802521
348	BCKDK	O14874	10295	Percet_Fat	0.100019	0.467502	0.780497
349	SLC25A12	O75746	8604	Percet_Fat	0.102981	0.454353	0.771868
350	AFG3L2	Q9Y4W6	10939	Percet_Fat	0.106158	0.440476	0.762947
351	DNAJC11	Q9NVH1	55735	Percet_Fat	0.109295	0.42701	0.755225
352	COA1	Q9GZY4	55744	Percet_Fat	0.110072	0.423709	0.753023
353	PCBD2	Q9H0N5	84105	Percet_Fat	0.113969	0.407382	0.743251
354	PMPCB	O75439	9512	Percet_Fat	0.117466	0.416549	0.747897
355	PRDX4	Q13162	10549	Percet_Fat	0.117526	0.392805	0.732512
356	CAT	P04040	847	Percet_Fat	0.121305	0.377657	0.720784
357	MRPL33	O75394	9553	Percet_Fat	0.124273	0.366007	0.712655
358	ACAA2	P42765	10449	Percet_Fat	0.128126	0.351215	0.700802
359	TOMM40L	Q969M1	84134	Percet_Fat	0.132159	0.336132	0.688963
360	MAIP1	Q8WWC4	79568	Percet_Fat	0.138262	0.314091	0.671284
361	SLC25A20	O43772	788	Percet_Fat	0.139313	0.310392	0.66886
362	MTPAP	Q9NVV4	55149	Percet_Fat	0.14013	0.376093	0.71929
363	MARCHF5	Q9NX47	54708	Percet_Fat	0.140258	0.311741	0.669491
364	WARS2	Q9UGM6	10352	Percet_Fat	0.14602	0.350138	0.700208
365	GLRX5	Q86SX6	51218	Percet_Fat	0.147498	0.327967	0.683591
366	TIMM22	Q9Y584	29928	Percet_Fat	0.150894	0.271477	0.631529
367	NIPSNAP2	O75323	2631	Percet_Fat	0.153284	0.26387	0.624548
368	COQ10B	Q9H8M1	80219	Percet_Fat	0.154509	0.269303	0.629665
369	MRPL1	Q9BYD6	65008	Percet_Fat	0.156876	0.257274	0.618822
370	FAHD2A	Q96GK7	51011	Percet_Fat	0.157071	0.346312	0.697616
371	PARK7	Q99497	11315	Percet_Fat	0.158257	0.248502	0.610284
372	PLGRKT	Q9HBL7	55848	Percet_Fat	0.160031	0.24317	0.606304
373	HSPA9	P38646	3313	Percet_Fat	0.160071	0.243051	0.606173
374	MMUT	P22033	4594	Percet_Fat	0.16332	0.233492	0.597072
375	FMC1	Q96HJ9	154791	Percet_Fat	0.165114	0.232807	0.596641
376	FMC1-LUC7L2	Q96HJ9	100996928	Percet_Fat	0.165114	0.232807	0.596641
377	SND1	Q7KZF4	27044	Percet_Fat	0.166734	0.228191	0.592453
378	APOO	Q9BUR5	79135	Percet_Fat	0.167908	0.220441	0.584098
379	ACSS1	Q9NUB1	84532	Percet_Fat	0.168804	0.251409	0.613603
380	ACSL1	P33121	2180	Percet_Fat	0.168988	0.217443	0.580655
381	BCL2L13	Q9BXK5	23786	Percet_Fat	0.17058	0.213076	0.576029
382	COQ9	O75208	57017	Percet_Fat	0.172517	0.207849	0.571995
383	MRPL19	P49406	9801	Percet_Fat	0.173664	0.204795	0.568026
384	COX20	Q5RI15	116228	Percet_Fat	0.180916	0.186224	0.545712
385	DECR1	Q16698	1666	Percet_Fat	0.181183	0.185566	0.545047
386	UQCC2	Q9BRT2	84300	Percet_Fat	0.181884	0.183841	0.542302
387	UCP3	P55916	7352	Percet_Fat	0.181979	0.196642	0.558669
388	PGAM5	Q96HS1	192111	Percet_Fat	0.182971	0.18119	0.539176
389	SPG7	Q9UQ90	6687	Percet_Fat	0.183098	0.180881	0.5389
390	MTX2	O75431	10651	Percet_Fat	0.184461	0.1776	0.535306
391	FKBP8	Q14318	23770	Percet_Fat	0.184814	0.189639	0.549836
392	DDX28	Q9NUL7	55794	Percet_Fat	0.18591	0.232631	0.596497
393	COX6A2	Q02221	1339	Percet_Fat	0.193893	0.156068	0.506701
394	CCDC127	Q96BQ5	133957	Percet_Fat	0.194226	0.155344	0.505806
395	GRSF1	Q12849	2926	Percet_Fat	0.194932	0.15382	0.503905
396	AK2	P54819	204	Percet_Fat	0.198815	0.145625	0.492901
397	PRXL2A	Q9BRX8	84293	Percet_Fat	0.201007	0.157253	0.508334
398	AIFM1	O95831	9131	Percet_Fat	0.206701	0.129992	0.468898
399	ACO2	Q99798	50	Percet_Fat	0.210202	0.123474	0.45801
400	MECR	Q9BV79	51102	Percet_Fat	0.213856	0.120479	0.455048
401	NDUFAF3	Q9BU61	25915	Percet_Fat	0.220252	0.106132	0.43132
402	MUL1	Q969V5	79594	Percet_Fat	0.22129	0.114894	0.445176
403	UQCRQ	O14949	27089	Percet_Fat	0.222511	0.102506	0.425425
404	TMLHE	Q9NVH6	55217	Percet_Fat	0.22267	0.105579	0.430685
405	NDUFAF4	Q9P032	29078	Percet_Fat	0.228484	0.0933785	0.409172
406	CARS2	Q9HA77	79587	Percet_Fat	0.228639	0.10303	0.425966
407	MFF	Q9GZY8	56947	Percet_Fat	0.231184	0.0925746	0.406875
408	LACTB	P83111	114294	Percet_Fat	0.232949	0.0869802	0.395791
409	MLYCD	O95822	23417	Percet_Fat	0.240368	0.0860805	0.39473
410	UQCC1	Q9NVA1	55245	Percet_Fat	0.241726	0.0754062	0.370342
411	MTCH2	Q9Y6C9	23788	Percet_Fat	0.245536	0.0707793	0.359128
412	BNIP3	Q12983	664	Percet_Fat	0.250585	0.0731693	0.365306
413	ABCB10	Q9NRK6	23456	Percet_Fat	0.252188	0.0632449	0.341475
414	TUFM	P49411	7284	Percet_Fat	0.253497	0.061841	0.338409
415	MRPL38	Q96DV4	64978	Percet_Fat	0.255119	0.0601361	0.333826
416	ATAD3A	Q9NVI7	55210	Percet_Fat	0.255194	0.0600582	0.333826
417	CHDH	Q8NE62	55349	Percet_Fat	0.261504	0.0537895	0.31731
418	HIBADH	P31937	11112	Percet_Fat	0.269348	0.0467477	0.297257
419	LYRM7	Q5U5X0	90624	Percet_Fat	0.27459	0.0424762	0.283759
420	ACSF2	Q96CM8	80221	Percet_Fat	0.275371	0.0438675	0.288077
421	CYB5B	O43169	80777	Percet_Fat	0.276591	0.0409334	0.279574
422	SLC25A46	Q96AG3	91137	Percet_Fat	0.279022	0.0430476	0.285737
423	MTCH1	Q9NZJ7	23787	Percet_Fat	0.281167	0.0414039	0.280973
424	TMEM205	Q6UW68	374882	Percet_Fat	0.283029	0.0381004	0.270743
425	COQ8A	Q8NI60	56997	Percet_Fat	0.289173	0.0322509	0.248292
426	GFM1	Q96RP9	85476	Percet_Fat	0.292808	0.0333601	0.252748
427	GPD2	P43304	2820	Percet_Fat	0.293314	0.0297529	0.23989
428	NME3	Q13232	4832	Percet_Fat	0.294133	0.0308615	0.243826
429	HSPE1	P61604	3336	Percet_Fat	0.297454	0.0274192	0.229821
430	TRAP1	Q12931	10131	Percet_Fat	0.300118	0.0260002	0.223951
431	HINT1	P49773	3094	Percet_Fat	0.300558	0.0400951	0.277412
432	ACADS	P16219	35	Percet_Fat	0.303164	0.0244539	0.21683
433	HMGCL	P35914	3155	Percet_Fat	0.30343	0.040371	0.278244
434	STOM	P27105	2040	Percet_Fat	0.304152	0.0239692	0.214941
435	C1QBP	Q07021	708	Percet_Fat	0.306975	0.022629	0.209701
436	IVD	P26440	3712	Percet_Fat	0.309636	0.0214237	0.202759
437	HIBCH	Q6NVY1	26275	Percet_Fat	0.309795	0.0239823	0.214941
438	TFAM	Q00059	7019	Percet_Fat	0.31069	0.0209619	0.200771
439	ACADM	P11310	34	Percet_Fat	0.314196	0.0194852	0.193107
440	HADH	Q16836	3033	Percet_Fat	0.314295	0.0194446	0.193087
441	NDUFAF5	Q5TEU4	79133	Percet_Fat	0.315353	0.0572741	0.326762
442	DHRS7B	Q6IAN0	25979	Percet_Fat	0.317233	0.0182782	0.186181
443	VDAC1	P21796	7416	Percet_Fat	0.319929	0.0172605	0.180424
444	VDAC2	P45880	7417	Percet_Fat	0.321963	0.016525	0.176547
445	HAGH	Q16775	3029	Percet_Fat	0.322156	0.0164567	0.176234
446	GPX1	P07203	2876	Percet_Fat	0.324949	0.0154938	0.171196
447	MAOB	P27338	4129	Percet_Fat	0.329363	0.0140707	0.161937
448	ALDH4A1	P30038	8659	Percet_Fat	0.330201	0.0138135	0.160122
449	APOOL	Q6UXV4	139322	Percet_Fat	0.332533	0.0131191	0.155814
450	ALDH2	P05091	217	Percet_Fat	0.333136	0.0129443	0.154755
451	IDH2	P48735	3418	Percet_Fat	0.335587	0.012255	0.150291
452	CRYZ	Q08257	1429	Percet_Fat	0.335684	0.0130826	0.155653
453	KARS1	Q15046	3735	Percet_Fat	0.336011	0.012139	0.149737
454	VDAC3	Q9Y277	7419	Percet_Fat	0.336107	0.0121129	0.149619
455	MRPL14	Q6P1L8	64928	Percet_Fat	0.337527	0.011732	0.146799
456	PPTC7	Q8NI37	160760	Percet_Fat	0.33901	0.0139521	0.161053
457	IARS2	Q9NSE4	55699	Percet_Fat	0.350678	0.00866764	0.125236
458	CLYBL	Q8N0X4	171425	Percet_Fat	0.351283	0.00919874	0.128768
459	ABCB6	Q9NP58	10058	Percet_Fat	0.352817	0.00956373	0.131966
460	CRAT	P43155	1384	Percet_Fat	0.358897	0.00712791	0.11263
461	HADHB	P55084	3032	Percet_Fat	0.363153	0.00642884	0.105583
462	RDH14	Q9HBH5	57665	Percet_Fat	0.366627	0.00590327	0.101924
463	ALDH9A1	P49189	223	Percet_Fat	0.367123	0.0058314	0.101099
464	HSDL2	Q6YN16	84263	Percet_Fat	0.372742	0.00506915	0.0925441
465	ME2	P23368	4200	Percet_Fat	0.379979	0.00459589	0.087697
466	SLC25A24	Q6NUK1	29957	Percet_Fat	0.381531	0.0040517	0.0815604
467	LRPPRC	P42704	10128	Percet_Fat	0.38749	0.00346872	0.0740586
468	STOML2	Q9UJZ1	30968	Percet_Fat	0.399599	0.00250739	0.0605121
469	MGST3	O14880	4259	Percet_Fat	0.411298	0.00181142	0.0501877
470	MICU1	Q9BPX6	10367	Percet_Fat	0.412118	0.00176983	0.0495783
471	NLRX1	Q86UT6	79671	Percet_Fat	0.417111	0.0015345	0.0451281
472	ECH1	Q13011	1891	Percet_Fat	0.420457	0.00139285	0.04282
473	ADHFE1	Q8IWW8	137872	Percet_Fat	0.435335	0.00177077	0.0495783
474	HSPD1	P10809	3329	Percet_Fat	0.439257	0.000793397	0.0312689
475	NADK2	Q4G0N4	133686	Percet_Fat	0.440839	0.00631577	0.104806
476	OMA1	Q96E52	115209	Percet_Fat	0.451565	0.000609424	0.0266955
477	TMEM11	P17152	8834	Percet_Fat	0.460058	0.000409495	0.0212783
478	HADHA	P40939	3030	Percet_Fat	0.464382	0.000355002	0.0198471
479	CYB5R3	P00387	1727	Percet_Fat	0.469757	0.000296457	0.0183108
480	MCU	Q8NE86	90550	Percet_Fat	0.470823	0.000285953	0.0179482
481	TMEM143	Q96AN5	55260	Percet_Fat	0.483885	0.000181974	0.014166
482	TSPO	P30536	706	Percet_Fat	0.495913	0.000118075	0.0119463
483	SLIRP	Q9GZT3	81892	Percet_Fat	0.501074	9.75886e-05	0.0108096
484	TMEM14C	Q9P0S9	51522	Percet_Fat	0.512516	6.32573e-05	0.00900576
485	ALDH5A1	P51649	7915	Percet_Fat	0.516948	5.32537e-05	0.00855531
486	ACOT9	Q9Y305	23597	Percet_Fat	0.521545	4.44337e-05	0.00762544
487	MICU2	Q8IYU8	221154	Percet_Fat	0.522574	5.97156e-05	0.00900576
488	FUNDC2	Q9BWH2	65991	Percet_Fat	0.528662	3.33949e-05	0.006422
489	HSDL1	Q3SXM5	83693	Percet_Fat	0.549664	1.38355e-05	0.0041481
490	ALDH3A2	P51648	224	Percet_Fat	0.551972	1.25124e-05	0.00403897
491	TMEM65	Q6PI78	157378	Percet_Fat	0.556921	1.00615e-05	0.0035897
492	TOMM70	O94826	9868	Percet_Fat	0.559563	8.94301e-06	0.00341535
493	LONP1	P36776	9361	Percet_Fat	0.56258	7.80756e-06	0.00321053
494	ALDH6A1	Q02252	4329	Weight_lb	-0.470768	0.000327488	0.0191307
495	BDH1	Q02338	622	Weight_lb	-0.412256	0.00143996	0.0432867
496	DMAC2L	Q99766	27109	Weight_lb	-0.402875	0.00188947	0.0512356
497	ALDH1B1	P30837	219	Weight_lb	-0.354534	0.00681231	0.10917
498	LDHB	P07195	3945	Weight_lb	-0.349025	0.00900982	0.127906
499	DHTKD1	Q96HY7	55526	Weight_lb	-0.33056	0.01669	0.177123
500	GUF1	Q8N442	60558	Weight_lb	-0.293852	0.0733441	0.365306
501	DBT	P11182	1629	Weight_lb	-0.285887	0.0310998	0.244427
502	RTN4IP1	Q8WWV3	84816	Weight_lb	-0.280746	0.0343981	0.256943
503	SLC25A10	Q9UBX3	1468	Weight_lb	-0.278501	0.0414293	0.28105
504	LDHD	Q86WU2	197257	Weight_lb	-0.273853	0.039272	0.27464
505	DCXR	Q7Z4W1	51181	Weight_lb	-0.267975	0.0438662	0.288077
506	GTPBP10	A4D1E9	85865	Weight_lb	-0.266875	0.0799107	0.379537
507	NDUFA7	O95182	4701	Weight_lb	-0.255294	0.0552863	0.321335
508	SFXN3	Q9BWM7	81855	Weight_lb	-0.253424	0.105367	0.430341
509	SFXN1	Q9H9B4	94081	Weight_lb	-0.251777	0.0588489	0.330575
510	NDUFA3	O95167	4696	Weight_lb	-0.251274	0.0593735	0.331981
511	HDHD5	Q9BXW7	27440	Weight_lb	-0.250959	0.0597035	0.332964
512	RMDN1	Q96DB5	51115	Weight_lb	-0.250275	0.0628324	0.340417
513	ALDH2	P05091	217	Weight_lb	-0.238305	0.0742418	0.367214
514	NDUFB10	O96000	4716	Weight_lb	-0.234784	0.0787515	0.377537
515	ACADSB	P45954	36	Weight_lb	-0.227702	0.0884781	0.398756
516	MRPS9	P82933	64965	Weight_lb	-0.225887	0.10051	0.421682
517	MIEF2	Q96C03	125170	Weight_lb	-0.214234	0.143695	0.490347
518	MRPL35	Q9NZE8	51318	Weight_lb	-0.210519	0.119385	0.453042
519	RDH13	Q8NBN7	112724	Weight_lb	-0.2085	0.119607	0.453464
520	ARMCX3	Q9UH62	51566	Weight_lb	-0.208311	0.185555	0.545047
521	ATP5ME	P56385	521	Weight_lb	-0.206916	0.122507	0.45704
522	PTPMT1	Q8WUK0	114971	Weight_lb	-0.205168	0.125769	0.462278
523	NDUFA9	Q16795	4704	Weight_lb	-0.201788	0.132261	0.472807
524	SIRT5	Q9NXA8	23408	Weight_lb	-0.201388	0.16988	0.526108
525	NDUFC2	O95298	4718	Weight_lb	-0.199784	0.136229	0.479036
526	COQ10A	Q96MF6	93058	Weight_lb	-0.196041	0.143876	0.490519
527	DMAC1	Q96GE9	90871	Weight_lb	-0.193639	0.20248	0.565596
528	NDUFB5	O43674	4711	Weight_lb	-0.192418	0.151579	0.50141
529	TIMM44	O43615	10469	Weight_lb	-0.190898	0.1549	0.505252
530	SIRT3	Q9NTG7	23410	Weight_lb	-0.190793	0.155131	0.505757
531	NDUFB6	O95139	4712	Weight_lb	-0.190711	0.155312	0.505806
532	COQ5	Q5HYK3	84274	Weight_lb	-0.190318	0.156181	0.506858
533	NDUFS1	P28331	4719	Weight_lb	-0.189132	0.158826	0.510316
534	PDF	Q9HBH1	64146	Weight_lb	-0.188292	0.160718	0.512389
535	NDUFS8	O00217	4728	Weight_lb	-0.187668	0.162134	0.514544
536	NDUFA6	P56556	4700	Weight_lb	-0.186956	0.163763	0.517116
537	COX7A2	P14406	1347	Weight_lb	-0.182496	0.174231	0.531235
538	NDUFA2	O43678	4695	Weight_lb	-0.18215	0.175064	0.532532
539	ACAD9	Q9H845	28976	Weight_lb	-0.181253	0.177234	0.534917
540	COX5A	P20674	9377	Weight_lb	-0.17782	0.185721	0.545102
541	NDUFB3	O43676	4709	Weight_lb	-0.176996	0.187801	0.547786
542	NDUFA12	Q9UI09	55967	Weight_lb	-0.176531	0.188981	0.548749
543	MCUR1	Q96AQ8	63933	Weight_lb	-0.176011	0.270989	0.631281
544	ARMCX1	Q9P291	51309	Weight_lb	-0.175743	0.259631	0.620965
545	DNM1L	O00429	10059	Weight_lb	-0.175063	0.192745	0.554453
546	NDUFS2	O75306	4720	Weight_lb	-0.172179	0.200295	0.562991
547	COX4I1	P13073	1327	Weight_lb	-0.167723	0.212366	0.575359
548	NDUFA13	Q9P0J0	51079	Weight_lb	-0.164035	0.222737	0.586474
549	PCCA	P05165	5095	Weight_lb	-0.162103	0.228309	0.592515
550	SLC25A5	P05141	292	Weight_lb	-0.162057	0.228443	0.592548
551	NDUFV1	P49821	4723	Weight_lb	-0.16139	0.230391	0.594039
552	ACOT13	Q9NPJ3	55856	Weight_lb	-0.159904	0.234768	0.598284
553	ENDOG	Q14249	2021	Weight_lb	-0.159693	0.235394	0.598979
554	C15orf61	A6NNL5	145853	Weight_lb	-0.157137	0.243073	0.606173
555	NDUFS5	O43920	4725	Weight_lb	-0.154204	0.25209	0.613801
556	PRDX6	P30041	9588	Weight_lb	-0.151649	0.260128	0.621224
557	FIS1	Q9Y3D6	51024	Weight_lb	-0.150793	0.262859	0.623391
558	NDUFB4	O95168	4710	Weight_lb	-0.149905	0.265715	0.625748
559	NDUFB8	O95169	4714	Weight_lb	-0.149332	0.267565	0.627972
560	UQCR10	Q9UDW1	29796	Weight_lb	-0.147994	0.271925	0.631653
561	PDK1	Q15118	5163	Weight_lb	-0.146547	0.400884	0.739034
562	SUCLG2	Q96I99	8801	Weight_lb	-0.144596	0.283207	0.643643
563	COX7A1	P24310	1346	Weight_lb	-0.144528	0.283436	0.643935
564	PDK2	Q15119	5164	Weight_lb	-0.144396	0.288341	0.647885
565	SCO2	O43819	9997	Weight_lb	-0.142286	0.291051	0.650892
566	NDUFA5	Q16718	4698	Weight_lb	-0.141282	0.294502	0.654336
567	TBRG4	Q969Z0	9238	Weight_lb	-0.14015	0.302902	0.66337
568	AURKAIP1	Q9NWT8	54998	Weight_lb	-0.139568	0.304935	0.664318
569	ACSS1	Q9NUB1	84532	Weight_lb	-0.13942	0.334226	0.687389
570	PHB2	Q99623	11331	Weight_lb	-0.138394	0.304585	0.664233
571	MAVS	Q7Z434	57506	Weight_lb	-0.136486	0.311362	0.66932
572	NDUFS6	O75380	4726	Weight_lb	-0.136	0.313105	0.670549
573	HINT3	Q9NQE9	135114	Weight_lb	-0.133604	0.321786	0.677424
574	BCAT2	O15382	587	Weight_lb	-0.132831	0.3291	0.684296
575	ATP5PO	P48047	539	Weight_lb	-0.132121	0.327235	0.682744
576	SOD2	P04179	6648	Weight_lb	-0.132111	0.327273	0.682744
577	MRPS17	Q9Y2R5	51373	Weight_lb	-0.131658	0.32895	0.684296
578	MTARC2	Q969Z3	54996	Weight_lb	-0.131543	0.329374	0.684365
579	MTFR1L	Q9H019	56181	Weight_lb	-0.131386	0.373391	0.717266
580	DNAJA3	Q96EY1	9093	Weight_lb	-0.129911	0.339936	0.692039
581	GSTK1	Q9Y2Q3	373156	Weight_lb	-0.12909	0.343022	0.695381
582	MRPS36	P82909	92259	Weight_lb	-0.127818	0.343375	0.695757
583	ATP5F1D	P30049	513	Weight_lb	-0.125322	0.352956	0.702615
584	NDUFB9	Q9Y6M9	4715	Weight_lb	-0.125023	0.354116	0.703278
585	ATP5PD	O75947	10476	Weight_lb	-0.123342	0.360677	0.708404
586	GLUD1	P00367	2746	Weight_lb	-0.121664	0.367295	0.713451
587	SCO1	O75880	6341	Weight_lb	-0.121489	0.367993	0.713791
588	PMPCA	Q10713	23203	Weight_lb	-0.120911	0.37029	0.715807
589	SDR39U1	Q9NRG7	56948	Weight_lb	-0.120237	0.372984	0.717165
590	OPA3	Q9H6K4	80207	Weight_lb	-0.118865	0.378504	0.72129
591	MRPL17	Q9NRX2	63875	Weight_lb	-0.11828	0.394307	0.734047
592	RMDN3	Q96TC7	55177	Weight_lb	-0.11721	0.422519	0.75209
593	NDUFS7	O75251	374291	Weight_lb	-0.11558	0.391916	0.731973
594	MPC2	O95563	25874	Weight_lb	-0.115568	0.391962	0.73201
595	NDUFB11	Q9NX14	54539	Weight_lb	-0.11518	0.393565	0.7334
596	SUPV3L1	Q8IYB8	6832	Weight_lb	-0.114302	0.471048	0.782717
597	NDUFS3	O75489	4722	Weight_lb	-0.112396	0.405176	0.74211
598	MRPL40	Q9NQ50	64976	Weight_lb	-0.111311	0.427485	0.755425
599	ATP5PB	P24539	515	Weight_lb	-0.11111	0.410607	0.744654
600	COX6C	P09669	1345	Weight_lb	-0.110969	0.411204	0.74503
601	BCKDK	O14874	10295	Weight_lb	-0.110483	0.413266	0.746488
602	NDUFS4	O43181	4724	Weight_lb	-0.109571	0.417158	0.74823
603	HEBP1	Q9NRV9	50865	Weight_lb	-0.109036	0.446273	0.766399
604	SLC25A42	Q86VD7	284439	Weight_lb	-0.105402	0.43945	0.762263
605	TIMM29	Q9BSF4	90580	Weight_lb	-0.105164	0.436251	0.761035
606	PDHA1	P08559	5160	Weight_lb	-0.101696	0.451611	0.770025
607	ECI1	P42126	1632	Weight_lb	-0.100215	0.45826	0.774623
608	NDUFV2	P19404	4729	Weight_lb	-0.098803	0.46465	0.779317
609	NDUFA11	Q86Y39	126328	Weight_lb	-0.0963808	0.475721	0.786153
610	MRPS35	P82673	60488	Weight_lb	-0.0952024	0.493483	0.79771
611	ATP5F1B	P06576	506	Weight_lb	-0.0947209	0.483389	0.79133
612	NDUFA8	P51970	4702	Weight_lb	-0.0944429	0.48468	0.791926
613	OGDH	Q02218	4967	Weight_lb	-0.0938391	0.487489	0.794392
614	NDUFA10	O95299	4705	Weight_lb	-0.0937107	0.488088	0.794536
615	UQCC2	Q9BRT2	84300	Weight_lb	-0.0932684	0.490152	0.795875
616	FECH	P22830	2235	Weight_lb	-0.0925956	0.493301	0.797702
617	TST	Q16762	7263	Weight_lb	-0.0920647	0.503808	0.802817
618	CPT2	P23786	1376	Weight_lb	-0.0916667	0.497667	0.800383
619	ATP5F1A	P25705	498	Weight_lb	-0.0895604	0.507638	0.804701
620	UQCRB	P14927	7381	Weight_lb	-0.0890186	0.51022	0.806025
621	TMEM126A	Q9H061	84233	Weight_lb	-0.0890186	0.51022	0.806025
622	HSD17B10	Q99714	3028	Weight_lb	-0.0887076	0.511705	0.806785
623	COX8A	P10176	1351	Weight_lb	-0.0878268	0.519797	0.81082
624	COX6B1	P14854	1340	Weight_lb	-0.0872969	0.518467	0.810509
625	NDUFAB1	O14561	4706	Weight_lb	-0.0866303	0.521678	0.811789
626	NDUFB2	O95178	4708	Weight_lb	-0.0861092	0.524195	0.812927
627	MAOB	P27338	4129	Weight_lb	-0.0856868	0.52624	0.813708
628	COX5B	P10606	1329	Weight_lb	-0.0845483	0.531771	0.816522
629	PITRM1	Q5JRX3	10531	Weight_lb	-0.0843709	0.544134	0.822557
630	SLC25A15	Q9Y619	10166	Weight_lb	-0.08424	0.564966	0.831865
631	GPX4	P36969	2879	Weight_lb	-0.0831921	0.538396	0.819549
632	ABCB7	O75027	22	Weight_lb	-0.0812066	0.548169	0.824996
633	NDUFB7	P17568	4713	Weight_lb	-0.0811968	0.548217	0.824996
634	MRPS10	P82664	55173	Weight_lb	-0.0796778	0.559398	0.829848
635	ATP5MF	P56134	9551	Weight_lb	-0.0786486	0.560883	0.830338
636	LETM1	O95202	3954	Weight_lb	-0.0785354	0.561449	0.830564
637	C6orf136	Q5SQH8	221545	Weight_lb	-0.0780229	0.564014	0.831787
638	COQ3	Q9NZJ6	51805	Weight_lb	-0.0778229	0.565016	0.831865
639	COX6A2	Q02221	1339	Weight_lb	-0.0776598	0.565834	0.832164
640	MAOA	P21397	4128	Weight_lb	-0.0767474	0.573978	0.837058
641	ATP5MG	O75964	10632	Weight_lb	-0.0746388	0.581088	0.840793
642	SFXN4	Q6P4A7	119559	Weight_lb	-0.0742421	0.583105	0.840895
643	TIMM22	Q9Y584	29928	Weight_lb	-0.0719228	0.594958	0.846662
644	AK3	Q9UIJ7	50808	Weight_lb	-0.0711744	0.598806	0.84787
645	UQCC1	Q9NVA1	55245	Weight_lb	-0.0707177	0.60116	0.848735
646	PISD	Q9UG56	23761	Weight_lb	-0.0683776	0.623222	0.858787
647	LYPLA1	O75608	10434	Weight_lb	-0.0681842	0.620862	0.857334
648	ATP5F1C	P36542	509	Weight_lb	-0.067337	0.618705	0.855885
649	VDAC3	Q9Y277	7419	Weight_lb	-0.0653159	0.629298	0.86131
650	ACADVL	P49748	37	Weight_lb	-0.0641329	0.635533	0.864346
651	CCDC127	Q96BQ5	133957	Weight_lb	-0.062425	0.644578	0.867664
652	MCCC2	Q9HCC0	64087	Weight_lb	-0.0614152	0.652964	0.87256
653	COX11	Q9Y6N1	1353	Weight_lb	-0.0609447	0.655455	0.873349
654	MRPS34	P82930	65993	Weight_lb	-0.0605966	0.654319	0.873097
655	MPC1	Q9Y5U8	51660	Weight_lb	-0.0599959	0.657532	0.874269
656	TACO1	Q9BSH4	51204	Weight_lb	-0.0591824	0.689473	0.889447
657	MRPL47	Q9HD33	57129	Weight_lb	-0.0586024	0.665008	0.878156
658	MRPS22	P82650	56945	Weight_lb	-0.0556595	0.680905	0.885946
659	MACROD1	Q9BQ69	28992	Weight_lb	-0.0556328	0.681049	0.885946
660	TOMM40	O96008	10452	Weight_lb	-0.0549348	0.684841	0.887217
661	NDUFAF2	Q8N183	91942	Weight_lb	-0.0532605	0.699354	0.894515
662	SLC30A9	Q6PML9	10463	Weight_lb	-0.0527228	0.696905	0.893475
663	ATP5F1E	P56381	514	Weight_lb	-0.0523857	0.698751	0.89415
664	NDUFA4	O00483	4697	Weight_lb	-0.0516403	0.702838	0.895952
665	MRPS2	Q9Y399	51116	Weight_lb	-0.0512635	0.710122	0.89904
666	SURF1	Q15526	6834	Weight_lb	-0.0507653	0.707645	0.897927
667	UQCRFS1	P47985	7386	Weight_lb	-0.0506549	0.708253	0.898166
668	SLC25A3	Q00325	5250	Weight_lb	-0.0495826	0.714162	0.901042
669	TMEM70	Q9BUB7	54968	Weight_lb	-0.0488394	0.718267	0.902745
670	FAM162A	Q96A26	26355	Weight_lb	-0.0483017	0.721242	0.904681
671	MRPL22	Q9NWU5	29093	Weight_lb	-0.0470216	0.728342	0.906574
672	MRPL18	Q9H0U6	29074	Weight_lb	-0.045842	0.734904	0.908789
673	CYCS	P99999	54205	Weight_lb	-0.0443372	0.743302	0.911668
674	HTRA2	O43464	27429	Weight_lb	-0.0407982	0.765288	0.92062
675	CPT1B	Q92523	1375	Weight_lb	-0.0407218	0.7636	0.920149
676	MRPS23	Q9Y3D9	51649	Weight_lb	-0.0395501	0.770213	0.922693
677	MRPS30	Q9NP92	10884	Weight_lb	-0.0369116	0.791019	0.93092
678	DLST	P36957	1743	Weight_lb	-0.0361238	0.789643	0.930476
679	MRPL2	Q5T653	51069	Weight_lb	-0.0356171	0.792528	0.931567
680	MTX1	Q13505	4580	Weight_lb	-0.0342999	0.800039	0.934241
681	DIABLO	Q9NR28	56616	Weight_lb	-0.0339206	0.802206	0.934956
682	WARS2	Q9UGM6	10352	Weight_lb	-0.0327114	0.833049	0.94606
683	DLAT	P10515	1737	Weight_lb	-0.0324243	0.810766	0.938241
684	PNPT1	Q8TCS8	87178	Weight_lb	-0.0323353	0.812983	0.939308
685	DAP3	P51398	7818	Weight_lb	-0.0315491	0.815783	0.940365
686	GSTZ1	O43708	2954	Weight_lb	-0.0310971	0.84118	0.948585
687	DHODH	Q02127	1723	Weight_lb	-0.0302844	0.823047	0.942775
688	COX7A2L	O14548	9167	Weight_lb	-0.0293921	0.82818	0.94393
689	SCP2	P22307	6342	Weight_lb	-0.02899	0.848331	0.951145
690	MRPL12	P52815	6182	Weight_lb	-0.028766	0.831787	0.945616
691	NNT	Q13423	23530	Weight_lb	-0.0273692	0.839844	0.948295
692	MRPL3	P09001	11222	Weight_lb	-0.0266371	0.844074	0.949594
693	TIMM50	Q3ZCQ8	92609	Weight_lb	-0.0261786	0.846725	0.950558
694	HSD17B4	P51659	3295	Weight_lb	-0.0257581	0.849158	0.951365
695	MRPS18A	Q9NVS2	55168	Weight_lb	-0.0221542	0.870066	0.958823
696	COX20	Q5RI15	116228	Weight_lb	-0.0191787	0.887395	0.964859
697	COQ7	Q99807	10229	Weight_lb	-0.0177835	0.895539	0.967548
698	ABHD10	Q9NUJ1	55347	Weight_lb	-0.0167195	0.902659	0.970143
699	MRPL20	Q9BYC9	55052	Weight_lb	-0.0161281	0.905216	0.970758
700	HCCS	P53701	3052	Weight_lb	-0.0140856	0.917175	0.974155
701	CCDC51	Q96ER9	79714	Weight_lb	-0.0118267	0.931061	0.979009
702	ACAT1	P24752	38	Weight_lb	-0.0107061	0.937	0.980816
703	ETFA	P13804	2108	Weight_lb	-0.00986722	0.941928	0.982081
704	COX16	Q9P0S2	51241	Weight_lb	-0.00958822	0.944086	0.982365
705	BCS1L	Q9Y276	617	Weight_lb	-0.0094032	0.945164	0.982397
706	MRPL44	Q9H9J2	65080	Weight_lb	-0.00930618	0.945224	0.982397
707	NDUFAF6	Q330K2	137682	Weight_lb	-0.00904232	0.946775	0.982669
708	COX7B	P24311	1349	Weight_lb	-0.00600805	0.964621	0.988997
709	ABCB8	Q9NUT2	11194	Weight_lb	-0.00463604	0.972697	0.991488
710	SYNJ2BP	P57105	55333	Weight_lb	-0.00100502	0.99408	0.998193
711	UQCRC2	P22695	7385	Weight_lb	-0.000719672	0.995761	0.998435
712	NDUFB1	O75438	4707	Weight_lb	0.0023614	0.986091	0.995438
713	DLD	P09622	1738	Weight_lb	0.00326804	0.980752	0.993229
714	PLGRKT	Q9HBL7	55848	Weight_lb	0.00347169	0.979552	0.992621
715	MRPL37	Q9BZE1	51253	Weight_lb	0.00426687	0.97487	0.991992
716	SMIM20	Q8N5G0	389203	Weight_lb	0.0047954	0.971759	0.991296
717	MRPS5	P82675	64969	Weight_lb	0.00526591	0.968989	0.990381
718	PRDX3	P30048	10935	Weight_lb	0.00531697	0.968689	0.990381
719	SLC25A12	O75746	8604	Weight_lb	0.00609627	0.964102	0.988869
720	GHITM	Q9H3K2	27069	Weight_lb	0.00627171	0.96307	0.988516
721	TOMM22	Q9NS69	56993	Weight_lb	0.00655469	0.961405	0.987982
722	MRPS11	P82912	64963	Weight_lb	0.00715761	0.957858	0.986602
723	CHDH	Q8NE62	55349	Weight_lb	0.00756671	0.955451	0.985448
724	ETFB	P38117	2109	Weight_lb	0.00811718	0.952214	0.984601
725	MRPL21	Q7Z2W9	219927	Weight_lb	0.00845528	0.950226	0.984238
726	TTC19	Q6DKK2	54902	Weight_lb	0.00955812	0.948591	0.983561
727	CKMT2	P17540	1160	Weight_lb	0.00958083	0.94361	0.982365
728	MCCC1	Q96RQ3	56922	Weight_lb	0.0096967	0.943455	0.982355
729	MRPS18B	Q9Y676	28973	Weight_lb	0.0100053	0.941116	0.981969
730	MRPL54	Q6P161	116541	Weight_lb	0.0101052	0.951986	0.984601
731	DNAJC11	Q9NVH1	55735	Weight_lb	0.011669	0.931347	0.979009
732	PDHX	O00330	8050	Weight_lb	0.0118165	0.930482	0.97899
733	NIPSNAP3B	Q9BS92	55335	Weight_lb	0.0132391	0.922136	0.975989
734	ATAD3A	Q9NVI7	55210	Weight_lb	0.013413	0.921117	0.975628
735	MRPS28	Q9Y2Q9	28957	Weight_lb	0.0137739	0.919002	0.975129
736	COQ6	Q9Y2Z9	51004	Weight_lb	0.0137791	0.918971	0.975129
737	MRPL50	Q8N5N7	54534	Weight_lb	0.0141608	0.916734	0.973901
738	SLC25A4	P12235	291	Weight_lb	0.014666	0.913775	0.972978
739	MRPS15	P82914	64960	Weight_lb	0.014795	0.914623	0.973133
740	SARS2	Q9NP81	54938	Weight_lb	0.0150746	0.912195	0.972622
741	ECHS1	P30084	1892	Weight_lb	0.0162375	0.904576	0.970758
742	MRPL27	Q9P0M9	51264	Weight_lb	0.0163033	0.904191	0.970758
743	BCO2	Q9BYV7	83875	Weight_lb	0.0172524	0.905342	0.970789
744	LONP1	P36776	9361	Weight_lb	0.0175874	0.896685	0.967934
745	FH	P07954	2271	Weight_lb	0.0191377	0.887635	0.964859
746	DHRS4	Q9BTZ2	10901	Weight_lb	0.019681	0.884466	0.963433
747	NDUFC1	O43677	4717	Weight_lb	0.0209591	0.881583	0.962324
748	ACSL1	P33121	2180	Weight_lb	0.0217966	0.872145	0.959488
749	MRPL23	Q16540	6150	Weight_lb	0.0242705	0.857777	0.954903
750	MTIF2	P46199	4528	Weight_lb	0.0255009	0.854769	0.953687
751	PCCB	P05166	5096	Weight_lb	0.0272309	0.840643	0.948408
752	SUCLA2	Q9P2R7	8803	Weight_lb	0.0273504	0.839953	0.948327
753	CARS2	Q9HA77	79587	Weight_lb	0.0281818	0.839692	0.948282
754	PARL	Q9H300	55486	Weight_lb	0.0289981	0.830449	0.945126
755	MRPL46	Q9H2W6	26589	Weight_lb	0.0294505	0.827844	0.94393
756	PDHB	P11177	5162	Weight_lb	0.0296172	0.826885	0.943927
757	MRPL43	Q8N983	84545	Weight_lb	0.0299085	0.825208	0.943558
758	SLC25A11	Q02978	8402	Weight_lb	0.0299721	0.824842	0.943405
759	AKAP1	Q92667	8165	Weight_lb	0.030864	0.819716	0.942164
760	PCBD2	Q9H0N5	84105	Weight_lb	0.0311717	0.817949	0.941211
761	TRMT10C	Q7L0Y3	54931	Weight_lb	0.0337721	0.803055	0.935144
762	MFN2	O95140	9927	Weight_lb	0.0361986	0.789218	0.930279
763	MRPL57	Q9BQC6	78988	Weight_lb	0.0363667	0.819144	0.941827
764	MRPL33	O75394	9553	Weight_lb	0.0371873	0.783598	0.92781
765	MRPS7	Q9Y2R9	51081	Weight_lb	0.0374925	0.781866	0.927508
766	PMPCB	O75439	9512	Weight_lb	0.0382053	0.788004	0.929514
767	UQCRH	P07919	7388	Weight_lb	0.0393223	0.771501	0.923465
768	MRPL39	Q9NYK5	54148	Weight_lb	0.0398655	0.768432	0.921971
769	NFU1	Q9UMS0	27247	Weight_lb	0.0407007	0.778991	0.926378
770	FKBP8	Q14318	23770	Weight_lb	0.044674	0.748389	0.914192
771	ALDH1L1	O75891	10840	Weight_lb	0.0447821	0.767599	0.921848
772	ALDH4A1	P30038	8659	Weight_lb	0.0448825	0.740255	0.910859
773	NLRX1	Q86UT6	79671	Weight_lb	0.045222	0.73836	0.910236
774	SQOR	Q9Y6N5	58472	Weight_lb	0.0474936	0.725721	0.905982
775	SND1	Q7KZF4	27044	Weight_lb	0.0476072	0.727523	0.90643
776	MRPL48	Q96GC5	51642	Weight_lb	0.0479912	0.725411	0.905845
777	SPRYD4	Q8WW59	283377	Weight_lb	0.0500296	0.711696	0.899655
778	PTCD3	Q96EY7	55037	Weight_lb	0.0503789	0.709772	0.898811
779	MTFP1	Q9UDX5	51537	Weight_lb	0.0542	0.68884	0.889414
780	NUBPL	Q8TB37	80224	Weight_lb	0.0545253	0.689802	0.889447
781	SDHD	O14521	6392	Weight_lb	0.0545364	0.687008	0.888164
782	TIMM13	Q9Y5L4	26517	Weight_lb	0.0553405	0.702675	0.895855
783	EARS2	Q5JPH6	124454	Weight_lb	0.0563294	0.736942	0.909433
784	CYC1	P08574	1537	Weight_lb	0.0570395	0.673433	0.882388
785	NME3	Q13232	4832	Weight_lb	0.0583879	0.669055	0.880224
786	MRPL49	Q13405	740	Weight_lb	0.0586854	0.664562	0.878156
787	SSBP1	Q04837	6742	Weight_lb	0.0597022	0.659105	0.875225
788	SDHB	P21912	6390	Weight_lb	0.0601721	0.656589	0.873887
789	COX7C	P15954	1350	Weight_lb	0.060365	0.655557	0.873399
790	COA1	Q9GZY4	55744	Weight_lb	0.060587	0.65437	0.873097
791	HADHB	P55084	3032	Weight_lb	0.0644123	0.634058	0.863504
792	DNAJC19	Q96DA6	131118	Weight_lb	0.0675508	0.61759	0.855593
793	SLC25A6	P12236	293	Weight_lb	0.0677693	0.61645	0.855593
794	GOT2	P00505	2806	Weight_lb	0.0688638	0.610754	0.852768
795	TIMM21	Q9BVV7	29090	Weight_lb	0.0692567	0.608715	0.85221
796	CYB5B	O43169	80777	Weight_lb	0.0696854	0.606494	0.851019
797	MRPS24	Q96EL2	64951	Weight_lb	0.07058	0.605223	0.850467
798	MRPL53	Q96EL3	116540	Weight_lb	0.0714527	0.600757	0.848543
799	UQCRQ	O14949	27089	Weight_lb	0.0736308	0.586218	0.842537
800	IDH3A	P50213	3419	Weight_lb	0.0746404	0.58108	0.840793
801	MTX2	O75431	10651	Weight_lb	0.0756811	0.575804	0.837668
802	MRPL41	Q8IXM3	64975	Weight_lb	0.0777973	0.565144	0.831916
803	NIPSNAP2	O75323	2631	Weight_lb	0.0782831	0.562711	0.831045
804	SLC25A20	O43772	788	Weight_lb	0.0800712	0.553795	0.827697
805	APOOL	Q6UXV4	139322	Weight_lb	0.0810589	0.548899	0.825617
806	DGLUCY	Q7Z3D6	80017	Weight_lb	0.0826886	0.560041	0.830123
807	MDH2	P40926	4191	Weight_lb	0.0832082	0.538318	0.819521
808	MRPL24	Q96A35	79590	Weight_lb	0.0844724	0.53214	0.816694
809	MRPL16	Q9NX20	54948	Weight_lb	0.0849517	0.529808	0.81554
810	CHCHD3	Q9NX63	54927	Weight_lb	0.0851595	0.528798	0.814839
811	AUH	Q13825	549	Weight_lb	0.0860178	0.524637	0.813152
812	IDH3B	O43837	3420	Weight_lb	0.0860295	0.524581	0.813152
813	CISD1	Q9NZ45	55847	Weight_lb	0.0915732	0.498107	0.80065
814	MRPL9	Q9BYD2	65005	Weight_lb	0.0917518	0.497266	0.800279
815	ATPAF2	Q8N5M1	91647	Weight_lb	0.0927177	0.500774	0.801477
816	LAP3	P28838	51056	Weight_lb	0.0941382	0.548206	0.824996
817	PRKACA	P17612	5566	Weight_lb	0.0942916	0.485383	0.79265
818	MRPL34	Q9BQ48	64981	Weight_lb	0.0949072	0.482525	0.79065
819	AFG3L2	Q9Y4W6	10939	Weight_lb	0.0951964	0.481186	0.790024
820	MRPL4	Q9BYD3	51073	Weight_lb	0.0957991	0.478401	0.787892
821	PRDX2	P32119	7001	Weight_lb	0.0964602	0.475356	0.785836
822	MICU1	Q9BPX6	10367	Weight_lb	0.0968918	0.473374	0.784041
823	RHOT1	Q8IXI2	55288	Weight_lb	0.0979484	0.46854	0.7809
824	ADHFE1	Q8IWW8	137872	Weight_lb	0.0984185	0.49652	0.799679
825	TOMM20	Q15388	9804	Weight_lb	0.0987448	0.481773	0.790321
826	COA3	Q9Y2R0	28958	Weight_lb	0.098768	0.464808	0.779327
827	CS	O75390	1431	Weight_lb	0.100456	0.457174	0.773607
828	SDHC	Q99643	6391	Weight_lb	0.101142	0.45409	0.771749
829	CBR4	Q8N4T8	84869	Weight_lb	0.103978	0.501788	0.802193
830	IBA57	Q5T440	200205	Weight_lb	0.107168	0.431779	0.75783
831	MECR	Q9BV79	51102	Weight_lb	0.10809	0.427803	0.755643
832	OCIAD1	Q9NX40	54940	Weight_lb	0.108697	0.420907	0.750798
833	MRPL13	Q9BYD1	28998	Weight_lb	0.109149	0.418964	0.749233
834	TMEM205	Q6UW68	374882	Weight_lb	0.11183	0.411897	0.745705
835	KARS1	Q15046	3735	Weight_lb	0.112473	0.404851	0.741826
836	UCP3	P55916	7352	Weight_lb	0.113114	0.415426	0.747392
837	SUCLG1	P53597	8802	Weight_lb	0.113284	0.401451	0.739445
838	SHMT2	P34897	6472	Weight_lb	0.11348	0.479911	0.789133
839	GRPEL1	Q9HAV7	80273	Weight_lb	0.114022	0.416246	0.747845
840	OXA1L	Q15070	5018	Weight_lb	0.11424	0.397465	0.73605
841	SDHA	P31040	6389	Weight_lb	0.116817	0.386831	0.727875
842	MFF	Q9GZY8	56947	Weight_lb	0.119213	0.381512	0.723442
843	RAB24	Q969Q5	53917	Weight_lb	0.119408	0.380729	0.722669
844	MRPL58	Q14197	3396	Weight_lb	0.122081	0.365644	0.712449
845	ACAA2	P42765	10449	Weight_lb	0.124114	0.357653	0.705983
846	UQCRC1	P31930	7384	Weight_lb	0.124619	0.355685	0.704599
847	TUFM	P49411	7284	Weight_lb	0.124645	0.355587	0.704511
848	PRDX4	Q13162	10549	Weight_lb	0.126855	0.347052	0.697902
849	LRPPRC	P42704	10128	Weight_lb	0.131089	0.331063	0.68593
850	GRHPR	Q9UBQ7	9380	Weight_lb	0.132698	0.329587	0.68465
851	MRPL19	P49406	9801	Weight_lb	0.134211	0.319574	0.675945
852	IDH3G	P51553	3421	Weight_lb	0.135214	0.315938	0.672898
853	MCU	Q8NE86	90550	Weight_lb	0.140621	0.29679	0.656988
854	MGST3	O14880	4259	Weight_lb	0.142118	0.291626	0.651272
855	MMUT	P22033	4594	Weight_lb	0.142146	0.291532	0.651198
856	MRPS16	Q9Y3D3	51021	Weight_lb	0.143145	0.288119	0.647629
857	AK2	P54819	204	Weight_lb	0.143626	0.286484	0.64658
858	HADHA	P40939	3030	Weight_lb	0.143824	0.285813	0.645901
859	ECI2	O75521	10455	Weight_lb	0.144024	0.285136	0.645257
860	DARS2	Q6PI48	55157	Weight_lb	0.145685	0.302766	0.663221
861	IVD	P26440	3712	Weight_lb	0.147849	0.272399	0.631946
862	MAIP1	Q8WWC4	79568	Weight_lb	0.150025	0.265328	0.625636
863	TMEM14C	Q9P0S9	51522	Weight_lb	0.151206	0.261541	0.622658
864	FTH1	P02794	2495	Weight_lb	0.152577	0.257188	0.618822
865	CAT	P04040	847	Weight_lb	0.153088	0.255581	0.617159
866	MRPL10	Q7Z7H8	124995	Weight_lb	0.153375	0.314471	0.671471
867	MRPS27	Q92552	23107	Weight_lb	0.154703	0.250539	0.61279
868	PRDX5	P30044	25824	Weight_lb	0.156316	0.245574	0.608385
869	HSPA9	P38646	3313	Weight_lb	0.156656	0.244536	0.607624
870	L2HGDH	Q9H9P8	79944	Weight_lb	0.160229	0.233805	0.597176
871	SAMM50	Q9Y512	25813	Weight_lb	0.160554	0.232847	0.596641
872	MRPL38	Q96DV4	64978	Weight_lb	0.161117	0.23119	0.595063
873	TMEM177	Q53S58	80775	Weight_lb	0.16132	0.230596	0.594186
874	COQ9	O75208	57017	Weight_lb	0.16137	0.230449	0.594039
875	HSPE1	P61604	3336	Weight_lb	0.161643	0.229651	0.593355
876	MRPS26	Q9BYN8	64949	Weight_lb	0.162405	0.231745	0.595587
877	SLC25A46	Q96AG3	91137	Weight_lb	0.162443	0.236045	0.59964
878	HSD17B8	Q92506	7923	Weight_lb	0.163327	0.224768	0.588306
879	YME1L1	Q96TA2	10730	Weight_lb	0.163528	0.224191	0.587987
880	MTRES1	Q9P0P8	51250	Weight_lb	0.165386	0.236615	0.599984
881	VDAC1	P21796	7416	Weight_lb	0.170395	0.205069	0.568277
882	COX15	Q7KZN9	1355	Weight_lb	0.171004	0.207627	0.571727
883	MRPL11	Q9Y3B7	65003	Weight_lb	0.171106	0.203155	0.566
884	PRXL2A	Q9BRX8	84293	Weight_lb	0.173935	0.212914	0.576017
885	HSPD1	P10809	3329	Weight_lb	0.174457	0.194314	0.556461
886	OPA1	O60313	4976	Weight_lb	0.174464	0.194296	0.556461
887	PAM16	Q9Y3D7	51025	Weight_lb	0.174806	0.197546	0.560298
888	C1QBP	Q07021	708	Weight_lb	0.176295	0.189583	0.549836
889	SUOX	P51687	6821	Weight_lb	0.176924	0.187983	0.547953
890	LACTB	P83111	114294	Weight_lb	0.178094	0.185033	0.544339
891	DDX28	Q9NUL7	55794	Weight_lb	0.180675	0.234951	0.598356
892	HIBADH	P31937	11112	Weight_lb	0.181896	0.175677	0.533226
893	MRPS6	P82932	64968	Weight_lb	0.182202	0.191627	0.552568
894	ECH1	Q13011	1891	Weight_lb	0.182851	0.173382	0.530554
895	TFAM	Q00059	7019	Weight_lb	0.182939	0.17317	0.530326
896	MARCHF5	Q9NX47	54708	Weight_lb	0.183078	0.17683	0.534494
897	MTPAP	Q9NVV4	55149	Weight_lb	0.186558	0.230978	0.594844
898	MICU2	Q8IYU8	221154	Weight_lb	0.186855	0.171942	0.528596
899	ALDH5A1	P51649	7915	Weight_lb	0.192073	0.152328	0.50197
900	PEX11B	O96011	8799	Weight_lb	0.192684	0.246454	0.608782
901	PGAM5	Q96HS1	192111	Weight_lb	0.19565	0.144693	0.491747
902	MLYCD	O95822	23417	Weight_lb	0.197517	0.152248	0.50197
903	CYB5R3	P00387	1727	Weight_lb	0.20065	0.134503	0.476428
904	ALDH3A2	P51648	224	Weight_lb	0.201578	0.132672	0.473223
905	MUL1	Q969V5	79594	Weight_lb	0.203613	0.139742	0.48505
906	ABCB10	Q9NRK6	23456	Weight_lb	0.204368	0.127283	0.46414
907	BNIP3	Q12983	664	Weight_lb	0.204882	0.137237	0.480908
908	ACO2	Q99798	50	Weight_lb	0.20732	0.121761	0.456722
909	MRPS14	O60783	63931	Weight_lb	0.208858	0.118959	0.452162
910	MRPL15	Q9P015	29088	Weight_lb	0.209123	0.118481	0.451648
911	HIBCH	Q6NVY1	26275	Weight_lb	0.209344	0.125047	0.461111
912	HSDL2	Q6YN16	84263	Weight_lb	0.21052	0.115985	0.447295
913	SPG7	Q9UQ90	6687	Weight_lb	0.210828	0.11544	0.446391
914	IDH2	P48735	3418	Weight_lb	0.211213	0.114762	0.444957
915	ALDH9A1	P49189	223	Weight_lb	0.211708	0.113895	0.443461
916	SLIRP	Q9GZT3	81892	Weight_lb	0.212784	0.112026	0.440996
917	TOMM40L	Q969M1	84134	Weight_lb	0.213224	0.111269	0.440512
918	MFN1	Q8IWA4	55669	Weight_lb	0.213279	0.111174	0.440211
919	FAHD2A	Q96GK7	51011	Weight_lb	0.214061	0.190689	0.551407
920	IMMT	Q16891	10989	Weight_lb	0.214561	0.108992	0.435812
921	CPOX	P36551	1371	Weight_lb	0.216641	0.126769	0.463283
922	HMGCL	P35914	3155	Weight_lb	0.219785	0.133355	0.474556
923	PTGES2	Q9H7Z7	80142	Weight_lb	0.220202	0.0997778	0.419909
924	HADH	Q16836	3033	Weight_lb	0.221793	0.097292	0.416164
925	COQ8A	Q8NI60	56997	Weight_lb	0.221828	0.0972373	0.416019
926	ACSF2	Q96CM8	80221	Weight_lb	0.228136	0.0908198	0.402975
927	TIMMDC1	Q9NPL8	51300	Weight_lb	0.228167	0.0878117	0.397365
928	FMC1	Q96HJ9	154791	Weight_lb	0.228184	0.09075	0.402929
929	FMC1-LUC7L2	Q96HJ9	100996928	Weight_lb	0.228184	0.09075	0.402929
930	HINT1	P49773	3094	Weight_lb	0.228326	0.114578	0.444717
931	NDUFAF4	Q9P032	29078	Weight_lb	0.22886	0.0868258	0.395791
932	DECR1	Q16698	1666	Weight_lb	0.235907	0.0772911	0.374891
933	TMEM11	P17152	8834	Weight_lb	0.238039	0.0745759	0.367994
934	ACAD8	Q9UKU7	27034	Weight_lb	0.239662	0.0725592	0.364028
935	VWA8	A3KMH1	23078	Weight_lb	0.241206	0.0733164	0.365306
936	CRYZ	Q08257	1429	Weight_lb	0.241756	0.0726438	0.364129
937	AGK	Q53H12	55750	Weight_lb	0.242396	0.0692629	0.356351
938	TMEM65	Q6PI78	157378	Weight_lb	0.242527	0.0691073	0.356112
939	TMLHE	Q9NVH6	55217	Weight_lb	0.244348	0.0695372	0.356692
940	TSPO	P30536	706	Weight_lb	0.244433	0.066884	0.351125
941	AIFM1	O95831	9131	Weight_lb	0.244676	0.0666052	0.350582
942	HAGH	Q16775	3029	Weight_lb	0.24822	0.0626371	0.340066
943	MRPS31	Q92665	10240	Weight_lb	0.248602	0.0785622	0.377096
944	CRAT	P43155	1384	Weight_lb	0.24883	0.0619739	0.338802
945	LYRM7	Q5U5X0	90624	Weight_lb	0.25035	0.060346	0.334413
946	OMA1	Q96E52	115209	Weight_lb	0.257004	0.055861	0.323096
947	GPX1	P07203	2876	Weight_lb	0.257817	0.0528402	0.314953
948	COQ10B	Q9H8M1	80219	Weight_lb	0.260603	0.0546512	0.319163
949	NDUFAF3	Q9BU61	25915	Weight_lb	0.266787	0.0448459	0.290214
950	IARS2	Q9NSE4	55699	Weight_lb	0.26989	0.0423233	0.283469
951	GFM1	Q96RP9	85476	Weight_lb	0.273974	0.0429612	0.285443
952	ACOT9	Q9Y305	23597	Weight_lb	0.277032	0.0369579	0.266853
953	GRSF1	Q12849	2926	Weight_lb	0.279743	0.0350743	0.260202
954	VDAC2	P45880	7417	Weight_lb	0.279941	0.0349398	0.25956
955	TRAP1	Q12931	10131	Weight_lb	0.28779	0.0299478	0.240176
956	TOMM70	O94826	9868	Weight_lb	0.289995	0.0286577	0.235961
957	ACADM	P11310	34	Weight_lb	0.290315	0.028474	0.235217
958	NADK2	Q4G0N4	133686	Weight_lb	0.29354	0.0736645	0.366229
959	STOM	P27105	2040	Weight_lb	0.296969	0.0248795	0.21855
960	DHRS7B	Q6IAN0	25979	Weight_lb	0.299859	0.0234419	0.213297
961	MRPL1	Q9BYD6	65008	Weight_lb	0.301601	0.0238861	0.214941
962	PARK7	Q99497	11315	Weight_lb	0.304368	0.0213391	0.202157
963	ABCB6	Q9NP58	10058	Weight_lb	0.306436	0.0228796	0.210655
964	APOO	Q9BUR5	79135	Weight_lb	0.309018	0.01934	0.192443
965	ACADS	P16219	35	Weight_lb	0.315962	0.016652	0.177093
966	MTCH2	Q9Y6C9	23788	Weight_lb	0.316603	0.0164209	0.176234
967	GPD2	P43304	2820	Weight_lb	0.324408	0.0138186	0.160122
968	COX17	Q14061	10063	Weight_lb	0.325277	0.0135519	0.158811
969	ATAD1	Q8NBU5	84896	Weight_lb	0.32599	0.0133367	0.157433
970	SLC25A24	Q6NUK1	29957	Weight_lb	0.330836	0.0119491	0.148493
971	HSDL1	Q3SXM5	83693	Weight_lb	0.341635	0.00929753	0.129647
972	CYP27A1	Q02318	1593	Weight_lb	0.351459	0.00734497	0.114657
973	ETFDH	Q16134	2110	Weight_lb	0.359293	0.0060545	0.102951
974	CLYBL	Q8N0X4	171425	Weight_lb	0.362606	0.00602449	0.102951
975	STOML2	Q9UJZ1	30968	Weight_lb	0.368235	0.0048281	0.0902232
976	TMEM143	Q96AN5	55260	Weight_lb	0.412698	0.0014214	0.0431592
977	MRPL14	Q6P1L8	64928	Weight_lb	0.415977	0.00129008	0.0410733
978	CLPB	Q9H078	81570	Weight_lb	0.416426	0.00141136	0.0430363
979	RDH14	Q9HBH5	57665	Weight_lb	0.454509	0.00038285	0.0207914
980	BCL2L13	Q9BXK5	23786	Weight_lb	0.454532	0.00038256	0.0207914
981	ME2	P23368	4200	Weight_lb	0.463384	0.000322484	0.0190562
982	MTCH1	Q9NZJ7	23787	Weight_lb	0.481589	0.000197279	0.0145402
983	PPTC7	Q8NI37	160760	Weight_lb	0.484939	0.00020219	0.0147088
984	GLRX5	Q86SX6	51218	Weight_lb	0.491739	0.000385925	0.0207914
985	FUNDC2	Q9BWH2	65991	Weight_lb	0.523394	2.94691e-05	0.00610981
986	NDUFAF5	Q5TEU4	79133	Weight_lb	0.599867	6.87789e-05	0.0093247
987	ALDH6A1	Q02252	4329	Weight_kg	-0.4707	0.000328237	0.0191307
988	BDH1	Q02338	622	Weight_kg	-0.412387	0.00143444	0.0432165
989	DMAC2L	Q99766	27109	Weight_kg	-0.403056	0.0018797	0.051215
990	ALDH1B1	P30837	219	Weight_kg	-0.354352	0.00684296	0.109534
991	LDHB	P07195	3945	Weight_kg	-0.348835	0.00904998	0.128006
992	DHTKD1	Q96HY7	55526	Weight_kg	-0.330433	0.0167345	0.177237
993	GUF1	Q8N442	60558	Weight_kg	-0.293767	0.0734318	0.365474
994	DBT	P11182	1629	Weight_kg	-0.286026	0.0310145	0.24439
995	RTN4IP1	Q8WWV3	84816	Weight_kg	-0.28061	0.0344888	0.257408
996	SLC25A10	Q9UBX3	1468	Weight_kg	-0.278463	0.0414582	0.281105
997	LDHD	Q86WU2	197257	Weight_kg	-0.273949	0.0392003	0.274584
998	DCXR	Q7Z4W1	51181	Weight_kg	-0.268073	0.043786	0.28775
999	GTPBP10	A4D1E9	85865	Weight_kg	-0.266622	0.0802079	0.380482
1000	NDUFA7	O95182	4701	Weight_kg	-0.255421	0.0551614	0.32118
1001	SFXN3	Q9BWM7	81855	Weight_kg	-0.253052	0.105898	0.43095
1002	SFXN1	Q9H9B4	94081	Weight_kg	-0.251777	0.0588486	0.330575
1003	NDUFA3	O95167	4696	Weight_kg	-0.251432	0.0592083	0.33129
1004	HDHD5	Q9BXW7	27440	Weight_kg	-0.251004	0.0596554	0.332899
1005	RMDN1	Q96DB5	51115	Weight_kg	-0.250462	0.0626304	0.340066
1006	ALDH2	P05091	217	Weight_kg	-0.238258	0.0743007	0.367371
1007	NDUFB10	O96000	4716	Weight_kg	-0.234822	0.0787018	0.377459
1008	ACADSB	P45954	36	Weight_kg	-0.227804	0.0883314	0.398333
1009	MRPS9	P82933	64965	Weight_kg	-0.225814	0.100623	0.421715
1010	MIEF2	Q96C03	125170	Weight_kg	-0.214328	0.143516	0.490325
1011	MRPL35	Q9NZE8	51318	Weight_kg	-0.210462	0.119488	0.453261
1012	RDH13	Q8NBN7	112724	Weight_kg	-0.208623	0.119384	0.453042
1013	ARMCX3	Q9UH62	51566	Weight_kg	-0.208158	0.185884	0.545342
1014	ATP5ME	P56385	521	Weight_kg	-0.206941	0.122461	0.457014
1015	PTPMT1	Q8WUK0	114971	Weight_kg	-0.205029	0.12603	0.462609
1016	NDUFA9	Q16795	4704	Weight_kg	-0.202004	0.131839	0.471798
1017	SIRT5	Q9NXA8	23408	Weight_kg	-0.201208	0.17027	0.526855
1018	NDUFC2	O95298	4718	Weight_kg	-0.19997	0.135855	0.478553
1019	COQ10A	Q96MF6	93058	Weight_kg	-0.196042	0.143874	0.490519
1020	DMAC1	Q96GE9	90871	Weight_kg	-0.193976	0.201681	0.564835
1021	NDUFB5	O43674	4711	Weight_kg	-0.192555	0.151281	0.500827
1022	TIMM44	O43615	10469	Weight_kg	-0.191035	0.154598	0.504925
1023	SIRT3	Q9NTG7	23410	Weight_kg	-0.191034	0.154601	0.504925
1024	NDUFB6	O95139	4712	Weight_kg	-0.190947	0.154791	0.50514
1025	COQ5	Q5HYK3	84274	Weight_kg	-0.190509	0.155758	0.506341
1026	NDUFS1	P28331	4719	Weight_kg	-0.189287	0.158477	0.509866
1027	PDF	Q9HBH1	64146	Weight_kg	-0.188312	0.160673	0.512365
1028	NDUFS8	O00217	4728	Weight_kg	-0.187797	0.161842	0.514295
1029	NDUFA6	P56556	4700	Weight_kg	-0.187087	0.163462	0.516868
1030	COX7A2	P14406	1347	Weight_kg	-0.182546	0.174111	0.531066
1031	NDUFA2	O43678	4695	Weight_kg	-0.182162	0.175035	0.532532
1032	ACAD9	Q9H845	28976	Weight_kg	-0.181317	0.177078	0.534648
1033	COX5A	P20674	9377	Weight_kg	-0.177824	0.185712	0.545102
1034	NDUFB3	O43676	4709	Weight_kg	-0.177129	0.187464	0.54726
1035	NDUFA12	Q9UI09	55967	Weight_kg	-0.176595	0.188819	0.548583
1036	MCUR1	Q96AQ8	63933	Weight_kg	-0.176014	0.270981	0.631281
1037	ARMCX1	Q9P291	51309	Weight_kg	-0.175696	0.25976	0.621074
1038	DNM1L	O00429	10059	Weight_kg	-0.175088	0.192681	0.554445
1039	NDUFS2	O75306	4720	Weight_kg	-0.172301	0.199971	0.562908
1040	COX4I1	P13073	1327	Weight_kg	-0.167835	0.212057	0.574922
1041	NDUFA13	Q9P0J0	51079	Weight_kg	-0.164192	0.22229	0.585809
1042	PCCA	P05165	5095	Weight_kg	-0.162067	0.228415	0.592548
1043	SLC25A5	P05141	292	Weight_kg	-0.162046	0.228475	0.592548
1044	NDUFV1	P49821	4723	Weight_kg	-0.161371	0.230447	0.594039
1045	ACOT13	Q9NPJ3	55856	Weight_kg	-0.159894	0.234798	0.598294
1046	ENDOG	Q14249	2021	Weight_kg	-0.159523	0.235899	0.59962
1047	C15orf61	A6NNL5	145853	Weight_kg	-0.157331	0.242482	0.605674
1048	NDUFS5	O43920	4725	Weight_kg	-0.154361	0.251601	0.613603
1049	PRDX6	P30041	9588	Weight_kg	-0.151707	0.259943	0.621074
1050	FIS1	Q9Y3D6	51024	Weight_kg	-0.150717	0.263102	0.623635
1051	NDUFB4	O95168	4710	Weight_kg	-0.150132	0.264983	0.625449
1052	NDUFB8	O95169	4714	Weight_kg	-0.149332	0.267565	0.627972
1053	UQCR10	Q9UDW1	29796	Weight_kg	-0.148021	0.271836	0.631653
1054	PDK1	Q15118	5163	Weight_kg	-0.146485	0.401084	0.739105
1055	SUCLG2	Q96I99	8801	Weight_kg	-0.144638	0.283066	0.643471
1056	COX7A1	P24310	1346	Weight_kg	-0.144595	0.283212	0.643643
1057	PDK2	Q15119	5164	Weight_kg	-0.144273	0.288756	0.648416
1058	SCO2	O43819	9997	Weight_kg	-0.142256	0.291154	0.650892
1059	NDUFA5	Q16718	4698	Weight_kg	-0.141346	0.294281	0.654051
1060	TBRG4	Q969Z0	9238	Weight_kg	-0.140094	0.303097	0.663571
1061	AURKAIP1	Q9NWT8	54998	Weight_kg	-0.13951	0.305139	0.664428
1062	ACSS1	Q9NUB1	84532	Weight_kg	-0.139421	0.334221	0.687389
1063	PHB2	Q99623	11331	Weight_kg	-0.138517	0.304148	0.664233
1064	MAVS	Q7Z434	57506	Weight_kg	-0.136466	0.311435	0.66932
1065	NDUFS6	O75380	4726	Weight_kg	-0.13599	0.313142	0.670549
1066	HINT3	Q9NQE9	135114	Weight_kg	-0.133588	0.321846	0.677497
1067	BCAT2	O15382	587	Weight_kg	-0.132813	0.329164	0.684296
1068	ATP5PO	P48047	539	Weight_kg	-0.132155	0.327112	0.682648
1069	SOD2	P04179	6648	Weight_kg	-0.131907	0.328029	0.683614
1070	MTARC2	Q969Z3	54996	Weight_kg	-0.131766	0.328547	0.684274
1071	MRPS17	Q9Y2R5	51373	Weight_kg	-0.131575	0.329257	0.684365
1072	MTFR1L	Q9H019	56181	Weight_kg	-0.131279	0.373781	0.717477
1073	DNAJA3	Q96EY1	9093	Weight_kg	-0.130009	0.339568	0.691712
1074	GSTK1	Q9Y2Q3	373156	Weight_kg	-0.129008	0.343334	0.695746
1075	MRPS36	P82909	92259	Weight_kg	-0.127684	0.343883	0.696162
1076	ATP5F1D	P30049	513	Weight_kg	-0.125575	0.351977	0.701806
1077	NDUFB9	Q9Y6M9	4715	Weight_kg	-0.125258	0.353204	0.702728
1078	ATP5PD	O75947	10476	Weight_kg	-0.123489	0.360099	0.708004
1079	SCO1	O75880	6341	Weight_kg	-0.121565	0.367689	0.713685
1080	GLUD1	P00367	2746	Weight_kg	-0.121529	0.367834	0.713685
1081	PMPCA	Q10713	23203	Weight_kg	-0.12074	0.370972	0.716037
1082	SDR39U1	Q9NRG7	56948	Weight_kg	-0.120347	0.372545	0.716829
1083	OPA3	Q9H6K4	80207	Weight_kg	-0.119033	0.377823	0.720999
1084	MRPL17	Q9NRX2	63875	Weight_kg	-0.118502	0.39341	0.73325
1085	RMDN3	Q96TC7	55177	Weight_kg	-0.117122	0.42287	0.752374
1086	NDUFS7	O75251	374291	Weight_kg	-0.115764	0.391154	0.731356
1087	MPC2	O95563	25874	Weight_kg	-0.115746	0.39123	0.731398
1088	NDUFB11	Q9NX14	54539	Weight_kg	-0.115403	0.392643	0.732512
1089	SUPV3L1	Q8IYB8	6832	Weight_kg	-0.114095	0.471858	0.783179
1090	NDUFS3	O75489	4722	Weight_kg	-0.11263	0.404192	0.741241
1091	ATP5PB	P24539	515	Weight_kg	-0.111243	0.410043	0.744517
1092	COX6C	P09669	1345	Weight_kg	-0.111109	0.410607	0.744654
1093	MRPL40	Q9NQ50	64976	Weight_kg	-0.11102	0.428702	0.75614
1094	BCKDK	O14874	10295	Weight_kg	-0.110712	0.412292	0.74587
1095	NDUFS4	O43181	4724	Weight_kg	-0.109661	0.416774	0.748101
1096	HEBP1	Q9NRV9	50865	Weight_kg	-0.109005	0.446401	0.766429
1097	SLC25A42	Q86VD7	284439	Weight_kg	-0.105515	0.438958	0.76175
1098	TIMM29	Q9BSF4	90580	Weight_kg	-0.105228	0.43597	0.760986
1099	PDHA1	P08559	5160	Weight_kg	-0.101719	0.45151	0.770025
1100	ECI1	P42126	1632	Weight_kg	-0.10012	0.458689	0.77472
1101	NDUFV2	P19404	4729	Weight_kg	-0.0987925	0.464697	0.779317
1102	NDUFA11	Q86Y39	126328	Weight_kg	-0.0965371	0.475003	0.78544
1103	ATP5F1B	P06576	506	Weight_kg	-0.0949179	0.482476	0.79065
1104	MRPS35	P82673	60488	Weight_kg	-0.0949103	0.494816	0.798342
1105	NDUFA8	P51970	4702	Weight_kg	-0.0945637	0.484118	0.791755
1106	OGDH	Q02218	4967	Weight_kg	-0.0939589	0.486931	0.79404
1107	NDUFA10	O95299	4705	Weight_kg	-0.0939271	0.487079	0.794128
1108	UQCC2	Q9BRT2	84300	Weight_kg	-0.0930688	0.491085	0.79635
1109	FECH	P22830	2235	Weight_kg	-0.0925856	0.493348	0.797702
1110	TST	Q16762	7263	Weight_kg	-0.0921669	0.503333	0.802769
1111	CPT2	P23786	1376	Weight_kg	-0.0917312	0.497363	0.800279
1112	ATP5F1A	P25705	498	Weight_kg	-0.0898011	0.506494	0.803791
1113	TMEM126A	Q9H061	84233	Weight_kg	-0.0891985	0.509362	0.805717
1114	UQCRB	P14927	7381	Weight_kg	-0.0889517	0.510539	0.806154
1115	HSD17B10	Q99714	3028	Weight_kg	-0.0887093	0.511696	0.806785
1116	COX8A	P10176	1351	Weight_kg	-0.0874643	0.521529	0.81174
1117	COX6B1	P14854	1340	Weight_kg	-0.087258	0.518654	0.810509
1118	NDUFAB1	O14561	4706	Weight_kg	-0.0866642	0.521515	0.81174
1119	NDUFB2	O95178	4708	Weight_kg	-0.0862082	0.523717	0.812809
1120	MAOB	P27338	4129	Weight_kg	-0.0857385	0.52599	0.813708
1121	SLC25A15	Q9Y619	10166	Weight_kg	-0.0844709	0.563896	0.831703
1122	COX5B	P10606	1329	Weight_kg	-0.0843702	0.532639	0.817074
1123	PITRM1	Q5JRX3	10531	Weight_kg	-0.0837847	0.546945	0.824123
1124	GPX4	P36969	2879	Weight_kg	-0.0832261	0.53823	0.819521
1125	ABCB7	O75027	22	Weight_kg	-0.0814168	0.54713	0.824282
1126	NDUFB7	P17568	4713	Weight_kg	-0.0812734	0.547839	0.824937
1127	MRPS10	P82664	55173	Weight_kg	-0.0793803	0.560871	0.830338
1128	ATP5MF	P56134	9551	Weight_kg	-0.0788945	0.559654	0.829871
1129	LETM1	O95202	3954	Weight_kg	-0.0785938	0.561157	0.830374
1130	C6orf136	Q5SQH8	221545	Weight_kg	-0.0781695	0.563279	0.831518
1131	COQ3	Q9NZJ6	51805	Weight_kg	-0.0777474	0.565395	0.831917
1132	COX6A2	Q02221	1339	Weight_kg	-0.0777373	0.565446	0.831917
1133	MAOA	P21397	4128	Weight_kg	-0.0766007	0.574713	0.837404
1134	ATP5MG	O75964	10632	Weight_kg	-0.0749006	0.579758	0.83997
1135	SFXN4	Q6P4A7	119559	Weight_kg	-0.074353	0.58254	0.840803
1136	TIMM22	Q9Y584	29928	Weight_kg	-0.0720245	0.594436	0.846451
1137	AK3	Q9UIJ7	50808	Weight_kg	-0.0711754	0.598801	0.84787
1138	UQCC1	Q9NVA1	55245	Weight_kg	-0.0706983	0.60126	0.848757
1139	PISD	Q9UG56	23761	Weight_kg	-0.0683451	0.623387	0.858808
1140	LYPLA1	O75608	10434	Weight_kg	-0.0681409	0.621084	0.857426
1141	ATP5F1C	P36542	509	Weight_kg	-0.0675216	0.617742	0.855593
1142	VDAC3	Q9Y277	7419	Weight_kg	-0.0653515	0.629111	0.861184
1143	ACADVL	P49748	37	Weight_kg	-0.0642528	0.634899	0.864092
1144	CCDC127	Q96BQ5	133957	Weight_kg	-0.0624552	0.644418	0.867664
1145	MCCC2	Q9HCC0	64087	Weight_kg	-0.0612534	0.65382	0.872971
1146	COX11	Q9Y6N1	1353	Weight_kg	-0.0606324	0.65711	0.873997
1147	MRPS34	P82930	65993	Weight_kg	-0.0605789	0.654413	0.873097
1148	MPC1	Q9Y5U8	51660	Weight_kg	-0.0600774	0.657096	0.873997
1149	TACO1	Q9BSH4	51204	Weight_kg	-0.0590612	0.690077	0.889575
1150	MRPL47	Q9HD33	57129	Weight_kg	-0.0586734	0.664627	0.878156
1151	MACROD1	Q9BQ69	28992	Weight_kg	-0.055801	0.680137	0.885651
1152	MRPS22	P82650	56945	Weight_kg	-0.0557602	0.680358	0.885726
1153	TOMM40	O96008	10452	Weight_kg	-0.0550691	0.68411	0.886814
1154	NDUFAF2	Q8N183	91942	Weight_kg	-0.0528068	0.701796	0.895407
1155	SLC30A9	Q6PML9	10463	Weight_kg	-0.0528067	0.696447	0.893438
1156	ATP5F1E	P56381	514	Weight_kg	-0.052586	0.697655	0.893776
1157	NDUFA4	O00483	4697	Weight_kg	-0.0518593	0.701636	0.895407
1158	MRPS2	Q9Y399	51116	Weight_kg	-0.051125	0.710871	0.899284
1159	SURF1	Q15526	6834	Weight_kg	-0.0508603	0.707123	0.897726
1160	UQCRFS1	P47985	7386	Weight_kg	-0.050768	0.70763	0.897927
1161	SLC25A3	Q00325	5250	Weight_kg	-0.0496886	0.713577	0.900607
1162	TMEM70	Q9BUB7	54968	Weight_kg	-0.0489826	0.717475	0.902595
1163	FAM162A	Q96A26	26355	Weight_kg	-0.0483031	0.721235	0.904681
1164	MRPL22	Q9NWU5	29093	Weight_kg	-0.0471141	0.727828	0.906525
1165	MRPL18	Q9H0U6	29074	Weight_kg	-0.045963	0.73423	0.908672
1166	CYCS	P99999	54205	Weight_kg	-0.0442808	0.743617	0.911668
1167	HTRA2	O43464	27429	Weight_kg	-0.0408767	0.764849	0.92062
1168	CPT1B	Q92523	1375	Weight_kg	-0.0407867	0.763234	0.920149
1169	MRPS23	Q9Y3D9	51649	Weight_kg	-0.039571	0.770095	0.922693
1170	MRPS30	Q9NP92	10884	Weight_kg	-0.036829	0.791477	0.931217
1171	DLST	P36957	1743	Weight_kg	-0.036187	0.789284	0.930295
1172	MRPL2	Q5T653	51069	Weight_kg	-0.0357961	0.791509	0.931217
1173	MTX1	Q13505	4580	Weight_kg	-0.0345039	0.798875	0.933812
1174	DIABLO	Q9NR28	56616	Weight_kg	-0.03407	0.801352	0.934751
1175	WARS2	Q9UGM6	10352	Weight_kg	-0.0326393	0.833412	0.946085
1176	DLAT	P10515	1737	Weight_kg	-0.032446	0.810642	0.938241
1177	PNPT1	Q8TCS8	87178	Weight_kg	-0.0319826	0.814987	0.940276
1178	DAP3	P51398	7818	Weight_kg	-0.0315674	0.815679	0.940365
1179	GSTZ1	O43708	2954	Weight_kg	-0.0312435	0.840442	0.948378
1180	DHODH	Q02127	1723	Weight_kg	-0.0302602	0.823186	0.942835
1181	COX7A2L	O14548	9167	Weight_kg	-0.0294771	0.827691	0.943927
1182	MRPL12	P52815	6182	Weight_kg	-0.0288093	0.831537	0.945616
1183	SCP2	P22307	6342	Weight_kg	-0.0286336	0.850174	0.951675
1184	NNT	Q13423	23530	Weight_kg	-0.027515	0.839002	0.948057
1185	MRPL3	P09001	11222	Weight_kg	-0.026535	0.844664	0.949774
1186	TIMM50	Q3ZCQ8	92609	Weight_kg	-0.0261673	0.846791	0.950558
1187	HSD17B4	P51659	3295	Weight_kg	-0.0255769	0.850207	0.951675
1188	MRPS18A	Q9NVS2	55168	Weight_kg	-0.0221601	0.870031	0.958823
1189	COX20	Q5RI15	116228	Weight_kg	-0.0194129	0.886029	0.964188
1190	COQ7	Q99807	10229	Weight_kg	-0.0177407	0.89579	0.967703
1191	ABHD10	Q9NUJ1	55347	Weight_kg	-0.0167532	0.902463	0.970143
1192	MRPL20	Q9BYC9	55052	Weight_kg	-0.0161491	0.905093	0.970758
1193	HCCS	P53701	3052	Weight_kg	-0.0140597	0.917327	0.97424
1194	CCDC51	Q96ER9	79714	Weight_kg	-0.0118745	0.930783	0.979009
1195	ACAT1	P24752	38	Weight_kg	-0.0108438	0.936192	0.980531
1196	ETFA	P13804	2108	Weight_kg	-0.00988743	0.941809	0.982081
1197	COX16	Q9P0S2	51241	Weight_kg	-0.00982271	0.942721	0.982243
1198	BCS1L	Q9Y276	617	Weight_kg	-0.0095595	0.944254	0.982365
1199	NDUFAF6	Q330K2	137682	Weight_kg	-0.00916643	0.946046	0.982669
1200	MRPL44	Q9H9J2	65080	Weight_kg	-0.00911976	0.94632	0.982669
1201	COX7B	P24311	1349	Weight_kg	-0.00594357	0.965001	0.989225
1202	ABCB8	Q9NUT2	11194	Weight_kg	-0.00452862	0.973329	0.991577
1203	SYNJ2BP	P57105	55333	Weight_kg	-0.000869249	0.99488	0.998255
1204	UQCRC2	P22695	7385	Weight_kg	-0.00086908	0.994881	0.998255
1205	NDUFB1	O75438	4707	Weight_kg	0.00253466	0.985071	0.995123
1206	DLD	P09622	1738	Weight_kg	0.00319629	0.981174	0.993371
1207	PLGRKT	Q9HBL7	55848	Weight_kg	0.00358995	0.978856	0.992551
1208	MRPL37	Q9BZE1	51253	Weight_kg	0.00411301	0.975776	0.992059
1209	SMIM20	Q8N5G0	389203	Weight_kg	0.00478251	0.971835	0.991305
1210	MRPS5	P82675	64969	Weight_kg	0.00514806	0.969683	0.990579
1211	PRDX3	P30048	10935	Weight_kg	0.00543244	0.968009	0.990111
1212	SLC25A12	O75746	8604	Weight_kg	0.00608365	0.964176	0.988869
1213	GHITM	Q9H3K2	27069	Weight_kg	0.00617442	0.963642	0.988654
1214	TOMM22	Q9NS69	56993	Weight_kg	0.006504	0.961703	0.987982
1215	MRPS11	P82912	64963	Weight_kg	0.00717924	0.95773	0.986584
1216	CHDH	Q8NE62	55349	Weight_kg	0.00749087	0.955897	0.985448
1217	ETFB	P38117	2109	Weight_kg	0.00809592	0.952339	0.984601
1218	MRPL21	Q7Z2W9	219927	Weight_kg	0.00841128	0.950485	0.984248
1219	CKMT2	P17540	1160	Weight_kg	0.00953089	0.943904	0.982365
1220	TTC19	Q6DKK2	54902	Weight_kg	0.00966317	0.948027	0.983274
1221	MCCC1	Q96RQ3	56922	Weight_kg	0.00969213	0.943481	0.982355
1222	MRPS18B	Q9Y676	28973	Weight_kg	0.0100789	0.940684	0.981894
1223	MRPL54	Q6P161	116541	Weight_kg	0.0102802	0.951155	0.984444
1224	DNAJC11	Q9NVH1	55735	Weight_kg	0.0115781	0.931881	0.979009
1225	PDHX	O00330	8050	Weight_kg	0.0118695	0.930171	0.978832
1226	NIPSNAP3B	Q9BS92	55335	Weight_kg	0.0132408	0.922127	0.975989
1227	ATAD3A	Q9NVI7	55210	Weight_kg	0.0133215	0.921654	0.97588
1228	MRPS28	Q9Y2Q9	28957	Weight_kg	0.0138279	0.918685	0.975078
1229	COQ6	Q9Y2Z9	51004	Weight_kg	0.0139213	0.918138	0.974757
1230	MRPL50	Q8N5N7	54534	Weight_kg	0.0141096	0.917034	0.974082
1231	SLC25A4	P12235	291	Weight_kg	0.0145276	0.914585	0.973133
1232	MRPS15	P82914	64960	Weight_kg	0.0150537	0.913137	0.972782
1233	SARS2	Q9NP81	54938	Weight_kg	0.0150981	0.912059	0.972622
1234	MRPL27	Q9P0M9	51264	Weight_kg	0.0161416	0.905137	0.970758
1235	ECHS1	P30084	1892	Weight_kg	0.0163645	0.903833	0.970758
1236	BCO2	Q9BYV7	83875	Weight_kg	0.0174421	0.904306	0.970758
1237	LONP1	P36776	9361	Weight_kg	0.0175565	0.896866	0.968043
1238	FH	P07954	2271	Weight_kg	0.0191394	0.887625	0.964859
1239	DHRS4	Q9BTZ2	10901	Weight_kg	0.0196961	0.884378	0.963433
1240	NDUFC1	O43677	4717	Weight_kg	0.0210431	0.881112	0.962158
1241	ACSL1	P33121	2180	Weight_kg	0.0216965	0.872728	0.959499
1242	MRPL23	Q16540	6150	Weight_kg	0.0242222	0.858057	0.954903
1243	MTIF2	P46199	4528	Weight_kg	0.0257571	0.853325	0.953158
1244	PCCB	P05166	5096	Weight_kg	0.0271575	0.841067	0.948585
1245	SUCLA2	Q9P2R7	8803	Weight_kg	0.0272153	0.840733	0.94847
1246	CARS2	Q9HA77	79587	Weight_kg	0.0282607	0.839249	0.948126
1247	PARL	Q9H300	55486	Weight_kg	0.0290687	0.830042	0.944861
1248	PDHB	P11177	5162	Weight_kg	0.0294713	0.827724	0.943927
1249	MRPL46	Q9H2W6	26589	Weight_kg	0.0296071	0.826943	0.943927
1250	MRPL43	Q8N983	84545	Weight_kg	0.0298735	0.82541	0.943572
1251	SLC25A11	Q02978	8402	Weight_kg	0.0299262	0.825107	0.943521
1252	AKAP1	Q92667	8165	Weight_kg	0.0307279	0.820498	0.942384
1253	PCBD2	Q9H0N5	84105	Weight_kg	0.0311793	0.817906	0.941201
1254	TRMT10C	Q7L0Y3	54931	Weight_kg	0.0338615	0.802543	0.934956
1255	MFN2	O95140	9927	Weight_kg	0.0363794	0.78819	0.929692
1256	MRPL57	Q9BQC6	78988	Weight_kg	0.0368212	0.816922	0.940867
1257	MRPL33	O75394	9553	Weight_kg	0.0371631	0.783736	0.92781
1258	MRPS7	Q9Y2R9	51081	Weight_kg	0.0374298	0.782222	0.927565
1259	PMPCB	O75439	9512	Weight_kg	0.0380603	0.78879	0.929996
1260	UQCRH	P07919	7388	Weight_kg	0.0392889	0.77169	0.923602
1261	MRPL39	Q9NYK5	54148	Weight_kg	0.0398945	0.768268	0.921971
1262	NFU1	Q9UMS0	27247	Weight_kg	0.0406528	0.779244	0.926482
1263	FKBP8	Q14318	23770	Weight_kg	0.0443918	0.749927	0.914636
1264	ALDH4A1	P30038	8659	Weight_kg	0.0449201	0.740045	0.910859
1265	ALDH1L1	O75891	10840	Weight_kg	0.0449575	0.766715	0.921446
1266	NLRX1	Q86UT6	79671	Weight_kg	0.0452241	0.738348	0.910236
1267	SQOR	Q9Y6N5	58472	Weight_kg	0.0476151	0.725047	0.905724
1268	MRPL48	Q96GC5	51642	Weight_kg	0.0480321	0.725187	0.905774
1269	SND1	Q7KZF4	27044	Weight_kg	0.0480433	0.725125	0.905774
1270	SPRYD4	Q8WW59	283377	Weight_kg	0.050001	0.711854	0.899662
1271	PTCD3	Q96EY7	55037	Weight_kg	0.0504439	0.709414	0.898629
1272	MTFP1	Q9UDX5	51537	Weight_kg	0.0540658	0.689571	0.889447
1273	SDHD	O14521	6392	Weight_kg	0.0545235	0.687078	0.888164
1274	NUBPL	Q8TB37	80224	Weight_kg	0.054532	0.689766	0.889447
1275	TIMM13	Q9Y5L4	26517	Weight_kg	0.0556154	0.701267	0.895307
1276	EARS2	Q5JPH6	124454	Weight_kg	0.0561696	0.737662	0.909988
1277	CYC1	P08574	1537	Weight_kg	0.0572254	0.672428	0.881922
1278	NME3	Q13232	4832	Weight_kg	0.0585821	0.668018	0.879716
1279	MRPL49	Q13405	740	Weight_kg	0.0586916	0.664529	0.878156
1280	SSBP1	Q04837	6742	Weight_kg	0.0597419	0.658892	0.875177
1281	SDHB	P21912	6390	Weight_kg	0.0601183	0.656877	0.873887
1282	COA1	Q9GZY4	55744	Weight_kg	0.0604786	0.654949	0.873191
1283	COX7C	P15954	1350	Weight_kg	0.0605096	0.654784	0.873097
1284	HADHB	P55084	3032	Weight_kg	0.0644587	0.633813	0.863282
1285	DNAJC19	Q96DA6	131118	Weight_kg	0.0675769	0.617453	0.855593
1286	SLC25A6	P12236	293	Weight_kg	0.0679186	0.615672	0.855134
1287	GOT2	P00505	2806	Weight_kg	0.0689287	0.610418	0.852713
1288	TIMM21	Q9BVV7	29090	Weight_kg	0.0690011	0.610042	0.852511
1289	CYB5B	O43169	80777	Weight_kg	0.0697314	0.606256	0.850861
1290	MRPS24	Q96EL2	64951	Weight_kg	0.0709081	0.603542	0.84969
1291	MRPL53	Q96EL3	116540	Weight_kg	0.0715689	0.600163	0.848173
1292	UQCRQ	O14949	27089	Weight_kg	0.0736658	0.58604	0.842537
1293	IDH3A	P50213	3419	Weight_kg	0.0744132	0.582234	0.840803
1294	MTX2	O75431	10651	Weight_kg	0.0756326	0.576049	0.837668
1295	MRPL41	Q8IXM3	64975	Weight_kg	0.0775199	0.566536	0.832375
1296	NIPSNAP2	O75323	2631	Weight_kg	0.0784163	0.562044	0.83078
1297	SLC25A20	O43772	788	Weight_kg	0.0800868	0.553717	0.827697
1298	APOOL	Q6UXV4	139322	Weight_kg	0.0808758	0.549805	0.826246
1299	DGLUCY	Q7Z3D6	80017	Weight_kg	0.0826655	0.560151	0.830124
1300	MDH2	P40926	4191	Weight_kg	0.08339	0.537427	0.819213
1301	MRPL24	Q96A35	79590	Weight_kg	0.0842898	0.533031	0.817369
1302	MRPL16	Q9NX20	54948	Weight_kg	0.0851802	0.528698	0.814839
1303	CHCHD3	Q9NX63	54927	Weight_kg	0.0852101	0.528552	0.814839
1304	AUH	Q13825	549	Weight_kg	0.0858957	0.525228	0.813251
1305	IDH3B	O43837	3420	Weight_kg	0.0860663	0.524403	0.813083
1306	CISD1	Q9NZ45	55847	Weight_kg	0.0915225	0.498346	0.800797
1307	MRPL9	Q9BYD2	65005	Weight_kg	0.091791	0.497081	0.80014
1308	ATPAF2	Q8N5M1	91647	Weight_kg	0.0932831	0.498155	0.800681
1309	LAP3	P28838	51056	Weight_kg	0.0941771	0.54804	0.824996
1310	PRKACA	P17612	5566	Weight_kg	0.0944125	0.484821	0.792019
1311	MRPL34	Q9BQ48	64981	Weight_kg	0.0948515	0.482784	0.790786
1312	AFG3L2	Q9Y4W6	10939	Weight_kg	0.0951	0.481632	0.790237
1313	MRPL4	Q9BYD3	51073	Weight_kg	0.0958012	0.478392	0.787892
1314	PRDX2	P32119	7001	Weight_kg	0.0966558	0.474457	0.78502
1315	MICU1	Q9BPX6	10367	Weight_kg	0.0968185	0.47371	0.784406
1316	RHOT1	Q8IXI2	55288	Weight_kg	0.0979506	0.46853	0.7809
1317	ADHFE1	Q8IWW8	137872	Weight_kg	0.0985479	0.495951	0.79917
1318	TOMM20	Q15388	9804	Weight_kg	0.0985944	0.482444	0.79065
1319	COA3	Q9Y2R0	28958	Weight_kg	0.098875	0.464323	0.779139
1320	CS	O75390	1431	Weight_kg	0.100536	0.456817	0.773561
1321	SDHC	Q99643	6391	Weight_kg	0.101134	0.454126	0.771749
1322	CBR4	Q8N4T8	84869	Weight_kg	0.104228	0.500752	0.801477
1323	IBA57	Q5T440	200205	Weight_kg	0.107181	0.431723	0.757828
1324	MECR	Q9BV79	51102	Weight_kg	0.108289	0.426951	0.755225
1325	OCIAD1	Q9NX40	54940	Weight_kg	0.108824	0.42036	0.750119
1326	MRPL13	Q9BYD1	28998	Weight_kg	0.109056	0.419361	0.749471
1327	TMEM205	Q6UW68	374882	Weight_kg	0.111928	0.411484	0.745282
1328	KARS1	Q15046	3735	Weight_kg	0.112489	0.404786	0.741795
1329	UCP3	P55916	7352	Weight_kg	0.113009	0.415863	0.747505
1330	SHMT2	P34897	6472	Weight_kg	0.113345	0.480437	0.789423
1331	SUCLG1	P53597	8802	Weight_kg	0.113358	0.401141	0.739123
1332	OXA1L	Q15070	5018	Weight_kg	0.113988	0.398511	0.73684
1333	GRPEL1	Q9HAV7	80273	Weight_kg	0.114185	0.415574	0.747448
1334	SDHA	P31040	6389	Weight_kg	0.11673	0.387188	0.72826
1335	MFF	Q9GZY8	56947	Weight_kg	0.119108	0.381936	0.723751
1336	RAB24	Q969Q5	53917	Weight_kg	0.11953	0.380237	0.72225
1337	MRPL58	Q14197	3396	Weight_kg	0.122	0.365963	0.712655
1338	ACAA2	P42765	10449	Weight_kg	0.124312	0.356882	0.705516
1339	UQCRC1	P31930	7384	Weight_kg	0.12453	0.356031	0.704707
1340	TUFM	P49411	7284	Weight_kg	0.124819	0.35491	0.704087
1341	PRDX4	Q13162	10549	Weight_kg	0.126872	0.346986	0.697902
1342	LRPPRC	P42704	10128	Weight_kg	0.131143	0.33086	0.685712
1343	GRHPR	Q9UBQ7	9380	Weight_kg	0.132561	0.330093	0.685126
1344	MRPL19	P49406	9801	Weight_kg	0.134158	0.319767	0.676009
1345	IDH3G	P51553	3421	Weight_kg	0.135035	0.316582	0.673317
1346	MCU	Q8NE86	90550	Weight_kg	0.140603	0.296854	0.656989
1347	MGST3	O14880	4259	Weight_kg	0.142157	0.291492	0.651163
1348	MMUT	P22033	4594	Weight_kg	0.142271	0.291101	0.650892
1349	MRPS16	Q9Y3D3	51021	Weight_kg	0.143069	0.288376	0.647885
1350	AK2	P54819	204	Weight_kg	0.143633	0.286461	0.64658
1351	HADHA	P40939	3030	Weight_kg	0.143853	0.285715	0.645888
1352	ECI2	O75521	10455	Weight_kg	0.144002	0.28521	0.645316
1353	DARS2	Q6PI48	55157	Weight_kg	0.145501	0.303383	0.663628
1354	IVD	P26440	3712	Weight_kg	0.147838	0.272437	0.631946
1355	MAIP1	Q8WWC4	79568	Weight_kg	0.149948	0.265576	0.625709
1356	TMEM14C	Q9P0S9	51522	Weight_kg	0.151331	0.26114	0.622226
1357	FTH1	P02794	2495	Weight_kg	0.152654	0.256947	0.618419
1358	MRPL10	Q7Z7H8	124995	Weight_kg	0.153136	0.315236	0.672293
1359	CAT	P04040	847	Weight_kg	0.153451	0.254442	0.615944
1360	MRPS27	Q92552	23107	Weight_kg	0.154593	0.250881	0.613016
1361	PRDX5	P30044	25824	Weight_kg	0.156514	0.244968	0.608103
1362	HSPA9	P38646	3313	Weight_kg	0.156661	0.24452	0.607624
1363	L2HGDH	Q9H9P8	79944	Weight_kg	0.160347	0.233457	0.597072
1364	SAMM50	Q9Y512	25813	Weight_kg	0.160532	0.23291	0.596688
1365	MRPL38	Q96DV4	64978	Weight_kg	0.161112	0.231205	0.595063
1366	TMEM177	Q53S58	80775	Weight_kg	0.161378	0.230424	0.594039
1367	COQ9	O75208	57017	Weight_kg	0.16148	0.230127	0.59377
1368	HSPE1	P61604	3336	Weight_kg	0.16172	0.229424	0.593236
1369	SLC25A46	Q96AG3	91137	Weight_kg	0.161904	0.237626	0.60088
1370	MRPS26	Q9BYN8	64949	Weight_kg	0.162335	0.23195	0.595682
1371	HSD17B8	Q92506	7923	Weight_kg	0.163437	0.224453	0.588079
1372	YME1L1	Q96TA2	10730	Weight_kg	0.16347	0.224359	0.588079
1373	MTRES1	Q9P0P8	51250	Weight_kg	0.165319	0.236809	0.600044
1374	VDAC1	P21796	7416	Weight_kg	0.170313	0.205289	0.568534
1375	MRPL11	Q9Y3B7	65003	Weight_kg	0.170903	0.2037	0.566785
1376	COX15	Q7KZN9	1355	Weight_kg	0.171008	0.207616	0.571727
1377	PRXL2A	Q9BRX8	84293	Weight_kg	0.173848	0.213147	0.576105
1378	PAM16	Q9Y3D7	51025	Weight_kg	0.174463	0.198441	0.561316
1379	HSPD1	P10809	3329	Weight_kg	0.174501	0.194201	0.556457
1380	OPA1	O60313	4976	Weight_kg	0.174578	0.194002	0.556299
1381	C1QBP	Q07021	708	Weight_kg	0.176214	0.189791	0.550042
1382	SUOX	P51687	6821	Weight_kg	0.176846	0.188182	0.548131
1383	LACTB	P83111	114294	Weight_kg	0.177984	0.18531	0.54484
1384	DDX28	Q9NUL7	55794	Weight_kg	0.180616	0.235107	0.598528
1385	HIBADH	P31937	11112	Weight_kg	0.182034	0.175343	0.532949
1386	MRPS6	P82932	64968	Weight_kg	0.182341	0.191283	0.552241
1387	ECH1	Q13011	1891	Weight_kg	0.182824	0.173445	0.530586
1388	TFAM	Q00059	7019	Weight_kg	0.182872	0.17333	0.53054
1389	MARCHF5	Q9NX47	54708	Weight_kg	0.183079	0.176828	0.534494
1390	MTPAP	Q9NVV4	55149	Weight_kg	0.18643	0.231304	0.595161
1391	MICU2	Q8IYU8	221154	Weight_kg	0.186954	0.171711	0.528535
1392	ALDH5A1	P51649	7915	Weight_kg	0.192094	0.152282	0.50197
1393	PEX11B	O96011	8799	Weight_kg	0.192818	0.246118	0.608597
1394	PGAM5	Q96HS1	192111	Weight_kg	0.195598	0.144802	0.491757
1395	MLYCD	O95822	23417	Weight_kg	0.19748	0.152326	0.50197
1396	CYB5R3	P00387	1727	Weight_kg	0.200777	0.134251	0.476093
1397	ALDH3A2	P51648	224	Weight_kg	0.201579	0.13267	0.473223
1398	MUL1	Q969V5	79594	Weight_kg	0.204055	0.138866	0.483605
1399	ABCB10	Q9NRK6	23456	Weight_kg	0.204373	0.127272	0.46414
1400	BNIP3	Q12983	664	Weight_kg	0.204781	0.137437	0.4811
1401	ACO2	Q99798	50	Weight_kg	0.207441	0.12154	0.456546
1402	MRPS14	O60783	63931	Weight_kg	0.208729	0.119192	0.452519
1403	MRPL15	Q9P015	29088	Weight_kg	0.209089	0.118542	0.451696
1404	HIBCH	Q6NVY1	26275	Weight_kg	0.209269	0.125186	0.461315
1405	HSDL2	Q6YN16	84263	Weight_kg	0.210497	0.116026	0.44732
1406	SPG7	Q9UQ90	6687	Weight_kg	0.210737	0.115601	0.446469
1407	IDH2	P48735	3418	Weight_kg	0.211263	0.114674	0.444864
1408	ALDH9A1	P49189	223	Weight_kg	0.211694	0.113919	0.44349
1409	SLIRP	Q9GZT3	81892	Weight_kg	0.212962	0.111719	0.440929
1410	MFN1	Q8IWA4	55669	Weight_kg	0.21311	0.111464	0.440641
1411	TOMM40L	Q969M1	84134	Weight_kg	0.213112	0.111462	0.440641
1412	FAHD2A	Q96GK7	51011	Weight_kg	0.214007	0.190802	0.551538
1413	IMMT	Q16891	10989	Weight_kg	0.21453	0.109045	0.435843
1414	CPOX	P36551	1371	Weight_kg	0.216496	0.127029	0.463828
1415	HMGCL	P35914	3155	Weight_kg	0.21978	0.133366	0.474556
1416	PTGES2	Q9H7Z7	80142	Weight_kg	0.220184	0.099807	0.419967
1417	COQ8A	Q8NI60	56997	Weight_kg	0.221783	0.0973074	0.416164
1418	HADH	Q16836	3033	Weight_kg	0.221974	0.0970123	0.415559
1419	TIMMDC1	Q9NPL8	51300	Weight_kg	0.228234	0.0877152	0.396995
1420	FMC1	Q96HJ9	154791	Weight_kg	0.228334	0.0905317	0.402619
1421	FMC1-LUC7L2	Q96HJ9	100996928	Weight_kg	0.228334	0.0905317	0.402619
1422	ACSF2	Q96CM8	80221	Weight_kg	0.228343	0.0905188	0.402619
1423	HINT1	P49773	3094	Weight_kg	0.22839	0.114474	0.444439
1424	NDUFAF4	Q9P032	29078	Weight_kg	0.22892	0.0867408	0.395791
1425	DECR1	Q16698	1666	Weight_kg	0.235877	0.0773298	0.374891
1426	TMEM11	P17152	8834	Weight_kg	0.238078	0.0745261	0.36784
1427	ACAD8	Q9UKU7	27034	Weight_kg	0.239668	0.0725529	0.364028
1428	VWA8	A3KMH1	23078	Weight_kg	0.241353	0.0731368	0.36528
1429	CRYZ	Q08257	1429	Weight_kg	0.242146	0.0721699	0.363329
1430	AGK	Q53H12	55750	Weight_kg	0.242381	0.0692805	0.356351
1431	TMEM65	Q6PI78	157378	Weight_kg	0.242516	0.069121	0.356112
1432	TMLHE	Q9NVH6	55217	Weight_kg	0.244185	0.0697298	0.35701
1433	TSPO	P30536	706	Weight_kg	0.244323	0.0670114	0.351624
1434	AIFM1	O95831	9131	Weight_kg	0.244679	0.0666019	0.350582
1435	HAGH	Q16775	3029	Weight_kg	0.24841	0.0624301	0.339577
1436	MRPS31	Q92665	10240	Weight_kg	0.248485	0.0787075	0.377459
1437	CRAT	P43155	1384	Weight_kg	0.248782	0.0620264	0.338945
1438	LYRM7	Q5U5X0	90624	Weight_kg	0.250374	0.0603207	0.334405
1439	OMA1	Q96E52	115209	Weight_kg	0.256937	0.0559273	0.323203
1440	GPX1	P07203	2876	Weight_kg	0.257761	0.0528938	0.315005
1441	COQ10B	Q9H8M1	80219	Weight_kg	0.260836	0.0544276	0.318817
1442	NDUFAF3	Q9BU61	25915	Weight_kg	0.266896	0.0447551	0.289827
1443	IARS2	Q9NSE4	55699	Weight_kg	0.269961	0.0422664	0.283396
1444	GFM1	Q96RP9	85476	Weight_kg	0.274207	0.0427771	0.2847
1445	ACOT9	Q9Y305	23597	Weight_kg	0.277008	0.0369746	0.266853
1446	GRSF1	Q12849	2926	Weight_kg	0.279811	0.035028	0.25993
1447	VDAC2	P45880	7417	Weight_kg	0.279848	0.0350031	0.259888
1448	TRAP1	Q12931	10131	Weight_kg	0.287796	0.0299438	0.240176
1449	TOMM70	O94826	9868	Weight_kg	0.289955	0.0286807	0.235961
1450	ACADM	P11310	34	Weight_kg	0.290261	0.0285053	0.235288
1451	NADK2	Q4G0N4	133686	Weight_kg	0.293919	0.0732762	0.365306
1452	STOM	P27105	2040	Weight_kg	0.29723	0.0247469	0.218073
1453	DHRS7B	Q6IAN0	25979	Weight_kg	0.300006	0.0233706	0.213033
1454	MRPL1	Q9BYD6	65008	Weight_kg	0.301403	0.0239832	0.214941
1455	PARK7	Q99497	11315	Weight_kg	0.304422	0.0213148	0.202157
1456	ABCB6	Q9NP58	10058	Weight_kg	0.306682	0.0227648	0.210157
1457	APOO	Q9BUR5	79135	Weight_kg	0.308896	0.0193904	0.192801
1458	ACADS	P16219	35	Weight_kg	0.316093	0.0166047	0.177002
1459	MTCH2	Q9Y6C9	23788	Weight_kg	0.316514	0.0164529	0.176234
1460	GPD2	P43304	2820	Weight_kg	0.324502	0.0137893	0.160059
1461	COX17	Q14061	10063	Weight_kg	0.325186	0.0135795	0.158848
1462	ATAD1	Q8NBU5	84896	Weight_kg	0.325962	0.0133448	0.157461
1463	SLC25A24	Q6NUK1	29957	Weight_kg	0.330902	0.0119311	0.148468
1464	HSDL1	Q3SXM5	83693	Weight_kg	0.34156	0.00931409	0.129647
1465	CYP27A1	Q02318	1593	Weight_kg	0.351579	0.00732353	0.114388
1466	ETFDH	Q16134	2110	Weight_kg	0.359308	0.00605224	0.102951
1467	CLYBL	Q8N0X4	171425	Weight_kg	0.362795	0.0059963	0.102951
1468	STOML2	Q9UJZ1	30968	Weight_kg	0.368278	0.0048227	0.0901845
1469	TMEM143	Q96AN5	55260	Weight_kg	0.412528	0.00142852	0.0432165
1470	MRPL14	Q6P1L8	64928	Weight_kg	0.416118	0.00128469	0.0410733
1471	CLPB	Q9H078	81570	Weight_kg	0.416585	0.00140481	0.0430063
1472	BCL2L13	Q9BXK5	23786	Weight_kg	0.454337	0.000385058	0.0207914
1473	RDH14	Q9HBH5	57665	Weight_kg	0.454696	0.000380461	0.0207914
1474	ME2	P23368	4200	Weight_kg	0.463309	0.000323304	0.0190562
1475	MTCH1	Q9NZJ7	23787	Weight_kg	0.481665	0.000196759	0.0145402
1476	PPTC7	Q8NI37	160760	Weight_kg	0.484838	0.000202902	0.0147088
1477	GLRX5	Q86SX6	51218	Weight_kg	0.491771	0.000385533	0.0207914
1478	FUNDC2	Q9BWH2	65991	Weight_kg	0.523354	2.95181e-05	0.00610981
1479	NDUFAF5	Q5TEU4	79133	Weight_kg	0.599999	6.84591e-05	0.0093247
1480	ALDH2	P05091	217	FFM_Kg	-0.520721	3.28985e-05	0.00641757
1481	LONP1	P36776	9361	FFM_Kg	-0.392486	0.00252994	0.0607074
1482	MAOB	P27338	4129	FFM_Kg	-0.367373	0.00493591	0.0914814
1483	ACSS1	Q9NUB1	84532	FFM_Kg	-0.338946	0.0160471	0.174675
1484	GUF1	Q8N442	60558	FFM_Kg	-0.336132	0.0390837	0.274263
1485	SLC25A10	Q9UBX3	1468	FFM_Kg	-0.329506	0.0149709	0.167466
1486	UQCC1	Q9NVA1	55245	FFM_Kg	-0.291508	0.0277996	0.231934
1487	SFXN3	Q9BWM7	81855	FFM_Kg	-0.287469	0.0648969	0.346381
1488	ALDH1B1	P30837	219	FFM_Kg	-0.28674	0.030579	0.242725
1489	PRDX6	P30041	9588	FFM_Kg	-0.282022	0.0335535	0.253501
1490	ALDH6A1	Q02252	4329	FFM_Kg	-0.267567	0.0504622	0.30838
1491	VDAC3	Q9Y277	7419	FFM_Kg	-0.247164	0.0637989	0.3431
1492	COX6A2	Q02221	1339	FFM_Kg	-0.240205	0.071895	0.362483
1493	ARMCX3	Q9UH62	51566	FFM_Kg	-0.240106	0.125619	0.461978
1494	MCU	Q8NE86	90550	FFM_Kg	-0.235592	0.0776984	0.375759
1495	MICU2	Q8IYU8	221154	FFM_Kg	-0.234923	0.0842629	0.390139
1496	LDHB	P07195	3945	FFM_Kg	-0.227965	0.0941464	0.410481
1497	MICU1	Q9BPX6	10367	FFM_Kg	-0.223996	0.0939293	0.410194
1498	TIMM29	Q9BSF4	90580	FFM_Kg	-0.216652	0.105504	0.430574
1499	CHDH	Q8NE62	55349	FFM_Kg	-0.215264	0.10781	0.434171
1500	UQCC2	Q9BRT2	84300	FFM_Kg	-0.209126	0.118476	0.451648
1501	PMPCA	Q10713	23203	FFM_Kg	-0.202843	0.130208	0.469146
1502	NME3	Q13232	4832	FFM_Kg	-0.200894	0.137642	0.481322
1503	ADHFE1	Q8IWW8	137872	FFM_Kg	-0.200298	0.163114	0.516561
1504	BCAT2	O15382	587	FFM_Kg	-0.198775	0.141928	0.488354
1505	TIMM22	Q9Y584	29928	FFM_Kg	-0.196075	0.143804	0.490472
1506	TMEM14C	Q9P0S9	51522	FFM_Kg	-0.194404	0.147318	0.495865
1507	KARS1	Q15046	3735	FFM_Kg	-0.190207	0.156427	0.507024
1508	DCXR	Q7Z4W1	51181	FFM_Kg	-0.182862	0.173356	0.53054
1509	MIEF2	Q96C03	125170	FFM_Kg	-0.181887	0.215981	0.57904
1510	HADHB	P55084	3032	FFM_Kg	-0.181638	0.1763	0.533976
1511	CARS2	Q9HA77	79587	FFM_Kg	-0.17802	0.197788	0.560634
1512	MCUR1	Q96AQ8	63933	FFM_Kg	-0.175926	0.271223	0.631339
1513	HADHA	P40939	3030	FFM_Kg	-0.170774	0.204046	0.567341
1514	CYB5B	O43169	80777	FFM_Kg	-0.169468	0.207581	0.571727
1515	CCDC127	Q96BQ5	133957	FFM_Kg	-0.168449	0.210366	0.573765
1516	NLRX1	Q86UT6	79671	FFM_Kg	-0.168095	0.211339	0.57453
1517	GTPBP10	A4D1E9	85865	FFM_Kg	-0.166557	0.279884	0.640135
1518	ALDH4A1	P30038	8659	FFM_Kg	-0.165854	0.217579	0.580685
1519	PTPMT1	Q8WUK0	114971	FFM_Kg	-0.160684	0.232463	0.596332
1520	MAVS	Q7Z434	57506	FFM_Kg	-0.154415	0.251432	0.613603
1521	ALDH3A2	P51648	224	FFM_Kg	-0.153962	0.252845	0.614712
1522	ATAD3A	Q9NVI7	55210	FFM_Kg	-0.153456	0.254426	0.615944
1523	CYB5R3	P00387	1727	FFM_Kg	-0.152167	0.258486	0.620033
1524	WARS2	Q9UGM6	10352	FFM_Kg	-0.149117	0.334008	0.687389
1525	ALDH5A1	P51649	7915	FFM_Kg	-0.144439	0.283737	0.644195
1526	ARMCX1	Q9P291	51309	FFM_Kg	-0.144089	0.356616	0.705381
1527	MRPL35	Q9NZE8	51318	FFM_Kg	-0.143573	0.291128	0.650892
1528	MGST3	O14880	4259	FFM_Kg	-0.142796	0.289307	0.648901
1529	BCKDK	O14874	10295	FFM_Kg	-0.142221	0.291274	0.650896
1530	ACAT1	P24752	38	FFM_Kg	-0.141445	0.293942	0.653727
1531	PITRM1	Q5JRX3	10531	FFM_Kg	-0.141238	0.308337	0.667351
1532	TMEM205	Q6UW68	374882	FFM_Kg	-0.139814	0.304075	0.664233
1533	ACOT13	Q9NPJ3	55856	FFM_Kg	-0.126195	0.349586	0.699972
1534	SLC25A42	Q86VD7	284439	FFM_Kg	-0.116312	0.393287	0.73307
1535	DBT	P11182	1629	FFM_Kg	-0.116306	0.388924	0.729384
1536	BDH1	Q02338	622	FFM_Kg	-0.115549	0.39204	0.732032
1537	PDF	Q9HBH1	64146	FFM_Kg	-0.110316	0.413977	0.746488
1538	PLGRKT	Q9HBL7	55848	FFM_Kg	-0.110093	0.414927	0.746863
1539	SLIRP	Q9GZT3	81892	FFM_Kg	-0.109503	0.417446	0.748318
1540	PCBD2	Q9H0N5	84105	FFM_Kg	-0.103597	0.443153	0.764724
1541	SND1	Q7KZF4	27044	FFM_Kg	-0.101004	0.458879	0.774848
1542	NDUFAF2	Q8N183	91942	FFM_Kg	-0.100038	0.46742	0.780497
1543	SUPV3L1	Q8IYB8	6832	FFM_Kg	-0.0994598	0.530871	0.816215
1544	ACOT9	Q9Y305	23597	FFM_Kg	-0.0982586	0.467126	0.780497
1545	COX6B1	P14854	1340	FFM_Kg	-0.0969621	0.473052	0.783986
1546	SCO2	O43819	9997	FFM_Kg	-0.0947416	0.483293	0.791238
1547	RTN4IP1	Q8WWV3	84816	FFM_Kg	-0.0930859	0.491005	0.796268
1548	UQCRB	P14927	7381	FFM_Kg	-0.0901663	0.50476	0.803107
1549	FKBP8	Q14318	23770	FFM_Kg	-0.0896879	0.51896	0.810509
1550	MRPS17	Q9Y2R5	51373	FFM_Kg	-0.0889802	0.510403	0.806121
1551	GSTZ1	O43708	2954	FFM_Kg	-0.0873653	0.572814	0.836665
1552	MACROD1	Q9BQ69	28992	FFM_Kg	-0.0856038	0.526642	0.813763
1553	DMAC2L	Q99766	27109	FFM_Kg	-0.0828122	0.54026	0.820543
1554	COX20	Q5RI15	116228	FFM_Kg	-0.0826334	0.541138	0.820833
1555	UQCRQ	O14949	27089	FFM_Kg	-0.0825909	0.541347	0.820833
1556	PMPCB	O75439	9512	FFM_Kg	-0.080904	0.568568	0.833873
1557	COQ10A	Q96MF6	93058	FFM_Kg	-0.0803379	0.552471	0.827042
1558	NDUFA3	O95167	4696	FFM_Kg	-0.0798337	0.554975	0.827986
1559	APOOL	Q6UXV4	139322	FFM_Kg	-0.0796289	0.555994	0.828289
1560	SCO1	O75880	6341	FFM_Kg	-0.0778695	0.564783	0.831865
1561	TMEM65	Q6PI78	157378	FFM_Kg	-0.077539	0.56644	0.832375
1562	VDAC1	P21796	7416	FFM_Kg	-0.0736418	0.586162	0.842537
1563	HSPD1	P10809	3329	FFM_Kg	-0.0735018	0.586876	0.843215
1564	DHTKD1	Q96HY7	55526	FFM_Kg	-0.0734615	0.604764	0.850308
1565	RMDN3	Q96TC7	55177	FFM_Kg	-0.071289	0.626428	0.859943
1566	TACO1	Q9BSH4	51204	FFM_Kg	-0.0710797	0.631169	0.861836
1567	LRPPRC	P42704	10128	FFM_Kg	-0.0709151	0.600142	0.848173
1568	ECI1	P42126	1632	FFM_Kg	-0.0698301	0.605745	0.850559
1569	MCCC2	Q9HCC0	64087	FFM_Kg	-0.0697449	0.609509	0.852466
1570	GLUD1	P00367	2746	FFM_Kg	-0.0655494	0.62807	0.860649
1571	MTFR1L	Q9H019	56181	FFM_Kg	-0.0647488	0.661946	0.876917
1572	SARS2	Q9NP81	54938	FFM_Kg	-0.0642769	0.637896	0.865217
1573	SFXN4	Q6P4A7	119559	FFM_Kg	-0.0636195	0.638247	0.865465
1574	PHB2	Q99623	11331	FFM_Kg	-0.0616321	0.648795	0.870809
1575	TOMM70	O94826	9868	FFM_Kg	-0.0610575	0.651858	0.872286
1576	DHRS4	Q9BTZ2	10901	FFM_Kg	-0.0605314	0.654667	0.873097
1577	TSPO	P30536	706	FFM_Kg	-0.0556933	0.680721	0.885944
1578	GHITM	Q9H3K2	27069	FFM_Kg	-0.0540306	0.689763	0.889447
1579	COQ5	Q5HYK3	84274	FFM_Kg	-0.0479918	0.722959	0.905064
1580	NIPSNAP2	O75323	2631	FFM_Kg	-0.0478579	0.723701	0.90529
1581	TST	Q16762	7263	FFM_Kg	-0.0474147	0.731032	0.907798
1582	HTRA2	O43464	27429	FFM_Kg	-0.0466955	0.732545	0.908061
1583	HINT1	P49773	3094	FFM_Kg	-0.0456652	0.75537	0.916789
1584	UCP3	P55916	7352	FFM_Kg	-0.0455821	0.743448	0.911668
1585	COQ7	Q99807	10229	FFM_Kg	-0.0453103	0.737867	0.910001
1586	RDH13	Q8NBN7	112724	FFM_Kg	-0.0446255	0.741691	0.911334
1587	DNAJC11	Q9NVH1	55735	FFM_Kg	-0.0422305	0.75511	0.916714
1588	ECH1	Q13011	1891	FFM_Kg	-0.0404765	0.764984	0.92062
1589	ACSL1	P33121	2180	FFM_Kg	-0.0404418	0.765179	0.92062
1590	AURKAIP1	Q9NWT8	54998	FFM_Kg	-0.0390471	0.775093	0.925019
1591	NDUFS3	O75489	4722	FFM_Kg	-0.0387874	0.774527	0.924815
1592	HEBP1	Q9NRV9	50865	FFM_Kg	-0.0362134	0.800819	0.934705
1593	HIBCH	Q6NVY1	26275	FFM_Kg	-0.0360631	0.79379	0.93195
1594	MECR	Q9BV79	51102	FFM_Kg	-0.0347235	0.799447	0.934083
1595	C1QBP	Q07021	708	FFM_Kg	-0.0337317	0.803286	0.935252
1596	TIMM44	O43615	10469	FFM_Kg	-0.0329946	0.807501	0.937182
1597	IVD	P26440	3712	FFM_Kg	-0.0310421	0.818694	0.941579
1598	MRPL3	P09001	11222	FFM_Kg	-0.0307864	0.820162	0.942292
1599	MTX2	O75431	10651	FFM_Kg	-0.0303545	0.822644	0.942685
1600	ALDH9A1	P49189	223	FFM_Kg	-0.0277041	0.837911	0.947728
1601	TOMM40	O96008	10452	FFM_Kg	-0.0255366	0.85044	0.951755
1602	NDUFA7	O95182	4701	FFM_Kg	-0.0251804	0.852503	0.952868
1603	HSD17B4	P51659	3295	FFM_Kg	-0.0246452	0.855604	0.953929
1604	TFAM	Q00059	7019	FFM_Kg	-0.0228971	0.865748	0.957524
1605	MRPL40	Q9NQ50	64976	FFM_Kg	-0.0217123	0.87736	0.961074
1606	AK3	Q9UIJ7	50808	FFM_Kg	-0.0214971	0.873888	0.959529
1607	DNAJA3	Q96EY1	9093	FFM_Kg	-0.0172555	0.899553	0.968941
1608	ETFB	P38117	2109	FFM_Kg	-0.0168388	0.90106	0.969479
1609	HSDL2	Q6YN16	84263	FFM_Kg	-0.0129632	0.923754	0.976667
1610	FECH	P22830	2235	FFM_Kg	-0.0115894	0.931814	0.979009
1611	UQCR10	Q9UDW1	29796	FFM_Kg	-0.010698	0.937048	0.980816
1612	DLST	P36957	1743	FFM_Kg	-0.010045	0.940883	0.98195
1613	TMEM11	P17152	8834	FFM_Kg	-0.00910134	0.946428	0.982669
1614	SUCLG2	Q96I99	8801	FFM_Kg	-0.00907491	0.946584	0.982669
1615	HSPE1	P61604	3336	FFM_Kg	-0.00821229	0.951655	0.984546
1616	SLC25A46	Q96AG3	91137	FFM_Kg	-0.00791997	0.954236	0.985105
1617	ATP5ME	P56385	521	FFM_Kg	-0.00775937	0.954318	0.985105
1618	SLC25A12	O75746	8604	FFM_Kg	-0.00775673	0.954334	0.985105
1619	MRPL38	Q96DV4	64978	FFM_Kg	-0.00469309	0.972361	0.991465
1620	PRXL2A	Q9BRX8	84293	FFM_Kg	-0.00460229	0.973909	0.991752
1621	CRAT	P43155	1384	FFM_Kg	-0.00414976	0.97556	0.992059
1622	MRPL22	Q9NWU5	29093	FFM_Kg	-0.00359613	0.97882	0.992551
1623	C15orf61	A6NNL5	145853	FFM_Kg	-0.00351962	0.97927	0.992551
1624	SHMT2	P34897	6472	FFM_Kg	-0.00066232	0.996721	0.998597
1625	BCO2	Q9BYV7	83875	FFM_Kg	-0.000291059	0.998399	0.999253
1626	TBRG4	Q969Z0	9238	FFM_Kg	0.00144874	0.991545	0.997431
1627	SLC30A9	Q6PML9	10463	FFM_Kg	0.00302665	0.982173	0.994028
1628	MRPS30	Q9NP92	10884	FFM_Kg	0.00371759	0.978715	0.992551
1629	MTX1	Q13505	4580	FFM_Kg	0.00374375	0.97795	0.992538
1630	COQ8A	Q8NI60	56997	FFM_Kg	0.00434798	0.974393	0.991752
1631	HMGCL	P35914	3155	FFM_Kg	0.00448197	0.975881	0.992059
1632	SURF1	Q15526	6834	FFM_Kg	0.00524675	0.969102	0.990397
1633	COA1	Q9GZY4	55744	FFM_Kg	0.00863998	0.94914	0.98379
1634	HAGH	Q16775	3029	FFM_Kg	0.0088563	0.947869	0.983223
1635	HINT3	Q9NQE9	135114	FFM_Kg	0.00971449	0.942825	0.982278
1636	FH	P07954	2271	FFM_Kg	0.00981452	0.942237	0.982192
1637	ENDOG	Q14249	2021	FFM_Kg	0.0121392	0.928588	0.978119
1638	NDUFS4	O43181	4724	FFM_Kg	0.0121397	0.928585	0.978119
1639	NIPSNAP3B	Q9BS92	55335	FFM_Kg	0.0129249	0.923979	0.976714
1640	MRPL54	Q6P161	116541	FFM_Kg	0.0140621	0.933221	0.979383
1641	MRPL33	O75394	9553	FFM_Kg	0.014296	0.915942	0.973493
1642	PRDX2	P32119	7001	FFM_Kg	0.0154591	0.909131	0.97197
1643	DMAC1	Q96GE9	90871	FFM_Kg	0.0166795	0.913402	0.972815
1644	MRPL44	Q9H9J2	65080	FFM_Kg	0.0181874	0.893181	0.966807
1645	SIRT3	Q9NTG7	23410	FFM_Kg	0.0183514	0.892223	0.966695
1646	HADH	Q16836	3033	FFM_Kg	0.0198016	0.883763	0.963322
1647	ACAA2	P42765	10449	FFM_Kg	0.0205952	0.879139	0.961759
1648	PDK2	Q15119	5164	FFM_Kg	0.0207826	0.879162	0.961759
1649	BCS1L	Q9Y276	617	FFM_Kg	0.0210355	0.877703	0.96127
1650	COX5B	P10606	1329	FFM_Kg	0.0215864	0.873368	0.959499
1651	CPT1B	Q92523	1375	FFM_Kg	0.0227314	0.866711	0.957594
1652	DNAJC19	Q96DA6	131118	FFM_Kg	0.023209	0.863936	0.956973
1653	SFXN1	Q9H9B4	94081	FFM_Kg	0.02373	0.860913	0.955677
1654	PGAM5	Q96HS1	192111	FFM_Kg	0.0246103	0.855806	0.953929
1655	PRDX4	Q13162	10549	FFM_Kg	0.0274679	0.839274	0.948126
1656	SCP2	P22307	6342	FFM_Kg	0.0290984	0.84777	0.950899
1657	TUFM	P49411	7284	FFM_Kg	0.0301311	0.823928	0.943098
1658	MFN2	O95140	9927	FFM_Kg	0.0313143	0.817131	0.940927
1659	MLYCD	O95822	23417	FFM_Kg	0.0314093	0.821617	0.942676
1660	GPX4	P36969	2879	FFM_Kg	0.0323065	0.811441	0.938775
1661	DDX28	Q9NUL7	55794	FFM_Kg	0.0325917	0.831689	0.945616
1662	COQ9	O75208	57017	FFM_Kg	0.0327136	0.809109	0.937777
1663	RMDN1	Q96DB5	51115	FFM_Kg	0.0349151	0.798364	0.933604
1664	MFF	Q9GZY8	56947	FFM_Kg	0.0351047	0.797292	0.933484
1665	NADK2	Q4G0N4	133686	FFM_Kg	0.0352117	0.833766	0.946085
1666	COX16	Q9P0S2	51241	FFM_Kg	0.0352539	0.796449	0.933022
1667	CAT	P04040	847	FFM_Kg	0.0352551	0.794591	0.932491
1668	COX8A	P10176	1351	FFM_Kg	0.0357124	0.793859	0.93195
1669	ATP5PO	P48047	539	FFM_Kg	0.0363584	0.788309	0.929711
1670	ETFA	P13804	2108	FFM_Kg	0.0365734	0.787086	0.929166
1671	PCCA	P05165	5095	FFM_Kg	0.0389398	0.773664	0.924521
1672	SIRT5	Q9NXA8	23408	FFM_Kg	0.03923	0.791217	0.930975
1673	ATP5MF	P56134	9551	FFM_Kg	0.0396933	0.769405	0.922299
1674	NDUFB10	O96000	4716	FFM_Kg	0.0408484	0.762887	0.919895
1675	MPC2	O95563	25874	FFM_Kg	0.0417821	0.75763	0.917487
1676	LYPLA1	O75608	10434	FFM_Kg	0.0419051	0.761302	0.91919
1677	MAOA	P21397	4128	FFM_Kg	0.0423614	0.756566	0.917184
1678	MRPS35	P82673	60488	FFM_Kg	0.0424075	0.760766	0.918931
1679	SLC25A20	O43772	788	FFM_Kg	0.0429325	0.751169	0.915084
1680	PRKACA	P17612	5566	FFM_Kg	0.043412	0.748481	0.914192
1681	MRPL23	Q16540	6150	FFM_Kg	0.043529	0.747825	0.914076
1682	IDH3A	P50213	3419	FFM_Kg	0.0438645	0.745946	0.912988
1683	ABCB10	Q9NRK6	23456	FFM_Kg	0.0445983	0.741843	0.91138
1684	MRPL19	P49406	9801	FFM_Kg	0.0451436	0.738798	0.910426
1685	NDUFA11	Q86Y39	126328	FFM_Kg	0.0463354	0.732157	0.907993
1686	SLC25A15	Q9Y619	10166	FFM_Kg	0.047006	0.748419	0.914192
1687	SDR39U1	Q9NRG7	56948	FFM_Kg	0.0473247	0.726658	0.906134
1688	MRPL16	Q9NX20	54948	FFM_Kg	0.0484057	0.720667	0.904226
1689	SMIM20	Q8N5G0	389203	FFM_Kg	0.0501168	0.711216	0.899384
1690	IDH2	P48735	3418	FFM_Kg	0.0519289	0.701254	0.895307
1691	SYNJ2BP	P57105	55333	FFM_Kg	0.0519606	0.701081	0.895307
1692	OMA1	Q96E52	115209	FFM_Kg	0.0527164	0.699597	0.894579
1693	ALDH1L1	O75891	10840	FFM_Kg	0.0537349	0.722834	0.905002
1694	COQ3	Q9NZJ6	51805	FFM_Kg	0.0541969	0.688857	0.889414
1695	MRPS15	P82914	64960	FFM_Kg	0.0550398	0.68981	0.889447
1696	TIMM13	Q9Y5L4	26517	FFM_Kg	0.0555025	0.701845	0.895407
1697	NDUFS2	O75306	4720	FFM_Kg	0.055819	0.680039	0.885609
1698	MTARC2	Q969Z3	54996	FFM_Kg	0.0562145	0.677896	0.884284
1699	NNT	Q13423	23530	FFM_Kg	0.0574755	0.671078	0.880991
1700	MAIP1	Q8WWC4	79568	FFM_Kg	0.0576866	0.66994	0.880491
1701	PRDX3	P30048	10935	FFM_Kg	0.0600203	0.657401	0.874254
1702	ACAD9	Q9H845	28976	FFM_Kg	0.0608526	0.652952	0.87256
1703	MMUT	P22033	4594	FFM_Kg	0.061693	0.648471	0.870459
1704	DGLUCY	Q7Z3D6	80017	FFM_Kg	0.0617776	0.663511	0.877796
1705	HIBADH	P31937	11112	FFM_Kg	0.0633463	0.639692	0.865748
1706	NDUFA13	Q9P0J0	51079	FFM_Kg	0.063412	0.639344	0.865493
1707	NDUFB6	O95139	4712	FFM_Kg	0.0634313	0.639242	0.865484
1708	AK2	P54819	204	FFM_Kg	0.0635766	0.638473	0.865465
1709	NDUFA6	P56556	4700	FFM_Kg	0.064953	0.631208	0.861836
1710	COX5A	P20674	9377	FFM_Kg	0.0670079	0.620425	0.857072
1711	PEX11B	O96011	8799	FFM_Kg	0.0671579	0.688705	0.889414
1712	HSDL1	Q3SXM5	83693	FFM_Kg	0.0692301	0.608853	0.852274
1713	ABCB6	Q9NP58	10058	FFM_Kg	0.0693659	0.614808	0.85438
1714	MCCC1	Q96RQ3	56922	FFM_Kg	0.0695571	0.610475	0.852713
1715	MRPS18B	Q9Y676	28973	FFM_Kg	0.07125	0.598417	0.847777
1716	MRPL20	Q9BYC9	55052	FFM_Kg	0.0720512	0.594299	0.846435
1717	ATP5MG	O75964	10632	FFM_Kg	0.0722484	0.593288	0.846016
1718	GPX1	P07203	2876	FFM_Kg	0.0736534	0.586103	0.842537
1719	OGDH	Q02218	4967	FFM_Kg	0.0744059	0.582271	0.840803
1720	MRPS9	P82933	64965	FFM_Kg	0.074892	0.590424	0.844784
1721	LACTB	P83111	114294	FFM_Kg	0.0749942	0.579284	0.839497
1722	NDUFA9	Q16795	4704	FFM_Kg	0.0752368	0.578053	0.83894
1723	GRPEL1	Q9HAV7	80273	FFM_Kg	0.0754155	0.59147	0.844947
1724	MRPL46	Q9H2W6	26589	FFM_Kg	0.077085	0.568722	0.833923
1725	DHRS7B	Q6IAN0	25979	FFM_Kg	0.0784411	0.56192	0.830683
1726	NDUFA12	Q9UI09	55967	FFM_Kg	0.0785292	0.56148	0.830564
1727	NDUFB5	O43674	4711	FFM_Kg	0.0801874	0.553218	0.827477
1728	ACADSB	P45954	36	FFM_Kg	0.0808689	0.549839	0.826252
1729	MRPL41	Q8IXM3	64975	FFM_Kg	0.0810485	0.54895	0.825631
1730	NDUFB9	Q9Y6M9	4715	FFM_Kg	0.0816138	0.546158	0.823779
1731	MRPL39	Q9NYK5	54148	FFM_Kg	0.0821434	0.543547	0.822067
1732	SLC25A5	P05141	292	FFM_Kg	0.0823661	0.542451	0.821467
1733	RHOT1	Q8IXI2	55288	FFM_Kg	0.0835338	0.536723	0.819025
1734	CYCS	P99999	54205	FFM_Kg	0.0843694	0.532642	0.817074
1735	DIABLO	Q9NR28	56616	FFM_Kg	0.0847521	0.530779	0.816201
1736	ABHD10	Q9NUJ1	55347	FFM_Kg	0.0859604	0.528742	0.814839
1737	MRPS22	P82650	56945	FFM_Kg	0.0881147	0.514541	0.808237
1738	SSBP1	Q04837	6742	FFM_Kg	0.0902927	0.50416	0.802817
1739	MRPS34	P82930	65993	FFM_Kg	0.091539	0.498268	0.800725
1740	SOD2	P04179	6648	FFM_Kg	0.0918415	0.496844	0.799995
1741	NDUFB8	O95169	4714	FFM_Kg	0.0927386	0.492631	0.797195
1742	LDHD	Q86WU2	197257	FFM_Kg	0.0931299	0.490799	0.796214
1743	COX6C	P09669	1345	FFM_Kg	0.0935983	0.488612	0.794763
1744	IARS2	Q9NSE4	55699	FFM_Kg	0.0942683	0.485491	0.792779
1745	TMEM70	Q9BUB7	54968	FFM_Kg	0.0960877	0.477071	0.787135
1746	NDUFC2	O95298	4718	FFM_Kg	0.0961579	0.476747	0.786745
1747	SLC25A24	Q6NUK1	29957	FFM_Kg	0.096726	0.474135	0.784687
1748	HDHD5	Q9BXW7	27440	FFM_Kg	0.0975308	0.470447	0.782492
1749	MRPS36	P82909	92259	FFM_Kg	0.0976038	0.470113	0.78219
1750	TRMT10C	Q7L0Y3	54931	FFM_Kg	0.0980813	0.467934	0.780657
1751	FIS1	Q9Y3D6	51024	FFM_Kg	0.0991813	0.462933	0.777911
1752	STOM	P27105	2040	FFM_Kg	0.0995978	0.461047	0.776406
1753	COX7A1	P24310	1346	FFM_Kg	0.10047	0.457111	0.773561
1754	MRPS26	Q9BYN8	64949	FFM_Kg	0.100516	0.461061	0.776406
1755	ACADM	P11310	34	FFM_Kg	0.102728	0.44701	0.766643
1756	GRSF1	Q12849	2926	FFM_Kg	0.103256	0.444666	0.765437
1757	ATPAF2	Q8N5M1	91647	FFM_Kg	0.10348	0.452158	0.770359
1758	UQCRH	P07919	7388	FFM_Kg	0.10415	0.440708	0.76303
1759	NDUFB7	P17568	4713	FFM_Kg	0.104756	0.438039	0.761548
1760	LETM1	O95202	3954	FFM_Kg	0.105044	0.436775	0.76108
1761	MUL1	Q969V5	79594	FFM_Kg	0.105226	0.448892	0.76805
1762	MRPL24	Q96A35	79590	FFM_Kg	0.108106	0.423451	0.75286
1763	SDHD	O14521	6392	FFM_Kg	0.110234	0.414326	0.746488
1764	NDUFAF6	Q330K2	137682	FFM_Kg	0.111193	0.410253	0.744535
1765	GPD2	P43304	2820	FFM_Kg	0.111224	0.410121	0.744517
1766	COA3	Q9Y2R0	28958	FFM_Kg	0.111939	0.407099	0.742937
1767	COX11	Q9Y6N1	1353	FFM_Kg	0.112118	0.410686	0.744654
1768	NDUFB4	O95168	4710	FFM_Kg	0.112192	0.406036	0.742441
1769	MARCHF5	Q9NX47	54708	FFM_Kg	0.11281	0.407785	0.743534
1770	LYRM7	Q5U5X0	90624	FFM_Kg	0.113192	0.401835	0.739547
1771	BNIP3	Q12983	664	FFM_Kg	0.113282	0.41473	0.74682
1772	ACSF2	Q96CM8	80221	FFM_Kg	0.11386	0.403404	0.740575
1773	C6orf136	Q5SQH8	221545	FFM_Kg	0.113915	0.398818	0.737047
1774	GFM1	Q96RP9	85476	FFM_Kg	0.114506	0.405163	0.74211
1775	MRPL57	Q9BQC6	78988	FFM_Kg	0.114634	0.469752	0.781846
1776	NDUFV1	P49821	4723	FFM_Kg	0.118156	0.381374	0.723346
1777	NUBPL	Q8TB37	80224	FFM_Kg	0.119655	0.379735	0.722207
1778	CRYZ	Q08257	1429	FFM_Kg	0.119693	0.379584	0.72207
1779	TIMM50	Q3ZCQ8	92609	FFM_Kg	0.11982	0.374657	0.718143
1780	NDUFB3	O43676	4709	FFM_Kg	0.120446	0.37215	0.716492
1781	NDUFS1	P28331	4719	FFM_Kg	0.120619	0.371456	0.716054
1782	NFU1	Q9UMS0	27247	FFM_Kg	0.120659	0.403906	0.741238
1783	NDUFAF4	Q9P032	29078	FFM_Kg	0.120779	0.37082	0.716037
1784	NDUFA2	O43678	4695	FFM_Kg	0.120971	0.370053	0.715807
1785	UQCRFS1	P47985	7386	FFM_Kg	0.121263	0.368889	0.714661
1786	NDUFA5	Q16718	4698	FFM_Kg	0.121302	0.368733	0.714412
1787	ATP5PD	O75947	10476	FFM_Kg	0.123139	0.361472	0.709083
1788	MRPL21	Q7Z2W9	219927	FFM_Kg	0.124298	0.356936	0.705516
1789	MRPL47	Q9HD33	57129	FFM_Kg	0.125404	0.352641	0.702251
1790	MPC1	Q9Y5U8	51660	FFM_Kg	0.126858	0.347042	0.697902
1791	SLC25A4	P12235	291	FFM_Kg	0.127237	0.345592	0.697207
1792	HSPA9	P38646	3313	FFM_Kg	0.12981	0.335843	0.688729
1793	TIMM21	Q9BVV7	29090	FFM_Kg	0.129897	0.335516	0.688476
1794	AFG3L2	Q9Y4W6	10939	FFM_Kg	0.130926	0.331671	0.686426
1795	NDUFB11	Q9NX14	54539	FFM_Kg	0.131425	0.329815	0.684778
1796	VDAC2	P45880	7417	FFM_Kg	0.131566	0.329289	0.684365
1797	NDUFS5	O43920	4725	FFM_Kg	0.132712	0.325056	0.681023
1798	MRPL49	Q13405	740	FFM_Kg	0.134436	0.318757	0.675065
1799	NDUFS8	O00217	4728	FFM_Kg	0.134443	0.318729	0.675065
1800	ACO2	Q99798	50	FFM_Kg	0.13604	0.312963	0.670371
1801	STOML2	Q9UJZ1	30968	FFM_Kg	0.136133	0.31263	0.670062
1802	COQ6	Q9Y2Z9	51004	FFM_Kg	0.13643	0.311563	0.669432
1803	MRPL48	Q96GC5	51642	FFM_Kg	0.136554	0.3156	0.672548
1804	MRPS10	P82664	55173	FFM_Kg	0.136618	0.315371	0.672332
1805	COX4I1	P13073	1327	FFM_Kg	0.137152	0.308985	0.66774
1806	PISD	Q9UG56	23761	FFM_Kg	0.13742	0.321729	0.677424
1807	AUH	Q13825	549	FFM_Kg	0.137452	0.307918	0.666847
1808	TRAP1	Q12931	10131	FFM_Kg	0.137556	0.307549	0.666497
1809	ATP5F1D	P30049	513	FFM_Kg	0.138104	0.305609	0.664998
1810	OXA1L	Q15070	5018	FFM_Kg	0.138327	0.30482	0.664318
1811	UQCRC1	P31930	7384	FFM_Kg	0.13852	0.30414	0.664233
1812	CCDC51	Q96ER9	79714	FFM_Kg	0.140555	0.301493	0.661513
1813	MRPL34	Q9BQ48	64981	FFM_Kg	0.140835	0.29605	0.656262
1814	AKAP1	Q92667	8165	FFM_Kg	0.14136	0.294235	0.654048
1815	OPA3	Q9H6K4	80207	FFM_Kg	0.144763	0.282647	0.643146
1816	CBR4	Q8N4T8	84869	FFM_Kg	0.14649	0.34269	0.695096
1817	RAB24	Q969Q5	53917	FFM_Kg	0.147474	0.278078	0.638071
1818	PARL	Q9H300	55486	FFM_Kg	0.147521	0.273478	0.633089
1819	MRPS14	O60783	63931	FFM_Kg	0.148352	0.270754	0.631093
1820	GRHPR	Q9UBQ7	9380	FFM_Kg	0.148804	0.273717	0.633228
1821	MRPS18A	Q9NVS2	55168	FFM_Kg	0.149601	0.266696	0.627242
1822	SLC25A3	Q00325	5250	FFM_Kg	0.150172	0.264852	0.6254
1823	MRPS23	Q9Y3D9	51649	FFM_Kg	0.150527	0.263712	0.624338
1824	MRPL27	Q9P0M9	51264	FFM_Kg	0.150793	0.262862	0.623391
1825	NDUFC1	O43677	4717	FFM_Kg	0.152043	0.277112	0.63731
1826	NDUFV2	P19404	4729	FFM_Kg	0.152154	0.258525	0.620072
1827	MRPL18	Q9H0U6	29074	FFM_Kg	0.153117	0.25549	0.617028
1828	MRPL43	Q8N983	84545	FFM_Kg	0.156226	0.245848	0.608597
1829	PAM16	Q9Y3D7	51025	FFM_Kg	0.156804	0.248457	0.610226
1830	MRPL37	Q9BZE1	51253	FFM_Kg	0.157277	0.242646	0.605872
1831	NDUFAF3	Q9BU61	25915	FFM_Kg	0.157375	0.242348	0.605535
1832	ATP5PB	P24539	515	FFM_Kg	0.159632	0.235576	0.599262
1833	FTH1	P02794	2495	FFM_Kg	0.159659	0.235496	0.599126
1834	COX7A2L	O14548	9167	FFM_Kg	0.160071	0.234272	0.597582
1835	DNM1L	O00429	10059	FFM_Kg	0.160207	0.233872	0.597178
1836	SUCLA2	Q9P2R7	8803	FFM_Kg	0.161487	0.230107	0.59377
1837	NDUFA10	O95299	4705	FFM_Kg	0.163503	0.224264	0.587987
1838	IBA57	Q5T440	200205	FFM_Kg	0.166015	0.221395	0.58493
1839	ATP5F1B	P06576	506	FFM_Kg	0.166212	0.216576	0.579451
1840	MRPL9	Q9BYD2	65005	FFM_Kg	0.16631	0.216299	0.579311
1841	NDUFB1	O75438	4707	FFM_Kg	0.166391	0.216073	0.579096
1842	NDUFA4	O00483	4697	FFM_Kg	0.167234	0.213721	0.576692
1843	TOMM20	Q15388	9804	FFM_Kg	0.167762	0.229853	0.593512
1844	TOMM22	Q9NS69	56993	FFM_Kg	0.167829	0.212073	0.574922
1845	ACADS	P16219	35	FFM_Kg	0.169649	0.207088	0.57123
1846	MTFP1	Q9UDX5	51537	FFM_Kg	0.169755	0.206799	0.570839
1847	TMEM143	Q96AN5	55260	FFM_Kg	0.171299	0.202638	0.56577
1848	PNPT1	Q8TCS8	87178	FFM_Kg	0.171803	0.205478	0.568757
1849	DARS2	Q6PI48	55157	FFM_Kg	0.171844	0.223169	0.587079
1850	FMC1	Q96HJ9	154791	FFM_Kg	0.17227	0.204229	0.56745
1851	FMC1-LUC7L2	Q96HJ9	100996928	FFM_Kg	0.17227	0.204229	0.56745
1852	COQ10B	Q9H8M1	80219	FFM_Kg	0.173255	0.205881	0.569466
1853	ATP5F1E	P56381	514	FFM_Kg	0.174636	0.19385	0.556216
1854	SPRYD4	Q8WW59	283377	FFM_Kg	0.174836	0.193332	0.555375
1855	MTCH2	Q9Y6C9	23788	FFM_Kg	0.175218	0.192346	0.55401
1856	CISD1	Q9NZ45	55847	FFM_Kg	0.176902	0.18804	0.547953
1857	NDUFA8	P51970	4702	FFM_Kg	0.177451	0.186652	0.546024
1858	CYC1	P08574	1537	FFM_Kg	0.178515	0.183981	0.542497
1859	ATP5F1C	P36542	509	FFM_Kg	0.178939	0.182922	0.541038
1860	MTPAP	Q9NVV4	55149	FFM_Kg	0.181475	0.244162	0.607102
1861	MRPS28	Q9Y2Q9	28957	FFM_Kg	0.181752	0.176025	0.533603
1862	FAHD2A	Q96GK7	51011	FFM_Kg	0.182216	0.266895	0.627299
1863	COX7A2	P14406	1347	FFM_Kg	0.182571	0.174052	0.531047
1864	DECR1	Q16698	1666	FFM_Kg	0.182909	0.173243	0.530489
1865	CPT2	P23786	1376	FFM_Kg	0.183998	0.170654	0.527326
1866	ATP5F1A	P25705	498	FFM_Kg	0.184326	0.169879	0.526108
1867	MRPS7	Q9Y2R9	51081	FFM_Kg	0.186129	0.165668	0.519916
1868	NDUFS6	O75380	4726	FFM_Kg	0.188241	0.160833	0.512695
1869	CLYBL	Q8N0X4	171425	FFM_Kg	0.190766	0.159032	0.510647
1870	MRPL4	Q9BYD3	51073	FFM_Kg	0.191772	0.152983	0.502711
1871	NDUFB2	O95178	4708	FFM_Kg	0.192826	0.150695	0.500085
1872	TMEM126A	Q9H061	84233	FFM_Kg	0.193188	0.149916	0.499505
1873	COX7B	P24311	1349	FFM_Kg	0.195738	0.144509	0.4917
1874	PCCB	P05166	5096	FFM_Kg	0.195746	0.144493	0.4917
1875	PRDX5	P30044	25824	FFM_Kg	0.196016	0.143928	0.490524
1876	CS	O75390	1431	FFM_Kg	0.196666	0.142577	0.489049
1877	MRPL11	Q9Y3B7	65003	FFM_Kg	0.196962	0.141964	0.488354
1878	MRPL17	Q9NRX2	63875	FFM_Kg	0.197251	0.152813	0.502549
1879	NDUFS7	O75251	374291	FFM_Kg	0.198836	0.138135	0.482314
1880	MRPS16	Q9Y3D3	51021	FFM_Kg	0.199815	0.136166	0.478963
1881	SDHB	P21912	6390	FFM_Kg	0.2009	0.134008	0.475668
1882	MRPS2	Q9Y399	51116	FFM_Kg	0.201261	0.140634	0.486608
1883	ECHS1	P30084	1892	FFM_Kg	0.203323	0.129282	0.467835
1884	SLC25A11	Q02978	8402	FFM_Kg	0.20383	0.128309	0.466243
1885	TMLHE	Q9NVH6	55217	FFM_Kg	0.204396	0.130772	0.469715
1886	SUCLG1	P53597	8802	FFM_Kg	0.204901	0.126273	0.462876
1887	MRPL50	Q8N5N7	54534	FFM_Kg	0.206681	0.122941	0.457481
1888	SPG7	Q9UQ90	6687	FFM_Kg	0.207042	0.122273	0.456978
1889	MRPL12	P52815	6182	FFM_Kg	0.207071	0.12222	0.456978
1890	AIFM1	O95831	9131	FFM_Kg	0.207247	0.121895	0.456834
1891	MRPS6	P82932	64968	FFM_Kg	0.208416	0.134234	0.476093
1892	MRPL53	Q96EL3	116540	FFM_Kg	0.20882	0.122466	0.457014
1893	NDUFAB1	O14561	4706	FFM_Kg	0.209168	0.1184	0.451471
1894	SUOX	P51687	6821	FFM_Kg	0.210109	0.116715	0.448444
1895	PDHX	O00330	8050	FFM_Kg	0.210789	0.115509	0.446469
1896	CKMT2	P17540	1160	FFM_Kg	0.21259	0.112361	0.441674
1897	MTRES1	Q9P0P8	51250	FFM_Kg	0.21447	0.12304	0.45764
1898	UQCRC2	P22695	7385	FFM_Kg	0.21527	0.107799	0.434171
1899	ABCB8	Q9NUT2	11194	FFM_Kg	0.217509	0.104099	0.428099
1900	PDHA1	P08559	5160	FFM_Kg	0.222885	0.0956134	0.413025
1901	TOMM40L	Q969M1	84134	FFM_Kg	0.223224	0.0950974	0.412233
1902	ABCB7	O75027	22	FFM_Kg	0.223476	0.0947151	0.41171
1903	SLC25A6	P12236	293	FFM_Kg	0.224221	0.0935909	0.40951
1904	L2HGDH	Q9H9P8	79944	FFM_Kg	0.227044	0.0894274	0.400566
1905	MRPL14	Q6P1L8	64928	FFM_Kg	0.227533	0.0887214	0.399415
1906	TTC19	Q6DKK2	54902	FFM_Kg	0.228739	0.117867	0.450879
1907	COX15	Q7KZN9	1355	FFM_Kg	0.230698	0.0871539	0.395982
1908	HSD17B10	Q99714	3028	FFM_Kg	0.230966	0.0838842	0.389338
1909	OCIAD1	Q9NX40	54940	FFM_Kg	0.231149	0.0836323	0.388902
1910	MRPS27	Q92552	23107	FFM_Kg	0.231292	0.0834365	0.388391
1911	MRPL1	Q9BYD6	65008	FFM_Kg	0.231564	0.0859405	0.394211
1912	PDHB	P11177	5162	FFM_Kg	0.233651	0.0802478	0.380506
1913	MDH2	P40926	4191	FFM_Kg	0.234259	0.0794425	0.37924
1914	ECI2	O75521	10455	FFM_Kg	0.234494	0.0791335	0.37854
1915	DLD	P09622	1738	FFM_Kg	0.236426	0.0766225	0.373338
1916	HSD17B8	Q92506	7923	FFM_Kg	0.236453	0.0765877	0.37331
1917	MRPL2	Q5T653	51069	FFM_Kg	0.23797	0.0746624	0.368054
1918	TMEM177	Q53S58	80775	FFM_Kg	0.239553	0.0726939	0.364201
1919	MRPL13	Q9BYD1	28998	FFM_Kg	0.240547	0.0714789	0.361528
1920	MRPS11	P82912	64963	FFM_Kg	0.244178	0.0671783	0.351665
1921	DLAT	P10515	1737	FFM_Kg	0.244266	0.0670774	0.351624
1922	HCCS	P53701	3052	FFM_Kg	0.249229	0.0615436	0.337395
1923	COX7C	P15954	1350	FFM_Kg	0.249233	0.0615393	0.337395
1924	ACADVL	P49748	37	FFM_Kg	0.251467	0.0591717	0.331159
1925	GOT2	P00505	2806	FFM_Kg	0.256271	0.054329	0.3187
1926	IDH3B	O43837	3420	FFM_Kg	0.260523	0.0503149	0.308061
1927	MRPS5	P82675	64969	FFM_Kg	0.262661	0.0483902	0.302076
1928	EARS2	Q5JPH6	124454	FFM_Kg	0.263334	0.110174	0.438136
1929	DHODH	Q02127	1723	FFM_Kg	0.264265	0.0469864	0.297742
1930	ACAD8	Q9UKU7	27034	FFM_Kg	0.268438	0.0434887	0.286909
1931	FUNDC2	Q9BWH2	65991	FFM_Kg	0.269662	0.0425048	0.283801
1932	MFN1	Q8IWA4	55669	FFM_Kg	0.270509	0.0418339	0.282241
1933	MRPL58	Q14197	3396	FFM_Kg	0.27409	0.0390951	0.274263
1934	PARK7	Q99497	11315	FFM_Kg	0.274467	0.0388161	0.273306
1935	MRPS31	Q92665	10240	FFM_Kg	0.275409	0.0504571	0.30838
1936	RDH14	Q9HBH5	57665	FFM_Kg	0.276404	0.0374055	0.268107
1937	GSTK1	Q9Y2Q3	373156	FFM_Kg	0.283733	0.0340789	0.255403
1938	PTCD3	Q96EY7	55037	FFM_Kg	0.285522	0.0313245	0.245127
1939	LAP3	P28838	51056	FFM_Kg	0.28755	0.0615204	0.337395
1940	DAP3	P51398	7818	FFM_Kg	0.293155	0.0268899	0.227992
1941	PPTC7	Q8NI37	160760	FFM_Kg	0.300635	0.0271821	0.228899
1942	PDK1	Q15118	5163	FFM_Kg	0.302469	0.0773839	0.374891
1943	TIMMDC1	Q9NPL8	51300	FFM_Kg	0.304725	0.0211795	0.201928
1944	MRPL10	Q7Z7H8	124995	FFM_Kg	0.30496	0.0416526	0.281859
1945	MTIF2	P46199	4528	FFM_Kg	0.305338	0.0247564	0.218087
1946	IDH3G	P51553	3421	FFM_Kg	0.308859	0.0194059	0.192885
1947	SQOR	Q9Y6N5	58472	FFM_Kg	0.31356	0.0175434	0.181973
1948	SAMM50	Q9Y512	25813	FFM_Kg	0.314046	0.0173596	0.181111
1949	FAM162A	Q96A26	26355	FFM_Kg	0.320338	0.0151276	0.168755
1950	SDHC	Q99643	6391	FFM_Kg	0.324807	0.0136956	0.159449
1951	APOO	Q9BUR5	79135	FFM_Kg	0.332528	0.0114949	0.144868
1952	MRPS24	Q96EL2	64951	FFM_Kg	0.345257	0.00915891	0.1286
1953	YME1L1	Q96TA2	10730	FFM_Kg	0.345369	0.00850807	0.124164
1954	VWA8	A3KMH1	23078	FFM_Kg	0.347932	0.00859855	0.124946
1955	COX17	Q14061	10063	FFM_Kg	0.350027	0.00760532	0.11631
1956	CYP27A1	Q02318	1593	FFM_Kg	0.352544	0.00715312	0.112831
1957	MRPL15	Q9P015	29088	FFM_Kg	0.356198	0.0065385	0.106372
1958	MTCH1	Q9NZJ7	23787	FFM_Kg	0.356404	0.00756751	0.116021
1959	CPOX	P36551	1371	FFM_Kg	0.366584	0.00814893	0.120808
1960	BCL2L13	Q9BXK5	23786	FFM_Kg	0.368861	0.00475107	0.0893379
1961	ME2	P23368	4200	FFM_Kg	0.370107	0.00499107	0.0916439
1962	OPA1	O60313	4976	FFM_Kg	0.382567	0.00331462	0.0716144
1963	CHCHD3	Q9NX63	54927	FFM_Kg	0.38549	0.00306361	0.0679786
1964	ATAD1	Q8NBU5	84896	FFM_Kg	0.397292	0.00221289	0.0561314
1965	IMMT	Q16891	10989	FFM_Kg	0.401002	0.00199291	0.052617
1966	SDHA	P31040	6389	FFM_Kg	0.404449	0.00180625	0.0501296
1967	NDUFAF5	Q5TEU4	79133	FFM_Kg	0.438054	0.00594725	0.102387
1968	AGK	Q53H12	55750	FFM_Kg	0.45732	0.000348381	0.019789
1969	PTGES2	Q9H7Z7	80142	FFM_Kg	0.459034	0.000328781	0.0191307
1970	ETFDH	Q16134	2110	FFM_Kg	0.462757	0.000289604	0.0180826
1971	CLPB	Q9H078	81570	FFM_Kg	0.469851	0.000258696	0.0168214
1972	GLRX5	Q86SX6	51218	FFM_Kg	0.491534	0.000388434	0.0207914
1973	LONP1	P36776	9361	Height_in	-0.461926	0.000297959	0.0183379
1974	ALDH2	P05091	217	Height_in	-0.460147	0.000316587	0.0189081
1975	CHDH	Q8NE62	55349	Height_in	-0.456788	0.000354684	0.0198471
1976	MAOB	P27338	4129	Height_in	-0.392609	0.00252135	0.0605642
1977	MICU2	Q8IYU8	221154	Height_in	-0.350794	0.00864393	0.125236
1978	COX6A2	Q02221	1339	Height_in	-0.347255	0.00813185	0.120687
1979	CYB5B	O43169	80777	Height_in	-0.319174	0.0155209	0.171198
1980	TSPO	P30536	706	Height_in	-0.300122	0.0233149	0.212713
1981	MCU	Q8NE86	90550	Height_in	-0.292533	0.0272305	0.228931
1982	ALDH3A2	P51648	224	Height_in	-0.290131	0.0285797	0.235746
1983	CARS2	Q9HA77	79587	Height_in	-0.289434	0.0337709	0.254431
1984	NLRX1	Q86UT6	79671	Height_in	-0.28816	0.0297275	0.23989
1985	MICU1	Q9BPX6	10367	Height_in	-0.28684	0.0305182	0.242598
1986	TMEM65	Q6PI78	157378	Height_in	-0.286377	0.0307995	0.243549
1987	CYB5R3	P00387	1727	Height_in	-0.278289	0.0360741	0.263817
1988	ADHFE1	Q8IWW8	137872	Height_in	-0.274395	0.0538073	0.31731
1989	HSDL1	Q3SXM5	83693	Height_in	-0.268685	0.0432888	0.286427
1990	SLIRP	Q9GZT3	81892	Height_in	-0.265727	0.0457359	0.293731
1991	ACSS1	Q9NUB1	84532	Height_in	-0.265619	0.0622729	0.339477
1992	TOMM70	O94826	9868	Height_in	-0.26498	0.046371	0.295708
1993	CCDC127	Q96BQ5	133957	Height_in	-0.255665	0.054921	0.320392
1994	ALDH9A1	P49189	223	Height_in	-0.253122	0.0574653	0.327347
1995	SLC25A10	Q9UBX3	1468	Height_in	-0.244223	0.0751208	0.369674
1996	TMEM14C	Q9P0S9	51522	Height_in	-0.243706	0.067726	0.353016
1997	ALDH5A1	P51649	7915	Height_in	-0.230511	0.0845128	0.390852
1998	PHB2	Q99623	11331	Height_in	-0.228786	0.0869304	0.395791
1999	VDAC3	Q9Y277	7419	Height_in	-0.227448	0.0888435	0.399435
[truncated: 25,116 more rows]
