# Supplementary material for: Mitochondrial electron transport chain, ceramide, and coenzyme Q are linked in a pathway that drives insulin resistance in skeletal muscle
Source: eLife. 2023 Dec 27;12:RP87340. doi: 10.7554/eLife.87340 (PMC10752590; doi:10.7554/eLife.87340)
Supplement: Source data 9. [file elife-87340-data9.xlsx]

## Sheet: Proteomics_Fig. 6 & Sup. Fig. 7
	Gene.names	Protein.IDs	ENTREZID	Var1	value	pVal	adj.Pval
1	NDUFB1	O75438	4707	C18.0.Cer	-0.546621	1.58e-05	0.00745787
2	NDUFC1	O43677	4717	C18.0.Cer	-0.531799	4.97e-05	0.0145246					Location	Function
4	ecsit	Q9Y6N1	1353	C18.0.Cer	-0.45914	0.000422008	0.0497187				NDUFA5	Q module	CoQ binding
3	NDUFAF2	Q8N183	91942	C18.0.Cer	-0.46067	0.000456034	0.0523159				NDUFA11	Module interfase
6	NDUFA5	Q16718	4698	C18.0.Cer	-0.433551	0.000944393	0.0765419				NDUFS6	N module	Assembly
5	TIMM13	Q9Y5L4	26517	C18.0.Cer	-0.445493	0.00150833	0.0976773				NDUFB1	ND4 module	assembly
7	NDUFV1	P49821	4723	C18.0.Cer	-0.413448	0.00170416	0.10521				NDUFS2	Q module
8	NDUFB8	O95169	4714	C18.0.Cer	-0.403709	0.00223971	0.123441				NDUFV2	N module
9	NDUFS8	O00217	4728	C18.0.Cer	-0.397165	0.00267903	0.134556				NDUFA10	ND2 module	Assembly
492	MRPL11	Q9Y3B7	65003	C18.0.Cer	0.396337	0.00273969	0.136099				NDUFA9	Module interfase
10	COX7A2	P14406	1347	C18.0.Cer	-0.388888	0.00334317	0.150786
491	SLC25A24	Q6NUK1	29957	C18.0.Cer	0.38786	0.0034351	0.153643
11	FAM162A	Q96A26	26355	C18.0.Cer	-0.381793	0.00402437	0.165387					264	100
12	COX5B	P10606	1329	C18.0.Cer	-0.381405	0.00406495	0.166663					6	2.27273
13	NDUFB10	O96000	4716	C18.0.Cer	-0.375949	0.00467455	0.179836
490	LACTB	P83111	114294	C18.0.Cer	0.375884	0.00468221	0.179933
14	NDUFV2	P19404	4729	C18.0.Cer	-0.37459	0.00483826	0.183572
16	RDH13	Q8NBN7	112724	C18.0.Cer	-0.359882	0.00696053	0.22014
17	COX8A	P10176	1351	C18.0.Cer	-0.359736	0.00698511	0.220285
15	MCCC2	Q9HCC0	64087	C18.0.Cer	-0.36185	0.00717521	0.22359
18	COX7B	P24311	1349	C18.0.Cer	-0.355009	0.00782374	0.233769
489	VDAC1	P21796	7416	C18.0.Cer	0.353807	0.0080504	0.237113
19	NDUFAB1	O14561	4706	C18.0.Cer	-0.348632	0.00909303	0.251184
488	CHDH	Q8NE62	55349	C18.0.Cer	0.342611	0.0104515	0.264368
20	UQCRH	P07919	7388	C18.0.Cer	-0.34102	0.0108387	0.269249
22	NDUFB11	Q9NX14	54539	C18.0.Cer	-0.336239	0.012077	0.277537
21	MRPS24	Q96EL2	64951	C18.0.Cer	-0.339015	0.0121522	0.278715
24	NDUFS5	O43920	4725	C18.0.Cer	-0.32992	0.0138991	0.296052
23	LDHB	P07195	3945	C18.0.Cer	-0.332682	0.0149336	0.30453
25	COX7C	P15954	1350	C18.0.Cer	-0.323583	0.0159585	0.31329
26	NDUFS6	O75380	4726	C18.0.Cer	-0.32358	0.0159596	0.31329
487	ALDH4A1	P30038	8659	C18.0.Cer	0.321625	0.0166452	0.318079
27	NDUFA6	P56556	4700	C18.0.Cer	-0.320064	0.0172108	0.322622
485	ACAD8	Q9UKU7	27034	C18.0.Cer	0.317436	0.0181998	0.33054
28	NDUFA2	O43678	4695	C18.0.Cer	-0.316738	0.0184702	0.333093
29	NDUFA3	O95167	4696	C18.0.Cer	-0.315039	0.0191432	0.337851
484	GPD2	P43304	2820	C18.0.Cer	0.314127	0.0195132	0.339544
30	NDUFS1	P28331	4719	C18.0.Cer	-0.313398	0.0198131	0.341834
31	NDUFB7	P17568	4713	C18.0.Cer	-0.307618	0.0223327	0.355734
32	MTFP1	Q9UDX5	51537	C18.0.Cer	-0.30597	0.0230984	0.361042
33	ATP5PD	O75947	10476	C18.0.Cer	-0.304479	0.0238106	0.364905
483	DHRS7B	Q6IAN0	25979	C18.0.Cer	0.30256	0.0247545	0.371228
34	MRPL12	P52815	6182	C18.0.Cer	-0.298022	0.0271116	0.383737
35	FIS1	Q9Y3D6	51024	C18.0.Cer	-0.295711	0.0283823	0.38957
482	SFXN4	Q6P4A7	119559	C18.0.Cer	0.294182	0.0292507	0.394357
486	MIEF2	Q96C03	125170	C18.0.Cer	0.318141	0.0293093	0.394609
37	ECI2	O75521	10455	C18.0.Cer	-0.290637	0.0313487	0.403193
480	MRPS14	O60783	63931	C18.0.Cer	0.288951	0.03239	0.407362
38	NDUFA12	Q9UI09	55967	C18.0.Cer	-0.286925	0.0336787	0.414379
39	NDUFA8	P51970	4702	C18.0.Cer	-0.284986	0.0349514	0.42061
477	MCU	Q8NE86	90550	C18.0.Cer	0.283502	0.0359531	0.425545
476	COQ9	O75208	57017	C18.0.Cer	0.283158	0.0361883	0.425694
481	PMPCB	O75439	9512	C18.0.Cer	0.290652	0.0365878	0.42725
475	CYB5R3	P00387	1727	C18.0.Cer	0.280059	0.0383676	0.43339
474	TRAP1	Q12931	10131	C18.0.Cer	0.279008	0.0391305	0.436084
473	ALDH2	P05091	217	C18.0.Cer	0.27825	0.0396886	0.437964
41	CLYBL	Q8N0X4	171425	C18.0.Cer	-0.279235	0.0408739	0.442658
42	NDUFA7	O95182	4701	C18.0.Cer	-0.273282	0.043511	0.45087
43	UQCRB	P14927	7381	C18.0.Cer	-0.270695	0.045618	0.458504
44	NDUFB5	O43674	4711	C18.0.Cer	-0.269863	0.0463131	0.461835
472	KARS1	Q15046	3735	C18.0.Cer	0.269245	0.0468356	0.463135
45	NDUFB2	O95178	4708	C18.0.Cer	-0.269133	0.0469304	0.463296
46	SDHC	Q99643	6391	C18.0.Cer	-0.268346	0.0476032	0.465251
471	PGAM5	Q96HS1	192111	C18.0.Cer	0.268439	0.0475234	0.465251
47	COX5A	P20674	9377	C18.0.Cer	-0.267734	0.0481317	0.466442
48	BDH1	Q02338	622	C18.0.Cer	-0.267148	0.0486423	0.468737
36	SCP2	P22307	6342	C18.0.Cer	-0.295203	0.0489906	0.469944
470	ALDH9A1	P49189	223	C18.0.Cer	0.266707	0.0490299	0.469944
469	MRPL38	Q96DV4	64978	C18.0.Cer	0.266595	0.0491287	0.470279
468	C1QBP	Q07021	708	C18.0.Cer	0.265801	0.0498331	0.472394
467	VDAC3	Q9Y277	7419	C18.0.Cer	0.265083	0.0504772	0.474732
466	STOML2	Q9UJZ1	30968	C18.0.Cer	0.264771	0.0507594	0.475373
465	MICU1	Q9BPX6	10367	C18.0.Cer	0.264186	0.0512913	0.477194
464	LONP1	P36776	9361	C18.0.Cer	0.262076	0.0532487	0.482886
50	NDUFA10	O95299	4705	C18.0.Cer	-0.260549	0.0547032	0.486027
51	CYCS	P99999	54205	C18.0.Cer	-0.260226	0.0550149	0.486638
52	COX20	Q5RI15	116228	C18.0.Cer	-0.257787	0.0574151	0.491947
463	PRDX4	Q13162	10549	C18.0.Cer	0.256022	0.0592035	0.497079
54	CPT2	P23786	1376	C18.0.Cer	-0.255438	0.0598052	0.498774
53	MTIF2	P46199	4528	C18.0.Cer	-0.256856	0.060803	0.501636
462	COQ7	Q99807	10229	C18.0.Cer	0.253819	0.0614992	0.503998
461	IARS2	Q9NSE4	55699	C18.0.Cer	0.253416	0.0619269	0.505505
55	NDUFA9	Q16795	4704	C18.0.Cer	-0.252838	0.0625449	0.506064
460	MRPL1	Q9BYD6	65008	C18.0.Cer	0.252997	0.0649223	0.510896
478	GSTZ1	O43708	2954	C18.0.Cer	0.283748	0.0651925	0.511302
57	NDUFC2	O95298	4718	C18.0.Cer	-0.24836	0.0674978	0.515579
458	PMPCA	Q10713	23203	C18.0.Cer	0.248735	0.0670718	0.515579
56	PDK2	Q15119	5164	C18.0.Cer	-0.250524	0.0676767	0.515781
58	NDUFS2	O75306	4720	C18.0.Cer	-0.24805	0.0678524	0.516027
457	ACADM	P11310	34	C18.0.Cer	0.24621	0.0699848	0.521606
59	ATP5ME	P56385	521	C18.0.Cer	-0.245268	0.0710976	0.523416
49	SIRT5	Q9NXA8	23408	C18.0.Cer	-0.266299	0.0736347	0.529286
60	DLD	P09622	1738	C18.0.Cer	-0.242489	0.0744617	0.530873
61	DECR1	Q16698	1666	C18.0.Cer	-0.242289	0.0747078	0.531081
456	MRPL41	Q8IXM3	64975	C18.0.Cer	0.241465	0.0757323	0.533722
455	RHOT1	Q8IXI2	55288	C18.0.Cer	0.241413	0.0757974	0.533768
40	EARS2	Q5JPH6	124454	C18.0.Cer	-0.284815	0.0830662	0.547624
454	FMC1	Q96HJ9	154791	C18.0.Cer	0.237089	0.0843147	0.550403
63	SOD2	P04179	6648	C18.0.Cer	-0.234809	0.0844171	0.55052
479	GUF1	Q8N442	60558	C18.0.Cer	0.286577	0.0855009	0.552669
64	GSTK1	Q9Y2Q3	373156	C18.0.Cer	-0.232344	0.087826	0.557553
453	DNAJC11	Q9NVH1	55735	C18.0.Cer	0.23211	0.0881549	0.558525
62	MRPS9	P82933	64965	C18.0.Cer	-0.236077	0.0887869	0.559939
65	NDUFA13	Q9P0J0	51079	C18.0.Cer	-0.231375	0.0891954	0.560189
66	COX7A1	P24310	1346	C18.0.Cer	-0.231292	0.089313	0.560374
68	MPC1	Q9Y5U8	51660	C18.0.Cer	-0.228441	0.0934425	0.567434
69	NDUFS7	O75251	374291	C18.0.Cer	-0.228294	0.0936588	0.567832
67	TBRG4	Q969Z0	9238	C18.0.Cer	-0.230067	0.094206	0.568365
452	NIPSNAP2	O75323	2631	C18.0.Cer	0.227449	0.094914	0.569484
451	SLC25A6	P12236	293	C18.0.Cer	0.226563	0.096243	0.571647
71	MDH2	P40926	4191	C18.0.Cer	-0.225216	0.0982909	0.575511
450	MGST3	O14880	4259	C18.0.Cer	0.225182	0.0983427	0.575669
73	C6orf136	Q5SQH8	221545	C18.0.Cer	-0.223893	0.100335	0.578573
72	CLPB	Q9H078	81570	C18.0.Cer	-0.224332	0.102937	0.582644
449	TIMM29	Q9BSF4	90580	C18.0.Cer	0.221499	0.104118	0.584875
75	ECHS1	P30084	1892	C18.0.Cer	-0.221145	0.104687	0.586641
447	SUOX	P51687	6821	C18.0.Cer	0.220918	0.105052	0.587164
459	WARS2	Q9UGM6	10352	C18.0.Cer	0.251704	0.107833	0.59166
446	COQ5	Q5HYK3	84274	C18.0.Cer	0.218455	0.109087	0.593417
70	DHTKD1	Q96HY7	55526	C18.0.Cer	-0.226249	0.110385	0.59529
76	GOT2	P00505	2806	C18.0.Cer	-0.217162	0.111251	0.596959
444	AFG3L2	Q9Y4W6	10939	C18.0.Cer	0.216852	0.111776	0.597528
443	L2HGDH	Q9H9P8	79944	C18.0.Cer	0.213925	0.116815	0.606068
442	MRPS26	Q9BYN8	64949	C18.0.Cer	0.21254	0.122834	0.614323
78	MRPL53	Q96EL3	116540	C18.0.Cer	-0.212193	0.12346	0.615494
445	TOMM20	Q15388	9804	C18.0.Cer	0.218041	0.124273	0.616441
79	MRPL20	Q9BYC9	55052	C18.0.Cer	-0.208742	0.126161	0.619455
441	AGK	Q53H12	55750	C18.0.Cer	0.206369	0.130625	0.626625
439	MAOB	P27338	4129	C18.0.Cer	0.204676	0.133881	0.630903
74	GLRX5	Q86SX6	51218	C18.0.Cer	-0.223039	0.136242	0.633325
80	SLC25A42	Q86VD7	284439	C18.0.Cer	-0.203504	0.139958	0.637764
82	MRPL50	Q8N5N7	54534	C18.0.Cer	-0.201168	0.140822	0.638853
437	ALDH5A1	P51649	7915	C18.0.Cer	0.200854	0.141456	0.63984
83	PARL	Q9H300	55486	C18.0.Cer	-0.197189	0.149016	0.649686
440	DGLUCY	Q7Z3D6	80017	C18.0.Cer	0.206249	0.150713	0.651614
436	COQ3	Q9NZJ6	51805	C18.0.Cer	0.194916	0.153853	0.654494
435	MRPL16	Q9NX20	54948	C18.0.Cer	0.19357	0.156771	0.65845
84	CHCHD3	Q9NX63	54927	C18.0.Cer	-0.192892	0.158256	0.659977
434	ATP5MF	P56134	9551	C18.0.Cer	0.192632	0.158829	0.660391
85	AKAP1	Q92667	8165	C18.0.Cer	-0.189319	0.166257	0.669517
86	MRPL43	Q8N983	84545	C18.0.Cer	-0.188818	0.1674	0.670572
87	MRPS36	P82909	92259	C18.0.Cer	-0.188556	0.168002	0.67114
438	HINT1	P49773	3094	C18.0.Cer	0.202047	0.173212	0.676766
89	IDH3B	O43837	3420	C18.0.Cer	-0.185061	0.17617	0.680285
88	CRYZ	Q08257	1429	C18.0.Cer	-0.186758	0.17631	0.680351
90	TIMMDC1	Q9NPL8	51300	C18.0.Cer	-0.183496	0.179918	0.684555
91	PCCA	P05165	5095	C18.0.Cer	-0.183437	0.180063	0.68479
433	DARS2	Q6PI48	55157	C18.0.Cer	0.191427	0.182954	0.688386
432	CARS2	Q9HA77	79587	C18.0.Cer	0.185903	0.186998	0.691422
430	ME2	P23368	4200	C18.0.Cer	0.182284	0.187085	0.691424
92	IBA57	Q5T440	200205	C18.0.Cer	-0.182018	0.18774	0.692079
448	PEX11B	O96011	8799	C18.0.Cer	0.221376	0.187917	0.692225
93	PNPT1	Q8TCS8	87178	C18.0.Cer	-0.181219	0.189719	0.693918
96	NDUFB3	O43676	4709	C18.0.Cer	-0.17809	0.193314	0.698112
431	FKBP8	Q14318	23770	C18.0.Cer	0.18321	0.193577	0.698631
94	RAB24	Q969Q5	53917	C18.0.Cer	-0.179637	0.193679	0.698685
95	MRPS10	P82664	55173	C18.0.Cer	-0.179595	0.193786	0.698685
428	HSD17B4	P51659	3295	C18.0.Cer	0.17778	0.194101	0.698735
97	ECI1	P42126	1632	C18.0.Cer	-0.177145	0.195724	0.700761
99	TOMM22	Q9NS69	56993	C18.0.Cer	-0.176656	0.196983	0.701893
427	PDHX	O00330	8050	C18.0.Cer	0.176449	0.197516	0.702182
100	ACAA2	P42765	10449	C18.0.Cer	-0.176231	0.198078	0.702594
101	PRDX5	P30044	25824	C18.0.Cer	-0.175661	0.199557	0.703997
77	NADK2	Q4G0N4	133686	C18.0.Cer	-0.215762	0.199649	0.704137
429	GFM1	Q96RP9	85476	C18.0.Cer	0.178513	0.200929	0.705449
102	NDUFB4	O95168	4710	C18.0.Cer	-0.174817	0.201759	0.706167
425	FH	P07954	2271	C18.0.Cer	0.174907	0.201524	0.706167
424	HSDL1	Q3SXM5	83693	C18.0.Cer	0.174549	0.202461	0.706971
98	MLYCD	O95822	23417	C18.0.Cer	-0.177085	0.204615	0.709492
423	MTX1	Q13505	4580	C18.0.Cer	0.173624	0.204902	0.709765
81	LAP3	P28838	51056	C18.0.Cer	-0.20133	0.20686	0.711154
426	MICU2	Q8IYU8	221154	C18.0.Cer	0.176182	0.206971	0.711257
103	HCCS	P53701	3052	C18.0.Cer	-0.172763	0.207192	0.7115
422	MRPL24	Q96A35	79590	C18.0.Cer	0.171716	0.210001	0.714255
105	ACAD9	Q9H845	28976	C18.0.Cer	-0.170132	0.2143	0.719122
421	PARK7	Q99497	11315	C18.0.Cer	0.168631	0.218432	0.724389
106	CAT	P04040	847	C18.0.Cer	-0.168178	0.219687	0.726027
419	MRPS27	Q92552	23107	C18.0.Cer	0.166877	0.223328	0.728978
420	TMLHE	Q9NVH6	55217	C18.0.Cer	0.167213	0.22684	0.732015
110	UQCC2	Q9BRT2	84300	C18.0.Cer	-0.165029	0.228569	0.73366
109	CCDC51	Q96ER9	79714	C18.0.Cer	-0.166532	0.228765	0.733745
418	PRDX3	P30048	10935	C18.0.Cer	0.163445	0.233129	0.737596
111	SUCLG2	Q96I99	8801	C18.0.Cer	-0.162926	0.234637	0.738552
112	UQCRFS1	P47985	7386	C18.0.Cer	-0.162566	0.235686	0.739443
417	GRHPR	Q9UBQ7	9380	C18.0.Cer	0.162902	0.239216	0.741314
416	MFF	Q9GZY8	56947	C18.0.Cer	0.162404	0.240673	0.741708
415	MTX2	O75431	10651	C18.0.Cer	0.160489	0.241806	0.743097
113	TIMM44	O43615	10469	C18.0.Cer	-0.160218	0.242612	0.743283
413	ACOT13	Q9NPJ3	55856	C18.0.Cer	0.159403	0.245049	0.74452
414	PDHB	P11177	5162	C18.0.Cer	0.159479	0.244819	0.74452
412	COQ8A	Q8NI60	56997	C18.0.Cer	0.158784	0.24691	0.745635
108	HEBP1	Q9NRV9	50865	C18.0.Cer	-0.167732	0.249323	0.747651
114	COX4I1	P13073	1327	C18.0.Cer	-0.15721	0.251686	0.749157
411	RMDN1	Q96DB5	51115	C18.0.Cer	0.157326	0.255894	0.751614
116	MRPL46	Q9H2W6	26589	C18.0.Cer	-0.15551	0.256913	0.752473
410	UQCRQ	O14949	27089	C18.0.Cer	0.155337	0.257449	0.752688
117	LDHD	Q86WU2	197257	C18.0.Cer	-0.155115	0.258139	0.753329
115	BCS1L	Q9Y276	617	C18.0.Cer	-0.156323	0.258977	0.753883
409	CISD1	Q9NZ45	55847	C18.0.Cer	0.153542	0.263055	0.756102
119	LETM1	O95202	3954	C18.0.Cer	-0.151867	0.268362	0.760139
120	NDUFB6	O95139	4712	C18.0.Cer	-0.151225	0.270416	0.761337
407	CRAT	P43155	1384	C18.0.Cer	0.151133	0.270711	0.761337
408	UQCRC1	P31930	7384	C18.0.Cer	0.151203	0.270486	0.761337
121	MRPS5	P82675	64969	C18.0.Cer	-0.150964	0.271253	0.761773
406	HADHA	P40939	3030	C18.0.Cer	0.150878	0.271529	0.76185
122	MRPS11	P82912	64963	C18.0.Cer	-0.150726	0.272019	0.762552
123	PTPMT1	Q8WUK0	114971	C18.0.Cer	-0.149553	0.275809	0.765773
104	CBR4	Q8N4T8	84869	C18.0.Cer	-0.172045	0.275943	0.765871
118	PISD	Q9UG56	23761	C18.0.Cer	-0.153841	0.2762	0.76625
125	NDUFS3	O75489	4722	C18.0.Cer	-0.148272	0.27999	0.768301
405	MTCH2	Q9Y6C9	23788	C18.0.Cer	0.146224	0.286759	0.773557
124	MRPS15	P82914	64960	C18.0.Cer	-0.148681	0.288	0.774502
404	CYB5B	O43169	80777	C18.0.Cer	0.145483	0.289234	0.775344
127	NDUFA4	O00483	4697	C18.0.Cer	-0.145409	0.289482	0.775475
128	NDUFA11	Q86Y39	126328	C18.0.Cer	-0.143904	0.294559	0.777675
403	ATAD3A	Q9NVI7	55210	C18.0.Cer	0.143545	0.295776	0.778485
130	ETFA	P13804	2108	C18.0.Cer	-0.143275	0.296694	0.778618
402	MAIP1	Q8WWC4	79568	C18.0.Cer	0.143293	0.296635	0.778618
400	TMEM65	Q6PI78	157378	C18.0.Cer	0.141914	0.301356	0.781797
132	ATP5F1D	P30049	513	C18.0.Cer	-0.141006	0.304492	0.784103
399	HAGH	Q16775	3029	C18.0.Cer	0.141	0.304512	0.784103
398	TMEM143	Q96AN5	55260	C18.0.Cer	0.140638	0.305767	0.784995
134	MFN2	O95140	9927	C18.0.Cer	-0.140502	0.306239	0.785516
135	CYC1	P08574	1537	C18.0.Cer	-0.139427	0.309991	0.787859
397	ABCB10	Q9NRK6	23456	C18.0.Cer	0.138854	0.312003	0.789232
136	COA1	Q9GZY4	55744	C18.0.Cer	-0.138137	0.314534	0.791203
137	SUCLG1	P53597	8802	C18.0.Cer	-0.137842	0.315578	0.791624
396	HSPD1	P10809	3329	C18.0.Cer	0.137501	0.31679	0.792215
139	SCO2	O43819	9997	C18.0.Cer	-0.137146	0.318052	0.793272
107	MRPL54	Q6P161	116541	C18.0.Cer	-0.168098	0.319977	0.794296
395	CCDC127	Q96BQ5	133957	C18.0.Cer	0.136149	0.321618	0.795311
140	ALDH1B1	P30837	219	C18.0.Cer	-0.135907	0.322487	0.795834
394	SPRYD4	Q8WW59	283377	C18.0.Cer	0.1352	0.325033	0.797233
401	MRPS31	Q92665	10240	C18.0.Cer	0.143038	0.326854	0.798104
393	COQ6	Q9Y2Z9	51004	C18.0.Cer	0.134607	0.327178	0.798336
392	MTARC2	Q969Z3	54996	C18.0.Cer	0.134076	0.32911	0.79906
145	SQOR	Q9Y6N5	58472	C18.0.Cer	-0.133768	0.330229	0.800042
141	COX16	Q9P0S2	51241	C18.0.Cer	-0.135029	0.330301	0.800081
391	AIFM1	O95831	9131	C18.0.Cer	0.132665	0.33427	0.802475
146	ECH1	Q13011	1891	C18.0.Cer	-0.132346	0.335443	0.803214
142	LYPLA1	O75608	10434	C18.0.Cer	-0.134718	0.336166	0.803262
147	SDHA	P31040	6389	C18.0.Cer	-0.132159	0.336133	0.803262
131	TACO1	Q9BSH4	51204	C18.0.Cer	-0.143229	0.336829	0.80366
148	DCXR	Q7Z4W1	51181	C18.0.Cer	-0.131791	0.337492	0.804015
144	TST	Q16762	7263	C18.0.Cer	-0.134145	0.338244	0.804743
390	MRPL33	O75394	9553	C18.0.Cer	0.130202	0.343399	0.807432
149	COX6B1	P14854	1340	C18.0.Cer	-0.129772	0.345011	0.808609
150	SURF1	Q15526	6834	C18.0.Cer	-0.129681	0.345353	0.808795
389	NDUFAF4	Q9P032	29078	C18.0.Cer	0.128963	0.348051	0.809911
387	DLST	P36957	1743	C18.0.Cer	0.128735	0.348911	0.810313
386	SAMM50	Q9Y512	25813	C18.0.Cer	0.128557	0.349585	0.810761
133	MTFR1L	Q9H019	56181	C18.0.Cer	-0.140918	0.350242	0.810922
388	DNAJA3	Q96EY1	9093	C18.0.Cer	0.128867	0.353045	0.81211
151	SLC30A9	Q6PML9	10463	C18.0.Cer	-0.127282	0.354426	0.812628
385	MRPL14	Q6P1L8	64928	C18.0.Cer	0.126801	0.35626	0.813355
126	SFXN3	Q9BWM7	81855	C18.0.Cer	-0.147799	0.35643	0.813431
129	DMAC1	Q96GE9	90871	C18.0.Cer	-0.143875	0.357336	0.813727
384	TUFM	P49411	7284	C18.0.Cer	0.125487	0.361307	0.816394
383	MFN1	Q8IWA4	55669	C18.0.Cer	0.125166	0.362546	0.817088
138	MRPL10	Q7Z7H8	124995	C18.0.Cer	-0.137219	0.374423	0.825129
382	BCKDK	O14874	10295	C18.0.Cer	0.121894	0.375326	0.825501
381	MRPS17	Q9Y2R5	51373	C18.0.Cer	0.121715	0.376034	0.825611
152	AUH	Q13825	549	C18.0.Cer	-0.121704	0.376077	0.825611
380	SLIRP	Q9GZT3	81892	C18.0.Cer	0.121617	0.37642	0.825773
378	MRPL19	P49406	9801	C18.0.Cer	0.121027	0.378758	0.827554
376	ACO2	Q99798	50	C18.0.Cer	0.120136	0.382306	0.829071
153	ATP5F1E	P56381	514	C18.0.Cer	-0.119585	0.384507	0.830289
154	PRDX2	P32119	7001	C18.0.Cer	-0.119387	0.3853	0.830493
155	NDUFAF6	Q330K2	137682	C18.0.Cer	-0.118165	0.390218	0.832789
377	PPTC7	Q8NI37	160760	C18.0.Cer	0.120957	0.393009	0.833776
375	MRPL44	Q9H9J2	65080	C18.0.Cer	0.117426	0.393211	0.833854
373	MRPL3	P09001	11222	C18.0.Cer	0.117142	0.394363	0.834221
374	ATP5MG	O75964	10632	C18.0.Cer	0.11718	0.39421	0.834221
372	TOMM40	O96008	10452	C18.0.Cer	0.116408	0.397352	0.835355
157	CKMT2	P17540	1160	C18.0.Cer	-0.114181	0.406507	0.840442
370	PHB2	Q99623	11331	C18.0.Cer	0.113896	0.407686	0.841021
369	DLAT	P10515	1737	C18.0.Cer	0.113691	0.408535	0.841099
143	ARMCX3	Q9UH62	51566	C18.0.Cer	-0.13417	0.409144	0.841582
368	MRPL2	Q5T653	51069	C18.0.Cer	0.112277	0.414428	0.84353
160	DAP3	P51398	7818	C18.0.Cer	-0.109647	0.425513	0.849185
161	TFAM	Q00059	7019	C18.0.Cer	-0.109409	0.426523	0.849243
379	ALDH1L1	O75891	10840	C18.0.Cer	0.121437	0.426819	0.849275
158	GRPEL1	Q9HAV7	80273	C18.0.Cer	-0.1136	0.427355	0.849487
367	TIMM22	Q9Y584	29928	C18.0.Cer	0.108729	0.429421	0.850539
156	ADHFE1	Q8IWW8	137872	C18.0.Cer	-0.116502	0.430368	0.85103
365	SLC25A12	O75746	8604	C18.0.Cer	0.108383	0.430898	0.851036
159	MRPS2	Q9Y399	51116	C18.0.Cer	-0.110086	0.432621	0.852118
364	MRPL37	Q9BZE1	51253	C18.0.Cer	0.107873	0.433083	0.852306
366	MRPL35	Q9NZE8	51318	C18.0.Cer	0.108492	0.434857	0.853109
162	HSPE1	P61604	3336	C18.0.Cer	-0.107075	0.436515	0.853977
163	ABCB7	O75027	22	C18.0.Cer	-0.106837	0.437543	0.854488
164	SFXN1	Q9H9B4	94081	C18.0.Cer	-0.10668	0.438221	0.854741
165	TIMM50	Q3ZCQ8	92609	C18.0.Cer	-0.106665	0.438285	0.854772
166	ETFB	P38117	2109	C18.0.Cer	-0.106441	0.439252	0.855191
168	SCO1	O75880	6341	C18.0.Cer	-0.105966	0.441309	0.855937
363	SND1	Q7KZF4	27044	C18.0.Cer	0.106432	0.443681	0.857418
169	HDHD5	Q9BXW7	27440	C18.0.Cer	-0.104629	0.447126	0.859279
362	VDAC2	P45880	7417	C18.0.Cer	0.104557	0.447441	0.85934
361	IMMT	Q16891	10989	C18.0.Cer	0.104131	0.4493	0.859885
360	GHITM	Q9H3K2	27069	C18.0.Cer	0.10402	0.44979	0.859901
167	ALDH6A1	Q02252	4329	C18.0.Cer	-0.106005	0.449973	0.859971
171	MACROD1	Q9BQ69	28992	C18.0.Cer	-0.102607	0.456001	0.862381
357	FUNDC2	Q9BWH2	65991	C18.0.Cer	0.102234	0.457648	0.863185
173	PRDX6	P30041	9588	C18.0.Cer	-0.101628	0.460336	0.863519
358	SLC25A46	Q96AG3	91137	C18.0.Cer	0.103407	0.461219	0.863785
174	AK3	Q9UIJ7	50808	C18.0.Cer	-0.100959	0.463309	0.864501
170	MRPS35	P82673	60488	C18.0.Cer	-0.102723	0.464206	0.864897
371	DDX28	Q9NUL7	55794	C18.0.Cer	0.114099	0.466287	0.865631
359	CPOX	P36551	1371	C18.0.Cer	0.103617	0.469324	0.866994
175	SLC25A3	Q00325	5250	C18.0.Cer	-0.0959004	0.486123	0.874564
172	BCO2	Q9BYV7	83875	C18.0.Cer	-0.102497	0.488163	0.875834
354	HSPA9	P38646	3313	C18.0.Cer	0.0951105	0.489738	0.876461
355	TMEM205	Q6UW68	374882	C18.0.Cer	0.0955122	0.492071	0.877414
356	BNIP3	Q12983	664	C18.0.Cer	0.0960925	0.497988	0.879642
176	GLUD1	P00367	2746	C18.0.Cer	-0.0926785	0.500956	0.881058
177	DNM1L	O00429	10059	C18.0.Cer	-0.0925184	0.501699	0.881244
353	HIBCH	Q6NVY1	26275	C18.0.Cer	0.093088	0.507348	0.882933
352	MRPS18B	Q9Y676	28973	C18.0.Cer	0.0892372	0.517053	0.887159
350	OPA3	Q9H6K4	80207	C18.0.Cer	0.0884689	0.520682	0.888315
349	MRPS16	Q9Y3D3	51021	C18.0.Cer	0.0882587	0.521677	0.88885
351	PAM16	Q9Y3D7	51025	C18.0.Cer	0.0888162	0.523047	0.889079
178	TMEM126A	Q9H061	84233	C18.0.Cer	-0.0875489	0.525044	0.889792
348	GPX4	P36969	2879	C18.0.Cer	0.0873257	0.526105	0.890381
180	YME1L1	Q96TA2	10730	C18.0.Cer	-0.0868798	0.528228	0.89105
347	APOO	Q9BUR5	79135	C18.0.Cer	0.0843807	0.540204	0.894458
179	PRXL2A	Q9BRX8	84293	C18.0.Cer	-0.0873491	0.542193	0.895068
346	MRPL34	Q9BQ48	64981	C18.0.Cer	0.0837344	0.543323	0.895506
345	IDH2	P48735	3418	C18.0.Cer	0.0831117	0.546335	0.896705
181	BCAT2	O15382	587	C18.0.Cer	-0.0819148	0.555959	0.899912
343	FECH	P22830	2235	C18.0.Cer	0.0805526	0.5588	0.900419
182	NDUFB9	Q9Y6M9	4715	C18.0.Cer	-0.0803886	0.559604	0.900577
344	MCCC1	Q96RQ3	56922	C18.0.Cer	0.0810255	0.56027	0.900617
342	PTCD3	Q96EY7	55037	C18.0.Cer	0.0795538	0.563702	0.901207
183	PCCB	P05166	5096	C18.0.Cer	-0.0790501	0.566181	0.9022
341	LRPPRC	P42704	10128	C18.0.Cer	0.0789548	0.566651	0.902315
185	RDH14	Q9HBH5	57665	C18.0.Cer	-0.0780081	0.571326	0.903785
184	MAOA	P21397	4128	C18.0.Cer	-0.0782846	0.573656	0.904386
187	HINT3	Q9NQE9	135114	C18.0.Cer	-0.0771203	0.575727	0.905101
186	ABHD10	Q9NUJ1	55347	C18.0.Cer	-0.0773453	0.578276	0.905706
188	MMUT	P22033	4594	C18.0.Cer	-0.0763124	0.579745	0.90603
340	ENDOG	Q14249	2021	C18.0.Cer	0.0758374	0.582113	0.906812
339	PRKACA	P17612	5566	C18.0.Cer	0.0756147	0.583225	0.907288
338	APOOL	Q6UXV4	139322	C18.0.Cer	0.0755314	0.583642	0.907514
189	MPC2	O95563	25874	C18.0.Cer	-0.0751685	0.585456	0.908254
337	SMIM20	Q8N5G0	389203	C18.0.Cer	0.0751132	0.585733	0.908378
190	MRPL49	Q13405	740	C18.0.Cer	-0.0747784	0.587409	0.909345
336	LYRM7	Q5U5X0	90624	C18.0.Cer	0.0741348	0.590638	0.91033
335	HADHB	P55084	3032	C18.0.Cer	0.0735904	0.593376	0.911161
334	MRPL23	Q16540	6150	C18.0.Cer	0.0733147	0.594764	0.911482
191	SLC25A11	Q02978	8402	C18.0.Cer	-0.0731055	0.595819	0.91176
192	MRPS22	P82650	56945	C18.0.Cer	-0.0726633	0.598051	0.912366
333	MARCHF5	Q9NX47	54708	C18.0.Cer	0.0721784	0.603993	0.913877
193	SLC25A5	P05141	292	C18.0.Cer	-0.0704319	0.609369	0.915508
331	TMEM14C	Q9P0S9	51522	C18.0.Cer	0.0704153	0.609453	0.915536
330	MRPL9	Q9BYD2	65005	C18.0.Cer	0.0689557	0.616907	0.918359
194	SDHB	P21912	6390	C18.0.Cer	-0.0679977	0.62182	0.919091
195	SIRT3	Q9NTG7	23410	C18.0.Cer	-0.0669968	0.62697	0.920978
328	GRSF1	Q12849	2926	C18.0.Cer	0.0669803	0.627055	0.921025
329	PITRM1	Q5JRX3	10531	C18.0.Cer	0.0682681	0.627169	0.921115
196	DHRS4	Q9BTZ2	10901	C18.0.Cer	-0.0669426	0.627249	0.921137
327	PDF	Q9HBH1	64146	C18.0.Cer	0.0664768	0.629653	0.922317
325	TIMM21	Q9BVV7	29090	C18.0.Cer	0.063467	0.645274	0.927318
326	MUL1	Q969V5	79594	C18.0.Cer	0.0644074	0.646817	0.927587
324	HIBADH	P31937	11112	C18.0.Cer	0.0620582	0.652639	0.928927
323	ALDH3A2	P51648	224	C18.0.Cer	0.0618214	0.65388	0.929105
322	MRPL22	Q9NWU5	29093	C18.0.Cer	0.0608472	0.658997	0.930969
321	TSPO	P30536	706	C18.0.Cer	0.0606609	0.659976	0.931205
198	CPT1B	Q92523	1375	C18.0.Cer	-0.060284	0.661961	0.931714
199	MRPS18A	Q9NVS2	55168	C18.0.Cer	-0.0598651	0.66417	0.932096
320	MRPS23	Q9Y3D9	51649	C18.0.Cer	0.0592956	0.667177	0.933118
319	MRPL15	Q9P015	29088	C18.0.Cer	0.0585801	0.670962	0.933936
197	MTRES1	Q9P0P8	51250	C18.0.Cer	-0.060745	0.671972	0.934129
332	FAHD2A	Q96GK7	51011	C18.0.Cer	0.0708391	0.676948	0.935353
200	OMA1	Q96E52	115209	C18.0.Cer	-0.0557525	0.688847	0.93834
201	PTGES2	Q9H7Z7	80142	C18.0.Cer	-0.0551359	0.689296	0.938568
318	NDUFAF3	Q9BU61	25915	C18.0.Cer	0.0545596	0.692381	0.939582
317	IVD	P26440	3712	C18.0.Cer	0.0534744	0.698204	0.941039
316	AURKAIP1	Q9NWT8	54998	C18.0.Cer	0.0534581	0.701039	0.941795
202	TRMT10C	Q7L0Y3	54931	C18.0.Cer	-0.0523975	0.704	0.94231
314	MRPL21	Q7Z2W9	219927	C18.0.Cer	0.0509325	0.711912	0.943972
203	SLC25A4	P12235	291	C18.0.Cer	-0.0504756	0.714386	0.944358
204	ABCB8	Q9NUT2	11194	C18.0.Cer	-0.0501938	0.715913	0.944928
312	DBT	P11182	1629	C18.0.Cer	0.0492338	0.721124	0.946575
313	SARS2	Q9NP81	54938	C18.0.Cer	0.0494104	0.722731	0.947006
311	DIABLO	Q9NR28	56616	C18.0.Cer	0.0488714	0.723094	0.947134
207	UQCRC2	P22695	7385	C18.0.Cer	-0.0488487	0.723218	0.947158
208	COQ10A	Q96MF6	93058	C18.0.Cer	-0.0485858	0.724648	0.947304
209	C15orf61	A6NNL5	145853	C18.0.Cer	-0.0485144	0.725036	0.947357
310	MRPL27	Q9P0M9	51264	C18.0.Cer	0.0483281	0.726051	0.947842
210	STOM	P27105	2040	C18.0.Cer	-0.0479334	0.728202	0.948476
309	MRPS7	Q9Y2R9	51081	C18.0.Cer	0.0476147	0.72994	0.948896
308	ATAD1	Q8NBU5	84896	C18.0.Cer	0.0474034	0.731093	0.949111
306	BCL2L13	Q9BXK5	23786	C18.0.Cer	0.0463418	0.736896	0.950633
307	MTCH1	Q9NZJ7	23787	C18.0.Cer	0.0469969	0.738252	0.950959
211	MRPL58	Q14197	3396	C18.0.Cer	-0.0460363	0.738569	0.95103
206	NFU1	Q9UMS0	27247	C18.0.Cer	-0.0492582	0.739529	0.951146
212	UQCR10	Q9UDW1	29796	C18.0.Cer	-0.0453784	0.742175	0.951477
213	SLC25A20	O43772	788	C18.0.Cer	-0.0452067	0.743117	0.95152
305	HADH	Q16836	3033	C18.0.Cer	0.045276	0.742737	0.95152
304	ACOT9	Q9Y305	23597	C18.0.Cer	0.0450064	0.744216	0.951643
303	TOMM70	O94826	9868	C18.0.Cer	0.0443034	0.748078	0.952427
214	MRPS34	P82930	65993	C18.0.Cer	-0.0441742	0.748789	0.952625
215	MECR	Q9BV79	51102	C18.0.Cer	-0.0435999	0.754247	0.953737
205	ARMCX1	Q9P291	51309	C18.0.Cer	-0.0494043	0.756026	0.954171
315	NDUFAF5	Q5TEU4	79133	C18.0.Cer	0.0527212	0.756637	0.954384
216	UCP3	P55916	7352	C18.0.Cer	-0.0434958	0.759473	0.955612
217	SDHD	O14521	6392	C18.0.Cer	-0.0422355	0.759476	0.955612
302	TMEM11	P17152	8834	C18.0.Cer	0.041472	0.763697	0.956347
218	RTN4IP1	Q8WWV3	84816	C18.0.Cer	-0.0412209	0.765087	0.956815
219	ATP5PB	P24539	515	C18.0.Cer	-0.0409848	0.766394	0.956874
220	ATP5F1C	P36542	509	C18.0.Cer	-0.0407491	0.7677	0.957113
301	UQCC1	Q9NVA1	55245	C18.0.Cer	0.0395423	0.774396	0.958701
221	ATP5F1A	P25705	498	C18.0.Cer	-0.039445	0.774936	0.958901
300	SSBP1	Q04837	6742	C18.0.Cer	0.0386453	0.779383	0.960108
299	ACADSB	P45954	36	C18.0.Cer	0.0383854	0.78083	0.960257
222	NNT	Q13423	23530	C18.0.Cer	-0.0377854	0.784172	0.960895
298	NLRX1	Q86UT6	79671	C18.0.Cer	0.0371989	0.787444	0.961572
223	OCIAD1	Q9NX40	54940	C18.0.Cer	-0.0370106	0.788495	0.961753
224	MRPS28	Q9Y2Q9	28957	C18.0.Cer	-0.0368257	0.789528	0.962059
297	IDH3A	P50213	3419	C18.0.Cer	0.0356245	0.796244	0.963522
296	MRPL47	Q9HD33	57129	C18.0.Cer	0.0347399	0.801198	0.96459
226	ACADS	P16219	35	C18.0.Cer	-0.0341818	0.804329	0.965559
295	MRPL17	Q9NRX2	63875	C18.0.Cer	0.0345378	0.807948	0.966719
225	ACSS1	Q9NUB1	84532	C18.0.Cer	-0.0359011	0.808585	0.966784
227	TOMM40L	Q969M1	84134	C18.0.Cer	-0.0333644	0.808919	0.966825
228	FTH1	P02794	2495	C18.0.Cer	-0.032874	0.811676	0.967743
294	ABCB6	Q9NP58	10058	C18.0.Cer	0.0330393	0.814319	0.96784
229	ACAT1	P24752	38	C18.0.Cer	-0.0319161	0.817068	0.968328
293	COX17	Q14061	10063	C18.0.Cer	0.0314386	0.819758	0.968931
291	MRPL4	Q9BYD3	51073	C18.0.Cer	0.0310795	0.821784	0.969373
230	PCBD2	Q9H0N5	84105	C18.0.Cer	-0.0310448	0.821979	0.969383
290	OPA1	O60313	4976	C18.0.Cer	0.0304064	0.825582	0.969996
231	COA3	Q9Y2R0	28958	C18.0.Cer	-0.0298886	0.828507	0.9706
292	HMGCL	P35914	3155	C18.0.Cer	0.0313941	0.834071	0.972024
288	CYP27A1	Q02318	1593	C18.0.Cer	0.0277103	0.840837	0.973141
232	MAVS	Q7Z434	57506	C18.0.Cer	-0.0250929	0.855702	0.975836
289	GTPBP10	A4D1E9	85865	C18.0.Cer	0.0280947	0.858067	0.976577
233	NUBPL	Q8TB37	80224	C18.0.Cer	-0.0240499	0.86295	0.97753
235	VWA8	A3KMH1	23078	C18.0.Cer	-0.0234584	0.86629	0.97838
287	OGDH	Q02218	4967	C18.0.Cer	0.0230175	0.867524	0.978606
236	MRPS30	Q9NP92	10884	C18.0.Cer	-0.0231684	0.870495	0.979033
238	IDH3G	P51553	3421	C18.0.Cer	-0.0215962	0.875638	0.980113
239	OXA1L	Q15070	5018	C18.0.Cer	-0.0211626	0.878116	0.980397
286	HSD17B10	Q99714	3028	C18.0.Cer	0.0207851	0.880274	0.980627
237	RMDN3	Q96TC7	55177	C18.0.Cer	-0.0222393	0.882045	0.980714
285	MRPL48	Q96GC5	51642	C18.0.Cer	0.0194875	0.888766	0.981741
240	TTC19	Q6DKK2	54902	C18.0.Cer	-0.0208132	0.88956	0.981803
242	ETFDH	Q16134	2110	C18.0.Cer	-0.018967	0.89068	0.982083
234	PDK1	Q15118	5163	C18.0.Cer	-0.0238657	0.895118	0.982908
244	DHODH	Q02127	1723	C18.0.Cer	-0.0179662	0.896415	0.98321
241	MCUR1	Q96AQ8	63933	C18.0.Cer	-0.0202508	0.902611	0.984805
284	COX6A2	Q02221	1339	C18.0.Cer	0.0164524	0.905101	0.985518
283	ATP5PO	P48047	539	C18.0.Cer	0.0163583	0.905641	0.985546
243	SHMT2	P34897	6472	C18.0.Cer	-0.0182502	0.912193	0.987022
245	TMEM177	Q53S58	80775	C18.0.Cer	-0.0152635	0.911931	0.987022
247	PLGRKT	Q9HBL7	55848	C18.0.Cer	-0.015031	0.913267	0.987229
246	NME3	Q13232	4832	C18.0.Cer	-0.0150924	0.913744	0.987346
248	HTRA2	O43464	27429	C18.0.Cer	-0.01487	0.915011	0.987456
281	CS	O75390	1431	C18.0.Cer	0.0147145	0.915086	0.987456
282	SLC25A15	Q9Y619	10166	C18.0.Cer	0.014931	0.918896	0.987862
249	AK2	P54819	204	C18.0.Cer	-0.0138866	0.919848	0.98798
280	ACADVL	P49748	37	C18.0.Cer	0.0136235	0.921362	0.988088
250	MRPL39	Q9NYK5	54148	C18.0.Cer	-0.0135118	0.922004	0.988183
279	TMEM70	Q9BUB7	54968	C18.0.Cer	0.0134575	0.922317	0.988275
278	SPG7	Q9UQ90	6687	C18.0.Cer	0.0128275	0.925943	0.988621
277	HSDL2	Q6YN16	84263	C18.0.Cer	0.0124233	0.928271	0.989002
251	MRPL40	Q9NQ50	64976	C18.0.Cer	-0.0125041	0.930603	0.989611
252	DMAC2L	Q99766	27109	C18.0.Cer	-0.0109591	0.936706	0.991246
276	GPX1	P07203	2876	C18.0.Cer	0.0108605	0.937274	0.991426
275	HSD17B8	Q92506	7923	C18.0.Cer	0.0102966	0.940525	0.991652
253	SUPV3L1	Q8IYB8	6832	C18.0.Cer	-0.0105259	0.947252	0.992718
274	ACSF2	Q96CM8	80221	C18.0.Cer	0.00900118	0.948494	0.992986
273	PDHA1	P08559	5160	C18.0.Cer	0.00784944	0.954643	0.994052
257	ATP5F1B	P06576	506	C18.0.Cer	-0.00746327	0.956873	0.994238
255	MRPS6	P82932	64968	C18.0.Cer	-0.00752343	0.957784	0.994362
256	COQ10B	Q9H8M1	80219	C18.0.Cer	-0.00751971	0.957382	0.994362
272	MRPL13	Q9BYD1	28998	C18.0.Cer	0.00688154	0.960231	0.994731
258	SLC25A10	Q9UBX3	1468	C18.0.Cer	-0.00692719	0.961127	0.994779
254	MRPL57	Q9BQC6	78988	C18.0.Cer	-0.00775682	0.961611	0.994789
271	ATPAF2	Q8N5M1	91647	C18.0.Cer	0.00635858	0.963958	0.995144
270	MRPL18	Q9H0U6	29074	C18.0.Cer	0.00577965	0.966595	0.99536
259	MTPAP	Q9NVV4	55149	C18.0.Cer	-0.00552374	0.971957	0.996057
260	COX7A2L	O14548	9167	C18.0.Cer	-0.00462429	0.97327	0.996151
261	SYNJ2BP	P57105	55333	C18.0.Cer	-0.0040428	0.97663	0.996878
269	NIPSNAP3B	Q9BS92	55335	C18.0.Cer	0.00387233	0.977616	0.996951
268	NDUFS4	O43181	4724	C18.0.Cer	0.00369909	0.978617	0.997028
267	DNAJC19	Q96DA6	131118	C18.0.Cer	0.00226038	0.986932	0.997992
266	ACSL1	P33121	2180	C18.0.Cer	0.0012358	0.992855	0.998817
262	COX6C	P09669	1345	C18.0.Cer	-0.00122715	0.992906	0.998824
263	COX15	Q7KZN9	1355	C18.0.Cer	-0.000537712	0.996921	0.999454
265	SUCLA2	Q9P2R7	8803	C18.0.Cer	0.000201893	0.998833	0.999697
264	SDR39U1	Q9NRG7	56948	C18.0.Cer	-6.45e-05	0.999627	0.999866
