# Supplementary material for: Mitochondrial electron transport chain, ceramide, and coenzyme Q are linked in a pathway that drives insulin resistance in skeletal muscle
Source: eLife. 2023 Dec 27;12:RP87340. doi: 10.7554/eLife.87340 (PMC10752590; doi:10.7554/eLife.87340)
Supplement: Source data 10. [file elife-87340-data10.xlsx]

## Sheet: Proteomics_Fig. 6 & Sup. Fig. 7
Comparison	Protein.IDs	Gene.names	ENTREZID	logFC	AveExpr	t	P.Value	adj.P.Val	B	qValue
A - T	Q02338	BDH1	622	2.19174	21.3663	7.8396	6.26519e-09	3.08248e-06	10.4784	1.64725e-06
A - T	Q6IAN0	DHRS7B	25979	-1.26378	21.7784	-7.47223	1.7128e-08	4.21348e-06	9.51485	2.25165e-06
A - T	Q9NP58	ABCB6	10058	-1.2767	19.9425	-5.59883	3.91866e-06	0.000455409	4.30813	0.000243367
A - T	Q5TEU4	NDUFAF5	79133	-1.01783	17.2927	-5.72281	4.49273e-06	0.000455409	4.24713	0.000243367
A - T	P43304	GPD2	2820	-0.918501	23.8069	-5.50558	4.62814e-06	0.000455409	4.12894	0.000243367
A - T	P49773	HINT1	3094	-1.03936	19.4106	-5.4438	8.39425e-06	0.000688329	3.62967	0.000367837
A - T	P27105	STOM	2040	-1.21183	24.2717	-5.18884	1.16157e-05	0.000816419	3.244	0.000436288
A - T	P07195	LDHB	3945	1.29496	20.8221	4.95797	2.6549e-05	0.00163277	2.49386	0.000872537
A - T	P14406	COX7A2	1347	0.841101	24.109	4.72014	4.51774e-05	0.00231335	1.94062	0.00123624
A - T	P00387	CYB5R3	1727	-0.599045	25.0976	-4.70629	4.70193e-05	0.00231335	1.90235	0.00123624
A - T	Q86WU2	LDHD	197257	0.866951	19.5485	4.62559	5.9338e-05	0.00265403	1.67957	0.00141829
A - T	Q8NBN7	RDH13	112724	0.59284	21.2474	4.52473	7.93093e-05	0.00317581	1.40207	0.00169713
A - T	Q16718	NDUFA5	4698	0.524769	25.2911	4.50507	8.39136e-05	0.00317581	1.34813	0.00169713
A - T	P28331	NDUFS1	4719	0.522067	26.392	4.40271	0.000112513	0.00395403	1.06798	0.002113
A - T	Q96A26	FAM162A	26355	0.482058	22.7336	4.07847	0.000282602	0.00829456	0.190776	0.00443255
A - T	Q6NUK1	SLC25A24	29957	-0.50505	21.7443	-4.06521	0.000293356	0.00829456	0.155297	0.00443255
A - T	Q13162	PRDX4	10549	-1.34782	18.3305	-4.05164	0.000304782	0.00829456	0.119006	0.00443255
A - T	O43676	NDUFB3	4709	0.505915	25.2933	4.0492	0.000306875	0.00829456	0.112507	0.00443255
A - T	O95167	NDUFA3	4696	0.471889	24.1339	4.00645	0.000346046	0.00829456	-0.00152589	0.00443255
A - T	O43674	NDUFB5	4711	0.457102	24.7213	3.99344	0.000358916	0.00829456	-0.0361718	0.00443255
A - T	O95169	NDUFB8	4714	0.64116	24.6303	3.99022	0.000362168	0.00829456	-0.0447272	0.00443255
A - T	O95178	NDUFB2	4708	0.804285	25.331	3.96641	0.00038715	0.00829456	-0.107987	0.00443255
A - T	Q16795	NDUFA9	4704	0.471937	25.6836	3.96586	0.000387754	0.00829456	-0.109465	0.00443255
A - T	Q9P0J0	NDUFA13	51079	0.36109	25.956	3.94515	0.000410882	0.00842308	-0.164387	0.00450123
A - T	P36776	LONP1	9361	-0.571123	20.5801	-3.89028	0.000478892	0.00857971	-0.309481	0.00458493
A - T	O95298	NDUFC2	4718	0.535205	25.8363	3.88732	0.00048285	0.00857971	-0.317274	0.00458493
A - T	O96000	NDUFB10	4716	0.443389	26.3284	3.87559	0.000498877	0.00857971	-0.348183	0.00458493
A - T	Q8NE62	CHDH	55349	-0.465222	20.6579	-3.87174	0.000504257	0.00857971	-0.358334	0.00458493
A - T	Q9UI09	NDUFA12	55967	0.516614	25.4523	3.8707	0.000505715	0.00857971	-0.361066	0.00458493
A - T	O95139	NDUFB6	4712	0.510975	24.8545	3.81543	0.000589621	0.00939865	-0.506258	0.00502256
A - T	P51970	NDUFA8	4702	0.503642	26.194	3.81386	0.000592191	0.00939865	-0.51037	0.00502256
A - T	O43678	NDUFA2	4695	0.516038	26.5965	3.79192	0.000629289	0.00967532	-0.56779	0.00517041
A - T	O75380	NDUFS6	4726	0.535051	24.1719	3.77481	0.000659786	0.00983682	-0.612494	0.00525672
A - T	P04040	CAT	847	-0.843388	20.2274	-3.75636	0.000694271	0.0100465	-0.660599	0.00536878
A - T	P49821	NDUFV1	4723	0.546781	25.2761	3.73524	0.000735925	0.010345	-0.71559	0.00552829
A - T	Q02252	ALDH6A1	4329	1.20391	20.0786	3.73583	0.000789199	0.0104942	-0.732861	0.00560803
A - T	Q15046	KARS1	3735	-0.494894	20.4774	-3.71231	0.000783875	0.0104942	-0.775135	0.00560803
A - T	Q9UDX5	MTFP1	51537	0.757056	20.8323	3.63745	0.000962531	0.0124622	-0.968586	0.00665972
A - T	O95182	NDUFA7	4701	0.478499	25.3996	3.62396	0.000998663	0.0125985	-1.00327	0.00673255
A - T	Q9H9B4	SFXN1	94081	0.465442	22.5378	3.60795	0.00104326	0.0128321	-1.04438	0.0068574
A - T	P17540	CKMT2	1160	0.614393	28.0653	3.574	0.00114432	0.0137319	-1.13131	0.0073382
A - T	Q9NRG7	SDR39U1	56948	0.63933	21.0741	3.55648	0.00120013	0.0137926	-1.17604	0.00737065
A - T	P05166	PCCB	5096	0.612594	20.1457	3.55485	0.00120545	0.0137926	-1.1802	0.00737065
A - T	P49189	ALDH9A1	223	-0.604653	20.3613	-3.53806	0.00126161	0.0138808	-1.22296	0.00741779
A - T	Q9Y5U8	MPC1	51660	0.727045	23.7562	3.53573	0.00126959	0.0138808	-1.22888	0.00741779
A - T	Q8N0X4	CLYBL	171425	-0.891383	20.4523	-3.52843	0.00133368	0.0142646	-1.25853	0.00762289
A - T	Q9H845	ACAD9	28976	0.824688	20.7374	3.4617	0.0015506	0.0162318	-1.41639	0.00867413
A - T	P13073	COX4I1	1327	0.327228	28.1421	3.45371	0.00158427	0.0162388	-1.43652	0.00867787
A - T	Q9Y2Q3	GSTK1	373156	0.659003	20.1802	3.45328	0.00163057	0.0163722	-1.43997	0.0087492
A - T	O14561	NDUFAB1	4706	0.72679	22.0643	3.40995	0.00178167	0.0174146	-1.54642	0.00930622
A - T	P36542	ATP5F1C	509	0.34354	27.9238	3.40505	0.00180517	0.0174146	-1.55868	0.00930622
A - T	Q8NE86	MCU	90550	-0.437567	23.4811	-3.39108	0.00187389	0.0177299	-1.59361	0.00947472
A - T	P56556	NDUFA6	4700	0.460095	24.0461	3.30672	0.00234545	0.0217728	-1.80315	0.0116352
A - T	P06576	ATP5F1B	506	0.285894	30.5224	3.28056	0.00251341	0.0229	-1.86759	0.0122376
A - T	Q7KZF4	SND1	27044	-0.779302	22.1618	-3.26069	0.00271109	0.0238189	-1.91448	0.0127286
A - T	P43155	CRAT	1384	-0.419634	24.3169	-3.25864	0.00266306	0.0238189	-1.92144	0.0127286
A - T	Q16775	HAGH	3029	-0.689678	19.7552	-3.22394	0.00291739	0.0251817	-2.00628	0.0134569
A - T	O43920	NDUFS5	4725	0.409724	25.3081	3.21547	0.00298295	0.0252592	-2.02693	0.0134983
A - T	P09669	COX6C	1345	0.415193	27.9661	3.20469	0.00306836	0.0252592	-2.05315	0.0134983
A - T	Q9Y6M9	NDUFB9	4715	0.412067	26.1475	3.2032	0.00308039	0.0252592	-2.05679	0.0134983
A - T	Q96HY7	DHTKD1	55526	1.12059	18.5586	3.17419	0.00339502	0.0271882	-2.12344	0.0145292
A - T	P23368	ME2	4200	-0.672783	19.04	-3.16448	0.00348142	0.0271882	-2.15415	0.0145292
A - T	P05165	PCCA	5095	0.44956	19.6552	3.16151	0.00343459	0.0271882	-2.1578	0.0145292
A - T	P19404	NDUFV2	4729	0.660804	26.6739	3.14208	0.00361259	0.0277718	-2.20463	0.014841
A - T	P25705	ATP5F1A	498	0.278572	30.6013	3.13359	0.00369319	0.0279546	-2.22508	0.0149387
A - T	Q7Z4W1	DCXR	51181	0.688837	21.2247	3.0317	0.00480287	0.0358032	-2.46792	0.019133
A - T	O75438	NDUFB1	4707	0.68016	25.3158	3.02165	0.00492796	0.0361874	-2.49163	0.0193383
A - T	P40939	HADHA	3030	-0.390817	26.8989	-3.01182	0.00505339	0.0363522	-2.5148	0.0194263
A - T	O95168	NDUFB4	4710	0.350685	26.5429	3.00836	0.00509818	0.0363522	-2.52293	0.0194263
A - T	P82909	MRPS36	92259	0.337267	23.0483	2.98228	0.00544865	0.0382962	-2.58416	0.0204652
A - T	P24539	ATP5PB	515	0.316906	27.6796	2.96095	0.00575192	0.0393816	-2.63398	0.0210452
A - T	O75027	ABCB7	22	0.334743	21.1878	2.96018	0.00576317	0.0393816	-2.63578	0.0210452
A - T	Q8N183	NDUFAF2	91942	0.538065	19.7796	2.95232	0.00620971	0.0412862	-2.63935	0.022063
A - T	Q9NSE4	IARS2	55699	-0.432803	20.204	-2.93297	0.00617404	0.0412862	-2.69905	0.022063
A - T	Q02318	CYP27A1	1593	-0.405992	19.8077	-2.91626	0.00644005	0.0422467	-2.73777	0.0225763
A - T	Q16836	HADH	3033	-0.37336	23.0849	-2.89931	0.00672061	0.0435071	-2.77688	0.0232499
A - T	P48047	ATP5PO	539	0.302632	27.281	2.88782	0.00691751	0.0442002	-2.80334	0.0236202
A - T	O43615	TIMM44	10469	0.398084	21.0314	2.87953	0.00706283	0.0445502	-2.82239	0.0238073
A - T	Q6P1L8	MRPL14	64928	-0.313151	21.2559	-2.87414	0.00715881	0.044584	-2.83475	0.0238253
A - T	P10176	COX8A	1351	1.85094	22.8224	2.82775	0.00803747	0.0494304	-2.94062	0.0264152
A - T	P82912	MRPS11	64963	0.489822	19.9034	2.81205	0.0083571	0.0503074	-2.97622	0.0268839
A - T	Q8WUK0	PTPMT1	114971	0.390318	19.5856	2.81073	0.00838456	0.0503074	-2.97921	0.0268839
A - T	P17612	PRKACA	5566	-0.319455	20.9828	-2.79143	0.00879491	0.0521337	-3.0228	0.0278598
A - T	O75306	NDUFS2	4720	0.33629	26.2435	2.77484	0.00916272	0.0533911	-3.06013	0.0285318
A - T	P32119	PRDX2	7001	-0.592835	22.8639	-2.77213	0.00922407	0.0533911	-3.0662	0.0285318
A - T	Q5U5X0	LYRM7	90624	-0.631781	19.6223	-2.75881	0.00953166	0.05453	-3.09607	0.0291404
A - T	O43464	HTRA2	27429	0.510482	18.3488	2.72825	0.0102738	0.0581001	-3.16423	0.0310482
A - T	Q13423	NNT	23530	0.299174	27.1855	2.68342	0.0114605	0.0640744	-3.26339	0.0342409
A - T	P51649	ALDH5A1	7915	-0.476788	21.1071	-2.66966	0.0118492	0.0655036	-3.2936	0.0350046
A - T	Q9H6K4	OPA3	80207	0.411894	21.375	2.66133	0.0120907	0.0660958	-3.31186	0.0353211
A - T	Q9HA77	CARS2	79587	-0.453903	21.6949	-2.64849	0.0126268	0.067526	-3.32749	0.0360853
A - T	Q99766	DMAC2L	27109	0.372815	20.1701	2.64833	0.0124766	0.0674559	-3.34028	0.0360479
A - T	Q9BSH4	TACO1	51204	0.800453	20.0744	2.55579	0.0168254	0.0811577	-3.41985	0.04337
A - T	Q6PML9	SLC30A9	10463	0.343485	20.6029	2.6049	0.0138502	0.0732723	-3.43457	0.0391561
A - T	Q9HBH1	PDF	64146	0.421146	20.9257	2.59267	0.0142615	0.0735882	-3.46094	0.0393249
A - T	P21397	MAOA	4128	1.38588	20.4951	2.59236	0.0142722	0.0735882	-3.46161	0.0393249
A - T	P51648	ALDH3A2	224	-0.280522	21.1174	-2.58983	0.0143587	0.0735882	-3.46706	0.0393249
A - T	Q99497	PARK7	11315	-0.303868	21.8298	-2.56912	0.0150854	0.0765156	-3.51149	0.0408894
A - T	Q00325	SLC25A3	5250	0.339153	28.1046	2.56219	0.015336	0.0769931	-3.52631	0.0411445
A - T	Q9H061	TMEM126A	84233	0.532269	22.7485	2.55116	0.0157432	0.0775101	-3.54986	0.0414208
A - T	O95563	MPC2	25874	0.436785	23.7125	2.55087	0.0157541	0.0775101	-3.55048	0.0414208
A - T	O75394	MRPL33	9553	-0.370148	18.5656	-2.52383	0.0167947	0.0811577	-3.60788	0.04337
A - T	O96011	PEX11B	8799	-0.745845	18.1674	-2.46051	0.0218628	0.0960401	-3.61098	0.0513231
A - T	P16219	ACADS	35	-0.423175	22.107	-2.48653	0.0183341	0.0862976	-3.68641	0.0461168
A - T	O00483	NDUFA4	4697	0.297723	27.463	2.48565	0.018372	0.0862976	-3.68825	0.0461168
A - T	P24311	COX7B	1349	0.597236	25.4477	2.4846	0.0184172	0.0862976	-3.69045	0.0461168
A - T	Q9UBX3	SLC25A10	1468	0.487867	18.5889	2.47817	0.0188853	0.0868369	-3.69754	0.046405
A - T	O43169	CYB5B	80777	-0.435319	23.103	-2.48008	0.0186132	0.0863932	-3.69991	0.0461679
A - T	Q9BVV7	TIMM21	29090	0.284673	22.5176	2.45808	0.019594	0.0892617	-3.74577	0.0477008
A - T	O75208	COQ9	57017	-0.273368	23.4597	-2.44637	0.0201354	0.0908865	-3.77008	0.048569
A - T	O43819	SCO2	9997	0.347017	19.5532	2.43125	0.0208543	0.0932754	-3.80134	0.0498456
A - T	P15954	COX7C	1350	0.562082	25.8992	2.41367	0.0217197	0.0960401	-3.83752	0.0513231
A - T	O43677	NDUFC1	4717	1.19199	20.153	2.39	0.0233654	0.0999631	-3.85282	0.0534195
A - T	O75947	ATP5PD	10476	0.39586	27.1031	2.39448	0.0227019	0.0988436	-3.87682	0.0528212
A - T	P56381	ATP5F1E	514	0.295411	26.2837	2.38309	0.0233037	0.0999631	-3.90005	0.0534195
A - T	P12235	SLC25A4	291	0.286053	30.1428	2.36418	0.0243348	0.102664	-3.93842	0.0548628
A - T	Q8NI60	COQ8A	56997	-0.273248	24.1772	-2.36276	0.024414	0.102664	-3.9413	0.0548628
A - T	P21796	VDAC1	7416	-0.27079	27.4126	-2.35646	0.024768	0.10327	-3.95405	0.0551867
A - T	Q15118	PDK1	5163	0.718535	18.1664	2.23702	0.036341	0.131469	-4.0247	0.070256
A - T	Q14318	FKBP8	23770	-0.327732	18.8053	-2.31015	0.0275137	0.113754	-4.04692	0.0607894
A - T	Q4G0N4	NADK2	133686	-0.719623	16.9141	-2.24019	0.0346643	0.126332	-4.05897	0.067511
A - T	Q02127	DHODH	1723	0.38957	20.3009	2.3025	0.0279931	0.114772	-4.06215	0.0613332
A - T	P24310	COX7A1	1346	0.283099	28.2605	2.2979	0.0282848	0.115009	-4.07128	0.0614599
A - T	Q07021	C1QBP	708	-0.301566	22.0893	-2.29218	0.0286517	0.115546	-4.08262	0.0617469
A - T	Q9BYD2	MRPL9	65005	-0.230711	20.9325	-2.27903	0.0295102	0.118041	-4.1086	0.0630801
A - T	P11182	DBT	1629	0.385363	21.3822	2.26628	0.0303656	0.120483	-4.13371	0.064385
A - T	P42765	ACAA2	10449	-0.273558	23.0577	-2.24253	0.032018	0.124327	-4.18019	0.0664392
A - T	Q5SQH8	C6orf136	221545	0.661821	20.6524	2.24086	0.0321375	0.124327	-4.18346	0.0664392
A - T	Q8IXI2	RHOT1	55288	-0.290918	20.266	-2.23639	0.0324582	0.124327	-4.19215	0.0664392
A - T	Q96MF6	COQ10A	93058	0.311744	22.7824	2.23548	0.0325242	0.124327	-4.19393	0.0664392
A - T	P82933	MRPS9	64965	0.476804	18.1602	2.22517	0.0335175	0.124327	-4.1968	0.0664392
A - T	Q9NZJ7	MTCH1	23787	-0.341136	19.6549	-2.22242	0.0337212	0.124327	-4.2021	0.0664392
A - T	Q9P0S2	COX16	51241	0.637086	18.3791	2.23074	0.0328681	0.124327	-4.20314	0.0664392
A - T	Q9NVH6	TMLHE	55217	-0.328279	19.1024	-2.22054	0.0338613	0.124327	-4.20573	0.0664392
A - T	P55084	HADHB	3032	-0.331009	27.382	-2.22182	0.0335245	0.124327	-4.22044	0.0664392
A - T	O95202	LETM1	3954	0.420634	21.5328	2.21924	0.0337168	0.124327	-4.22544	0.0664392
A - T	Q9NXA8	SIRT5	23408	0.562671	18.3954	2.09834	0.0457968	0.156472	-4.33012	0.0836176
A - T	Q5JRX3	PITRM1	10531	-0.638676	18.0737	-2.15175	0.0393579	0.13931	-4.33681	0.0744462
A - T	Q9HBH5	RDH14	57665	-0.298578	20.5209	-2.15369	0.0389377	0.13931	-4.35092	0.0744462
A - T	Q9BXW7	HDHD5	27440	0.347891	19.8529	2.15198	0.0390831	0.13931	-4.35415	0.0744462
A - T	Q330K2	NDUFAF6	137682	0.295884	19.9257	2.12415	0.0415179	0.145906	-4.40657	0.077971
A - T	O95299	NDUFA10	4705	0.389067	25.5044	2.10065	0.0436768	0.152404	-4.45041	0.0814437
A - T	Q96DV4	MRPL38	64978	-0.321066	20.5183	-2.08894	0.0447892	0.155185	-4.47212	0.0829298
A - T	Q9H300	PARL	55486	0.313308	19.1867	2.08539	0.0451315	0.155278	-4.47869	0.0829792
A - T	O75489	NDUFS3	4722	0.23752	26.484	2.04979	0.0486932	0.165221	-4.54406	0.0882928
A - T	Q9H0N5	PCBD2	84105	-0.481038	21.0935	-2.02986	0.0507928	0.171165	-4.58027	0.0914692
A - T	P23786	CPT2	1376	0.318227	21.7193	2.02663	0.0511416	0.171168	-4.58614	0.0914707
A - T	Q96AG3	SLC25A46	91137	-0.298781	20.4884	-2.01849	0.0523056	0.17363	-4.59069	0.0927866
A - T	Q9H8M1	COQ10B	80219	-0.545958	18.9793	-2.0096	0.053289	0.17363	-4.59797	0.0927866
A - T	O75251	NDUFS7	374291	0.360064	25.4458	2.01202	0.0527398	0.17363	-4.61247	0.0927866
A - T	O00217	NDUFS8	4728	0.632428	25.2116	2.01014	0.0529489	0.17363	-4.61586	0.0927866
A - T	Q86SX6	GLRX5	51218	-0.463101	19.3126	-1.94445	0.0627979	0.19209	-4.63895	0.102652
A - T	Q3SXM5	HSDL1	83693	-0.251193	21.0969	-1.99685	0.054446	0.176233	-4.63967	0.0941775
A - T	P30041	PRDX6	9588	-0.195027	22.5509	-1.97987	0.0564133	0.180846	-4.66993	0.0966428
A - T	Q96HS1	PGAM5	192111	-0.296244	20.8378	-1.97823	0.0566063	0.180846	-4.67284	0.0966428
A - T	Q96ER9	CCDC51	79714	0.336597	19.2928	1.97056	0.0575178	0.181776	-4.68644	0.0971395
A - T	P17568	NDUFB7	4713	0.912511	23.6342	1.96957	0.0576362	0.181776	-4.68819	0.0971395
A - T	Q5JPH6	EARS2	124454	0.589028	18.3338	1.84552	0.0785562	0.21836	-4.70374	0.11669
A - T	Q969Z0	TBRG4	9238	0.345347	19.0352	1.95743	0.0591083	0.185231	-4.70963	0.0989861
A - T	P05141	SLC25A5	292	0.246054	22.3436	1.93766	0.0615736	0.191469	-4.74428	0.10232
A - T	P20674	COX5A	9377	0.618839	25.8582	1.93527	0.0618772	0.191469	-4.74845	0.10232
A - T	P49411	TUFM	7284	-0.207548	23.5075	-1.92763	0.0628588	0.19209	-4.76177	0.102652
A - T	P56385	ATP5ME	521	0.29734	27.2343	1.91987	0.0638681	0.19397	-4.77524	0.103656
A - T	P56134	ATP5MF	9551	0.208018	27.5358	1.91011	0.0651584	0.196674	-4.79214	0.105101
A - T	Q9Y619	SLC25A15	10166	0.327387	18.7431	1.82479	0.0796097	0.220045	-4.79928	0.11759
A - T	O75880	SCO1	6341	0.167994	22.1623	1.8793	0.0693798	0.207773	-4.84501	0.111032
A - T	Q96DB5	RMDN1	51115	0.316372	19.0973	1.87717	0.0696798	0.207773	-4.84863	0.111032
A - T	O75439	PMPCB	9512	-0.396929	18.5913	-1.85107	0.0740764	0.211108	-4.85074	0.112815
A - T	Q86VD7	SLC25A42	284439	0.482505	19.9324	1.87117	0.0705318	0.209046	-4.85884	0.111713
A - T	Q15119	PDK2	5164	0.240083	19.8883	1.85579	0.0730582	0.211108	-4.86507	0.112815
A - T	Q02978	SLC25A11	8402	0.234149	26.6849	1.86147	0.0719273	0.211108	-4.87528	0.112815
A - T	Q9UG56	PISD	23761	0.319297	18.8693	1.85831	0.0723886	0.211108	-4.88064	0.112815
A - T	P28838	LAP3	51056	0.570829	19.0492	1.78986	0.085669	0.229019	-4.88256	0.122386
A - T	O94826	TOMM70	9868	-0.261563	21.1763	-1.84903	0.0737533	0.211108	-4.89628	0.112815
A - T	P22695	UQCRC2	7385	0.14576	28.1082	1.84845	0.0738399	0.211108	-4.89726	0.112815
A - T	P83111	LACTB	114294	-0.206225	23.7676	-1.84582	0.0742312	0.211108	-4.90168	0.112815
A - T	Q9BYD6	MRPL1	65008	-0.367664	19.6902	-1.83584	0.0757323	0.21414	-4.91841	0.114435
A - T	Q5HYK3	COQ5	84274	0.226815	22.1294	1.82781	0.0769586	0.216364	-4.93182	0.115623
A - T	Q86Y39	NDUFA11	126328	0.298744	26.2714	1.819	0.0783233	0.21836	-4.94648	0.11669
A - T	Q8WWV3	RTN4IP1	84816	0.402401	20.621	1.80764	0.0801145	0.220203	-4.9653	0.117675
A - T	Q9BU61	NDUFAF3	25915	-0.303294	21.417	-1.80471	0.0805829	0.22026	-4.97015	0.117705
A - T	O75323	NIPSNAP2	2631	-0.180455	25.3686	-1.79527	0.082105	0.22318	-4.98569	0.119266
A - T	P02794	FTH1	2495	-0.649018	22.2708	-1.78834	0.0832378	0.225016	-4.99706	0.120247
A - T	Q7Z3D6	DGLUCY	80017	-0.310453	21.3754	-1.76431	0.0879123	0.229187	-5.00513	0.122476
A - T	O00429	DNM1L	10059	0.423819	19.8172	1.78102	0.0844488	0.227043	-5.00903	0.12133
A - T	P09001	MRPL3	11222	-0.218803	19.8859	-1.77109	0.0861147	0.229019	-5.0252	0.122386
A - T	Q9NTG7	SIRT3	23410	0.337118	19.0245	1.76827	0.0865941	0.229055	-5.02979	0.122405
A - T	Q99798	ACO2	50	-0.229389	25.3569	-1.75987	0.0880326	0.229187	-5.0434	0.122476
A - T	P51398	DAP3	7818	0.250821	20.8553	1.75981	0.0880414	0.229187	-5.04348	0.122476
A - T	Q9Y6N1	COX11	1353	0.450882	20.2141	1.73274	0.0931283	0.241153	-5.06654	0.12887
A - T	Q9Y399	MRPS2	51116	0.265146	20.2016	1.72004	0.0957776	0.244406	-5.07571	0.130609
A - T	Q99623	PHB2	11331	0.133853	25.6013	1.71659	0.0957658	0.244406	-5.11266	0.130609
A - T	P11310	ACADM	34	-0.298931	24.2246	-1.716	0.0958747	0.244406	-5.1136	0.130609
A - T	P48735	IDH2	3418	-0.265388	26.1077	-1.71284	0.0964613	0.244634	-5.11859	0.13073
A - T	Q9NR28	DIABLO	56616	0.194967	21.1534	1.70581	0.0977784	0.246437	-5.1297	0.131694
A - T	P13804	ETFA	2108	0.32219	23.092	1.70371	0.098174	0.246437	-5.133	0.131694
A - T	Q9BUB7	TMEM70	54968	0.428698	20.4777	1.69549	0.0997378	0.249091	-5.14591	0.133112
A - T	Q9Y3B7	MRPL11	65003	-0.232251	20.5074	-1.68471	0.10182	0.253007	-5.16277	0.135205
A - T	Q12849	GRSF1	2926	-0.422546	18.8004	-1.68155	0.102436	0.25326	-5.16769	0.13534
A - T	Q9BPX6	MICU1	10367	-0.27693	20.7876	-1.67461	0.103804	0.254996	-5.17849	0.136268
A - T	Q96TA2	YME1L1	10730	0.205204	18.7713	1.67273	0.104175	0.254996	-5.18139	0.136268
A - T	Q96EL3	MRPL53	116540	0.247485	19.6131	1.65715	0.107626	0.259568	-5.18469	0.138711
A - T	O43181	NDUFS4	4724	0.207289	25.4243	1.66935	0.10485	0.255376	-5.18664	0.136471
A - T	P49406	MRPL19	9801	-0.227621	20.0553	-1.65899	0.106934	0.259169	-5.20263	0.138498
A - T	Q9H9J2	MRPL44	65080	-0.222584	19.95	-1.65162	0.108439	0.260254	-5.21396	0.139078
A - T	P45954	ACADSB	36	0.254253	20.0247	1.64296	0.110228	0.263263	-5.22721	0.140686
A - T	Q9Y3D6	FIS1	51024	0.277039	21.887	1.63841	0.111178	0.26425	-5.23415	0.141213
A - T	Q9P032	NDUFAF4	29078	-0.271082	20.9389	-1.61888	0.115334	0.272809	-5.26376	0.145787
A - T	P07919	UQCRH	7388	0.529564	25.251	1.61106	0.117033	0.275504	-5.27553	0.147227
A - T	Q13505	MTX1	4580	0.222725	21.1111	1.60334	0.118731	0.27817	-5.2871	0.148652
A - T	O43837	IDH3B	3420	0.21909	21.2068	1.59736	0.120061	0.279952	-5.29604	0.149604
A - T	Q96E52	OMA1	115209	0.329666	20.5371	1.57988	0.124014	0.287807	-5.32198	0.153802
A - T	Q9GZY4	COA1	55744	0.265675	19.1312	1.57439	0.12528	0.289379	-5.33009	0.154642
A - T	Q13825	AUH	549	0.245951	20.8883	1.55862	0.128969	0.296508	-5.35322	0.158451
A - T	Q96AN5	TMEM143	55260	-0.169247	22.6894	-1.55129	0.130713	0.29869	-5.3639	0.159618
A - T	Q9P0S9	TMEM14C	51522	-0.652593	21.309	-1.54954	0.131132	0.29869	-5.36644	0.159618
A - T	Q969V5	MUL1	79594	-0.326199	19.9133	-1.53911	0.133971	0.302356	-5.36933	0.161577
A - T	Q9NQE9	HINT3	135114	0.231308	20.7524	1.54694	0.131757	0.298729	-5.37021	0.159639
A - T	Q13011	ECH1	1891	-0.284297	24.5931	-1.53404	0.134893	0.303048	-5.38886	0.161946
A - T	Q9NX14	NDUFB11	54539	0.402875	25.2347	1.52473	0.137194	0.306817	-5.40224	0.16396
A - T	Q9UGM6	WARS2	10352	-0.334047	17.1301	-1.36628	0.185147	0.390954	-5.40725	0.208923
A - T	Q15526	SURF1	6834	0.206862	20.7104	1.51848	0.138758	0.308908	-5.41119	0.165078
A - T	O14874	BCKDK	10295	0.324385	19.6741	1.5125	0.140267	0.310861	-5.41971	0.166122
A - T	Q96EY1	DNAJA3	9093	0.19234	21.7544	1.50193	0.142966	0.315423	-5.43472	0.168559
A - T	Q9BS92	NIPSNAP3B	55335	-0.387204	21.1775	-1.47471	0.150106	0.329173	-5.47291	0.175908
A - T	P31040	SDHA	6389	0.139082	26.5721	1.47311	0.150537	0.329173	-5.47515	0.175908
A - T	O43708	GSTZ1	2954	-0.5302	18.6957	-1.37579	0.180253	0.385585	-5.49169	0.206054
A - T	Q12931	TRAP1	10131	-0.190475	21.483	-1.44163	0.159167	0.346506	-5.51853	0.18517
A - T	Q96AQ8	MCUR1	63933	0.664037	16.2584	1.33384	0.194853	0.400412	-5.51974	0.213977
A - T	P31937	HIBADH	11112	-0.214224	22.6579	-1.39715	0.172028	0.372853	-5.57843	0.19925
A - T	Q96HJ9	FMC1	154791	-0.276966	19.6186	-1.38292	0.176307	0.380452	-5.59723	0.203311
A - T	A6NNL5	C15orf61	145853	0.152207	20.202	1.37226	0.179569	0.385585	-5.61121	0.206054
A - T	P17152	TMEM11	8834	-0.242133	24.128	-1.36411	0.182096	0.38784	-5.62185	0.207259
A - T	Q9NUT2	ABCB8	11194	0.270672	19.7873	1.35744	0.184182	0.390593	-5.6305	0.20873
A - T	Q96GE9	DMAC1	90871	0.381723	22.593	1.25419	0.220996	0.431469	-5.63189	0.230573
A - T	Q9NS69	TOMM22	56993	0.25143	20.3019	1.35045	0.18639	0.391897	-5.63953	0.209427
A - T	Q9NP92	MRPS30	10884	-0.184425	19.5059	-1.33796	0.190687	0.39916	-5.64289	0.213308
A - T	A3KMH1	VWA8	23078	0.201036	19.2882	1.32371	0.195323	0.400412	-5.65185	0.213977
A - T	P10809	HSPD1	3329	-0.152469	22.9405	-1.33257	0.192129	0.39916	-5.66243	0.213308
A - T	Q96GC5	MRPL48	51642	-0.214115	19.7688	-1.33211	0.192278	0.39916	-5.66302	0.213308
A - T	O14548	COX7A2L	9167	0.215835	20.9095	1.32895	0.193306	0.399607	-5.66703	0.213547
A - T	Q6UW68	TMEM205	374882	-0.377296	19.8774	-1.30852	0.200362	0.407347	-5.67096	0.217683
A - T	Q92665	MRPS31	10240	-0.158713	19.6293	-1.26119	0.217342	0.426025	-5.67673	0.227665
A - T	Q96RP9	GFM1	85476	-0.248424	19.0731	-1.29816	0.203853	0.41274	-5.68387	0.220565
A - T	O75964	ATP5MG	10632	0.143477	28.7882	1.30941	0.199762	0.407347	-5.69169	0.217683
A - T	Q9NX40	OCIAD1	54940	0.102169	22.6301	1.29395	0.204985	0.413331	-5.71097	0.220881
A - T	Q5RI15	COX20	116228	0.215573	21.0451	1.28634	0.207595	0.4152	-5.72038	0.22188
A - T	P30048	PRDX3	10935	-0.15222	25.4389	-1.28633	0.2076	0.4152	-5.7204	0.22188
A - T	Q9HBL7	PLGRKT	55848	-0.261682	21.4994	-1.28072	0.20954	0.417383	-5.72731	0.223046
A - T	P53701	HCCS	3052	0.135551	20.5456	1.27395	0.211899	0.420381	-5.73561	0.224648
A - T	P38117	ETFB	2109	0.20889	22.3216	1.26973	0.213379	0.421617	-5.74076	0.225309
A - T	Q9Y276	BCS1L	617	0.233555	20.2778	1.25876	0.217264	0.426025	-5.75408	0.227665
A - T	Q9NUL7	DDX28	55794	0.241689	17.0589	1.10959	0.277797	0.502485	-5.75991	0.268524
A - T	O14880	MGST3	4259	-0.262447	26.3131	-1.24075	0.223758	0.435134	-5.77573	0.232532
A - T	O75608	LYPLA1	10434	0.275455	19.1151	1.20545	0.237195	0.458158	-5.7953	0.244836
A - T	Q9NX47	MARCHF5	54708	-0.155944	19.582	-1.20475	0.23746	0.458158	-5.79611	0.244836
A - T	Q8N4T8	CBR4	84869	-0.309675	17.501	-1.11091	0.276454	0.501974	-5.82477	0.268251
A - T	P08574	CYC1	1537	0.15862	27.1476	1.1848	0.244863	0.468941	-5.84119	0.250599
A - T	Q9H7Z7	PTGES2	80142	0.134381	22.571	1.18456	0.244955	0.468941	-5.84146	0.250599
A - T	P82914	MRPS15	64960	0.225817	19.8528	1.14659	0.260658	0.487619	-5.84981	0.26058
A - T	Q8WW59	SPRYD4	283377	-0.251562	19.8208	-1.17119	0.250209	0.477142	-5.85669	0.254981
A - T	P35914	HMGCL	3155	-0.342562	17.7189	-1.10267	0.279608	0.502706	-5.86039	0.268642
A - T	P61604	HSPE1	3336	-0.266836	22.5365	-1.16654	0.252057	0.478811	-5.86195	0.255873
A - T	Q9NWU5	MRPL22	29093	-0.11039	22.4135	-1.15546	0.256498	0.485373	-5.87441	0.259379
A - T	O14949	UQCRQ	27089	-0.339817	26.4743	-1.14978	0.258795	0.487619	-5.88075	0.26058
A - T	Q9NUB1	ACSS1	84532	0.320073	17.9457	1.07705	0.29038	0.512135	-5.88398	0.273681
A - T	Q13232	NME3	4832	-0.236613	18.699	-1.14675	0.260028	0.487619	-5.88412	0.26058
A - T	P30837	ALDH1B1	219	0.351546	20.5869	1.13736	0.263873	0.491764	-5.89452	0.262795
A - T	Q9NQ50	MRPL40	64976	0.350026	18.715	1.11171	0.274849	0.501974	-5.90031	0.268251
A - T	Q99643	SDHC	6391	0.316212	23.0594	1.12148	0.270468	0.501974	-5.91192	0.268251
A - T	A4D1E9	GTPBP10	85865	0.279797	17.0449	0.978004	0.337888	0.561596	-5.91323	0.300113
A - T	P52815	MRPL12	6182	0.212489	21.5212	1.11731	0.272217	0.501974	-5.91645	0.268251
A - T	P47985	UQCRFS1	7386	0.159096	28.1108	1.11053	0.275083	0.501974	-5.92379	0.268251
A - T	Q7Z434	MAVS	57506	0.196553	21.1616	1.1078	0.276245	0.501974	-5.92673	0.268251
A - T	Q9Y2R5	MRPS17	51373	-0.123724	20.0514	-1.10721	0.276494	0.501974	-5.92736	0.268251
A - T	Q92667	AKAP1	8165	0.179576	19.8366	1.09747	0.280664	0.502706	-5.93781	0.268642
A - T	Q969M1	TOMM40L	84134	0.242955	19.8335	1.09672	0.280984	0.502706	-5.9386	0.268642
A - T	Q9NPJ3	ACOT13	55856	-0.166653	21.7438	-1.08338	0.286771	0.510222	-5.95275	0.272658
A - T	Q9BV79	MECR	51102	-0.142569	20.3474	-1.08227	0.287259	0.510222	-5.95393	0.272658
A - T	P09622	DLD	1738	0.185008	23.9509	1.07507	0.290418	0.512135	-5.96148	0.273681
A - T	P30049	ATP5F1D	513	0.393192	27.662	1.06838	0.293381	0.514571	-5.96848	0.274982
A - T	Q9Y5L4	TIMM13	26517	0.489747	19.3589	0.947257	0.351955	0.575289	-5.96898	0.30743
A - T	P04179	SOD2	6648	0.151697	24.4489	1.06723	0.293891	0.514571	-5.96967	0.274982
A - T	O15382	BCAT2	587	0.303786	19.6645	1.04406	0.30457	0.5295	-5.97124	0.282961
A - T	Q9BWM7	SFXN3	81855	0.202126	18.9268	0.884283	0.385019	0.608336	-5.97772	0.32509
A - T	P99999	CYCS	54205	0.183455	23.4785	1.05765	0.298169	0.520209	-5.97959	0.277996
A - T	P42126	ECI1	1632	-0.138207	22.2206	-1.0268	0.31225	0.539363	-6.01097	0.288232
A - T	P51659	HSD17B4	3295	-0.154134	20.6617	-1.0264	0.312436	0.539363	-6.01138	0.288232
A - T	O75521	ECI2	10455	0.154496	22.774	1.01862	0.316057	0.543707	-6.01915	0.290553
A - T	O60313	OPA1	4976	0.0898605	21.6284	1.00697	0.321539	0.551209	-6.03069	0.294562
A - T	Q7KZN9	COX15	1355	0.164524	19.1984	0.979193	0.335101	0.560781	-6.03535	0.299677
A - T	P46199	MTIF2	4528	0.217662	18.67	0.949504	0.349989	0.575289	-6.03829	0.30743
A - T	Q8IXM3	MRPL41	64975	-0.392647	19.6327	-0.998666	0.325483	0.556034	-6.03884	0.29714
A - T	Q9H019	MTFR1L	56181	-0.196972	18.4394	-0.908662	0.371324	0.599536	-6.05053	0.320387
A - T	P07954	FH	2271	-0.142242	23.6052	-0.985849	0.331637	0.560781	-6.05129	0.299677
A - T	Q9NRX2	MRPL17	63875	0.262256	20.1305	0.971178	0.339012	0.561596	-6.0523	0.300113
A - T	Q9UJZ1	STOML2	30968	-0.263547	21.8365	-0.983264	0.332888	0.560781	-6.05378	0.299677
A - T	Q9Y277	VDAC3	7419	-0.130138	28.7167	-0.981502	0.333742	0.560781	-6.05548	0.299677
A - T	Q96CM8	ACSF2	80221	-0.261268	18.2128	-0.981001	0.333985	0.560781	-6.05596	0.299677
A - T	Q9BRT2	UQCC2	84300	-0.139601	21.0879	-0.979705	0.334615	0.560781	-6.0572	0.299677
A - T	Q8N442	GUF1	60558	0.217493	16.9573	0.693702	0.495178	0.690163	-6.0595	0.368818
A - T	Q9NVV4	MTPAP	55149	-0.31715	17.4141	-0.848485	0.403956	0.622525	-6.06159	0.332672
A - T	Q9NRK6	ABCB10	23456	-0.109896	20.4361	-0.974664	0.337071	0.561596	-6.06203	0.300113
A - T	Q969Z3	MTARC2	54996	0.162347	21.176	0.954201	0.347168	0.573177	-6.08139	0.306301
A - T	Q12983	BNIP3	664	-0.182979	20.3898	-0.913353	0.368375	0.598153	-6.08396	0.319649
A - T	P57105	SYNJ2BP	55333	0.0916823	22.0065	0.945926	0.351307	0.575289	-6.08911	0.30743
A - T	Q6DKK2	TTC19	54902	-0.148936	18.8525	-0.805656	0.427266	0.637015	-6.10124	0.340416
A - T	Q9UH62	ARMCX3	51566	-0.223628	17.8872	-0.621755	0.540257	0.716459	-6.11877	0.38287
A - T	P07203	GPX1	2876	-0.198281	19.5471	-0.912473	0.368375	0.598153	-6.11966	0.319649
A - T	P24752	ACAT1	38	-0.170349	26.9287	-0.906144	0.371664	0.599536	-6.12532	0.320387
A - T	P22033	MMUT	4594	-0.121816	19.4535	-0.902505	0.373563	0.600631	-6.12856	0.320973
A - T	Q9BYC9	MRPL20	55052	0.155167	18.9681	0.892808	0.378656	0.606791	-6.13713	0.324264
A - T	P82675	MRPS5	64969	0.10101	20.0876	0.889121	0.380604	0.606791	-6.14037	0.324264
A - T	O96008	TOMM40	10452	0.11495	21.407	0.888194	0.381094	0.606791	-6.14118	0.324264
A - T	Q9H9P8	L2HGDH	79944	0.124498	21.9951	0.881543	0.384628	0.608336	-6.14698	0.32509
A - T	Q9Y2R0	COA3	28958	0.136177	22.3448	0.879394	0.385774	0.608336	-6.14884	0.32509
A - T	P10606	COX5B	1329	0.438913	25.3929	0.876285	0.387436	0.609005	-6.15153	0.325447
A - T	Q3ZCQ8	TIMM50	92609	0.0852126	22.3329	0.872559	0.389434	0.609013	-6.15474	0.325452
A - T	Q9NP81	SARS2	54938	-0.186218	18.5954	-0.87166	0.389917	0.609013	-6.15552	0.325452
A - T	Q9NUJ1	ABHD10	55347	-0.120705	19.2191	-0.844495	0.404894	0.622525	-6.15607	0.332672
A - T	Q8IYU8	MICU2	221154	-0.224697	19.8607	-0.848714	0.402578	0.622525	-6.16189	0.332672
A - T	Q9UDW1	UQCR10	29796	0.265593	24.0975	0.858497	0.397033	0.618165	-6.16675	0.330342
A - T	Q8IWW8	ADHFE1	137872	-0.23583	18.6582	-0.798857	0.430684	0.64008	-6.16788	0.342054
A - T	O95831	AIFM1	9131	-0.0877154	25.2004	-0.855118	0.398872	0.61907	-6.16961	0.330826
A - T	O14521	SDHD	6392	0.153601	24.4036	0.84173	0.406215	0.622609	-6.18082	0.332718
A - T	Q96BQ5	CCDC127	133957	-0.114731	21.3161	-0.832884	0.411112	0.626713	-6.18814	0.334911
A - T	Q9H3K2	GHITM	27069	0.173277	22.8324	0.832294	0.41144	0.626713	-6.18862	0.334911
A - T	P14927	UQCRB	7381	-0.219109	23.2242	-0.827593	0.414058	0.628755	-6.19248	0.336002
A - T	O60783	MRPS14	63931	-0.101685	20.461	-0.824859	0.415586	0.629134	-6.19471	0.336204
A - T	Q9NX20	MRPL16	54948	-0.117232	19.8689	-0.821615	0.417403	0.629946	-6.19735	0.336638
A - T	Q9GZY8	MFF	56947	-0.122961	18.7277	-0.813268	0.422102	0.635089	-6.2041	0.339387
A - T	Q9Y6C9	MTCH2	23788	-0.11063	23.651	-0.807958	0.425108	0.637015	-6.20836	0.340416
A - T	Q13405	MRPL49	740	-0.0761102	19.6739	-0.806049	0.426192	0.637015	-6.20988	0.340416
A - T	Q9UIJ7	AK3	50808	-0.184248	23.0949	-0.795444	0.432243	0.64008	-6.21829	0.342054
A - T	Q96I99	SUCLG2	8801	0.237638	19.32	0.793733	0.433225	0.64008	-6.21963	0.342054
A - T	P51553	IDH3G	3421	0.107276	21.578	0.788594	0.43618	0.641062	-6.22366	0.342578
A - T	P05091	ALDH2	217	-0.148213	22.083	-0.788046	0.436495	0.641062	-6.22409	0.342578
A - T	Q6PI48	DARS2	55157	-0.18055	18.6899	-0.709246	0.483675	0.682935	-6.23481	0.364955
A - T	Q9NRV9	HEBP1	50865	0.127616	18.0614	0.648049	0.52226	0.705765	-6.23619	0.377155
A - T	Q96A35	MRPL24	79590	-0.0745915	20.414	-0.769666	0.447169	0.654213	-6.23827	0.349607
A - T	Q00059	TFAM	7019	-0.0849911	21.3741	-0.768058	0.44811	0.654213	-6.2395	0.349607
A - T	Q9NVA1	UQCC1	55245	-0.142613	20.084	-0.763454	0.450811	0.65621	-6.24299	0.350674
A - T	Q96TC7	RMDN3	55177	-0.241947	16.4762	-0.719775	0.477262	0.678649	-6.24758	0.362665
A - T	Q16134	ETFDH	2110	0.0979117	24.7017	0.75447	0.456109	0.661836	-6.24975	0.35368
A - T	Q7L0Y3	TRMT10C	54931	0.0976645	19.1995	0.752347	0.457366	0.661836	-6.25134	0.35368
A - T	Q9NZE8	MRPL35	51318	0.22504	17.8507	0.745791	0.461263	0.665517	-6.25621	0.355647
A - T	O75891	ALDH1L1	10840	-0.136307	18.3546	-0.463357	0.64714	0.803509	-6.25844	0.429389
A - T	Q9BQ69	MACROD1	28992	-0.146722	22.6926	-0.741052	0.46409	0.667639	-6.25971	0.356781
A - T	Q9HCC0	MCCC2	64087	0.120813	19.2065	0.701915	0.487994	0.68598	-6.26524	0.366582
A - T	Q9BYD3	MRPL4	51073	-0.110471	20.6509	-0.726804	0.472654	0.677976	-6.27009	0.362305
A - T	Q9HD33	MRPL47	57129	0.0755527	19.8442	0.720223	0.47664	0.678649	-6.27482	0.362665
A - T	P26440	IVD	3712	-0.144605	20.0505	-0.719388	0.477147	0.678649	-6.27542	0.362665
A - T	P36969	GPX4	2879	-0.127924	20.7866	-0.711937	0.481686	0.682935	-6.28072	0.364955
A - T	Q8N5N7	MRPL50	54534	0.127415	20.733	0.707436	0.48444	0.682935	-6.28389	0.364955
A - T	Q9HAV7	GRPEL1	80273	-0.0977909	18.5629	-0.642275	0.525597	0.705765	-6.29259	0.377155
A - T	Q9BRX8	PRXL2A	84293	-0.233384	19.1443	-0.640936	0.526454	0.705765	-6.29345	0.377155
A - T	P82664	MRPS10	55173	0.141764	19.8031	0.659945	0.514186	0.700774	-6.29367	0.374488
A - T	P30044	PRDX5	25824	0.092232	21.6712	0.692264	0.493788	0.690163	-6.29445	0.368818
A - T	Q96RQ3	MCCC1	56922	0.171932	19.3704	0.6906	0.494819	0.690163	-6.2956	0.368818
A - T	P34897	SHMT2	6472	-0.0831843	18.7214	-0.452777	0.654486	0.808563	-6.29978	0.43209
A - T	Q9P0M9	MRPL27	51264	-0.102613	20.0507	-0.681009	0.500787	0.694257	-6.30214	0.371005
A - T	P12236	SLC25A6	293	-0.0728239	22.1571	-0.680768	0.500937	0.694257	-6.30231	0.371005
A - T	Q5T440	IBA57	200205	0.0951477	19.9	0.643585	0.5246	0.705765	-6.30429	0.377155
A - T	Q9UQ90	SPG7	6687	0.0624152	20.3038	0.677429	0.503025	0.695192	-6.30456	0.371505
A - T	Q9Y305	ACOT9	23597	-0.109332	20.771	-0.670164	0.507583	0.699526	-6.30944	0.373821
A - T	Q6P4A7	SFXN4	119559	0.0974972	20.9605	0.66712	0.5095	0.699672	-6.31146	0.3739
A - T	Q9H078	CLPB	81570	0.12049	20.3428	0.665481	0.510533	0.699672	-6.31255	0.3739
A - T	Q6P161	MRPL54	116541	0.104537	17.7183	0.326688	0.746639	0.848375	-6.31261	0.453365
A - T	Q10713	PMPCA	23203	-0.168282	18.1265	-0.66102	0.513353	0.700774	-6.3155	0.374488
A - T	P00505	GOT2	2806	-0.127046	25.0127	-0.647307	0.522072	0.705765	-6.32444	0.377155
A - T	Q9BWH2	FUNDC2	65991	-0.120836	25.0986	-0.642696	0.525021	0.705765	-6.3274	0.377155
A - T	Q9P291	ARMCX1	51309	-0.103701	19.1579	-0.422962	0.675821	0.816962	-6.33049	0.436578
A - T	P08559	PDHA1	5160	0.0483504	27.2096	0.636422	0.529048	0.707315	-6.3314	0.377983
A - T	P33121	ACSL1	2180	0.0665439	26.8172	0.633412	0.530987	0.707982	-6.33331	0.37834
A - T	Q969Q5	RAB24	53917	-0.207501	18.7249	-0.608368	0.547396	0.719265	-6.3357	0.384369
A - T	Q86UT6	NLRX1	79671	0.0679888	21.5603	0.619198	0.54019	0.716459	-6.34219	0.38287
A - T	Q9NZJ6	COQ3	51805	0.0817855	22.067	0.616457	0.541974	0.716805	-6.34388	0.383055
A - T	Q9UKU7	ACAD8	27034	-0.0851332	19.9831	-0.611217	0.545394	0.719265	-6.34709	0.384369
A - T	Q96DA6	DNAJC19	131118	-0.0647298	22.5822	-0.606899	0.54822	0.719265	-6.34971	0.384369
A - T	Q96GK7	FAHD2A	51011	-0.147235	17.1324	-0.402906	0.690207	0.818922	-6.35258	0.437625
A - T	P22830	FECH	2235	-0.0854229	20.7344	-0.601845	0.551538	0.720539	-6.35276	0.38505
A - T	Q9BSF4	TIMM29	90580	0.0775528	19.2628	0.600959	0.55212	0.720539	-6.3533	0.38505
A - T	Q9Y2R9	MRPS7	51081	0.068748	20.5914	0.597114	0.554653	0.721929	-6.3556	0.385793
A - T	Q9UBQ7	GRHPR	9380	-0.114921	19.7466	-0.588935	0.560058	0.727042	-6.36044	0.388525
A - T	Q02221	COX6A2	1339	-0.19886	22.9465	-0.584482	0.563014	0.728955	-6.36305	0.389548
A - T	Q16762	TST	7263	0.118296	19.5762	0.582119	0.564584	0.72907	-6.36443	0.389609
A - T	Q7Z7H8	MRPL10	124995	0.157996	18.2903	0.465443	0.645108	0.803509	-6.36578	0.429389
A - T	Q9UMS0	NFU1	27247	-0.13543	17.5568	-0.508777	0.614528	0.781261	-6.38188	0.4175
A - T	P10515	DLAT	1737	0.0430282	25.8995	0.541022	0.592256	0.7623	-6.3875	0.407367
A - T	Q9Y4W6	AFG3L2	10939	0.0381328	23.2459	0.53932	0.593416	0.7623	-6.38842	0.407367
A - T	Q9Y3D9	MRPS23	51649	0.0778275	20.4367	0.534263	0.596869	0.764738	-6.39114	0.40867
A - T	Q15388	TOMM20	9804	0.0541451	22.6345	0.463455	0.6464	0.803509	-6.39144	0.429389
A - T	P82673	MRPS35	60488	0.128482	18.5017	0.529878	0.599871	0.766369	-6.39348	0.409542
A - T	P30536	TSPO	706	0.139623	22.09	0.527857	0.601257	0.766369	-6.39455	0.409542
A - T	Q8IYB8	SUPV3L1	6832	-0.0214548	18.0234	-0.0728019	0.942524	0.976737	-6.40028	0.521961
A - T	Q9BQ48	MRPL34	64981	-0.0685443	20.4614	-0.495972	0.623319	0.78901	-6.4109	0.421641
A - T	Q8N5G0	SMIM20	389203	0.0920791	22.9771	0.495238	0.623831	0.78901	-6.41126	0.421641
A - T	Q96C03	MIEF2	125170	0.0196424	17.7228	0.0780857	0.938339	0.976031	-6.41142	0.521583
A - T	Q8IWA4	MFN1	55669	0.0694256	19.381	0.486214	0.630144	0.794951	-6.4157	0.424815
A - T	Q16891	IMMT	10989	0.0445284	26.2179	0.480294	0.634301	0.798148	-6.41857	0.426524
A - T	Q9GZT3	SLIRP	81892	-0.0770298	21.0371	-0.477343	0.636377	0.798718	-6.41998	0.426829
A - T	Q8N5M1	ATPAF2	91647	-0.134626	18.6676	-0.434383	0.667033	0.812765	-6.42652	0.434335
A - T	Q9Y2Z9	COQ6	51004	0.0703377	21.6731	0.463431	0.646207	0.803509	-6.42655	0.429389
A - T	P82930	MRPS34	65993	-0.0624323	19.2261	-0.460396	0.64836	0.803509	-6.42795	0.429389
A - T	Q9BQC6	MRPL57	78988	-0.0250035	18.179	-0.0968954	0.923529	0.966758	-6.42964	0.516628
A - T	O75746	SLC25A12	8604	0.0452896	26.6308	0.450047	0.655725	0.808563	-6.43268	0.43209
A - T	Q99807	COQ7	10229	-0.0590908	21.7519	-0.436934	0.665107	0.812765	-6.43852	0.434335
A - T	Q8N983	MRPL43	84545	0.0972925	19.806	0.436815	0.665192	0.812765	-6.43857	0.434335
A - T	P36551	CPOX	1371	0.0760829	17.5495	0.38066	0.706064	0.818922	-6.43905	0.437625
A - T	Q9BYD1	MRPL13	28998	-0.0469759	20.8457	-0.435308	0.666275	0.812765	-6.43923	0.434335
A - T	Q6YN16	HSDL2	84263	-0.0601729	22.7756	-0.430377	0.669819	0.812765	-6.44137	0.434335
A - T	Q16698	DECR1	1666	0.0608154	23.8378	0.429298	0.670596	0.812765	-6.44184	0.434335
A - T	Q96EY7	PTCD3	55037	0.0476774	20.5558	0.42916	0.670696	0.812765	-6.4419	0.434335
A - T	P30038	ALDH4A1	8659	-0.0567023	21.8096	-0.412782	0.682532	0.818922	-6.44882	0.437625
A - T	Q9NZ45	CISD1	55847	-0.0295398	25.7418	-0.411683	0.683329	0.818922	-6.44928	0.437625
A - T	P11177	PDHB	5162	-0.048517	26.6162	-0.40931	0.685052	0.818922	-6.45026	0.437625
A - T	P55916	UCP3	7352	-0.0662063	18.312	-0.304679	0.762725	0.861194	-6.45274	0.460215
A - T	P51687	SUOX	6821	0.0740244	20.0185	0.402393	0.690082	0.818922	-6.45308	0.437625
A - T	P22307	SCP2	6342	0.0763859	17.1244	0.301905	0.764817	0.861194	-6.45359	0.460215
A - T	O75431	MTX2	10651	-0.0586182	22.1669	-0.400956	0.69113	0.818922	-6.45366	0.437625
A - T	Q9BYN8	MRPS26	64949	-0.0731201	20.0816	-0.400463	0.691489	0.818922	-6.45386	0.437625
A - T	Q9P0P8	MTRES1	51250	-0.0804386	19.2922	-0.300946	0.765542	0.861194	-6.45388	0.460215
A - T	O43772	SLC25A20	788	-0.0598424	24.1636	-0.397218	0.693856	0.818922	-6.45516	0.437625
A - T	O00330	PDHX	8050	-0.0515114	23.5436	-0.396048	0.69471	0.818922	-6.45562	0.437625
A - T	Q99714	HSD17B10	3028	0.0614981	21.6269	0.394882	0.695562	0.818922	-6.45609	0.437625
A - T	P00367	GLUD1	2746	0.0520584	20.5956	0.39347	0.696594	0.818922	-6.45665	0.437625
A - T	Q92552	MRPS27	23107	-0.0337555	20.4916	-0.38976	0.699308	0.818922	-6.45811	0.437625
A - T	O75390	CS	1431	0.0461424	24.8832	0.389612	0.699416	0.818922	-6.45816	0.437625
A - T	Q9Y2Q9	MRPS28	28957	0.071658	20.0495	0.384757	0.702974	0.818922	-6.46005	0.437625
A - T	Q9Y676	MRPS18B	28973	-0.0817569	19.9789	-0.383662	0.703778	0.818922	-6.46048	0.437625
A - T	Q04837	SSBP1	6742	-0.0746457	21.6035	-0.38236	0.704734	0.818922	-6.46098	0.437625
A - T	O95822	MLYCD	23417	0.0414051	18.6002	0.222659	0.825317	0.909126	-6.46166	0.48583
A - T	P21912	SDHB	6390	0.0453895	26.401	0.378729	0.707402	0.818922	-6.46237	0.437625
A - T	P30084	ECHS1	1892	-0.0543269	21.537	-0.367989	0.715316	0.826139	-6.4664	0.441482
A - T	Q9Y3D7	PAM16	51025	-0.155085	20.5305	-0.364908	0.717592	0.826827	-6.46754	0.44185
A - T	Q53H12	AGK	55750	0.0399203	20.9883	0.360195	0.721079	0.827068	-6.46925	0.441978
A - T	P14854	COX6B1	1340	-0.231106	22.7345	-0.360082	0.721163	0.827068	-6.4693	0.441978
A - T	P82932	MRPS6	64968	0.0424378	19.1837	0.176668	0.860962	0.922862	-6.47092	0.49317
A - T	Q9NVI7	ATAD3A	55210	-0.02978	22.2403	-0.337631	0.737856	0.844245	-6.47718	0.451158
A - T	Q6UXV4	APOOL	139322	-0.0348072	24.4676	-0.332768	0.741489	0.845778	-6.47882	0.451977
A - T	Q9NX63	CHCHD3	54927	0.0356101	25.4397	0.331238	0.742634	0.845778	-6.47933	0.451977
A - T	P38646	HSPA9	3313	-0.0337062	23.8481	-0.318997	0.751811	0.852284	-6.48333	0.455454
A - T	Q9NPL8	TIMMDC1	51300	0.072504	19.0784	0.299277	0.766673	0.861194	-6.48947	0.460215
A - T	Q96EL2	MRPS24	64951	0.0258489	20.8017	0.199759	0.84298	0.913856	-6.49192	0.488358
A - T	Q9BTZ2	DHRS4	10901	-0.0824845	18.8252	-0.28656	0.776305	0.870028	-6.49323	0.464936
A - T	P36957	DLST	1743	-0.0367389	26.3834	-0.271198	0.787989	0.881115	-6.49754	0.470861
A - T	Q14249	ENDOG	2021	-0.0465143	21.6619	-0.253157	0.801774	0.894496	-6.50231	0.478011
A - T	Q6NVY1	HIBCH	26275	-0.0350063	19.8478	-0.135935	0.892756	0.944593	-6.50273	0.504783
A - T	Q9BZE1	MRPL37	51253	-0.0210199	20.8789	-0.244339	0.808536	0.899999	-6.50452	0.480952
A - T	Q9Y6N5	SQOR	58472	0.0395445	21.416	0.237986	0.813416	0.903388	-6.50606	0.482763
A - T	Q02218	OGDH	4967	0.0175038	25.3985	0.23346	0.816898	0.905211	-6.50714	0.483738
A - T	P42704	LRPPRC	10128	-0.0273333	22.8803	-0.22672	0.82209	0.908918	-6.5087	0.485719
A - T	Q8TB37	NUBPL	80224	-0.0116381	18.2673	-0.0670701	0.946959	0.976737	-6.50979	0.521961
A - T	P49748	ACADVL	37	0.0205471	26.1324	0.221685	0.825974	0.909126	-6.50984	0.48583
A - T	P40926	MDH2	4191	-0.0370149	25.1298	-0.218257	0.828621	0.910003	-6.5106	0.486299
A - T	Q8NI37	PPTC7	160760	0.0009057	17.2165	0.00427169	0.996619	0.997183	-6.51205	0.532887
A - T	Q15070	OXA1L	5018	-0.0415093	20.0129	-0.208943	0.835823	0.913856	-6.51261	0.488358
A - T	Q9Y3D3	MRPS16	51021	-0.0317602	20.6667	-0.207689	0.836794	0.913856	-6.51287	0.488358
A - T	Q6PI78	TMEM65	157378	0.0454738	21.5146	0.202781	0.840596	0.913856	-6.51389	0.488358
A - T	Q9H0U6	MRPL18	29074	-0.0220707	20.8862	-0.199696	0.842988	0.913856	-6.51452	0.488358
A - T	Q5T653	MRPL2	51069	-0.0286739	20.3247	-0.199327	0.843274	0.913856	-6.51459	0.488358
A - T	Q9Y584	TIMM22	29928	0.0211437	20.6553	0.194187	0.847263	0.91443	-6.51561	0.488664
A - T	Q9NVH1	DNAJC11	55735	0.0161095	21.4712	0.193855	0.84752	0.91443	-6.51567	0.488664
A - T	Q9P015	MRPL15	29088	0.0168347	20.8123	0.183159	0.855834	0.921363	-6.51771	0.492369
A - T	P27338	MAOB	4129	0.0228001	24.8848	0.180772	0.857692	0.921363	-6.51815	0.492369
A - T	Q9BUR5	APOO	79135	0.0153026	24.5872	0.173523	0.863339	0.923397	-6.51944	0.493456
A - T	Q8TCS8	PNPT1	87178	-0.0310316	19.1237	-0.163743	0.870968	0.929537	-6.52111	0.496737
A - T	Q9NYK5	MRPL39	54148	0.0229726	21.4325	0.15937	0.874384	0.931162	-6.52182	0.497606
A - T	Q14061	COX17	10063	-0.0635411	22.7216	-0.151223	0.880754	0.93592	-6.5231	0.500148
A - T	Q9BXK5	BCL2L13	23786	0.0198448	22.797	0.136198	0.892522	0.944593	-6.52528	0.504783
A - T	P50213	IDH3A	3419	-0.0136629	22.2754	-0.109304	0.913647	0.961498	-6.52861	0.513817
A - T	Q7Z2W9	MRPL21	219927	0.0135885	20.9979	0.108852	0.914003	0.961498	-6.52866	0.513817
A - T	Q53S58	TMEM177	80775	-0.0137682	20.4893	-0.106919	0.915524	0.961498	-6.52887	0.513817
A - T	Q16540	MRPL23	6150	-0.0176982	20.202	-0.105615	0.91655	0.961498	-6.52901	0.513817
A - T	P31930	UQCRC1	7384	-0.0110859	27.6712	-0.0886859	0.929887	0.97066	-6.53067	0.518713
A - T	Q9Y512	SAMM50	25813	0.0079751	25.4261	0.0870176	0.931202	0.97066	-6.53082	0.518713
A - T	Q9NVS2	MRPS18A	55168	-0.0121476	20.0931	-0.0680388	0.94618	0.976737	-6.5323	0.521961
A - T	Q92506	HSD17B8	7923	-0.0103554	19.7528	-0.0677857	0.94638	0.976737	-6.53232	0.521961
A - T	P82650	MRPS22	56945	0.0101814	20.7689	0.0616031	0.951264	0.978335	-6.53273	0.522815
A - T	P53597	SUCLG1	8802	-0.00854442	22.8443	-0.0600577	0.952485	0.978335	-6.53282	0.522815
A - T	Q9P2R7	SUCLA2	8803	-0.00646859	23.2309	-0.0505644	0.959988	0.983988	-6.53335	0.525836
A - T	Q92523	CPT1B	1375	-0.00430178	24.7486	-0.0367573	0.970908	0.991575	-6.53396	0.52989
A - T	Q8NBU5	ATAD1	84896	0.00380788	22.678	0.0359296	0.971563	0.991575	-6.53399	0.52989
A - T	Q9H2W6	MRPL46	26589	0.00433577	20.6293	0.0335616	0.973436	0.991575	-6.53407	0.52989
A - T	Q8WWC4	MAIP1	79568	-0.00255197	20.5427	-0.0269885	0.978637	0.994813	-6.53427	0.53162
A - T	O95140	MFN2	9927	0.00256864	21.3829	0.0169018	0.98662	0.997183	-6.5345	0.532887
A - T	P54819	AK2	204	0.00200626	23.5183	0.012572	0.990048	0.997183	-6.53456	0.532887
A - T	Q14197	MRPL58	3396	-0.00111998	21.2081	-0.0116602	0.990769	0.997183	-6.53457	0.532887
A - T	Q08257	CRYZ	1429	-0.00214743	19.888	-0.00994907	0.992124	0.997183	-6.53459	0.532887
A - T	Q9BYV7	BCO2	83875	-0.00264346	18.6466	-0.00594282	0.995295	0.997183	-6.53462	0.532887
A - T	P45880	VDAC2	7417	0.000442607	26.9257	0.00501836	0.996027	0.997183	-6.53463	0.532887
A - T	Q9NWT8	AURKAIP1	54998	-0.00235062	18.6164	-0.00355858	0.997183	0.997183	-6.53464	0.532887
A - L	P17540	CKMT2	1160	0.790062	27.9612	4.24617	0.000160076	0.0701574	0.880577	0.0482404
A - L	Q9P0S2	COX16	51241	0.835055	18.2637	4.04621	0.000285193	0.0701574	0.371001	0.0482404
A - L	Q16134	ETFDH	2110	0.532699	24.4944	3.79415	0.000584437	0.0958477	-0.261024	0.0659052
A - L	A6NNL5	C15orf61	145853	0.467038	20.049	3.68853	0.000786205	0.0967032	-0.521751	0.0664934
A - L	Q6IAN0	DHRS7B	25979	-0.769764	21.5916	-3.5721	0.00108683	0.0992087	-0.805958	0.0682162
A - L	Q8NBN7	RDH13	112724	0.458211	21.2895	3.53325	0.00120986	0.0992087	-0.899963	0.0682162
A - L	P17612	PRKACA	5566	-0.510815	21.0838	-3.37361	0.00187172	0.123334	-1.28171	0.0848048
A - L	Q96A26	FAM162A	26355	0.377238	22.7656	3.29337	0.00232411	0.123334	-1.4706	0.0848048
A - L	O95178	NDUFB2	4708	0.64607	25.3767	3.25413	0.00258178	0.123334	-1.5622	0.0848048
A - L	P36542	ATP5F1C	509	0.324499	27.9205	3.25043	0.00260747	0.123334	-1.57082	0.0848048
A - L	Q6DKK2	TTC19	54902	0.48304	18.5916	3.20274	0.00308395	0.123334	-1.69864	0.0848048
A - L	Q15046	KARS1	3735	-0.424763	20.4621	-3.17155	0.00321589	0.123334	-1.75322	0.0848048
A - L	P06576	ATP5F1B	506	0.300074	30.5057	3.07268	0.00417022	0.123334	-1.97861	0.0848048
A - L	Q6PML9	SLC30A9	10463	0.395035	20.5665	3.0667	0.00423583	0.123334	-1.99213	0.0848048
A - L	P24539	ATP5PB	515	0.32185	27.6661	3.02854	0.00467798	0.123334	-2.07804	0.0848048
A - L	O75380	NDUFS6	4726	0.366692	24.2319	3.02735	0.00469244	0.123334	-2.0807	0.0848048
A - L	O14561	NDUFAB1	4706	0.546062	22.1233	3.02093	0.00477119	0.123334	-2.09509	0.0848048
A - L	P28331	NDUFS1	4719	0.333048	26.4621	2.96833	0.00546551	0.123334	-2.21242	0.0848048
A - L	Q9Y5U8	MPC1	51660	0.469499	23.8512	2.94747	0.00576633	0.123334	-2.25862	0.0848048
A - L	Q9UDX5	MTFP1	51537	0.704724	20.83	2.94145	0.00585599	0.123334	-2.27192	0.0848048
A - L	P51648	ALDH3A2	224	-0.333358	21.1521	-2.92667	0.00608173	0.123334	-2.30451	0.0848048
A - L	O43678	NDUFA2	4695	0.367649	26.6478	2.90877	0.00636603	0.123334	-2.34385	0.0848048
A - L	Q9NPL8	TIMMDC1	51300	0.536483	18.8583	2.90352	0.00645178	0.123334	-2.35536	0.0848048
A - L	O75880	SCO1	6341	0.297769	22.0955	2.87758	0.00689174	0.123334	-2.41209	0.0848048
A - L	P25705	ATP5F1A	498	0.275538	30.5929	2.87221	0.0069862	0.123334	-2.42379	0.0848048
A - L	O43676	NDUFB3	4709	0.367398	25.3403	2.87166	0.00699592	0.123334	-2.42499	0.0848048
A - L	Q15526	SURF1	6834	0.415815	20.6051	2.87006	0.00702431	0.123334	-2.42847	0.0848048
A - L	Q9Y2Q3	GSTK1	373156	0.484815	20.2256	2.84664	0.007453	0.123334	-2.47935	0.0848048
A - L	Q330K2	NDUFAF6	137682	0.497504	19.8207	2.83299	0.00771419	0.123334	-2.5089	0.0848048
A - L	Q13423	NNT	23530	0.317916	27.1661	2.81906	0.00798921	0.123334	-2.53895	0.0848048
A - L	P07195	LDHB	3945	0.847023	20.9338	2.81886	0.00799336	0.123334	-2.53939	0.0848048
A - L	P19404	NDUFV2	4729	0.411495	26.7674	2.81301	0.00811164	0.123334	-2.55198	0.0848048
A - L	P00387	CYB5R3	1727	-0.357705	25.0057	-2.80048	0.00837074	0.123334	-2.57893	0.0848048
A - L	Q9UG56	PISD	23761	0.484903	18.7804	2.79328	0.00852308	0.123334	-2.59437	0.0848048
A - L	Q5SQH8	C6orf136	221545	0.949159	20.4943	2.77821	0.00885024	0.124409	-2.62662	0.0855441
A - L	P13073	COX4I1	1327	0.270007	28.1573	2.75949	0.00927296	0.12673	-2.66652	0.0871402
A - L	Q16795	NDUFA9	4704	0.27193	25.7606	2.72304	0.0101506	0.134975	-2.74377	0.0928096
A - L	P14406	COX7A2	1347	0.502316	24.238	2.68493	0.0111506	0.142915	-2.82387	0.098269
A - L	P43304	GPD2	2820	-0.443825	23.6169	-2.67502	0.0114252	0.142915	-2.84458	0.098269
A - L	Q13825	AUH	549	0.407389	20.8039	2.66815	0.0116191	0.142915	-2.85891	0.098269
A - L	P49773	HINT1	3094	-0.548844	19.2257	-2.64645	0.0128546	0.143269	-2.90045	0.0985122
A - L	Q9NRK6	ABCB10	23456	0.267972	20.2629	2.61534	0.0132153	0.143269	-2.96828	0.0985122
A - L	O43674	NDUFB5	4711	0.268022	24.7937	2.60169	0.0136598	0.143269	-2.99634	0.0985122
A - L	A3KMH1	VWA8	23078	0.383202	19.1918	2.59631	0.0138386	0.143269	-3.00737	0.0985122
A - L	P48047	ATP5PO	539	0.287249	27.2775	2.59626	0.0138405	0.143269	-3.00748	0.0985122
A - L	O95298	NDUFC2	4718	0.301317	25.9269	2.59464	0.0138945	0.143269	-3.01078	0.0985122
A - L	O75027	ABCB7	22	0.325625	21.1802	2.59157	0.013998	0.143269	-3.01707	0.0985122
A - L	Q9HBH1	PDF	64146	0.344606	20.9466	2.58732	0.0141424	0.143269	-3.02576	0.0985122
A - L	Q9H300	PARL	55486	0.505046	19.0857	2.58364	0.0142687	0.143269	-3.03329	0.0985122
A - L	Q9UI09	NDUFA12	55967	0.275232	25.5471	2.55579	0.0152571	0.15013	-3.08997	0.10323
A - L	Q9H7Z7	PTGES2	80142	0.321321	22.4786	2.53891	0.0158865	0.153258	-3.12412	0.10538
A - L	P51970	NDUFA8	4702	0.315636	26.2643	2.52449	0.0164429	0.153366	-3.15318	0.105455
A - L	O75947	ATP5PD	10476	0.365571	27.1033	2.5225	0.0165212	0.153366	-3.15719	0.105455
A - L	O75964	ATP5MG	10632	0.337674	28.6921	2.49763	0.0175275	0.157009	-3.20703	0.10796
A - L	Q13162	PRDX4	10549	-0.810953	18.1127	-2.49287	0.0178892	0.157009	-3.21152	0.10796
A - L	P22695	UQCRC2	7385	0.226354	28.0652	2.4814	0.0182138	0.157009	-3.23937	0.10796
A - L	Q12983	BNIP3	664	0.748556	19.9492	2.4784	0.0185092	0.157009	-3.2423	0.10796
A - L	Q16718	NDUFA5	4698	0.280088	25.3872	2.47848	0.0183401	0.157009	-3.24518	0.10796
A - L	O75438	NDUFB1	4707	0.500999	25.3757	2.46701	0.018843	0.157132	-3.26793	0.108044
A - L	P31040	SDHA	6389	0.27659	26.5028	2.44744	0.0197306	0.160938	-3.3066	0.110662
A - L	Q53S58	TMEM177	80775	0.42968	20.2819	2.44122	0.020021	0.160938	-3.31886	0.110662
A - L	Q8N183	NDUFAF2	91942	0.501805	19.756	2.4325	0.020608	0.160938	-3.33236	0.110662
A - L	Q9NX40	OCIAD1	54940	0.207283	22.5772	2.43331	0.0203953	0.160938	-3.3344	0.110662
A - L	O95182	NDUFA7	4701	0.273701	25.4787	2.40835	0.021619	0.166196	-3.38322	0.114277
A - L	P36969	GPX4	2879	-0.402367	20.9198	-2.38796	0.0226679	0.168855	-3.42285	0.116106
A - L	Q8NE86	MCU	90550	-0.281149	23.4232	-2.38545	0.0227998	0.168855	-3.42769	0.116106
A - L	Q02978	SLC25A11	8402	0.255121	26.6668	2.38178	0.0229945	0.168855	-3.4348	0.116106
A - L	O75891	ALDH1L1	10840	-0.519502	18.5484	-2.36935	0.0244858	0.171094	-3.43864	0.117645
A - L	P36776	LONP1	9361	-0.456238	20.5464	-2.36427	0.0239443	0.171094	-3.4686	0.117645
A - L	P28838	LAP3	51056	0.669956	18.9624	2.34235	0.026541	0.176462	-3.4807	0.121336
A - L	O14880	MGST3	4259	-0.339829	26.3586	-2.35673	0.0243635	0.171094	-3.48307	0.117645
A - L	Q96GE9	DMAC1	90871	0.710249	22.4204	2.34163	0.026316	0.176462	-3.4836	0.121336
A - L	O96000	NDUFB10	4716	0.250335	26.4031	2.34521	0.0250177	0.171094	-3.50516	0.117645
A - L	Q8WUK0	PTPMT1	114971	0.459386	19.5394	2.34486	0.0250381	0.171094	-3.50584	0.117645
A - L	Q9NP58	ABCB6	10058	-0.574756	19.6738	-2.29981	0.0279515	0.181622	-3.58387	0.124884
A - L	Q9NXA8	SIRT5	23408	0.547192	18.3484	2.28472	0.0296084	0.184397	-3.59117	0.126792
A - L	O43464	HTRA2	27429	0.28091	18.4384	2.29504	0.0280554	0.181622	-3.60045	0.124884
A - L	P56381	ATP5F1E	514	0.319717	26.2619	2.28019	0.0290158	0.184397	-3.62836	0.126792
A - L	O95167	NDUFA3	4696	0.266302	24.2135	2.27548	0.0293268	0.184397	-3.63719	0.126792
A - L	Q9NR28	DIABLO	56616	0.281589	21.1059	2.25993	0.0303745	0.184756	-3.66625	0.127039
A - L	P20674	COX5A	9377	0.631068	25.8305	2.25931	0.0304171	0.184756	-3.66741	0.127039
A - L	Q9GZY4	COA1	55744	0.521424	19.0019	2.24433	0.031459	0.188476	-3.69526	0.129596
A - L	P12235	SLC25A4	291	0.24657	30.1511	2.23959	0.0317957	0.188476	-3.70405	0.129596
A - L	P49821	NDUFV1	4723	0.327483	25.3595	2.22745	0.0326717	0.189518	-3.72649	0.130313
A - L	Q15119	PDK2	5164	0.286895	19.8531	2.22649	0.032742	0.189518	-3.72826	0.130313
A - L	Q14318	FKBP8	23770	-0.338114	18.816	-2.21897	0.0335096	0.191706	-3.73357	0.131818
A - L	Q8WWC4	MAIP1	79568	0.260614	20.4194	2.20843	0.0340877	0.191895	-3.76146	0.131948
A - L	Q9UQ90	SPG7	6687	0.219435	20.228	2.20218	0.034565	0.191895	-3.77291	0.131948
A - L	Q02338	BDH1	622	0.62993	22.0207	2.20026	0.0347128	0.191895	-3.77642	0.131948
A - L	P23786	CPT2	1376	0.317938	21.7082	2.19194	0.0353594	0.193234	-3.7916	0.132868
A - L	O95140	MFN2	9927	-0.223899	21.4889	-2.18711	0.0357404	0.193234	-3.80041	0.132868
A - L	Q9H9J2	MRPL44	65080	-0.2674	19.9789	-2.1795	0.0363467	0.194376	-3.81423	0.133654
A - L	O95169	NDUFB8	4714	0.307617	24.764	2.17064	0.0370652	0.196087	-3.83031	0.13483
A - L	Q00325	SLC25A3	5250	0.242293	28.138	2.16493	0.0375345	0.196457	-3.84063	0.135084
A - L	Q9H9B4	SFXN1	94081	0.286486	22.6052	2.15652	0.0382355	0.19802	-3.8558	0.136159
A - L	O96011	PEX11B	8799	-0.531101	18.1524	-2.10798	0.0445075	0.218466	-3.88316	0.150218
A - L	P51687	SUOX	6821	0.489758	19.821	2.12945	0.0405717	0.20793	-3.90434	0.142973
A - L	Q5JRX3	PITRM1	10531	-0.585162	18.0737	-2.11197	0.0423785	0.212757	-3.92575	0.146293
A - L	Q96E52	OMA1	115209	0.313799	20.5329	2.11089	0.0422457	0.212757	-3.93736	0.146293
A - L	O95563	MPC2	25874	0.259663	23.7801	2.08609	0.0445779	0.218466	-3.98114	0.150218
A - L	O43819	SCO2	9997	0.327421	19.55	2.08112	0.0450581	0.218466	-3.98986	0.150218
A - L	O95139	NDUFB6	4712	0.241679	24.9627	2.07872	0.0452916	0.218466	-3.99406	0.150218
A - L	O43169	CYB5B	80777	-0.345289	23.0762	-2.06774	0.0463749	0.221519	-4.01327	0.152317
A - L	O43920	NDUFS5	4725	0.216683	25.3841	2.05806	0.0473494	0.223999	-4.03015	0.154023
A - L	P36551	CPOX	1371	0.269083	17.4548	2.02951	0.0503263	0.235815	-4.07954	0.162147
A - L	Q16891	IMMT	10989	0.168834	26.158	2.01875	0.0514901	0.238992	-4.09802	0.164331
A - L	Q86VD7	SLC25A42	284439	0.8208	19.7708	2.00303	0.0534813	0.240344	-4.11411	0.165261
A - L	Q9NRV9	HEBP1	50865	0.517711	17.86	1.99959	0.0538697	0.240344	-4.1227	0.165261
A - L	Q9BQ69	MACROD1	28992	-0.373334	22.804	-2.00286	0.0532522	0.240344	-4.12517	0.165261
A - L	Q3ZCQ8	TIMM50	92609	0.238651	22.258	1.99899	0.0536895	0.240344	-4.13177	0.165261
A - L	P27105	STOM	2040	-0.516914	23.9888	-1.99176	0.0545136	0.240344	-4.14404	0.165261
A - L	P30044	PRDX5	25824	0.264294	21.5873	1.99003	0.0547124	0.240344	-4.14697	0.165261
A - L	P05166	PCCB	5096	0.303391	20.2689	1.97463	0.0565118	0.246051	-4.173	0.169186
A - L	Q5JPH6	EARS2	124454	0.535225	18.321	1.90006	0.0695784	0.276402	-4.18426	0.190055
A - L	Q9BVV7	TIMM21	29090	0.202865	22.5459	1.96203	0.058022	0.248305	-4.19417	0.170736
A - L	P21796	VDAC1	7416	-0.203928	27.3908	-1.96189	0.0580389	0.248305	-4.19441	0.170736
A - L	O00483	NDUFA4	4697	0.206775	27.4951	1.94581	0.0600179	0.253024	-4.22128	0.17398
A - L	Q969M1	TOMM40L	84134	0.407014	19.7479	1.94459	0.0601703	0.253024	-4.22331	0.17398
A - L	O75323	NIPSNAP2	2631	-0.214294	25.3908	-1.90421	0.0654096	0.272725	-4.28999	0.187526
A - L	O14548	COX7A2L	9167	0.296746	20.8639	1.89003	0.0673405	0.276402	-4.31314	0.190055
A - L	O75521	ECI2	10455	0.214119	22.7405	1.88795	0.0676283	0.276402	-4.31653	0.190055
A - L	Q9P0J0	NDUFA13	51079	0.192299	26.0223	1.87915	0.0688553	0.276402	-4.33082	0.190055
A - L	O95168	NDUFB4	4710	0.193866	26.604	1.87437	0.0695302	0.276402	-4.33856	0.190055
A - L	Q9BUR5	APOO	79135	0.159789	24.5189	1.87344	0.0696622	0.276402	-4.34006	0.190055
A - L	P08559	PDHA1	5160	0.126	27.1715	1.85728	0.071989	0.283349	-4.3661	0.194831
A - L	Q99623	PHB2	11331	0.12966	25.5985	1.83647	0.0750821	0.293178	-4.39934	0.20159
A - L	Q9H0N5	PCBD2	84105	-0.333375	21.0413	-1.8324	0.0756997	0.293262	-4.40581	0.201648
A - L	Q96AQ8	MCUR1	63933	0.936104	16.0922	1.75128	0.0917546	0.324912	-4.44081	0.22341
A - L	P56556	NDUFA6	4700	0.197957	24.1527	1.80933	0.0792875	0.303454	-4.44227	0.208656
A - L	Q5RI15	COX20	116228	0.318493	20.9892	1.80758	0.0795642	0.303454	-4.44501	0.208656
A - L	Q86WU2	LDHD	197257	0.391976	19.7404	1.7947	0.0816349	0.308957	-4.46518	0.21244
A - L	Q9NPJ3	ACOT13	55856	-0.297286	21.811	-1.78731	0.0828431	0.311136	-4.4767	0.213938
A - L	Q9Y512	SAMM50	25813	0.152754	25.3579	1.78002	0.0840503	0.313278	-4.48803	0.215411
A - L	Q96ER9	CCDC51	79714	0.343215	19.2778	1.76922	0.0858652	0.315395	-4.50474	0.216867
A - L	Q92523	CPT1B	1375	0.196323	24.6547	1.76902	0.0859002	0.315395	-4.50506	0.216867
A - L	P09669	COX6C	1345	0.211132	28.0471	1.75589	0.0881513	0.321263	-4.52525	0.220901
A - L	O43615	TIMM44	10469	0.199608	21.1103	1.74223	0.0905478	0.324912	-4.54614	0.22341
A - L	Q9BUB7	TMEM70	54968	0.364925	20.4924	1.74154	0.0906694	0.324912	-4.54718	0.22341
A - L	Q9BPX6	MICU1	10367	-0.236434	20.7784	-1.73524	0.0917941	0.324912	-4.55677	0.22341
A - L	O95822	MLYCD	23417	0.459594	18.4089	1.70982	0.0967291	0.333326	-4.58203	0.229196
A - L	Q9NUT2	ABCB8	11194	0.434481	19.701	1.71639	0.0952284	0.332886	-4.58527	0.228893
A - L	P32119	PRDX2	7001	-0.318434	22.7563	-1.71547	0.0954001	0.332886	-4.58667	0.228893
A - L	P21912	SDHB	6390	0.213672	26.3205	1.70752	0.0968813	0.333326	-4.5986	0.229196
A - L	Q9Y6M9	NDUFB9	4715	0.237153	26.2149	1.68387	0.101406	0.346472	-4.63384	0.238235
A - L	Q86SX6	GLRX5	51218	0.359748	18.9398	1.63308	0.112955	0.368968	-4.6618	0.253704
A - L	Q5T440	IBA57	200205	0.24302	19.8254	1.6516	0.107863	0.365991	-4.68128	0.251656
A - L	O43677	NDUFC1	4717	0.85102	20.2224	1.64525	0.109173	0.367897	-4.69052	0.252967
A - L	Q9NUL7	DDX28	55794	0.368442	17.0048	1.55077	0.133112	0.417142	-4.69882	0.286828
A - L	Q9BSH4	TACO1	51204	0.333943	20.1513	1.63696	0.110902	0.368968	-4.70253	0.253704
A - L	O75306	NDUFS2	4720	0.175958	26.3067	1.62767	0.112868	0.368968	-4.71595	0.253704
A - L	P10515	DLAT	1737	0.125001	25.8596	1.62499	0.11344	0.368968	-4.71981	0.253704
A - L	P49189	ALDH9A1	223	-0.318802	20.2487	-1.62244	0.113985	0.368968	-4.72347	0.253704
A - L	P04040	CAT	847	-0.368819	20.0348	-1.62242	0.11399	0.368968	-4.7235	0.253704
A - L	Q9BS92	NIPSNAP3B	55335	-0.377917	21.1869	-1.59092	0.120922	0.388848	-4.76836	0.267373
A - L	P05165	PCCA	5095	0.263375	19.7266	1.58664	0.121892	0.389422	-4.77441	0.267768
A - L	P15954	COX7C	1350	0.350773	25.9783	1.56287	0.127384	0.404341	-4.80769	0.278026
A - L	Q9BWM7	SFXN3	81855	-0.277564	19.1204	-1.49379	0.146085	0.429243	-4.83433	0.295149
A - L	Q7Z4W1	DCXR	51181	0.348899	21.3597	1.5429	0.132152	0.416786	-4.83531	0.286584
A - L	Q9Y619	SLC25A15	10166	0.308112	18.7141	1.51171	0.140784	0.42412	-4.83781	0.291627
A - L	Q7KZN9	COX15	1355	0.297722	19.127	1.52893	0.135572	0.417145	-4.85445	0.28683
A - L	P38117	ETFB	2109	0.296398	22.2731	1.52869	0.135631	0.417145	-4.85478	0.28683
A - L	Q9Y276	BCS1L	617	0.259059	20.2576	1.52859	0.135657	0.417145	-4.85493	0.28683
A - L	Q16775	HAGH	3029	-0.265128	19.5806	-1.50997	0.140329	0.42412	-4.88021	0.291627
A - L	P21397	MAOA	4128	0.887884	20.6795	1.50725	0.141023	0.42412	-4.88388	0.291627
A - L	P22830	FECH	2235	-0.203411	20.7928	-1.50588	0.141373	0.42412	-4.88573	0.291627
A - L	Q9H061	TMEM126A	84233	0.271137	22.852	1.49394	0.144454	0.428607	-4.90175	0.294712
A - L	P54819	AK2	204	0.209847	23.4208	1.49334	0.144611	0.428607	-4.90256	0.294712
A - L	P52815	MRPL12	6182	0.30865	21.4686	1.48586	0.146571	0.429243	-4.91255	0.295149
A - L	Q7KZF4	SND1	27044	-0.404744	22.029	-1.48072	0.147929	0.430656	-4.91938	0.296121
A - L	P13804	ETFA	2108	0.265378	23.1072	1.47195	0.150271	0.434902	-4.931	0.29904
A - L	P49748	ACADVL	37	0.134032	26.0785	1.46785	0.151376	0.435539	-4.93641	0.299478
A - L	Q7Z7H8	MRPL10	124995	0.41694	18.1678	1.42446	0.16435	0.459279	-4.95148	0.315802
A - L	P51659	HSD17B4	3295	-0.224188	20.7	-1.43922	0.159272	0.455592	-4.97381	0.313267
A - L	Q9NX63	CHCHD3	54927	0.153887	25.383	1.4232	0.163829	0.459279	-4.99446	0.315802
A - L	P56134	ATP5MF	9551	0.13326	27.5635	1.42222	0.164112	0.459279	-4.99572	0.315802
A - L	P46199	MTIF2	4528	0.276365	18.626	1.4199	0.164781	0.459279	-4.99869	0.315802
A - L	Q9H078	CLPB	81570	0.23138	20.2866	1.41835	0.165228	0.459279	-5.00067	0.315802
A - L	Q96TA2	YME1L1	10730	0.235707	18.7497	1.41231	0.166986	0.461556	-5.00838	0.317367
A - L	O43772	SLC25A20	788	0.187906	24.0495	1.40298	0.169727	0.466512	-5.02023	0.320775
A - L	Q9H845	ACAD9	28976	0.373244	20.9198	1.39566	0.171905	0.469873	-5.02948	0.323086
A - L	O75251	NDUFS7	374291	0.238196	25.4902	1.37534	0.178059	0.484007	-5.05493	0.332805
A - L	P55916	UCP3	7352	0.339795	18.1192	1.36395	0.181854	0.48751	-5.05738	0.335214
A - L	Q8IYB8	SUPV3L1	6832	-0.391177	18.1808	-1.29746	0.205116	0.510005	-5.05761	0.350681
A - L	P56385	ATP5ME	521	0.203043	27.268	1.36803	0.180316	0.487448	-5.06401	0.335171
A - L	O75608	LYPLA1	10434	0.24984	19.112	1.36159	0.182321	0.48751	-5.07197	0.335214
A - L	O95831	AIFM1	9131	0.128409	25.1022	1.35599	0.184079	0.48955	-5.07886	0.336616
A - L	Q96CM8	ACSF2	80221	0.355026	17.9332	1.34957	0.186109	0.491236	-5.08673	0.337775
A - L	Q8N5M1	ATPAF2	91647	-0.32252	18.7577	-1.3274	0.193813	0.501873	-5.08719	0.34509
A - L	Q8IXI2	RHOT1	55288	-0.172761	20.2209	-1.34769	0.18671	0.491236	-5.08904	0.337775
A - L	P33121	ACSL1	2180	0.164513	26.7689	1.33595	0.190477	0.496657	-5.10333	0.341503
A - L	Q9NSE4	IARS2	55699	-0.181274	20.1014	-1.33499	0.190789	0.496657	-5.1045	0.341503
A - L	Q15118	PDK1	5163	0.337603	18.2777	1.19061	0.245521	0.53818	-5.1159	0.370054
A - L	Q96EL3	MRPL53	116540	0.231482	19.607	1.322	0.195032	0.502387	-5.12017	0.345443
A - L	P51649	ALDH5A1	7915	-0.226228	21.0065	-1.31596	0.197029	0.503704	-5.12741	0.346348
A - L	P82909	MRPS36	92259	0.14111	23.1283	1.31427	0.197591	0.503704	-5.12943	0.346348
A - L	Q9Y305	ACOT9	23597	-0.153236	20.7954	-1.30893	0.199374	0.50563	-5.1358	0.347673
A - L	P47985	UQCRFS1	7386	0.169006	28.1005	1.30432	0.200921	0.50694	-5.14128	0.348574
A - L	O43181	NDUFS4	4724	0.154062	25.4419	1.29449	0.204257	0.510005	-5.15291	0.350681
A - L	O43708	GSTZ1	2954	-0.430623	18.6705	-1.20077	0.239952	0.53818	-5.15328	0.370054
A - L	O75489	NDUFS3	4722	0.159762	26.512	1.29063	0.205576	0.510005	-5.15745	0.350681
A - L	Q9Y3D6	FIS1	51024	0.21661	21.9055	1.28857	0.206283	0.510005	-5.15987	0.350681
A - L	Q96MF6	COQ10A	93058	0.161628	22.8418	1.2813	0.208796	0.513639	-5.16839	0.35318
A - L	Q6P161	MRPL54	116541	0.44987	17.5643	1.19765	0.241146	0.53818	-5.16892	0.370054
A - L	Q96AN5	TMEM143	55260	0.147199	22.5471	1.2752	0.210921	0.516284	-5.1755	0.354999
A - L	Q9UGM6	WARS2	10352	-0.281231	17.1359	-1.15769	0.257575	0.549587	-5.17705	0.377898
A - L	Q15388	TOMM20	9804	0.152787	22.5864	1.24595	0.22187	0.529537	-5.1821	0.364111
A - L	P05141	SLC25A5	292	0.169592	22.3707	1.26659	0.213945	0.521095	-5.18548	0.358307
A - L	Q99643	SDHC	6391	0.267019	23.0712	1.26069	0.216041	0.523607	-5.19229	0.360034
A - L	O60313	OPA1	4976	0.100192	21.6203	1.25561	0.217854	0.525412	-5.19812	0.361275
A - L	Q9Y5L4	TIMM13	26517	0.684852	19.2282	1.21555	0.233377	0.53818	-5.19948	0.370054
A - L	Q9Y4W6	AFG3L2	10939	0.0825201	23.2238	1.24324	0.222319	0.529537	-5.21225	0.364111
A - L	P08574	CYC1	1537	0.158453	27.142	1.24194	0.222793	0.529537	-5.21372	0.364111
A - L	Q96BQ5	CCDC127	133957	0.174844	21.1844	1.23595	0.224984	0.531503	-5.22051	0.365463
A - L	O75390	CS	1431	0.134224	24.8403	1.23378	0.225781	0.531503	-5.22296	0.365463
A - L	Q9NUB1	ACSS1	84532	0.3411	17.9165	1.18401	0.245169	0.53818	-5.24506	0.370054
A - L	Q969Z0	TBRG4	9238	0.211787	19.0856	1.21345	0.233356	0.53818	-5.24574	0.370054
A - L	Q9NS69	TOMM22	56993	0.226699	20.3046	1.212	0.233905	0.53818	-5.24736	0.370054
A - L	O95299	NDUFA10	4705	0.207493	25.5757	1.202	0.237704	0.53818	-5.25842	0.370054
A - L	Q8N5N7	MRPL50	54534	0.234891	20.6781	1.20104	0.238071	0.53818	-5.25948	0.370054
A - L	Q96DB5	RMDN1	51115	0.200412	19.1405	1.19587	0.240057	0.53818	-5.26517	0.370054
A - L	Q5HYK3	COQ5	84274	0.115006	22.1738	1.19505	0.240374	0.53818	-5.26607	0.370054
A - L	Q86UT6	NLRX1	79671	0.126675	21.5303	1.1949	0.240431	0.53818	-5.26623	0.370054
A - L	Q969Z3	MTARC2	54996	0.162674	21.1701	1.19071	0.242048	0.53818	-5.27081	0.370054
A - L	O75394	MRPL33	9553	-0.163465	18.4818	-1.18851	0.242904	0.53818	-5.27322	0.370054
A - L	O75439	PMPCB	9512	-0.251451	18.549	-1.17257	0.2494	0.53818	-5.27473	0.370054
A - L	Q8NE62	CHDH	55349	-0.14954	20.5264	-1.18629	0.243765	0.53818	-5.27563	0.370054
A - L	Q96EL2	MRPS24	64951	0.157495	20.7386	1.17833	0.246882	0.53818	-5.28428	0.370054
A - L	Q9HAV7	GRPEL1	80273	0.202221	18.4266	1.14889	0.259155	0.549587	-5.28811	0.377898
A - L	Q6UW68	TMEM205	374882	-0.292752	19.8586	-1.17323	0.248894	0.53818	-5.28979	0.370054
A - L	Q96DA6	DNAJC19	131118	0.12107	22.4974	1.17198	0.249386	0.53818	-5.29113	0.370054
A - L	O14521	SDHD	6392	0.209137	24.3721	1.16336	0.252819	0.543174	-5.30039	0.373488
A - L	P30049	ATP5F1D	513	0.364513	27.6616	1.14985	0.258264	0.549587	-5.31477	0.377898
A - L	P22307	SCP2	6342	0.368807	17.0068	1.06543	0.295514	0.588134	-5.31535	0.404403
A - L	Q4G0N4	NADK2	133686	-0.309123	16.7649	-0.932766	0.360286	0.647315	-5.33232	0.445096
A - L	Q6NUK1	SLC25A24	29957	-0.134012	21.5883	-1.12796	0.267268	0.56436	-5.33774	0.388056
A - L	Q9NZJ7	MTCH1	23787	0.189806	19.4248	1.11588	0.272331	0.572594	-5.35024	0.393718
A - L	P09622	DLD	1738	0.206282	23.9344	1.10954	0.275016	0.573964	-5.35674	0.394659
A - L	P30041	PRDX6	9588	-0.145025	22.5344	-1.10884	0.275316	0.573964	-5.35747	0.394659
A - L	P24310	COX7A1	1346	0.138014	28.3185	1.10391	0.277415	0.575899	-5.36249	0.39599
A - L	Q9H9P8	L2HGDH	79944	-0.121118	22.1058	-1.0928	0.282198	0.580599	-5.37378	0.399222
A - L	P82912	MRPS11	64963	0.143794	20.0483	1.09044	0.283221	0.580599	-5.37616	0.399222
A - L	Q14197	MRPL58	3396	0.117565	21.1525	1.0863	0.28502	0.580599	-5.38032	0.399222
A - L	P07919	UQCRH	7388	0.389632	25.2978	1.08599	0.285157	0.580599	-5.38063	0.399222
A - L	P04179	SOD2	6648	0.162974	24.4383	1.08502	0.285579	0.580599	-5.3816	0.399222
A - L	Q12849	GRSF1	2926	-0.230736	18.7254	-1.07824	0.288551	0.584226	-5.38839	0.401716
A - L	Q9UH62	ARMCX3	51566	-0.329551	17.9714	-0.997361	0.32688	0.61943	-5.39355	0.425922
A - L	Q9HBH5	RDH14	57665	0.159194	20.3169	1.07265	0.291013	0.586796	-5.39394	0.403483
A - L	A4D1E9	GTPBP10	85865	0.307772	17.0182	0.937906	0.356972	0.646308	-5.39643	0.444403
A - L	Q9HA77	CARS2	79587	-0.207108	21.6007	-1.05217	0.300399	0.58883	-5.39796	0.404881
A - L	Q9HD33	MRPL47	57129	0.147144	19.808	1.0636	0.295039	0.588134	-5.4029	0.404403
A - L	Q9Y2R5	MRPS17	51373	-0.121868	20.0549	-1.06148	0.295987	0.588134	-5.40498	0.404403
A - L	Q9NVI7	ATAD3A	55210	0.0944979	22.1831	1.06011	0.296601	0.588134	-5.40633	0.404403
A - L	Q6PI78	TMEM65	157378	0.154385	21.4619	1.05512	0.29884	0.588134	-5.41121	0.404403
A - L	P24311	COX7B	1349	0.246719	25.5908	1.05511	0.298848	0.588134	-5.41123	0.404403
A - L	Q13505	MTX1	4580	0.106258	21.1578	1.04037	0.305541	0.596533	-5.42554	0.410178
A - L	Q9NVA1	UQCC1	55245	-0.208984	20.1202	-1.03327	0.308803	0.600519	-5.43237	0.412919
A - L	Q16698	DECR1	1666	0.129433	23.8035	1.02039	0.314779	0.609729	-5.44464	0.419252
A - L	P57105	SYNJ2BP	55333	0.0955799	22.0014	1.00533	0.321869	0.61943	-5.45881	0.425922
A - L	Q02127	DHODH	1723	0.167665	20.3911	1.00043	0.324201	0.61943	-5.46338	0.425922
A - L	P17568	NDUFB7	4713	0.468002	23.8103	0.996899	0.325886	0.61943	-5.46666	0.425922
A - L	Q86Y39	NDUFA11	126328	0.15548	26.328	0.994681	0.326948	0.61943	-5.46871	0.425922
A - L	Q5T653	MRPL2	51069	0.141751	20.2458	0.992016	0.328228	0.61943	-5.47117	0.425922
A - L	Q16540	MRPL23	6150	-0.169704	20.2739	-0.991241	0.3286	0.61943	-5.47189	0.425922
A - L	Q02252	ALDH6A1	4329	-0.223793	20.6565	-0.982221	0.332959	0.62494	-5.48017	0.429711
A - L	P99999	CYCS	54205	0.176465	23.4753	0.979947	0.334063	0.62494	-5.48225	0.429711
A - L	Q9UBX3	SLC25A10	1468	0.218971	18.7054	0.934043	0.357308	0.646308	-5.49447	0.444403
A - L	Q9H2W6	MRPL46	26589	0.131685	20.5694	0.964109	0.341828	0.63418	-5.49658	0.436064
A - L	Q8NI37	PPTC7	160760	0.130157	17.1581	0.943739	0.352192	0.641772	-5.49829	0.441284
A - L	O00217	NDUFS8	4728	0.29131	25.3491	0.962036	0.342853	0.63418	-5.49844	0.436064
A - L	P17152	TMEM11	8834	-0.135238	24.0865	-0.961819	0.34296	0.63418	-5.49864	0.436064
A - L	P02794	FTH1	2495	-0.365378	22.1608	-0.959402	0.344158	0.63418	-5.5008	0.436064
A - L	Q9BQC6	MRPL57	78988	-0.133584	18.231	-0.889018	0.381101	0.66255	-5.50198	0.455571
A - L	O00429	DNM1L	10059	-0.244635	20.1156	-0.948694	0.349499	0.641618	-5.51032	0.441179
A - L	O95202	LETM1	3954	0.161458	21.6394	0.945193	0.351258	0.641772	-5.51342	0.441284
A - L	Q5TEU4	NDUFAF5	79133	-0.187401	16.9558	-0.736484	0.468066	0.731075	-5.52355	0.50269
A - L	P31930	UQCRC1	7384	0.126947	27.6069	0.926984	0.360497	0.647315	-5.52932	0.445096
A - L	Q13232	NME3	4832	-0.166025	18.6743	-0.917344	0.365452	0.653826	-5.53763	0.449573
A - L	Q9NTG7	SIRT3	23410	0.200386	19.0767	0.907867	0.370366	0.659813	-5.54571	0.453689
A - L	Q99766	DMAC2L	27109	0.117435	20.2766	0.905042	0.371839	0.659813	-5.5481	0.453689
A - L	Q8IWA4	MFN1	55669	0.121556	19.3541	0.902367	0.373238	0.659813	-5.55036	0.453689
A - L	Q9GZY8	MFF	56947	-0.114131	18.7279	-0.898646	0.375188	0.659813	-5.55349	0.453689
A - L	P10176	COX8A	1351	0.454334	23.4115	0.896772	0.376173	0.659813	-5.55507	0.453689
A - L	P16219	ACADS	35	0.142601	21.8568	0.895498	0.376844	0.659813	-5.55614	0.453689
A - L	Q96HY7	DHTKD1	55526	0.281883	18.895	0.874191	0.38836	0.663085	-5.55722	0.455939
A - L	Q9H3K2	GHITM	27069	0.145228	22.8394	0.888439	0.380574	0.66255	-5.56203	0.455571
A - L	P83111	LACTB	114294	0.0812897	23.6402	0.879955	0.385087	0.663085	-5.56905	0.455939
A - L	Q96I99	SUCLG2	8801	0.214535	19.3224	0.879555	0.385301	0.663085	-5.56938	0.455939
A - L	Q9UKU7	ACAD8	27034	0.105012	19.897	0.877179	0.386572	0.663085	-5.57133	0.455939
A - L	Q96HJ9	FMC1	154791	-0.159714	19.5734	-0.87673	0.386812	0.663085	-5.5717	0.455939
A - L	Q8IWW8	ADHFE1	137872	-0.266388	18.6758	-0.80218	0.428584	0.705229	-5.57481	0.484918
A - L	Q8TCS8	PNPT1	87178	0.19867	19.0171	0.871732	0.389495	0.663085	-5.57579	0.455939
A - L	Q9BYD6	MRPL1	65008	-0.17862	19.6146	-0.868283	0.391353	0.663497	-5.5786	0.456223
A - L	Q9NRX2	MRPL17	63875	0.224668	20.1432	0.829259	0.413129	0.684375	-5.58056	0.470579
A - L	P51398	DAP3	7818	0.0912221	20.9212	0.865373	0.392925	0.663497	-5.58096	0.456223
A - L	Q9NX20	MRPL16	54948	-0.108851	19.8691	-0.861987	0.394759	0.663497	-5.5837	0.456223
A - L	Q9NWU5	MRPL22	29093	-0.0665417	22.3969	-0.861302	0.395131	0.663497	-5.58426	0.456223
A - L	Q9NZ45	CISD1	55847	0.0705352	25.6959	0.855924	0.398057	0.666136	-5.58859	0.458038
A - L	Q9BYN8	MRPS26	64949	0.158163	19.9757	0.844867	0.404116	0.673984	-5.5974	0.463434
A - L	P51553	IDH3G	3421	0.107118	21.5742	0.839646	0.406998	0.676496	-5.60153	0.465161
A - L	Q9P291	ARMCX1	51309	-0.125728	19.1604	-0.502002	0.620268	0.807333	-5.61378	0.555125
A - L	P11177	PDHB	5162	0.0973621	26.5495	0.80818	0.42463	0.701067	-5.62587	0.482056
A - L	Q8N442	GUF1	60558	-0.165746	17.1094	-0.60787	0.548576	0.771142	-5.62856	0.53024
A - L	Q8IYU8	MICU2	221154	-0.158588	19.8367	-0.781171	0.440295	0.722083	-5.63303	0.496507
A - L	P82933	MRPS9	64965	0.146273	18.2915	0.768072	0.44793	0.726022	-5.63884	0.499215
A - L	Q9BRX8	PRXL2A	84293	-0.231122	19.1521	-0.741687	0.463711	0.731075	-5.645	0.50269
A - L	Q9NVS2	MRPS18A	55168	-0.116477	20.1425	-0.768899	0.447284	0.726022	-5.655	0.499215
A - L	Q9NVH1	DNAJC11	55735	0.0629682	21.4487	0.767143	0.448314	0.726022	-5.65627	0.499215
A - L	Q9NZE8	MRPL35	51318	-0.166595	18.0263	-0.765929	0.449026	0.726022	-5.65715	0.499215
A - L	Q7Z2W9	MRPL21	219927	0.128879	20.9433	0.764144	0.450075	0.726022	-5.65843	0.499215
A - L	P45880	VDAC2	7417	0.0597293	26.8979	0.761085	0.451875	0.726545	-5.66063	0.499575
A - L	O43837	IDH3B	3420	0.102281	21.2538	0.75704	0.454263	0.7273	-5.66352	0.500094
A - L	Q53H12	AGK	55750	0.0768864	20.9696	0.754089	0.456009	0.7273	-5.66562	0.500094
A - L	Q96EY7	PTCD3	55037	0.0625692	20.5471	0.74915	0.458941	0.7273	-5.66912	0.500094
A - L	Q9Y2Z9	COQ6	51004	-0.0920148	21.7467	-0.748285	0.459456	0.7273	-5.66973	0.500094
A - L	O14949	UQCRQ	27089	-0.195827	26.4189	-0.747812	0.459737	0.7273	-5.67006	0.500094
A - L	O15382	BCAT2	587	0.223244	19.6894	0.720276	0.476449	0.739473	-5.67229	0.508464
A - L	P05091	ALDH2	217	-0.135183	22.0822	-0.737748	0.465751	0.731075	-5.67711	0.50269
A - L	Q8IXM3	MRPL41	64975	-0.290548	19.5987	-0.736178	0.466693	0.731075	-5.6782	0.50269
A - L	P82914	MRPS15	64960	0.107881	19.8992	0.691614	0.49419	0.743233	-5.67874	0.51105
A - L	Q16836	HADH	3033	-0.104996	22.9723	-0.723371	0.474421	0.738655	-5.68702	0.507902
A - L	P30536	TSPO	706	0.103869	22.1018	0.712546	0.481009	0.743233	-5.69435	0.51105
A - L	Q9BTZ2	DHRS4	10901	-0.170443	18.8693	-0.706574	0.484666	0.743233	-5.69835	0.51105
A - L	O75208	COQ9	57017	-0.080657	23.3791	-0.705691	0.485208	0.743233	-5.69894	0.51105
A - L	Q96DV4	MRPL38	64978	-0.111774	20.4316	-0.700943	0.488129	0.743233	-5.70209	0.51105
A - L	Q9NQ50	MRPL40	64976	0.172832	18.7818	0.673221	0.505515	0.743233	-5.70319	0.51105
A - L	Q96A35	MRPL24	79590	0.080095	20.3441	0.698897	0.48939	0.743233	-5.70345	0.51105
A - L	Q9NRG7	SDR39U1	56948	0.119779	21.295	0.696933	0.490603	0.743233	-5.70474	0.51105
A - L	Q12931	TRAP1	10131	-0.0630492	21.4301	-0.695624	0.491412	0.743233	-5.7056	0.51105
A - L	P49406	MRPL19	9801	-0.0938279	20.0006	-0.695485	0.491498	0.743233	-5.70569	0.51105
A - L	Q9BYD3	MRPL4	51073	-0.104522	20.652	-0.688897	0.495582	0.743233	-5.71	0.51105
A - L	P30048	PRDX3	10935	-0.0822385	25.4115	-0.687492	0.496456	0.743233	-5.71092	0.51105
A - L	P11182	DBT	1629	-0.108137	21.5999	-0.685116	0.497935	0.743233	-5.71246	0.51105
A - L	Q10713	PMPCA	23203	-0.174646	18.1355	-0.678947	0.501787	0.743233	-5.71643	0.51105
A - L	Q96GK7	FAHD2A	51011	-0.0796096	17.1012	-0.195967	0.84623	0.941965	-5.72391	0.647698
A - L	Q9Y2R0	COA3	28958	0.0736875	22.3693	0.665783	0.510061	0.743233	-5.7248	0.51105
A - L	Q5U5X0	LYRM7	90624	-0.145981	19.417	-0.66517	0.510448	0.743233	-5.72519	0.51105
A - L	Q9Y3D3	MRPS16	51021	-0.0693474	20.6855	-0.664856	0.510647	0.743233	-5.72539	0.51105
A - L	P00505	GOT2	2806	0.125057	24.899	0.664357	0.510962	0.743233	-5.7257	0.51105
A - L	Q9BYC9	MRPL20	55052	0.0930681	18.9917	0.664051	0.511155	0.743233	-5.72589	0.51105
A - L	Q9UIJ7	AK3	50808	-0.13569	23.0787	-0.66382	0.511301	0.743233	-5.72604	0.51105
A - L	P38646	HSPA9	3313	0.0692404	23.801	0.663287	0.511638	0.743233	-5.72637	0.51105
A - L	Q9Y2Q9	MRPS28	28957	0.111314	20.0284	0.662548	0.512106	0.743233	-5.72684	0.51105
A - L	Q9P0P8	MTRES1	51250	0.159002	19.1836	0.610079	0.546138	0.771142	-5.72877	0.53024
A - L	Q8NI60	COQ8A	56997	-0.06503	24.0892	-0.652036	0.518781	0.748808	-5.73337	0.514883
A - L	Q00059	TFAM	7019	0.088339	21.2958	0.649566	0.520356	0.748808	-5.73489	0.514883
A - L	P10606	COX5B	1329	0.276337	25.4536	0.64932	0.520513	0.748808	-5.73504	0.514883
A - L	Q969V5	MUL1	79594	0.100457	19.7184	0.626299	0.535447	0.765813	-5.73576	0.526576
A - L	Q8N4T8	CBR4	84869	-0.143913	17.438	-0.434964	0.66694	0.839219	-5.74134	0.57705
A - L	Q6UXV4	APOOL	139322	0.0597405	24.4245	0.637653	0.527989	0.757349	-5.74215	0.520755
A - L	Q9H019	MTFR1L	56181	0.0950895	18.3158	0.429647	0.670758	0.84187	-5.7435	0.578872
A - L	Q15070	OXA1L	5018	0.127996	19.9349	0.617053	0.541328	0.771142	-5.75439	0.53024
A - L	Q9BZE1	MRPL37	51253	-0.0497702	20.8931	-0.611924	0.544676	0.771142	-5.75738	0.53024
A - L	P50213	IDH3A	3419	0.0920477	22.2263	0.607881	0.547323	0.771142	-5.75972	0.53024
A - L	Q9NX14	NDUFB11	54539	0.154426	25.3369	0.60701	0.547894	0.771142	-5.76022	0.53024
A - L	Q8N0X4	CLYBL	171425	-0.141496	20.1187	-0.548086	0.587454	0.799778	-5.76272	0.54993
A - L	Q99807	COQ7	10229	-0.0734681	21.7607	-0.599605	0.552762	0.774811	-5.76446	0.532763
A - L	P43155	CRAT	1384	-0.0794407	24.1723	-0.5966	0.554743	0.77538	-5.76616	0.533154
A - L	Q6PI48	DARS2	55157	0.101236	18.5733	0.564548	0.576216	0.789689	-5.76678	0.542992
A - L	Q9P0S9	TMEM14C	51522	-0.214796	21.1269	-0.593996	0.556464	0.775581	-5.76763	0.533292
A - L	Q9BYV7	BCO2	83875	-0.220827	18.7411	-0.523216	0.604445	0.799778	-5.76922	0.54993
A - L	Q9Y277	VDAC3	7419	-0.0719815	28.694	-0.588953	0.559803	0.776214	-5.77046	0.533728
A - L	Q9NWT8	AURKAIP1	54998	-0.360868	18.7846	-0.588544	0.560073	0.776214	-5.77069	0.533728
A - L	Q92667	AKAP1	8165	0.0831016	19.8755	0.574712	0.569286	0.786766	-5.77832	0.540983
A - L	P30038	ALDH4A1	8659	-0.0954284	21.8297	-0.570512	0.572098	0.788437	-5.78061	0.542132
A - L	Q96RP9	GFM1	85476	-0.0956872	19.0151	-0.567391	0.574192	0.789113	-5.78229	0.542596
A - L	Q96TC7	RMDN3	55177	-0.111659	16.4111	-0.315611	0.754651	0.890682	-5.78358	0.612436
A - L	P34897	SHMT2	6472	0.0341866	18.6765	0.211082	0.834417	0.940104	-5.78408	0.646418
A - L	Q9UMS0	NFU1	27247	-0.075126	17.5303	-0.383431	0.704117	0.868235	-5.78448	0.597001
A - L	P35914	HMGCL	3155	-0.0941145	17.6138	-0.310559	0.758448	0.892719	-5.78508	0.613837
A - L	P82673	MRPS35	60488	0.0802194	18.5211	0.525937	0.602464	0.799778	-5.78674	0.54993
A - L	P82932	MRPS6	64968	0.129242	19.142	0.522563	0.604785	0.799778	-5.78842	0.54993
A - L	O75746	SLC25A12	8604	0.0516089	26.6262	0.542023	0.591353	0.799778	-5.79566	0.54993
A - L	Q9Y6N1	COX11	1353	0.133282	20.3382	0.541661	0.591599	0.799778	-5.79584	0.54993
A - L	P53701	HCCS	3052	0.0609236	20.5758	0.541004	0.592047	0.799778	-5.79618	0.54993
A - L	Q9P0M9	MRPL27	51264	-0.0820415	20.0447	-0.538356	0.593853	0.799778	-5.79754	0.54993
A - L	P22033	MMUT	4594	-0.0778602	19.4372	-0.533866	0.596923	0.799778	-5.79983	0.54993
A - L	Q9NZJ6	COQ3	51805	-0.0606516	22.1308	-0.532018	0.598188	0.799778	-5.80076	0.54993
A - L	Q7L0Y3	TRMT10C	54931	0.0641264	19.2118	0.528234	0.600783	0.799778	-5.80267	0.54993
A - L	O75431	MTX2	10651	0.0809934	22.1036	0.527456	0.601317	0.799778	-5.80306	0.54993
A - L	O94826	TOMM70	9868	-0.0658058	21.0938	-0.522873	0.604468	0.799778	-5.80535	0.54993
A - L	P30084	ECHS1	1892	0.0816687	21.4752	0.520162	0.606336	0.799778	-5.80669	0.54993
A - L	Q99798	ACO2	50	0.0676171	25.2258	0.516238	0.609044	0.801202	-5.80863	0.550909
A - L	Q9NVV4	MTPAP	55149	0.031949	17.2679	0.0979024	0.922737	0.97422	-5.81258	0.669877
A - L	Q9H8M1	COQ10B	80219	-0.142283	18.8201	-0.50585	0.61624	0.807333	-5.81368	0.555125
A - L	Q9BU61	NDUFAF3	25915	-0.0669872	21.317	-0.503953	0.617559	0.807333	-5.81459	0.555125
A - L	Q9BWH2	FUNDC2	65991	-0.0761909	25.0819	-0.501235	0.61945	0.807333	-5.81589	0.555125
A - L	Q9BRT2	UQCC2	84300	-0.058121	21.0546	-0.485893	0.630173	0.816183	-5.8231	0.56121
A - L	P48735	IDH2	3418	0.0720505	25.9589	0.485591	0.630385	0.816183	-5.82323	0.56121
A - L	Q8WWV3	RTN4IP1	84816	0.0647819	20.765	0.48175	0.633083	0.817525	-5.825	0.562133
A - L	Q14249	ENDOG	2021	-0.0777593	21.6782	-0.475293	0.637631	0.818992	-5.82795	0.563142
A - L	Q02318	CYP27A1	1593	0.0859101	19.5915	0.473909	0.638607	0.818992	-5.82857	0.563142
A - L	Q8TB37	NUBPL	80224	-0.0822489	18.3011	-0.47305	0.639213	0.818992	-5.82896	0.563142
A - L	Q8NBU5	ATAD1	84896	0.0520829	22.6553	0.467842	0.642895	0.82157	-5.83129	0.564914
A - L	Q9HCC0	MCCC2	64087	0.0891752	19.2147	0.4553	0.6518	0.830792	-5.83681	0.571255
A - L	Q96C03	MIEF2	125170	-0.0699681	17.7612	-0.324124	0.748031	0.890682	-5.83699	0.612436
A - L	Q9NQE9	HINT3	135114	-0.0674361	20.8843	-0.451039	0.654837	0.832506	-5.83865	0.572434
A - L	Q8N5G0	SMIM20	389203	-0.0661602	23.048	-0.440551	0.662338	0.839219	-5.8431	0.57705
A - L	P82930	MRPS34	65993	-0.0649301	19.2295	-0.436836	0.665004	0.839219	-5.84466	0.57705
A - L	P14854	COX6B1	1340	0.234256	22.5245	0.435996	0.665607	0.839219	-5.84501	0.57705
A - L	Q969Q5	RAB24	53917	0.102404	18.5823	0.395088	0.695331	0.863896	-5.84787	0.594018
A - L	Q96AG3	SLC25A46	91137	-0.0803647	20.3934	-0.39032	0.69882	0.866043	-5.84966	0.595494
A - L	Q02221	COX6A2	1339	-0.12712	22.9199	-0.423414	0.674671	0.842698	-5.85016	0.579442
A - L	Q9BQ48	MRPL34	64981	0.0536129	20.4066	0.423176	0.674843	0.842698	-5.85026	0.579442
A - L	P00367	GLUD1	2746	0.0544194	20.5926	0.398026	0.69311	0.863317	-5.86011	0.593619
A - L	P49411	TUFM	7284	0.053641	23.3925	0.387092	0.701111	0.8667	-5.8642	0.595946
A - L	Q9UBQ7	GRHPR	9380	0.0607248	19.6694	0.325567	0.746817	0.890682	-5.86791	0.612436
A - L	P82664	MRPS10	55173	-0.0709091	19.895	-0.376492	0.708901	0.869281	-5.86807	0.59772
A - L	Q9BYD2	MRPL9	65005	-0.0367433	20.8498	-0.374762	0.710175	0.869281	-5.86869	0.59772
A - L	P09001	MRPL3	11222	-0.0479211	19.8135	-0.374638	0.710266	0.869281	-5.86873	0.59772
A - L	Q9BV79	MECR	51102	-0.0379163	20.3028	-0.314796	0.754907	0.890682	-5.8712	0.612436
A - L	Q13011	ECH1	1891	0.0747896	24.4348	0.363785	0.718281	0.876437	-5.87256	0.602641
A - L	P42765	ACAA2	10449	0.0507389	22.9154	0.3619	0.719676	0.876437	-5.87321	0.602641
A - L	Q9P032	NDUFAF4	29078	-0.0465501	20.8432	-0.350568	0.728085	0.88445	-5.87707	0.608151
A - L	Q9P015	MRPL15	29088	0.0315685	20.8048	0.344756	0.73241	0.88445	-5.879	0.608151
A - L	Q9UDW1	UQCR10	29796	-0.0928997	24.2561	-0.342856	0.733827	0.88445	-5.87962	0.608151
A - L	Q7Z434	MAVS	57506	0.0656645	21.216	0.342615	0.734006	0.88445	-5.8797	0.608151
A - L	Q9Y584	TIMM22	29928	-0.0341633	20.6804	-0.340956	0.735244	0.88445	-5.88024	0.608151
A - L	Q9NYK5	MRPL39	54148	0.0459115	21.421	0.335542	0.739287	0.887144	-5.88199	0.610003
A - L	Q9Y399	MRPS2	51116	-0.0353373	20.3323	-0.279464	0.78164	0.904864	-5.88509	0.622187
A - L	P26440	IVD	3712	0.0623897	19.9586	0.320554	0.750518	0.890682	-5.88669	0.612436
A - L	O60783	MRPS14	63931	-0.0471969	20.4391	-0.320347	0.750675	0.890682	-5.88676	0.612436
A - L	P07954	FH	2271	0.0449886	23.5225	0.316144	0.753834	0.890682	-5.88804	0.612436
A - L	P40926	MDH2	4191	0.0516126	25.0895	0.30438	0.762702	0.895583	-5.89153	0.615806
A - L	P10809	HSPD1	3329	-0.0362151	22.8914	-0.300709	0.765475	0.8967	-5.89259	0.616574
A - L	P82675	MRPS5	64969	0.0288439	20.1179	0.293356	0.77104	0.899907	-5.89468	0.618779
A - L	Q9Y6N5	SQOR	58472	-0.0457036	21.4546	-0.29226	0.771872	0.899907	-5.89498	0.618779
A - L	Q8N983	MRPL43	84545	0.0594611	19.8203	0.287223	0.775692	0.902224	-5.89638	0.620372
A - L	Q7Z3D6	DGLUCY	80017	0.0306003	21.2281	0.131415	0.896273	0.955839	-5.89739	0.657238
A - L	P14927	UQCRB	7381	0.0633649	23.0996	0.283303	0.77867	0.903551	-5.89745	0.621285
A - L	P53597	SUCLG1	8802	0.037559	22.823	0.273775	0.785921	0.907683	-5.89999	0.624126
A - L	Q6P4A7	SFXN4	119559	-0.0327161	21.0181	-0.270684	0.788278	0.908273	-5.90079	0.624532
A - L	Q9BXW7	HDHD5	27440	0.0372334	19.9862	0.260133	0.796337	0.915415	-5.90347	0.629443
A - L	Q9Y676	MRPS18B	28973	-0.0494143	19.9667	-0.254984	0.800278	0.917548	-5.90474	0.630909
A - L	Q6NVY1	HIBCH	26275	-0.0373223	19.8502	-0.167428	0.86806	0.947398	-5.90515	0.651434
A - L	Q9BSF4	TIMM29	90580	-0.0320348	19.3114	-0.252838	0.801922	0.917548	-5.90526	0.630909
A - L	P07203	GPX1	2876	0.0497342	19.4378	0.248894	0.804946	0.918872	-5.90621	0.631819
A - L	P40939	HADHA	3030	-0.0284367	26.7429	-0.235363	0.815345	0.924674	-5.90935	0.635809
A - L	Q02218	OGDH	4967	0.0185329	25.3974	0.234982	0.815638	0.924674	-5.90943	0.635809
A - L	Q9BXK5	BCL2L13	23786	0.0281851	22.7924	0.234944	0.815668	0.924674	-5.90944	0.635809
A - L	P23368	ME2	4200	-0.0290114	18.7525	-0.156219	0.876817	0.947398	-5.91077	0.651434
A - L	Q9Y6C9	MTCH2	23788	-0.0272069	23.6158	-0.227641	0.821294	0.928912	-5.91106	0.638723
A - L	Q9Y3D7	PAM16	51025	-0.0759244	20.4989	-0.207111	0.837164	0.940104	-5.91533	0.646418
A - L	Q3SXM5	HSDL1	83693	-0.0225136	20.9986	-0.205602	0.838333	0.940104	-5.91563	0.646418
A - L	Q9UJZ1	STOML2	30968	-0.0501372	21.7458	-0.203505	0.839958	0.940104	-5.91604	0.646418
A - L	P42704	LRPPRC	10128	-0.0203755	22.878	-0.202493	0.840743	0.940104	-5.91624	0.646418
A - L	Q16762	TST	7263	0.0119717	19.6221	0.0514715	0.959261	0.994511	-5.9173	0.683829
A - L	Q9Y3B7	MRPL11	65003	-0.0277945	20.4198	-0.193498	0.847725	0.941965	-5.91794	0.647698
A - L	Q99714	HSD17B10	3028	0.0337531	21.6377	0.191648	0.849163	0.941965	-5.91829	0.647698
A - L	Q08257	CRYZ	1429	0.0437987	19.8665	0.189901	0.850521	0.941965	-5.91861	0.647698
A - L	Q92506	HSD17B8	7923	0.0231048	19.7375	0.184108	0.855027	0.941965	-5.91964	0.647698
A - L	Q92552	MRPS27	23107	-0.0159776	20.4845	-0.181323	0.857196	0.941965	-5.92013	0.647698
A - L	Q14061	COX17	10063	-0.076581	22.73	-0.180934	0.857498	0.941965	-5.9202	0.647698
A - L	Q9Y2R9	MRPS7	51081	0.0207441	20.6114	0.180644	0.857724	0.941965	-5.92025	0.647698
A - L	P27338	MAOB	4129	-0.0199617	24.904	-0.17107	0.865187	0.947398	-5.92186	0.651434
A - L	Q9NP92	MRPS30	10884	-0.00160175	19.424	-0.0133305	0.989445	0.994511	-5.92237	0.683829
A - L	P31937	HIBADH	11112	-0.0269711	22.5777	-0.166419	0.868817	0.947398	-5.92261	0.651434
A - L	Q96GC5	MRPL48	51642	-0.027854	19.6891	-0.16197	0.872293	0.947398	-5.92331	0.651434
A - L	P45954	ACADSB	36	0.0221699	20.1244	0.16083	0.873183	0.947398	-5.92349	0.651434
A - L	Q96RQ3	MCCC1	56922	0.0340168	19.4289	0.156394	0.876651	0.947398	-5.92416	0.651434
A - L	Q9GZT3	SLIRP	81892	0.0216818	20.9935	0.152409	0.879769	0.947398	-5.92475	0.651434
A - L	Q9NUJ1	ABHD10	55347	-0.0226371	19.1798	-0.152112	0.880002	0.947398	-5.9248	0.651434
A - L	P36957	DLST	1743	0.0143474	26.3608	0.145933	0.88484	0.950527	-5.92568	0.653585
A - L	Q9NX47	MARCHF5	54708	0.0168819	19.5095	0.143109	0.887052	0.950827	-5.92607	0.653792
A - L	Q9H0U6	MRPL18	29074	0.0157529	20.8693	0.133143	0.894868	0.955839	-5.92739	0.657238
A - L	P61604	HSPE1	3336	0.0369698	22.4036	0.129719	0.897556	0.955839	-5.92782	0.657238
A - L	Q92665	MRPS31	10240	-0.0136822	19.5769	-0.124188	0.901901	0.958391	-5.92849	0.658993
A - L	Q96HS1	PGAM5	192111	0.0163436	20.7017	0.10402	0.917767	0.97315	-5.9307	0.669141
A - L	O00330	PDHX	8050	0.0149725	23.5142	0.0989891	0.921731	0.97422	-5.93119	0.669877
A - L	P11310	ACADM	34	0.0144529	24.0883	0.0951756	0.924736	0.974241	-5.93154	0.669891
A - L	Q9NP81	SARS2	54938	0.0199486	18.5054	0.0913466	0.927756	0.974541	-5.93189	0.670097
A - L	O14874	BCKDK	10295	0.0160375	19.8071	0.0897903	0.928983	0.974541	-5.93202	0.670097
A - L	P24752	ACAT1	38	-0.0153982	26.8621	-0.0768243	0.939216	0.982734	-5.93306	0.675731
A - L	Q9H6K4	OPA3	80207	-0.00922397	21.5578	-0.0747992	0.940815	0.982734	-5.93321	0.675731
A - L	P30837	ALDH1B1	219	-0.0207078	20.7489	-0.0723043	0.942785	0.982734	-5.93338	0.675731
A - L	Q99497	PARK7	11315	0.00568819	21.6955	0.0497071	0.960648	0.994511	-5.9347	0.683829
A - L	Q04837	SSBP1	6742	-0.00730793	21.5746	-0.049662	0.960684	0.994511	-5.93471	0.683829
A - L	Q9BYD1	MRPL13	28998	0.00362605	20.8237	0.0377813	0.970084	0.994511	-5.9352	0.683829
A - L	Q13405	MRPL49	740	-0.00359624	19.6426	-0.0376344	0.9702	0.994511	-5.93521	0.683829
A - L	Q6P1L8	MRPL14	64928	-0.00396881	21.122	-0.036896	0.970785	0.994511	-5.93524	0.683829
A - L	Q96EY1	DNAJA3	9093	-0.00377962	21.8396	-0.0314159	0.975122	0.994511	-5.93541	0.683829
A - L	Q8WW59	SPRYD4	283377	-0.0056362	19.7145	-0.029608	0.976554	0.994511	-5.93547	0.683829
A - L	Q9Y3D9	MRPS23	51649	0.00369416	20.4687	0.0271222	0.978522	0.994511	-5.93554	0.683829
A - L	Q9HBL7	PLGRKT	55848	-0.00510921	21.3884	-0.0250871	0.980133	0.994511	-5.93559	0.683829
A - L	P82650	MRPS22	56945	0.00472495	20.7711	0.0239974	0.980996	0.994511	-5.93561	0.683829
A - L	Q07021	C1QBP	708	-0.00252653	21.9598	-0.0208841	0.983461	0.994511	-5.93568	0.683829
A - L	Q6YN16	HSDL2	84263	-0.00230208	22.7506	-0.017706	0.985977	0.994511	-5.93574	0.683829
A - L	O96008	TOMM40	10452	-0.00124815	21.4574	-0.0145119	0.988507	0.994511	-5.93579	0.683829
A - L	Q9P2R7	SUCLA2	8803	0.00155014	23.2273	0.0114057	0.990967	0.994511	-5.93583	0.683829
A - L	P55084	HADHB	3032	-0.00158072	27.2393	-0.0113323	0.991025	0.994511	-5.93583	0.683829
A - L	Q9NVH6	TMLHE	55217	-0.00196609	18.9675	-0.010865	0.991395	0.994511	-5.93583	0.683829
A - L	P12236	SLC25A6	293	0.000996972	22.1251	0.009483	0.992489	0.994511	-5.93584	0.683829
A - L	P42126	ECI1	1632	-5.14097e-05	22.1608	-0.000320587	0.999746	0.999746	-5.93589	0.687429
A - O	Q6IAN0	DHRS7B	25979	-0.949746	21.7665	-6.27937	1.76314e-07	8.67464e-05	7.19278	3.73466e-05
A - O	P17540	CKMT2	1160	0.737588	27.9155	5.82769	7.7173e-07	0.000189846	5.79505	8.17335e-05
A - O	P00387	CYB5R3	1727	-0.551015	25.1488	-5.1569	6.83219e-06	0.00110169	3.73167	0.000474308
A - O	P36776	LONP1	9361	-0.628908	20.6873	-5.06398	9.21805e-06	0.00110169	3.44866	0.000474308
A - O	Q02338	BDH1	622	1.32274	21.5698	5.00353	1.11961e-05	0.00110169	3.26505	0.000474308
A - O	O75027	ABCB7	22	0.475592	21.0646	4.75658	2.46574e-05	0.00162053	2.52012	0.000697678
A - O	P51648	ALDH3A2	224	-0.469441	21.2607	-4.71122	2.84805e-05	0.00162053	2.38428	0.000697678
A - O	P43304	GPD2	2820	-0.698231	23.8028	-4.64907	3.46805e-05	0.00162053	2.19874	0.000697678
A - O	O95178	NDUFB2	4708	0.62134	25.329	4.63399	3.63749e-05	0.00162053	2.15382	0.000697678
A - O	P28331	NDUFS1	4719	0.347757	26.422	4.63043	3.67869e-05	0.00162053	2.14322	0.000697678
A - O	A6NNL5	C15orf61	145853	0.611973	19.9227	4.62485	3.74415e-05	0.00162053	2.12661	0.000697678
A - O	P07195	LDHB	3945	0.984309	20.7756	4.60771	3.9525e-05	0.00162053	2.07563	0.000697678
A - O	Q5TEU4	NDUFAF5	79133	-0.96099	17.3495	-4.72437	4.78398e-05	0.00181055	2.00406	0.00077949
A - O	Q9Y2Q3	GSTK1	373156	0.913942	19.9373	4.44837	6.52288e-05	0.00219737	1.60443	0.000946027
A - O	P14406	COX7A2	1347	0.663071	24.0994	4.43755	6.74742e-05	0.00219737	1.57263	0.000946027
A - O	Q9UG56	PISD	23761	0.563088	18.7105	4.41975	8.03918e-05	0.00219737	1.43891	0.000946027
A - O	P06576	ATP5F1B	506	0.344115	30.4522	4.38845	7.86537e-05	0.00219737	1.42862	0.000946027
A - O	Q99766	DMAC2L	27109	0.527743	20.0339	4.38455	7.96169e-05	0.00219737	1.41719	0.000946027
A - O	P13073	COX4I1	1327	0.327116	28.0993	4.34056	9.13021e-05	0.00236424	1.28863	0.00101787
A - O	O14561	NDUFAB1	4706	0.524245	22.0835	4.178	0.000150904	0.00371223	0.817605	0.00159821
A - O	Q86WU2	LDHD	197257	0.982028	19.3702	4.12824	0.000175786	0.00395429	0.674755	0.00170242
A - O	Q9H9B4	SFXN1	94081	0.468716	22.4751	4.12633	0.000176818	0.00395429	0.669277	0.00170242
A - O	P24539	ATP5PB	515	0.371201	27.6075	4.1062	0.00018805	0.00402263	0.611669	0.00173185
A - O	Q9NP58	ABCB6	10058	-0.846257	19.8916	-3.96843	0.00028583	0.00560757	0.220551	0.0024142
A - O	P27105	STOM	2040	-0.879967	24.2429	-3.96592	0.000287998	0.00560757	0.213499	0.0024142
A - O	P25705	ATP5F1A	498	0.322873	30.5399	3.95647	0.000296335	0.00560757	0.186878	0.0024142
A - O	O43676	NDUFB3	4709	0.378075	25.2992	3.90783	0.000343085	0.00625177	0.0502995	0.00269155
A - O	O43678	NDUFA2	4695	0.365272	26.6141	3.87065	0.00038357	0.00673988	-0.0536116	0.00290169
A - O	Q96A26	FAM162A	26355	0.334855	22.7536	3.84978	0.000408283	0.00692674	-0.111743	0.00298214
A - O	P56381	ATP5F1E	514	0.43495	26.1664	3.78195	0.000499711	0.00795567	-0.299696	0.00342512
A - O	Q8NBN7	RDH13	112724	0.472243	21.2379	3.7809	0.000501272	0.00795567	-0.302595	0.00342512
A - O	P36542	ATP5F1C	509	0.377667	27.8596	3.74639	0.000555246	0.0085369	-0.397603	0.00367536
A - O	Q15046	KARS1	3735	-0.40544	20.4917	-3.70056	0.00063566	0.00937299	-0.523148	0.00403532
A - O	P49189	ALDH9A1	223	-0.54228	20.4052	-3.69069	0.000654399	0.00937299	-0.550099	0.00403532
A - O	P48047	ATP5PO	539	0.330465	27.2257	3.68432	0.000666778	0.00937299	-0.567479	0.00403532
A - O	Q16795	NDUFA9	4704	0.297889	25.7201	3.63532	0.000769778	0.0105203	-0.700609	0.00452926
A - O	O95298	NDUFC2	4718	0.321146	25.887	3.57592	0.000915229	0.0121701	-0.860793	0.00523953
A - O	O95563	MPC2	25874	0.414151	23.6682	3.50355	0.0011283	0.0142943	-1.05416	0.00615406
A - O	Q9UDX5	MTFP1	51537	0.552791	20.8485	3.49836	0.0011453	0.0142943	-1.06796	0.00615406
A - O	P22695	UQCRC2	7385	0.246762	28.0321	3.49192	0.00116672	0.0142943	-1.08506	0.00615406
A - O	O96000	NDUFB10	4716	0.290149	26.3568	3.4847	0.00119119	0.0142943	-1.10421	0.00615406
A - O	O95168	NDUFB4	4710	0.239476	26.5598	3.4501	0.00131542	0.0154092	-1.19567	0.00663405
A - O	Q330K2	NDUFAF6	137682	0.522376	19.7592	3.36904	0.00165679	0.0189568	-1.40803	0.00816137
A - O	Q6NUK1	SLC25A24	29957	-0.345436	21.7204	-3.33699	0.00181383	0.0202819	-1.49123	0.00873189
A - O	O75880	SCO1	6341	0.347217	22.0392	3.29538	0.00203894	0.0222925	-1.59858	0.00959747
A - O	O75380	NDUFS6	4726	0.301484	24.2337	3.2588	0.00225859	0.0234832	-1.69234	0.0101101
A - O	Q16836	HADH	3033	-0.412946	23.1561	-3.25714	0.00226905	0.0234832	-1.69657	0.0101101
A - O	Q9P0S2	COX16	51241	0.549009	18.3517	3.25168	0.00233877	0.0234832	-1.71369	0.0101101
A - O	O43615	TIMM44	10469	0.382962	20.9879	3.25002	0.00231455	0.0234832	-1.71475	0.0101101
A - O	Q4G0N4	NADK2	133686	-0.829066	17.1071	-3.22613	0.00284114	0.0255696	-1.79617	0.0110084
A - O	O14880	MGST3	4259	-0.432866	26.4435	-3.21531	0.00254891	0.0250813	-1.803	0.0107982
A - O	Q9NTG7	SIRT3	23410	0.640562	18.8093	3.2051	0.00262209	0.0252954	-1.82887	0.0108903
A - O	P49773	HINT1	3094	-0.625293	19.3203	-3.19561	0.00291036	0.0255696	-1.85977	0.0110084
A - O	O75964	ATP5MG	10632	0.340773	28.6581	3.19182	0.00272019	0.0255696	-1.86244	0.0110084
A - O	O43169	CYB5B	80777	-0.465155	23.1767	-3.1813	0.00280028	0.0255696	-1.88894	0.0110084
A - O	Q9UI09	NDUFA12	55967	0.2903	25.5124	3.16893	0.00289747	0.0255696	-1.92009	0.0110084
A - O	P51649	ALDH5A1	7915	-0.470822	21.1661	-3.15562	0.00300552	0.0256289	-1.9535	0.0110339
A - O	P12235	SLC25A4	291	0.2588	30.1207	3.14933	0.00305785	0.0256289	-1.96925	0.0110339
A - O	P43155	CRAT	1384	-0.336583	24.3249	-3.14749	0.00307339	0.0256289	-1.97387	0.0110339
A - O	Q9Y5U8	MPC1	51660	0.498354	23.7901	3.1084	0.00342041	0.0280474	-2.07136	0.0120751
A - O	Q9H7Z7	PTGES2	80142	0.300147	22.4599	3.10045	0.00349533	0.0281919	-2.09109	0.0121373
A - O	P31040	SDHA	6389	0.249015	26.4919	3.08581	0.00363744	0.0288648	-2.12735	0.012427
A - O	Q00325	SLC25A3	5250	0.294986	28.0851	3.07472	0.00374874	0.0292759	-2.15477	0.012604
A - O	P05141	SLC25A5	292	0.320012	22.2697	3.06859	0.00381158	0.0293015	-2.16988	0.0126151
A - O	Q86VD7	SLC25A42	284439	0.799689	19.6904	3.06077	0.00389326	0.029469	-2.18915	0.0126872
A - O	O43674	NDUFB5	4711	0.264139	24.7703	3.004	0.00453718	0.0338226	-2.32808	0.0145615
A - O	P51970	NDUFA8	4702	0.255312	26.2682	2.99008	0.00470966	0.0345843	-2.36189	0.0148895
A - O	O43920	NDUFS5	4725	0.245939	25.347	2.96313	0.00506122	0.0366194	-2.42707	0.0157656
A - O	Q9NXA8	SIRT5	23408	0.666041	18.2049	2.95276	0.00532267	0.0379529	-2.44653	0.0163397
A - O	P23786	CPT2	1376	0.399656	21.6318	2.93226	0.00549427	0.0386084	-2.50131	0.0166219
A - O	Q15526	SURF1	6834	0.361614	20.5961	2.92699	0.00557154	0.0386084	-2.51392	0.0166219
A - O	Q8WUK0	PTPMT1	114971	0.580621	19.4272	2.90933	0.00583795	0.0386923	-2.5561	0.016658
A - O	P17612	PRKACA	5566	-0.30515	21.0165	-2.90862	0.00584891	0.0386923	-2.55779	0.016658
A - O	Q9H845	ACAD9	28976	0.542012	20.789	2.90503	0.00590459	0.0386923	-2.56634	0.016658
A - O	P21796	VDAC1	7416	-0.268937	27.4469	-2.90204	0.00595143	0.0386923	-2.57347	0.016658
A - O	O75323	NIPSNAP2	2631	-0.239022	25.4252	-2.89523	0.00605929	0.0386923	-2.58967	0.016658
A - O	P49821	NDUFV1	4723	0.294657	25.3468	2.88927	0.00615509	0.0386923	-2.60382	0.016658
A - O	Q9HBH5	RDH14	57665	-0.332419	20.579	-2.88868	0.00616476	0.0386923	-2.60523	0.016658
A - O	Q02978	SLC25A11	8402	0.235671	26.6535	2.88573	0.00621279	0.0386923	-2.61223	0.016658
A - O	Q16775	HAGH	3029	-0.544663	19.7636	-2.87932	0.00631829	0.0388575	-2.62741	0.0167291
A - O	O75947	ATP5PD	10476	0.38523	27.0573	2.86499	0.0065605	0.039482	-2.6613	0.016998
A - O	Q9HBH1	PDF	64146	0.361023	20.9045	2.86384	0.00658033	0.039482	-2.66402	0.016998
A - O	Q8IWW8	ADHFE1	137872	-0.688885	18.9379	-2.84836	0.00699275	0.041451	-2.69683	0.0178457
A - O	Q96ER9	CCDC51	79714	0.392185	19.2219	2.8031	0.00778187	0.0455795	-2.80417	0.0196232
A - O	Q9Y6M9	NDUFB9	4715	0.307387	26.1527	2.78742	0.00802832	0.0464698	-2.84276	0.0200064
A - O	Q6DKK2	TTC19	54902	0.437947	18.5698	2.77988	0.00842545	0.0471059	-2.85213	0.0202803
A - O	O96011	PEX11B	8799	-0.57135	18.2143	-2.76648	0.00949065	0.0511969	-2.8554	0.0220416
A - O	Q8NE86	MCU	90550	-0.315612	23.4695	-2.78151	0.00815182	0.046636	-2.85645	0.020078
A - O	P09669	COX6C	1345	0.298278	27.9778	2.77515	0.00828654	0.0468618	-2.87114	0.0201752
A - O	Q9UBX3	SLC25A10	1468	0.653578	18.4445	2.74951	0.00910159	0.0503144	-2.91777	0.0216616
A - O	P04040	CAT	847	-0.554156	20.1746	-2.72313	0.00946993	0.0511969	-2.99061	0.0220416
A - O	Q96AQ8	MCUR1	63933	0.990746	16.0268	2.69408	0.0118268	0.0593752	-2.99801	0.0255625
A - O	Q5SQH8	C6orf136	221545	0.652817	20.5709	2.71524	0.00966241	0.0511969	-3.00858	0.0220416
A - O	O95139	NDUFB6	4712	0.314911	24.8983	2.71252	0.0097297	0.0511969	-3.01478	0.0220416
A - O	P49748	ACADVL	37	0.22379	26.015	2.71044	0.00978151	0.0511969	-3.01952	0.0220416
A - O	Q3ZCQ8	TIMM50	92609	0.22287	22.2441	2.67075	0.0108177	0.0560242	-3.10933	0.0241199
A - O	Q96DB5	RMDN1	51115	0.329571	19.0523	2.66316	0.0111157	0.0569679	-3.12293	0.0245261
A - O	Q15118	PDK1	5163	0.81879	17.9762	2.62886	0.0135935	0.064938	-3.13671	0.0279575
A - O	Q12849	GRSF1	2926	-0.517593	18.9093	-2.64983	0.0114039	0.0578425	-3.15631	0.0249027
A - O	O75208	COQ9	57017	-0.220627	23.4657	-2.62213	0.0122248	0.0607534	-3.21809	0.0261559
A - O	Q9NR28	DIABLO	56616	0.304931	21.0659	2.60187	0.0128593	0.0632675	-3.263	0.0272383
A - O	Q6UW68	TMEM205	374882	-0.557887	20.036	-2.59136	0.0132003	0.0643025	-3.28621	0.0276839
A - O	Q9NVH6	TMLHE	55217	-0.431967	19.2102	-2.5795	0.0135947	0.064938	-3.3123	0.0279575
A - O	P56556	NDUFA6	4700	0.225279	24.1184	2.57398	0.0137823	0.0652006	-3.32443	0.0280706
A - O	Q6PML9	SLC30A9	10463	0.376337	20.5394	2.56195	0.0141986	0.0665306	-3.35076	0.0286431
A - O	O95182	NDUFA7	4701	0.282236	25.4478	2.55093	0.0145903	0.0676107	-3.37483	0.0291081
A - O	Q9P0S9	TMEM14C	51522	-0.746746	21.4474	-2.54778	0.0147039	0.0676107	-3.38169	0.0291081
A - O	Q9NRV9	HEBP1	50865	0.521405	17.8419	2.51959	0.0164923	0.0737654	-3.40752	0.0317579
A - O	Q9NUT2	ABCB8	11194	0.488455	19.6291	2.52739	0.0154603	0.0701826	-3.42598	0.0302154
A - O	O95167	NDUFA3	4696	0.239341	24.2034	2.52506	0.0155486	0.0701826	-3.43101	0.0302154
A - O	P23368	ME2	4200	-0.540397	19.0513	-2.49256	0.0169437	0.0739708	-3.49059	0.0318463
A - O	P82933	MRPS9	64965	0.502093	18.0801	2.49026	0.0170385	0.0739708	-3.50107	0.0318463
A - O	O43772	SLC25A20	788	0.251452	23.9958	2.48897	0.0169819	0.0739708	-3.50871	0.0318463
A - O	Q96MF6	COQ10A	93058	0.262295	22.7696	2.48517	0.0171396	0.0739708	-3.51684	0.0318463
A - O	Q9Y305	ACOT9	23597	-0.395087	20.9465	-2.45756	0.0183256	0.0784018	-3.57565	0.033754
A - O	Q8N0X4	CLYBL	171425	-0.632979	20.4192	-2.43278	0.0195707	0.0830066	-3.61711	0.0357365
A - O	O43819	SCO2	9997	0.313832	19.5265	2.41978	0.0200696	0.0843951	-3.65535	0.0363343
A - O	Q8IYU8	MICU2	221154	-0.444721	20.0124	-2.41004	0.0207899	0.0855324	-3.65968	0.0368239
A - O	P56134	ATP5MF	9551	0.215857	27.5042	2.4046	0.0208117	0.0855324	-3.68712	0.0368239
A - O	O00483	NDUFA4	4697	0.329086	27.4064	2.4036	0.0208616	0.0855324	-3.68921	0.0368239
A - O	Q9NSE4	IARS2	55699	-0.303434	20.1876	-2.38342	0.0218885	0.089001	-3.73119	0.0383172
A - O	Q969Z0	TBRG4	9238	0.262323	19.0399	2.37262	0.0225819	0.0909253	-3.74786	0.0391457
A - O	Q96GE9	DMAC1	90871	0.586769	22.4082	2.35101	0.0243466	0.0921426	-3.75788	0.0396698
A - O	O75306	NDUFS2	4720	0.201864	26.2753	2.36686	0.0227651	0.0909253	-3.76545	0.0391457
A - O	Q9H6K4	OPA3	80207	0.425709	21.3133	2.36407	0.0229161	0.0909253	-3.77121	0.0391457
A - O	Q15119	PDK2	5164	0.321541	19.8062	2.36032	0.02312	0.0910005	-3.77893	0.039178
A - O	Q9NZJ7	MTCH1	23787	-0.319947	19.6906	-2.35539	0.0235183	0.0911101	-3.78326	0.0392253
A - O	O94826	TOMM70	9868	-0.287649	21.2252	-2.35541	0.0233901	0.0911101	-3.78904	0.0392253
A - O	Q9P0J0	NDUFA13	51079	0.162641	26.0207	2.34528	0.023955	0.0920772	-3.80982	0.0396416
A - O	Q9GZY4	COA1	55744	0.51871	18.9537	2.34098	0.0241986	0.0921426	-3.81862	0.0396698
A - O	Q9HA77	CARS2	79587	-0.374184	21.7094	-2.28208	0.028048	0.10414	-3.92493	0.0448348
A - O	Q13423	NNT	23530	0.277726	27.1584	2.28316	0.0276981	0.104027	-3.93582	0.0447861
A - O	O43464	HTRA2	27429	0.275607	18.4177	2.27827	0.0281516	0.10414	-3.93934	0.0448348
A - O	O95169	NDUFB8	4714	0.246584	24.7691	2.26788	0.028696	0.105362	-3.96643	0.0453609
A - O	P56385	ATP5ME	521	0.287162	27.2012	2.25316	0.0296873	0.108194	-3.99576	0.0465801
A - O	P17152	TMEM11	8834	-0.259006	24.1692	-2.24074	0.0305469	0.110508	-4.02038	0.0475765
A - O	Q96HY7	DHTKD1	55526	0.740196	18.6416	2.22549	0.0322561	0.114173	-4.02065	0.0491542
A - O	Q99623	PHB2	11331	0.176882	25.5595	2.23595	0.0308846	0.110914	-4.02986	0.0477513
A - O	Q9GZT3	SLIRP	81892	-0.266694	21.1541	-2.22134	0.0319346	0.113854	-4.05864	0.049017
A - O	P24310	COX7A1	1346	0.230221	28.2533	2.20899	0.0328469	0.114826	-4.08287	0.0494357
A - O	Q9BS92	NIPSNAP3B	55335	-0.473819	21.277	-2.20818	0.0329076	0.114826	-4.08445	0.0494357
A - O	O14548	COX7A2L	9167	0.329659	20.817	2.20395	0.033226	0.115121	-4.09273	0.0495625
A - O	Q16718	NDUFA5	4698	0.246843	25.3793	2.19784	0.0336903	0.115913	-4.10464	0.0499037
A - O	P33121	ACSL1	2180	0.208402	26.7284	2.18033	0.0350534	0.119766	-4.13867	0.0515623
A - O	Q08257	CRYZ	1429	-0.426757	20.1229	-2.17635	0.03552	0.120523	-4.1395	0.0518882
A - O	Q6YN16	HSDL2	84263	-0.371007	22.9588	-2.16558	0.0362392	0.121786	-4.16716	0.0524322
A - O	Q96EY7	PTCD3	55037	0.175912	20.4772	2.16377	0.0363874	0.121786	-4.17065	0.0524322
A - O	O00429	DNM1L	10059	0.408028	19.7707	2.15235	0.0373334	0.124108	-4.1926	0.0534318
A - O	P31937	HIBADH	11112	-0.246165	22.7039	-2.1286	0.0393705	0.130002	-4.23794	0.0559691
A - O	Q9H8M1	COQ10B	80219	-0.437768	18.9953	-2.1226	0.0400557	0.130978	-4.24217	0.0563894
A - O	Q8WWV3	RTN4IP1	84816	0.289247	20.6322	2.11925	0.0401985	0.130978	-4.25568	0.0563894
A - O	Q9BPX6	MICU1	10367	-0.296	20.8345	-2.11363	0.0407039	0.131752	-4.26631	0.0567227
A - O	Q13232	NME3	4832	-0.391926	18.813	-2.07792	0.0442071	0.141233	-4.32597	0.0608045
A - O	Q6P1L8	MRPL14	64928	-0.189209	21.2269	-2.07756	0.0440816	0.141233	-4.33403	0.0608045
A - O	P57105	SYNJ2BP	55333	0.168287	21.9513	2.059	0.0459131	0.145737	-4.3685	0.0627435
A - O	Q9Y619	SLC25A15	10166	0.299654	18.6858	2.03669	0.0487254	0.151373	-4.38118	0.0651698
A - O	P32119	PRDX2	7001	-0.330395	22.7934	-2.034	0.0484853	0.151373	-4.41455	0.0651698
A - O	Q92523	CPT1B	1375	0.215288	24.6252	2.03196	0.0487	0.151373	-4.41828	0.0651698
A - O	P08559	PDHA1	5160	0.152198	27.1447	2.02989	0.0489192	0.151373	-4.42206	0.0651698
A - O	Q9H300	PARL	55486	0.380677	19.1077	2.02619	0.0493135	0.151639	-4.42883	0.0652845
A - O	Q9H0N5	PCBD2	84105	-0.415178	21.1193	-2.01135	0.0509227	0.154934	-4.45587	0.0667032
A - O	P51398	DAP3	7818	0.250497	20.8226	2.01051	0.0510149	0.154934	-4.45739	0.0667032
A - O	P10515	DLAT	1737	0.152987	25.8319	2.004	0.0517364	0.156161	-4.46919	0.0672315
A - O	Q7Z4W1	DCXR	51181	0.351133	21.3252	2.00024	0.0521567	0.15647	-4.47599	0.0673644
A - O	Q96HJ9	FMC1	154791	-0.31228	19.6712	-1.99413	0.0530171	0.157597	-4.47929	0.0678496
A - O	P19404	NDUFV2	4729	0.249443	26.8196	1.99126	0.053173	0.157597	-4.4922	0.0678496
A - O	Q86Y39	NDUFA11	126328	0.218458	26.2776	1.96642	0.056075	0.165203	-4.53672	0.0711241
A - O	Q14197	MRPL58	3396	0.196164	21.097	1.95205	0.0578145	0.169314	-4.56225	0.072894
A - O	Q8NI60	COQ8A	56997	-0.192859	24.1675	-1.94651	0.0584986	0.169499	-4.57207	0.0729735
A - O	Q7KZF4	SND1	27044	-0.451805	22.0942	-1.94596	0.0585666	0.169499	-4.57304	0.0729735
A - O	P21912	SDHB	6390	0.185597	26.316	1.94133	0.0591434	0.170167	-4.58122	0.0732612
A - O	Q9BVV7	TIMM21	29090	0.219463	22.5172	1.93334	0.0601504	0.171191	-4.59529	0.0737021
A - O	Q5T653	MRPL2	51069	0.321274	20.1311	1.93299	0.0601952	0.171191	-4.59591	0.0737021
A - O	Q5U5X0	LYRM7	90624	-0.399368	19.5738	-1.9198	0.0618904	0.175	-4.61902	0.0753422
A - O	P30038	ALDH4A1	8659	-0.22399	21.9114	-1.90651	0.0636404	0.17892	-4.64219	0.0770299
A - O	Q9BXW7	HDHD5	27440	0.28175	19.8447	1.90034	0.0644675	0.180216	-4.6529	0.0775877
A - O	P46199	MTIF2	4528	0.375963	18.5478	1.89549	0.0653027	0.181519	-4.65316	0.0781488
A - O	O43181	NDUFS4	4724	0.206274	25.3978	1.88407	0.0666915	0.184338	-4.68099	0.0793624
A - O	Q02252	ALDH6A1	4329	0.402403	20.3292	1.86941	0.0689318	0.189466	-4.6979	0.0815701
A - O	P61604	HSPE1	3336	-0.35396	22.6206	-1.86433	0.0694766	0.189903	-4.7148	0.081758
A - O	P82912	MRPS11	64963	0.330736	19.9291	1.8578	0.0704208	0.190253	-4.72593	0.0819089
A - O	Q02318	CYP27A1	1593	-0.255042	19.7757	-1.85409	0.0709615	0.190253	-4.73224	0.0819089
A - O	Q9H061	TMEM126A	84233	0.293274	22.8137	1.85323	0.0710872	0.190253	-4.73369	0.0819089
A - O	P26440	IVD	3712	-0.34528	20.1826	-1.85279	0.0711516	0.190253	-4.73444	0.0819089
A - O	P82673	MRPS35	60488	0.360536	18.3625	1.83711	0.0738575	0.19432	-4.74364	0.0836598
A - O	Q8N442	GUF1	60558	0.653415	16.6946	1.7593	0.0891398	0.214984	-4.74562	0.0925562
A - O	Q9NRG7	SDR39U1	56948	0.269829	21.199	1.84184	0.0727722	0.193535	-4.75298	0.0833217
A - O	Q16134	ETFDH	2110	0.182053	24.6414	1.8388	0.0732264	0.193696	-4.7581	0.083391
A - O	O75439	PMPCB	9512	-0.281068	18.5873	-1.81372	0.0774557	0.199089	-4.78267	0.0857127
A - O	Q53S58	TMEM177	80775	0.189372	20.3765	1.81291	0.0772041	0.199089	-4.8015	0.0857127
A - O	P99999	CYCS	54205	0.289532	23.3947	1.81059	0.0775685	0.199089	-4.80535	0.0857127
A - O	P10809	HSPD1	3329	-0.196452	22.9852	-1.80852	0.0778952	0.199089	-4.80879	0.0857127
A - O	Q5HYK3	COQ5	84274	0.161511	22.1366	1.80824	0.0779396	0.199089	-4.80926	0.0857127
A - O	P22033	MMUT	4594	-0.238562	19.5353	-1.80725	0.0780977	0.199089	-4.81092	0.0857127
A - O	P48735	IDH2	3418	-0.211959	26.1122	-1.80325	0.0787337	0.199675	-4.81755	0.0859653
A - O	Q9NRX2	MRPL17	63875	0.349654	20.0496	1.78944	0.0813477	0.202435	-4.81758	0.0871533
A - O	O75438	NDUFB1	4707	0.300341	25.4411	1.80001	0.0792518	0.199958	-4.82291	0.0860872
A - O	P20674	COX5A	9377	0.509403	25.839	1.7844	0.0817922	0.202435	-4.84867	0.0871533
A - O	Q9Y512	SAMM50	25813	0.136916	25.3523	1.78397	0.0818631	0.202435	-4.84938	0.0871533
A - O	Q9HD33	MRPL47	57129	0.239685	19.7417	1.78388	0.0818791	0.202435	-4.84954	0.0871533
A - O	P11310	ACADM	34	-0.226143	24.2227	-1.77863	0.0827481	0.203064	-4.85814	0.0874241
A - O	P42704	LRPPRC	10128	-0.159244	22.9583	-1.77737	0.0829589	0.203064	-4.86021	0.0874241
A - O	Q9BQC6	MRPL57	78988	0.481848	17.9364	1.69802	0.0995803	0.232197	-4.86971	0.0999667
A - O	Q02127	DHODH	1723	0.301169	20.2998	1.76238	0.0854915	0.208227	-4.88468	0.089647
A - O	Q7KZN9	COX15	1355	0.38652	19.0485	1.75947	0.0859918	0.208414	-4.88942	0.0897274
A - O	P02794	FTH1	2495	-0.568074	22.31	-1.71739	0.0934864	0.224367	-4.95705	0.0965959
A - O	Q8N183	NDUFAF2	91942	0.267733	19.8438	1.70584	0.0958281	0.227347	-4.96039	0.0978787
A - O	Q8NI37	PPTC7	160760	-0.200893	17.3279	-1.70187	0.0965762	0.227347	-4.97289	0.0978787
A - O	P45954	ACADSB	36	0.23531	20.0021	1.70597	0.0956127	0.227347	-4.97517	0.0978787
A - O	Q969Z3	MTARC2	54996	0.190475	21.1389	1.70282	0.0962051	0.227347	-4.98014	0.0978787
A - O	Q13011	ECH1	1891	-0.243606	24.6073	-1.69179	0.0983081	0.230322	-4.99752	0.0991594
A - O	Q9BSH4	TACO1	51204	0.405654	20.0938	1.66366	0.104446	0.241255	-5.01272	0.103866
A - O	O75251	NDUFS7	374291	0.265704	25.452	1.66852	0.102866	0.238726	-5.03383	0.102778
A - O	O14521	SDHD	6392	0.212202	24.3505	1.63041	0.110709	0.254527	-5.09238	0.10958
A - O	P51687	SUOX	6821	0.302883	19.8797	1.62429	0.112012	0.256325	-5.10166	0.110355
A - O	Q9Y3D6	FIS1	51024	0.219792	21.883	1.62151	0.112607	0.256494	-5.10587	0.110427
A - O	P35914	HMGCL	3155	-0.454145	17.8152	-1.56559	0.126754	0.284762	-5.10793	0.122597
A - O	Q9BRX8	PRXL2A	84293	-0.457835	19.2986	-1.58235	0.121897	0.276374	-5.13107	0.118986
A - O	Q15388	TOMM20	9804	0.137482	22.5797	1.55283	0.128578	0.286247	-5.18364	0.123237
A - O	P05165	PCCA	5095	0.190454	19.7426	1.56034	0.126399	0.284762	-5.1969	0.122597
A - O	Q96AN5	TMEM143	55260	-0.148533	22.6999	-1.55582	0.127471	0.285072	-5.20351	0.122731
A - O	Q16698	DECR1	1666	-0.241735	24.0006	-1.53197	0.133244	0.294728	-5.23808	0.126888
A - O	Q8WWC4	MAIP1	79568	0.221797	20.4164	1.53058	0.133586	0.294728	-5.24007	0.126888
A - O	O75608	LYPLA1	10434	0.29012	19.0688	1.52183	0.135953	0.298611	-5.24344	0.12856
A - O	Q9H019	MTFR1L	56181	0.38662	18.1351	1.48131	0.147031	0.314167	-5.25947	0.135257
A - O	P30837	ALDH1B1	219	0.391495	20.5184	1.51687	0.137005	0.299585	-5.25971	0.128979
A - O	Q16891	IMMT	10989	0.145904	26.1549	1.51239	0.138139	0.300727	-5.2661	0.129471
A - O	Q9BWH2	FUNDC2	65991	-0.220531	25.1706	-1.49887	0.141602	0.306909	-5.28527	0.132132
A - O	A3KMH1	VWA8	23078	0.186204	19.2664	1.4959	0.142372	0.307225	-5.28946	0.132268
A - O	Q13825	AUH	549	0.195587	20.8845	1.48928	0.144101	0.309597	-5.29877	0.133289
A - O	Q3SXM5	HSDL1	83693	-0.204138	21.1032	-1.47642	0.147505	0.314167	-5.31675	0.135257
A - O	P16219	ACADS	35	-0.244921	22.0618	-1.46419	0.150802	0.319804	-5.33372	0.137684
A - O	Q13162	PRDX4	10549	-0.448738	17.9996	-1.44959	0.154812	0.3269	-5.3538	0.140739
A - O	Q9H9P8	L2HGDH	79944	-0.142181	22.1293	-1.44559	0.155925	0.327843	-5.35927	0.141145
A - O	Q86SX6	GLRX5	51218	-0.253657	19.2624	-1.37338	0.178672	0.354463	-5.36597	0.152605
A - O	Q5T440	IBA57	200205	0.215972	19.8175	1.43957	0.157613	0.329981	-5.36748	0.142065
A - O	O95202	LETM1	3954	0.231229	21.5847	1.42308	0.162312	0.337086	-5.38983	0.145124
A - O	P13804	ETFA	2108	0.224375	23.105	1.42285	0.162377	0.337086	-5.39013	0.145124
A - O	Q9Y6N5	SQOR	58472	0.267171	21.2825	1.4167	0.164159	0.338019	-5.39841	0.145526
A - O	Q6P4A7	SFXN4	119559	0.25701	20.8578	1.41655	0.1642	0.338019	-5.3986	0.145526
A - O	Q9NP92	MRPS30	10884	0.183076	19.3215	1.38572	0.17395	0.350751	-5.40485	0.151007
A - O	Q5JRX3	PITRM1	10531	-0.385384	18.0224	-1.3991	0.169525	0.345989	-5.41249	0.148957
A - O	P07203	GPX1	2876	-0.27568	19.6167	-1.39802	0.169659	0.345989	-5.42333	0.148957
A - O	Q9Y2Q9	MRPS28	28957	0.252846	19.938	1.39409	0.170832	0.345989	-5.42852	0.148957
A - O	Q9BSF4	TIMM29	90580	0.195549	19.1861	1.39392	0.170885	0.345989	-5.42875	0.148957
A - O	Q9Y2R9	MRPS7	51081	0.157044	20.5326	1.38067	0.174895	0.351217	-5.4462	0.151208
A - O	P04179	SOD2	6648	0.184546	24.4106	1.37468	0.176731	0.353164	-5.45404	0.152046
A - O	P30049	ATP5F1D	513	0.384815	27.6154	1.37283	0.1773	0.353164	-5.45645	0.152046
A - O	Q9Y399	MRPS2	51116	0.169396	20.2171	1.35681	0.182484	0.360571	-5.4613	0.155235
A - O	Q9BV79	MECR	51102	-0.144846	20.3674	-1.31914	0.194474	0.382724	-5.52522	0.164773
A - O	O60313	OPA1	4976	0.103758	21.6088	1.29844	0.201424	0.394822	-5.55107	0.169981
A - O	Q9H9J2	MRPL44	65080	-0.148929	19.9376	-1.28939	0.20452	0.398316	-5.56225	0.171485
A - O	P47985	UQCRFS1	7386	0.144159	28.0984	1.28851	0.204825	0.398316	-5.56334	0.171485
A - O	Q96EL2	MRPS24	64951	0.172362	20.7152	1.28346	0.206568	0.400123	-5.56954	0.172263
A - O	Q00059	TFAM	7019	-0.161166	21.4282	-1.26813	0.211938	0.408852	-5.58824	0.176021
A - O	Q9NX40	OCIAD1	54940	0.0787607	22.6299	1.26221	0.214036	0.408852	-5.5954	0.176021
A - O	Q9Y4W6	AFG3L2	10939	0.0906799	23.2113	1.2608	0.214541	0.408852	-5.59711	0.176021
A - O	Q7Z2W9	MRPL21	219927	0.173174	20.9061	1.26012	0.214783	0.408852	-5.59793	0.176021
A - O	O14949	UQCRQ	27089	-0.290535	26.491	-1.25887	0.215229	0.408852	-5.59943	0.176021
A - O	Q99497	PARK7	11315	-0.150048	21.7828	-1.25511	0.216576	0.409829	-5.60395	0.176442
A - O	O95140	MFN2	9927	-0.129643	21.4571	-1.24042	0.221903	0.417522	-5.62151	0.179754
A - O	Q96DA6	DNAJC19	131118	0.125792	22.4832	1.23923	0.222339	0.417522	-5.62292	0.179754
A - O	O75891	ALDH1L1	10840	-0.258952	18.4448	-1.15723	0.255288	0.461771	-5.63046	0.198804
A - O	Q96DV4	MRPL38	64978	-0.153569	20.4658	-1.21457	0.231509	0.43309	-5.65193	0.186456
A - O	Q12983	BNIP3	664	0.223717	20.1844	1.19172	0.240607	0.440938	-5.65278	0.189835
A - O	P53701	HCCS	3052	0.121015	20.5361	1.20751	0.234185	0.434806	-5.66013	0.187195
A - O	Q9NPL8	TIMMDC1	51300	0.197172	18.9986	1.20749	0.234194	0.434806	-5.66016	0.187195
A - O	Q9GZY8	MFF	56947	-0.16061	18.7631	-1.1952	0.239078	0.440548	-5.66467	0.189667
A - O	O75489	NDUFS3	4722	0.110009	26.5249	1.19497	0.238994	0.440548	-5.6746	0.189667
A - O	Q9Y6C9	MTCH2	23788	-0.113801	23.6673	-1.18959	0.241082	0.440938	-5.68077	0.189835
A - O	Q9NVV4	MTPAP	55149	-0.324491	17.4498	-1.06225	0.296375	0.513439	-5.68659	0.221049
A - O	Q9NS69	TOMM22	56993	0.231832	20.2801	1.1598	0.252871	0.460688	-5.71442	0.198338
A - O	Q9Y3D9	MRPS23	51649	0.154679	20.3832	1.15761	0.253753	0.460688	-5.71686	0.198338
A - O	P24752	ACAT1	38	-0.17005	26.9508	-1.15075	0.256532	0.462321	-5.72449	0.199041
A - O	Q96BQ5	CCDC127	133957	0.150551	21.1815	1.14697	0.258074	0.463403	-5.72867	0.199507
A - O	O00217	NDUFS8	4728	0.347301	25.2898	1.14427	0.259178	0.463692	-5.73165	0.199632
A - O	P49406	MRPL19	9801	-0.132147	20.0312	-1.12861	0.265653	0.471285	-5.7488	0.2029
A - O	P11182	DBT	1629	0.147375	21.4661	1.12856	0.265673	0.471285	-5.74885	0.2029
A - O	Q9NX63	CHCHD3	54927	0.11224	25.3918	1.12707	0.266295	0.471285	-5.75048	0.2029
A - O	Q9BQ48	MRPL34	64981	0.172316	20.3345	1.11341	0.272047	0.479738	-5.76524	0.20654
A - O	O95299	NDUFA10	4705	0.158027	25.5838	1.10285	0.276554	0.485945	-5.77654	0.209212
A - O	Q9BYD6	MRPL1	65008	-0.188097	19.6348	-1.07521	0.288751	0.505572	-5.79585	0.217662
A - O	O43708	GSTZ1	2954	-0.332429	18.66	-0.960101	0.344243	0.564559	-5.80027	0.243057
A - O	Q96AG3	SLC25A46	91137	-0.190816	20.4628	-1.04847	0.300906	0.516148	-5.80723	0.222215
A - O	Q8IWA4	MFN1	55669	0.186071	19.3062	1.07007	0.290874	0.507482	-5.81095	0.218484
A - O	P82909	MRPS36	92259	0.111969	23.1313	1.0666	0.29242	0.508376	-5.81454	0.218869
A - O	Q8TB37	NUBPL	80224	-0.152577	18.3486	-1.04821	0.30071	0.516148	-5.83336	0.222215
A - O	Q99643	SDHC	6391	0.206176	23.0801	1.04664	0.301425	0.516148	-5.83496	0.222215
A - O	P08574	CYC1	1537	0.111606	27.1534	1.04508	0.302135	0.516148	-5.83653	0.222215
A - O	Q9Y276	BCS1L	617	0.139553	20.3019	1.0296	0.309412	0.524933	-5.84229	0.225997
A - O	P38117	ETFB	2109	0.133078	22.337	1.03059	0.308803	0.524933	-5.85111	0.225997
A - O	Q5JPH6	EARS2	124454	0.251221	18.4054	0.856112	0.398763	0.602735	-5.85864	0.259493
A - O	Q9UGM6	WARS2	10352	-0.223613	17.138	-0.893063	0.378528	0.591224	-5.86032	0.254537
A - O	Q9BUR5	APOO	79135	0.0878318	24.5442	1.01753	0.314895	0.5324	-5.86407	0.229212
A - O	Q96RP9	GFM1	85476	-0.149658	19.053	-0.988976	0.328646	0.549979	-5.88205	0.23678
A - O	Q5RI15	COX20	116228	0.141891	21.0584	0.994438	0.325868	0.547568	-5.88662	0.235742
A - O	Q9NQE9	HINT3	135114	0.12268	20.7835	0.993971	0.326093	0.547568	-5.88707	0.235742
A - O	Q9NQ50	MRPL40	64976	0.22341	18.7391	0.968647	0.338718	0.558797	-5.89079	0.240577
A - O	P36551	CPOX	1371	0.167608	17.4971	0.926928	0.360167	0.572588	-5.89199	0.246514
A - O	Q92667	AKAP1	8165	0.165015	19.8214	0.978814	0.333437	0.556106	-5.90159	0.239418
A - O	P52815	MRPL12	6182	0.175939	21.514	0.975651	0.334984	0.556798	-5.90459	0.239716
A - O	Q12931	TRAP1	10131	-0.115296	21.4655	-0.967575	0.338955	0.558797	-5.91222	0.240577
A - O	Q8N4T8	CBR4	84869	-0.238105	17.5036	-0.868211	0.391398	0.5999	-5.91247	0.258272
A - O	Q14249	ENDOG	2021	0.138163	21.5638	0.96628	0.339594	0.558797	-5.91344	0.240577
A - O	P05166	PCCB	5096	0.182185	20.3084	0.943764	0.350843	0.572588	-5.93436	0.246514
A - O	Q92552	MRPS27	23107	0.112628	20.4135	0.941343	0.352067	0.572588	-5.93658	0.246514
A - O	Q13505	MTX1	4580	0.0980252	21.1523	0.933281	0.356163	0.572588	-5.94394	0.246514
A - O	Q9NZE8	MRPL35	51318	0.236504	17.8175	0.91809	0.364099	0.573619	-5.94777	0.246958
A - O	Q9UQ90	SPG7	6687	0.0699658	20.2913	0.927582	0.359077	0.572588	-5.9491	0.246514
A - O	P51553	IDH3G	3421	0.100168	21.568	0.926852	0.359451	0.572588	-5.94976	0.246514
A - O	Q9NVI7	ATAD3A	55210	0.0753474	22.1849	0.92623	0.35977	0.572588	-5.95032	0.246514
A - O	P30536	TSPO	706	-0.155275	22.2381	-0.926126	0.359824	0.572588	-5.95041	0.246514
A - O	Q92506	HSD17B8	7923	-0.11952	19.8157	-0.925606	0.360091	0.572588	-5.95088	0.246514
A - O	P11177	PDHB	5162	0.109361	26.5335	0.924271	0.360777	0.572588	-5.95209	0.246514
A - O	P30041	PRDX6	9588	-0.0943569	22.5196	-0.919659	0.363154	0.573619	-5.95623	0.246958
A - O	Q9P032	NDUFAF4	29078	-0.121007	20.8897	-0.916189	0.364949	0.573619	-5.95933	0.246958
A - O	P30048	PRDX3	10935	-0.0900164	25.4237	-0.913989	0.36609	0.573619	-5.9613	0.246958
A - O	P55916	UCP3	7352	0.173226	18.1853	0.855822	0.397348	0.602735	-5.98539	0.259493
A - O	Q96CM8	ACSF2	80221	-0.182387	18.2004	-0.871728	0.388582	0.597445	-5.98822	0.257216
A - O	Q96TA2	YME1L1	10730	0.11583	18.7949	0.881745	0.383077	0.593505	-5.98953	0.255519
A - O	Q9H0U6	MRPL18	29074	0.0943683	20.8234	0.881601	0.383154	0.593505	-5.98966	0.255519
A - O	Q8N5N7	MRPL50	54534	0.244063	20.6505	0.880754	0.383607	0.593505	-5.99039	0.255519
A - O	P09001	MRPL3	11222	0.113951	19.7268	0.872138	0.388234	0.597445	-5.99776	0.257216
A - O	Q9BWM7	SFXN3	81855	-0.172683	19.0834	-0.720669	0.476374	0.670806	-5.99777	0.288799
A - O	Q96C03	MIEF2	125170	0.15094	17.65	0.790968	0.434169	0.632295	-6.0041	0.272219
A - O	Q9NZ45	CISD1	55847	0.0598553	25.6952	0.8637	0.392799	0.600178	-6.00491	0.258392
A - O	Q16762	TST	7263	0.182727	19.5265	0.851884	0.399373	0.602735	-6.00492	0.259493
A - O	Q96GK7	FAHD2A	51011	-0.246337	17.1966	-0.706506	0.485015	0.67985	-6.00765	0.292693
A - O	P49411	TUFM	7284	-0.0986623	23.4733	-0.859463	0.395104	0.601831	-6.00848	0.259104
A - O	Q9UH62	ARMCX3	51566	-0.179933	17.9087	-0.676564	0.503571	0.699332	-6.02581	0.30108
A - O	P82675	MRPS5	64969	0.0785798	20.0871	0.83178	0.410373	0.617442	-6.03136	0.265824
A - O	Q16540	MRPL23	6150	-0.0929556	20.2468	-0.828878	0.411994	0.617991	-6.03372	0.266061
A - O	Q8NE62	CHDH	55349	-0.0978088	20.5115	-0.825176	0.414068	0.618899	-6.03672	0.266452
A - O	Q9BYC9	MRPL20	55052	0.126123	18.9642	0.823311	0.415115	0.618899	-6.03822	0.266452
A - O	Q99807	COQ7	10229	-0.0812199	21.7721	-0.811329	0.421882	0.627088	-6.0478	0.269977
A - O	Q9H078	CLPB	81570	-0.0930205	20.4465	-0.796654	0.430376	0.632295	-6.04944	0.272219
A - O	Q9BUB7	TMEM70	54968	0.206502	20.547	0.803003	0.426624	0.632226	-6.05438	0.272189
A - O	Q96GC5	MRPL48	51642	0.129759	19.6043	0.789698	0.434381	0.632295	-6.05485	0.272219
A - O	P82914	MRPS15	64960	0.129079	19.8779	0.752922	0.456158	0.658152	-6.05602	0.283351
A - O	Q7L0Y3	TRMT10C	54931	0.0969325	19.1872	0.793826	0.431887	0.632295	-6.06156	0.272219
A - O	Q15070	OXA1L	5018	0.150617	19.9099	0.793253	0.432217	0.632295	-6.06201	0.272219
A - O	P24311	COX7B	1349	0.160228	25.6161	0.789768	0.434227	0.632295	-6.06471	0.272219
A - O	Q9NUB1	ACSS1	84532	0.161817	17.9789	0.729891	0.469953	0.666991	-6.0772	0.287157
A - O	P28838	LAP3	51056	0.109191	19.2371	0.542846	0.59114	0.743084	-6.08659	0.319917
A - O	Q9NP81	SARS2	54938	-0.159014	18.6026	-0.745219	0.460516	0.66239	-6.08831	0.285176
A - O	P27338	MAOB	4129	-0.0889534	24.9448	-0.757399	0.453161	0.656497	-6.08926	0.282639
A - O	Q9Y3D3	MRPS16	51021	0.112504	20.5895	0.756528	0.453677	0.656497	-6.08991	0.282639
A - O	P09622	DLD	1738	0.119533	23.9637	0.742914	0.461788	0.66239	-6.09992	0.285176
A - O	Q9NPJ3	ACOT13	55856	-0.0999406	21.728	-0.73094	0.468991	0.666991	-6.10859	0.287157
A - O	P34897	SHMT2	6472	-0.0807373	18.7306	-0.541117	0.592195	0.743084	-6.1089	0.319917
A - O	Q969M1	TOMM40L	84134	0.10453	19.8798	0.729308	0.469977	0.666991	-6.10976	0.287157
A - O	Q96I99	SUCLG2	8801	0.166599	19.329	0.728579	0.470419	0.666991	-6.11028	0.287157
A - O	Q7Z3D6	DGLUCY	80017	0.163827	21.158	0.613008	0.543854	0.729197	-6.11345	0.313938
A - O	Q07021	C1QBP	708	-0.0845081	22.0063	-0.723927	0.473239	0.669062	-6.1136	0.288048
A - O	Q9NRK6	ABCB10	23456	0.0700703	20.349	0.717421	0.4772	0.670806	-6.1182	0.288799
A - O	Q9HAV7	GRPEL1	80273	-0.091359	18.5729	-0.669182	0.50734	0.699332	-6.12478	0.30108
A - O	Q9Y5L4	TIMM13	26517	-0.314431	19.7137	-0.664521	0.510285	0.699332	-6.12784	0.30108
A - O	Q7Z7H8	MRPL10	124995	-0.119524	18.4105	-0.486397	0.630019	0.754183	-6.13448	0.324695
A - O	Q9BYV7	BCO2	83875	-0.217474	18.7542	-0.59943	0.552659	0.729197	-6.13636	0.313938
A - O	Q02218	OGDH	4967	0.0512034	25.3772	0.668047	0.507863	0.699332	-6.15183	0.30108
A - O	Q9Y2R5	MRPS17	51373	0.0894246	19.9473	0.668043	0.507866	0.699332	-6.15184	0.30108
A - O	O75394	MRPL33	9553	-0.0909723	18.4565	-0.667237	0.508375	0.699332	-6.15237	0.30108
A - O	Q9NVH1	DNAJC11	55735	0.0493923	21.4503	0.666108	0.509089	0.699332	-6.15311	0.30108
A - O	P17568	NDUFB7	4713	0.245472	23.8912	0.664766	0.509939	0.699332	-6.15399	0.30108
A - O	Q9NX20	MRPL16	54948	-0.0874036	19.8674	-0.655642	0.515733	0.704835	-6.15992	0.30345
A - O	P22307	SCP2	6342	0.14231	17.0838	0.517022	0.60841	0.75022	-6.16688	0.322989
A - O	Q9NX47	MARCHF5	54708	-0.0685698	19.5561	-0.640736	0.525275	0.714549	-6.16943	0.307632
A - O	Q53H12	AGK	55750	0.0718955	20.9651	0.638491	0.52672	0.714549	-6.17084	0.307632
A - O	P14854	COX6B1	1340	0.312152	22.4582	0.636898	0.527747	0.714549	-6.17185	0.307632
A - O	Q8N5M1	ATPAF2	91647	-0.151851	18.6934	-0.592359	0.557045	0.729197	-6.17249	0.313938
A - O	P31930	UQCRC1	7384	0.0723354	27.6256	0.635498	0.52865	0.714549	-6.17272	0.307632
A - O	Q6P161	MRPL54	116541	0.0833317	17.7176	0.217758	0.829152	0.896578	-6.17359	0.386
A - O	Q969V5	MUL1	79594	-0.0902115	19.8171	-0.571012	0.571369	0.7359	-6.17438	0.316824
A - O	P15954	COX7C	1350	0.136429	26.0658	0.626839	0.534255	0.720147	-6.17811	0.310042
A - O	Q9NWT8	AURKAIP1	54998	-0.312281	18.788	-0.584727	0.56203	0.729197	-6.19331	0.313938
A - O	Q9H3K2	GHITM	27069	0.0848607	22.8596	0.600999	0.551163	0.729197	-6.19375	0.313938
A - O	O75390	CS	1431	0.0584639	24.8703	0.600971	0.551182	0.729197	-6.19376	0.313938
A - O	P36957	DLST	1743	0.0560088	26.3359	0.60012	0.551744	0.729197	-6.19427	0.313938
A - O	P40939	HADHA	3030	-0.068774	26.7684	-0.599241	0.552323	0.729197	-6.19479	0.313938
A - O	Q99798	ACO2	50	-0.0717157	25.298	-0.596489	0.554142	0.729197	-6.19641	0.313938
A - O	Q6PI78	TMEM65	157378	-0.0976201	21.5893	-0.589184	0.558985	0.729197	-6.20068	0.313938
A - O	Q96EL3	MRPL53	116540	0.0919641	19.6636	0.587587	0.560046	0.729197	-6.20161	0.313938
A - O	Q10713	PMPCA	23203	-0.135145	18.1298	-0.587027	0.560418	0.729197	-6.20193	0.313938
A - O	Q9HBL7	PLGRKT	55848	-0.0974687	21.441	-0.586165	0.560992	0.729197	-6.20243	0.313938
A - O	Q9BYD2	MRPL9	65005	0.0522072	20.8031	0.584396	0.56217	0.729197	-6.20345	0.313938
A - O	O43837	IDH3B	3420	0.0601687	21.2678	0.582849	0.563201	0.729197	-6.20435	0.313938
A - O	Q9UJZ1	STOML2	30968	-0.132957	21.7973	-0.575439	0.568153	0.733678	-6.20858	0.315867
A - O	A4D1E9	GTPBP10	85865	-0.0432178	17.198	-0.209768	0.835186	0.901122	-6.21226	0.387956
A - O	P82932	MRPS6	64968	0.109652	19.1411	0.530414	0.598846	0.744021	-6.21248	0.32032
A - O	Q9BZE1	MRPL37	51253	0.05604	20.8382	0.565313	0.574955	0.738584	-6.21428	0.31798
A - O	Q96HS1	PGAM5	192111	-0.0814156	20.7553	-0.562478	0.576866	0.73911	-6.21586	0.318206
A - O	O43677	NDUFC1	4717	0.277325	20.4714	0.523458	0.603631	0.746197	-6.21611	0.321257
A - O	Q9NVA1	UQCC1	55245	-0.109252	20.0839	-0.555786	0.58139	0.740007	-6.21956	0.318592
A - O	Q02221	COX6A2	1339	-0.159906	22.9505	-0.554597	0.582196	0.740007	-6.22021	0.318592
A - O	O75521	ECI2	10455	-0.0750267	22.8832	-0.552749	0.58345	0.740007	-6.22122	0.318592
A - O	Q9P0M9	MRPL27	51264	-0.0691718	20.0452	-0.552553	0.583583	0.740007	-6.22132	0.318592
A - O	Q96E52	OMA1	115209	-0.0611826	20.7138	-0.533217	0.596847	0.744021	-6.22173	0.32032
A - O	O14874	BCKDK	10295	0.0820686	19.7683	0.548962	0.586022	0.74084	-6.22328	0.318951
A - O	Q7Z434	MAVS	57506	0.0935955	21.194	0.547155	0.587251	0.74084	-6.22426	0.318951
A - O	P05091	ALDH2	217	-0.0886298	22.0688	-0.537909	0.593561	0.743084	-6.22921	0.319917
A - O	Q96A35	MRPL24	79590	0.0496018	20.3537	0.531827	0.597729	0.744021	-6.23243	0.32032
A - O	Q9BQ69	MACROD1	28992	-0.0975028	22.684	-0.524463	0.602793	0.746197	-6.23627	0.321257
A - O	Q8TCS8	PNPT1	87178	0.0796908	19.0662	0.500918	0.619186	0.752683	-6.23824	0.324049
A - O	Q9P291	ARMCX1	51309	0.0419183	19.0917	0.23022	0.81935	0.890059	-6.23869	0.383193
A - O	Q9BYN8	MRPS26	64949	0.0783503	20.0066	0.499233	0.620363	0.752683	-6.23907	0.324049
A - O	O95822	MLYCD	23417	-0.0868881	18.6644	-0.496753	0.622095	0.752683	-6.24029	0.324049
A - O	Q9Y584	TIMM22	29928	0.0456958	20.6386	0.508623	0.613755	0.752683	-6.24436	0.324049
A - O	Q9BU61	NDUFAF3	25915	-0.0718256	21.3261	-0.505845	0.615686	0.752683	-6.24575	0.324049
A - O	Q04837	SSBP1	6742	-0.0598788	21.605	-0.496984	0.621867	0.752683	-6.25015	0.324049
A - O	P50213	IDH3A	3419	0.0503517	22.241	0.495981	0.622568	0.752683	-6.25064	0.324049
A - O	Q8WW59	SPRYD4	283377	0.0869187	19.6628	0.495869	0.622646	0.752683	-6.25069	0.324049
A - O	Q9NX14	NDUFB11	54539	0.110172	25.3471	0.491857	0.625455	0.754183	-6.25265	0.324695
A - O	O75431	MTX2	10651	0.0645567	22.1051	0.487934	0.628207	0.754183	-6.25455	0.324695
A - O	Q9P2R7	SUCLA2	8803	-0.0533717	23.2582	-0.485652	0.629811	0.754183	-6.25565	0.324695
A - O	O60783	MRPS14	63931	-0.0587933	20.4501	-0.477953	0.635233	0.758579	-6.25932	0.326588
A - O	Q8NBU5	ATAD1	84896	-0.0425744	22.7037	-0.474299	0.637814	0.759817	-6.26104	0.327121
A - O	Q14318	FKBP8	23770	-0.0842019	18.7088	-0.424652	0.673435	0.788887	-6.26244	0.339636
A - O	P40926	MDH2	4191	-0.0706462	25.1536	-0.47038	0.640587	0.761278	-6.26288	0.32775
A - O	Q8IXI2	RHOT1	55288	-0.0561537	20.1716	-0.467588	0.642566	0.761789	-6.26417	0.32797
A - O	Q96TC7	RMDN3	55177	0.108883	16.3016	0.327418	0.745206	0.835174	-6.26501	0.359564
A - O	Q92665	MRPS31	10240	0.0492859	19.5452	0.349347	0.728819	0.822429	-6.26721	0.354077
A - O	P42765	ACAA2	10449	-0.0601144	22.9731	-0.456029	0.650786	0.76968	-6.26946	0.331367
A - O	P14927	UQCRB	7381	-0.11707	23.1953	-0.444801	0.658813	0.777304	-6.27446	0.33465
A - O	Q969Q5	RAB24	53917	-0.0954991	18.6872	-0.391969	0.697171	0.803298	-6.27958	0.345841
A - O	Q9UDW1	UQCR10	29796	0.119394	24.1452	0.432365	0.667752	0.785966	-6.27987	0.338379
A - O	Q8IYB8	SUPV3L1	6832	-0.00242107	18.0166	-0.00766699	0.993928	0.995952	-6.28296	0.428783
A - O	P38646	HSPA9	3313	-0.0353686	23.8534	-0.424487	0.67344	0.788887	-6.28321	0.339636
A - O	P30044	PRDX5	25824	0.052851	21.6814	0.404851	0.687701	0.801261	-6.29128	0.344964
A - O	P36969	GPX4	2879	-0.056954	20.7633	-0.40428	0.688117	0.801261	-6.29151	0.344964
A - O	Q9BTZ2	DHRS4	10901	-0.11524	18.8544	-0.401072	0.690459	0.801261	-6.29279	0.344964
A - O	P45880	VDAC2	7417	-0.0282032	26.9418	-0.400991	0.690518	0.801261	-6.29282	0.344964
A - O	Q8N5G0	SMIM20	389203	-0.0493019	23.0448	-0.397507	0.693064	0.80168	-6.2942	0.345144
A - O	Q9Y277	VDAC3	7419	-0.0424602	28.6842	-0.39604	0.694138	0.80168	-6.29478	0.345144
A - O	Q9Y6N1	COX11	1353	0.0880196	20.3521	0.366382	0.716019	0.814535	-6.29601	0.350678
A - O	Q9Y3D7	PAM16	51025	-0.110692	20.5245	-0.359981	0.720763	0.817087	-6.29832	0.351777
A - O	Q8N983	MRPL43	84545	0.0914441	19.7965	0.384653	0.702491	0.807537	-6.29918	0.347665
A - O	P82664	MRPS10	55173	-0.0663256	19.8991	-0.381471	0.704832	0.808339	-6.30039	0.348011
A - O	O15382	BCAT2	587	0.089989	19.7394	0.371531	0.712164	0.814535	-6.3041	0.350678
A - O	Q9BXK5	BCL2L13	23786	-0.0531493	22.8356	-0.367408	0.715212	0.814535	-6.30561	0.350678
A - O	P12236	SLC25A6	293	0.0317578	22.1077	0.365188	0.716857	0.814535	-6.30642	0.350678
A - O	Q9NUL7	DDX28	55794	-0.00639356	17.1465	-0.0246996	0.980432	0.990498	-6.30714	0.426435
A - O	Q9Y2Z9	COQ6	51004	-0.0388294	21.7254	-0.351407	0.72709	0.822364	-6.31132	0.354049
A - O	P82650	MRPS22	56945	0.052318	20.7438	0.331346	0.742078	0.834248	-6.31811	0.359165
A - O	P07954	FH	2271	0.0455375	23.5179	0.330538	0.742684	0.834248	-6.31838	0.359165
A - O	Q9UKU7	ACAD8	27034	-0.0442352	19.9712	-0.309715	0.758353	0.847977	-6.325	0.365076
A - O	Q96RQ3	MCCC1	56922	-0.0524036	19.4738	-0.267529	0.790443	0.871969	-6.32711	0.375405
A - O	P10176	COX8A	1351	0.11628	23.5602	0.257003	0.7985	0.874971	-6.32986	0.376698
A - O	Q9Y676	MRPS18B	28973	0.0530264	19.9136	0.292485	0.771397	0.859011	-6.33015	0.369827
A - O	P00367	GLUD1	2746	0.0334297	20.5993	0.292068	0.771714	0.859011	-6.33027	0.369827
A - O	Q99714	HSD17B10	3028	0.0429461	21.6293	0.284903	0.777159	0.86312	-6.33232	0.371595
A - O	Q13405	MRPL49	740	0.0279942	19.6251	0.280803	0.78028	0.864634	-6.33347	0.372247
A - O	Q9NZJ6	COQ3	51805	0.0307468	22.0851	0.27537	0.784421	0.86727	-6.33497	0.373382
A - O	Q6PI48	DARS2	55157	-0.0350905	18.6379	-0.17687	0.86053	0.924915	-6.3364	0.3982
A - O	O00330	PDHX	8050	0.0330387	23.5026	0.263068	0.793821	0.873736	-6.33826	0.376166
A - O	P00505	GOT2	2806	-0.0491689	24.9854	-0.260242	0.795985	0.874162	-6.339	0.376349
A - O	Q9P0P8	MTRES1	51250	0.0157891	19.2488	0.0765887	0.939344	0.962828	-6.3433	0.414522
A - O	P55084	HADHB	3032	-0.0324122	27.2568	-0.241676	0.810241	0.885864	-6.34363	0.381387
A - O	P10606	COX5B	1329	0.0940799	25.53	0.237062	0.813795	0.887776	-6.34473	0.38221
A - O	Q9UMS0	NFU1	27247	-0.0248448	17.5142	-0.118506	0.906277	0.945662	-6.34497	0.407132
A - O	Q9NVS2	MRPS18A	55168	-0.031346	20.1056	-0.229657	0.819505	0.890059	-6.34644	0.383193
A - O	Q9BRT2	UQCC2	84300	-0.0278128	21.0431	-0.227114	0.821469	0.890226	-6.34702	0.383265
A - O	Q9NYK5	MRPL39	54148	-0.0203322	21.4539	-0.176213	0.860998	0.924915	-6.35723	0.3982
A - O	Q9Y3B7	MRPL11	65003	-0.0209568	20.4186	-0.170183	0.865707	0.927947	-6.35826	0.399505
A - O	Q9NWU5	MRPL22	29093	-0.0121518	22.3726	-0.159447	0.874103	0.93491	-6.36002	0.402503
A - O	P54819	AK2	204	0.0175867	23.5092	0.154702	0.877819	0.935414	-6.36077	0.40272
A - O	Q14061	COX17	10063	-0.0678069	22.7324	-0.15399	0.878376	0.935414	-6.36087	0.40272
A - O	Q96EY1	DNAJA3	9093	0.00477454	21.8352	0.0509921	0.959587	0.973436	-6.3614	0.419089
A - O	Q9H2W6	MRPL46	26589	0.0173716	20.6213	0.14683	0.883989	0.939358	-6.36195	0.404418
A - O	P21397	MAOA	4128	-0.00939895	21.1009	-0.0187308	0.985149	0.993224	-6.36252	0.427609
A - O	Q8IXM3	MRPL41	64975	-0.0624428	19.4978	-0.140321	0.889096	0.940464	-6.36288	0.404894
A - O	Q9BYD3	MRPL4	51073	0.019865	20.5918	0.13867	0.890393	0.940464	-6.3631	0.404894
A - O	Q9P015	MRPL15	29088	-0.0104815	20.8255	-0.138197	0.890765	0.940464	-6.36317	0.404894
A - O	Q86UT6	NLRX1	79671	0.0142131	21.5817	0.127835	0.898908	0.945662	-6.36454	0.407132
A - O	P07919	UQCRH	7388	-0.0353324	25.5004	-0.124613	0.901442	0.945662	-6.36495	0.407132
A - O	Q9UBQ7	GRHPR	9380	0.0226079	19.6841	0.120859	0.904396	0.945662	-6.3654	0.407132
A - O	P42126	ECI1	1632	-0.0151212	22.1693	-0.117989	0.906655	0.945662	-6.36574	0.407132
A - O	P82930	MRPS34	65993	0.0154867	19.1904	0.117271	0.90722	0.945662	-6.36583	0.407132
A - O	Q6UXV4	APOOL	139322	-0.00972976	24.458	-0.10775	0.914722	0.94982	-6.36689	0.408922
A - O	P22830	FECH	2235	0.0152383	20.6888	0.106265	0.915892	0.94982	-6.36705	0.408922
A - O	O95831	AIFM1	9131	-0.00856684	25.1672	-0.103446	0.918116	0.94982	-6.36735	0.408922
A - O	P83111	LACTB	114294	-0.0110486	23.6845	-0.102411	0.918932	0.94982	-6.36745	0.408922
A - O	Q6NVY1	HIBCH	26275	-0.017053	19.8429	-0.0886053	0.929829	0.957623	-6.36876	0.412281
A - O	O75746	SLC25A12	8604	-0.00739624	26.6546	-0.0879155	0.930374	0.957623	-6.36882	0.412281
A - O	P53597	SUCLG1	8802	-0.0119078	22.8473	-0.0806104	0.936146	0.961553	-6.36944	0.413973
A - O	Q9Y2R0	COA3	28958	-0.00694243	22.4078	-0.071243	0.943552	0.96513	-6.37015	0.415513
A - O	Q9BYD1	MRPL13	28998	0.00542531	20.8223	0.0651061	0.948407	0.968084	-6.37056	0.416785
A - O	Q9UIJ7	AK3	50808	-0.0126377	23.0222	-0.0558713	0.955717	0.973436	-6.37112	0.419089
A - O	P51659	HSD17B4	3295	-0.00758275	20.5992	-0.0527265	0.958207	0.973436	-6.37129	0.419089
A - O	O96008	TOMM40	10452	-0.00386608	21.459	-0.0441968	0.964963	0.976876	-6.3717	0.42057
A - O	Q9HCC0	MCCC2	64087	0.00240593	19.2551	0.0154851	0.987721	0.99378	-6.37255	0.427848
A - O	P30084	ECHS1	1892	0.00111445	21.5129	0.00778205	0.993829	0.995952	-6.37264	0.428783
A - O	Q9NUJ1	ABHD10	55347	0.000261678	19.169	0.00182958	0.998549	0.998549	-6.37267	0.429901
L - O	Q99766	DMAC2L	27109	0.410308	19.9702	3.66978	0.000725866	0.287985	-0.784526	0.287985
L - O	Q9HBH5	RDH14	57665	-0.491613	20.5246	-3.50346	0.00117067	0.287985	-1.13226	0.287985
L - O	O00429	DNM1L	10059	0.652663	19.8574	3.15333	0.00310521	0.412376	-1.84154	0.412376
L - O	Q9NZJ7	MTCH1	23787	-0.509753	19.6213	-3.13046	0.00335265	0.412376	-1.90279	0.412376
L - O	Q86SX6	GLRX5	51218	-0.613405	19.105	-2.8916	0.00664344	0.540817	-2.41865	0.540817
L - O	P36969	GPX4	2879	0.345413	20.9282	2.84043	0.0071296	0.540817	-2.44328	0.540817
L - O	Q96AN5	TMEM143	55260	-0.295732	22.6447	-2.71428	0.00984637	0.540817	-2.67571	0.540817
L - O	Q8NI37	PPTC7	160760	-0.33105	17.2854	-2.70207	0.0103469	0.540817	-2.71911	0.540817
L - O	Q16134	ETFDH	2110	-0.350646	24.4199	-2.68727	0.0105409	0.540817	-2.72465	0.540817
L - O	Q02338	BDH1	622	0.692811	21.2741	2.66681	0.0110969	0.540817	-2.76153	0.540817
L - O	Q9GZT3	SLIRP	81892	-0.288375	21.1535	-2.63245	0.0120914	0.540817	-2.82303	0.540817
L - O	Q96E52	OMA1	115209	-0.374982	20.5849	-2.58258	0.0137906	0.565415	-2.91804	0.565415
L - O	Q02252	ALDH6A1	4329	0.626196	20.4101	2.46761	0.0182287	0.650391	-3.116	0.650391
L - O	P23368	ME2	4200	-0.511386	19.0715	-2.41246	0.0206563	0.650391	-3.20457	0.650391
L - O	P28838	LAP3	51056	-0.560765	18.9368	-2.40044	0.0225809	0.650391	-3.27343	0.650391
L - O	Q5TEU4	NDUFAF5	79133	-0.773589	17.5438	-2.44498	0.0218959	0.650391	-3.29066	0.650391
L - O	Q96CM8	ACSF2	80221	-0.537414	18.058	-2.30047	0.0270136	0.650391	-3.39296	0.650391
L - O	Q86WU2	LDHD	197257	0.590052	19.1813	2.27241	0.0286635	0.650391	-3.4356	0.650391
L - O	Q08257	CRYZ	1429	-0.470556	20.1177	-2.27114	0.0288999	0.650391	-3.44019	0.650391
L - O	Q16698	DECR1	1666	-0.371167	23.9555	-2.25871	0.02958	0.650391	-3.45768	0.650391
L - O	P11182	DBT	1629	0.255512	21.5054	2.25261	0.0299959	0.650391	-3.46746	0.650391
L - O	Q9H6K4	OPA3	80207	0.434933	21.3041	2.24516	0.0305114	0.650391	-3.4794	0.650391
L - O	P16219	ACADS	35	-0.387522	22.0114	-2.23273	0.0313896	0.650391	-3.49927	0.650391
L - O	P48735	IDH2	3418	-0.284009	26.0895	-2.22804	0.0317264	0.650391	-3.50674	0.650391
L - O	Q9P0S9	TMEM14C	51522	-0.53195	21.5573	-2.19454	0.0342291	0.665369	-3.55978	0.665369
L - O	Q16836	HADH	3033	-0.307951	23.2112	-2.14804	0.0379918	0.665369	-3.63241	0.665369
L - O	Q6P1L8	MRPL14	64928	-0.18524	21.2343	-2.13831	0.0388243	0.665369	-3.64747	0.665369
L - O	P43155	CRAT	1384	-0.257142	24.3674	-2.13672	0.0389618	0.665369	-3.64993	0.665369
L - O	Q9H078	CLPB	81570	-0.324401	20.3529	-2.12487	0.0401718	0.665369	-3.6691	0.665369
L - O	Q9Y2Q3	GSTK1	373156	0.429127	19.7129	2.10732	0.0415828	0.665369	-3.69507	0.665369
L - O	Q9NVH6	TMLHE	55217	-0.430001	19.2242	-2.10362	0.0419237	0.665369	-3.70072	0.665369
L - O	P26440	IVD	3712	-0.40767	20.1679	-2.05002	0.0471408	0.723683	-3.78172	0.723683
L - O	Q9BQC6	MRPL57	78988	0.615432	17.9835	2.05228	0.0492876	0.723683	-3.78872	0.723683
L - O	Q8N442	GUF1	60558	0.819161	16.7404	2.05198	0.0500106	0.723683	-3.79635	0.723683
L - O	O95822	MLYCD	23417	-0.546482	18.4847	-2.00976	0.0518052	0.728233	-3.83971	0.728233
L - O	Q9NTG7	SIRT3	23410	0.440175	18.7085	1.96288	0.0568342	0.761265	-3.90995	0.761265
L - O	Q02318	CYP27A1	1593	-0.340952	19.7486	-1.95578	0.0576945	0.761265	-3.9202	0.761265
L - O	Q6YN16	HSDL2	84263	-0.368705	22.971	-1.93366	0.0604498	0.761265	-3.95198	0.761265
L - O	Q6NUK1	SLC25A24	29957	-0.211424	21.7852	-1.92254	0.0618763	0.761265	-3.96784	0.761265
L - O	Q12983	BNIP3	664	-0.524839	19.869	-1.89248	0.0660772	0.761265	-4.0091	0.761265
L - O	Q7Z7H8	MRPL10	124995	-0.536464	18.2159	-1.88022	0.0701815	0.761265	-4.01512	0.761265
L - O	O75521	ECI2	10455	-0.289145	22.7987	-1.88398	0.067051	0.761265	-4.02228	0.761265
L - O	P30837	ALDH1B1	219	0.412203	20.5148	1.87097	0.0688788	0.761265	-4.04046	0.761265
L - O	Q9NPL8	TIMMDC1	51300	-0.339311	18.7751	-1.86637	0.0695358	0.761265	-4.04686	0.761265
L - O	Q8IYU8	MICU2	221154	-0.286133	20.0855	-1.85973	0.0706929	0.761265	-4.05455	0.761265
L - O	O94826	TOMM70	9868	-0.221844	21.2607	-1.85504	0.0711751	0.761265	-4.06258	0.761265
L - O	Q4G0N4	NADK2	133686	-0.519943	17.3151	-1.79484	0.0839116	0.787341	-4.11308	0.787341
L - O	Q9HAV7	GRPEL1	80273	-0.29358	18.4949	-1.80689	0.078932	0.787341	-4.12181	0.787341
L - O	P11310	ACADM	34	-0.240596	24.2237	-1.80382	0.0790019	0.787341	-4.13264	0.787341
L - O	Q9Y5L4	TIMM13	26517	-0.999283	19.4676	-1.78057	0.0834393	0.787341	-4.15147	0.787341
L - O	Q9NRK6	ABCB10	23456	-0.197902	20.2382	-1.75562	0.0870188	0.787341	-4.19711	0.787341
L - O	P61604	HSPE1	3336	-0.390929	22.6164	-1.75553	0.0870352	0.787341	-4.19723	0.787341
L - O	Q8WWV3	RTN4IP1	84816	0.224465	20.5971	1.74553	0.0887816	0.787341	-4.21043	0.787341
L - O	O43615	TIMM44	10469	0.183354	20.8953	1.73325	0.0909658	0.787341	-4.22654	0.787341
L - O	Q8N0X4	CLYBL	171425	-0.491484	20.4946	-1.71665	0.0941994	0.787341	-4.2419	0.787341
L - O	Q13011	ECH1	1891	-0.318396	24.5844	-1.71649	0.0940202	0.787341	-4.24839	0.787341
L - O	P00387	CYB5R3	1727	-0.19331	25.3107	-1.71289	0.0946874	0.787341	-4.25306	0.787341
L - O	Q00059	TFAM	7019	-0.249505	21.3973	-1.69897	0.0973043	0.787341	-4.27105	0.787341
L - O	P82933	MRPS9	64965	0.35582	17.9978	1.69053	0.099352	0.787341	-4.27276	0.787341
L - O	Q9UBX3	SLC25A10	1468	0.434607	18.3329	1.66975	0.10366	0.787341	-4.29606	0.787341
L - O	P07919	UQCRH	7388	-0.424965	25.3435	-1.65889	0.105173	0.787341	-4.32213	0.787341
L - O	P54819	AK2	204	-0.192261	23.4236	-1.65732	0.105494	0.787341	-4.32412	0.787341
L - O	P30044	PRDX5	25824	-0.211443	21.5726	-1.65532	0.1059	0.787341	-4.32663	0.787341
L - O	P31937	HIBADH	11112	-0.219194	22.7224	-1.6483	0.107339	0.787341	-4.33545	0.787341
L - O	P30536	TSPO	706	-0.259144	22.2007	-1.6458	0.107856	0.787341	-4.3386	0.787341
L - O	Q9BXW7	HDHD5	27440	0.244517	19.8211	1.63782	0.109517	0.787341	-4.34857	0.787341
L - O	Q969M1	TOMM40L	84134	-0.302485	19.7116	-1.6315	0.110849	0.787341	-4.35645	0.787341
L - O	Q9Y399	MRPS2	51116	0.204733	20.2288	1.62012	0.113279	0.787341	-4.37056	0.787341
L - O	Q9UQ90	SPG7	6687	-0.14947	20.2003	-1.61778	0.113784	0.787341	-4.37346	0.787341
L - O	P22830	FECH	2235	0.218649	20.7708	1.61643	0.114078	0.787341	-4.37513	0.787341
L - O	P07203	GPX1	2876	-0.325414	19.6049	-1.61086	0.11529	0.787341	-4.382	0.787341
L - O	Q9NX40	OCIAD1	54940	-0.128523	22.5435	-1.6057	0.116423	0.787341	-4.38834	0.787341
L - O	P45954	ACADSB	36	0.21314	19.9859	1.60326	0.116961	0.787341	-4.39133	0.787341
L - O	Q9H8M1	COQ10B	80219	-0.295485	19.0681	-1.59216	0.119649	0.787341	-4.40141	0.787341
L - O	P42704	LRPPRC	10128	-0.138868	22.9714	-1.58957	0.120022	0.787341	-4.40806	0.787341
L - O	Q9Y6N5	SQOR	58472	0.312874	21.2929	1.5769	0.122912	0.794775	-4.42343	0.794775
L - O	P21397	MAOA	4128	-0.897283	20.7312	-1.56454	0.125997	0.794775	-4.43465	0.794775
L - O	O95831	AIFM1	9131	-0.136976	25.1155	-1.55706	0.12755	0.794775	-4.44727	0.794775
L - O	P51659	HSD17B4	3295	0.216606	20.6903	1.55436	0.128191	0.794775	-4.4505	0.794775
L - O	Q14249	ENDOG	2021	0.215922	21.5911	1.53979	0.1317	0.794775	-4.46782	0.794775
L - O	Q6PI78	TMEM65	157378	-0.252005	21.5297	-1.53444	0.133009	0.794775	-4.47415	0.794775
L - O	Q9NZE8	MRPL35	51318	0.403098	17.8797	1.52768	0.134888	0.794775	-4.47823	0.794775
L - O	Q6P4A7	SFXN4	119559	0.289726	20.8632	1.52867	0.134432	0.794775	-4.48096	0.794775
L - O	Q9Y2R5	MRPS17	51373	0.211292	19.994	1.52359	0.135693	0.794775	-4.48692	0.794775
L - O	P27105	STOM	2040	-0.363053	24.4793	-1.50936	0.139282	0.806126	-4.50356	0.806126
L - O	Q9H9B4	SFXN1	94081	0.182229	22.3447	1.49404	0.143228	0.806126	-4.52131	0.806126
L - O	Q16775	HAGH	3029	-0.279534	19.8876	-1.48576	0.145396	0.806126	-4.53083	0.806126
L - O	P43304	GPD2	2820	-0.254406	24.004	-1.48007	0.146903	0.806126	-4.53736	0.806126
L - O	Q9Y305	ACOT9	23597	-0.241851	21.0206	-1.47811	0.147423	0.806126	-4.5396	0.806126
L - O	O75208	COQ9	57017	-0.13997	23.5052	-1.47797	0.147462	0.806126	-4.53977	0.806126
L - O	Q9BSF4	TIMM29	90580	0.227584	19.1931	1.47074	0.1494	0.807743	-4.54801	0.807743
L - O	Q53S58	TMEM177	80775	-0.240309	20.1965	-1.44433	0.156646	0.828887	-4.57782	0.828887
L - O	Q9NP92	MRPS30	10884	0.184678	19.3193	1.43378	0.160049	0.828887	-4.58051	0.828887
L - O	P17612	PRKACA	5566	0.205665	21.2329	1.4342	0.1595	0.828887	-4.58914	0.828887
L - O	Q13825	AUH	549	-0.211802	20.7134	-1.43245	0.159996	0.828887	-4.59108	0.828887
L - O	P51649	ALDH5A1	7915	-0.244594	21.2721	-1.42405	0.162399	0.831944	-4.6004	0.831944
L - O	Q9BQ69	MACROD1	28992	0.275832	22.8383	1.41843	0.164022	0.831944	-4.60661	0.831944
L - O	Q8IWW8	ADHFE1	137872	-0.422497	19.096	-1.36976	0.179759	0.864362	-4.61858	0.864362
L - O	Q96HY7	DHTKD1	55526	0.458313	18.4826	1.37913	0.176879	0.864362	-4.61991	0.864362
L - O	P35914	HMGCL	3155	-0.360031	17.8866	-1.32445	0.19538	0.89136	-4.63865	0.89136
L - O	Q9P0S2	COX16	51241	-0.286046	17.9869	-1.38342	0.174624	0.864362	-4.64011	0.864362
L - O	A3KMH1	VWA8	23078	-0.196998	19.1053	-1.38271	0.174634	0.864362	-4.64555	0.864362
L - O	P49189	ALDH9A1	223	-0.223478	20.551	-1.36627	0.179694	0.864362	-4.66317	0.864362
L - O	Q8NI60	COQ8A	56997	-0.127829	24.1998	-1.36223	0.180954	0.864362	-4.66748	0.864362
L - O	Q9NVV4	MTPAP	55149	-0.35644	17.4556	-1.27876	0.211504	0.89136	-4.67081	0.89136
L - O	O75027	ABCB7	22	0.149968	20.918	1.35241	0.184049	0.870691	-4.67789	0.870691
L - O	P10809	HSPD1	3329	-0.160237	23.0059	-1.34576	0.186164	0.871962	-4.6849	0.871962
L - O	Q12849	GRSF1	2926	-0.286857	19.0186	-1.34047	0.187862	0.871962	-4.69046	0.871962
L - O	Q15118	PDK1	5163	0.481187	17.8048	1.2345	0.227679	0.89136	-4.6985	0.89136
L - O	P82673	MRPS35	60488	0.280316	18.3122	1.28341	0.207565	0.89136	-4.72803	0.89136
L - O	Q969V5	MUL1	79594	-0.190668	19.7755	-1.2771	0.209539	0.89136	-4.74478	0.89136
L - O	Q9NQE9	HINT3	135114	0.190116	20.8071	1.2788	0.208539	0.89136	-4.75379	0.89136
L - O	P38646	HSPA9	3313	-0.104609	23.8264	-1.27579	0.20959	0.89136	-4.75681	0.89136
L - O	Q3SXM5	HSDL1	83693	-0.181625	21.1185	-1.2748	0.209935	0.89136	-4.7578	0.89136
L - O	A4D1E9	GTPBP10	85865	-0.350989	17.0749	-1.21279	0.234108	0.89136	-4.76078	0.89136
L - O	P45880	VDAC2	7417	-0.0879325	26.9185	-1.271	0.21127	0.89136	-4.7616	0.89136
L - O	O75438	NDUFB1	4707	-0.200658	25.2288	-1.26961	0.21176	0.89136	-4.76299	0.89136
L - O	Q96EY7	PTCD3	55037	0.113343	20.4465	1.26111	0.214774	0.89136	-4.77145	0.89136
L - O	Q8N183	NDUFAF2	91942	-0.234072	19.6362	-1.25987	0.215218	0.89136	-4.77269	0.89136
L - O	Q14318	FKBP8	23770	0.253912	18.852	1.23749	0.223931	0.89136	-4.77274	0.89136
L - O	Q13162	PRDX4	10549	0.362215	18.3361	1.24671	0.220147	0.89136	-4.7742	0.89136
L - O	Q9Y3D9	MRPS23	51649	0.150985	20.377	1.25761	0.216025	0.89136	-4.77492	0.89136
L - O	P19404	NDUFV2	4729	-0.162053	26.6452	-1.25055	0.218563	0.89136	-4.78189	0.89136
L - O	Q99497	PARK7	11315	-0.155736	21.7851	-1.2446	0.22072	0.89136	-4.78774	0.89136
L - O	P51398	DAP3	7818	0.159275	20.778	1.23994	0.22242	0.89136	-4.7923	0.89136
L - O	P51648	ALDH3A2	224	-0.136083	21.4101	-1.23372	0.224705	0.89136	-4.79837	0.89136
L - O	P09001	MRPL3	11222	0.161872	19.7427	1.21659	0.231086	0.89136	-4.81493	0.89136
L - O	Q96C03	MIEF2	125170	0.220908	17.6716	1.16569	0.252113	0.918812	-4.8155	0.918812
L - O	P05141	SLC25A5	292	0.150419	22.1912	1.21436	0.231923	0.89136	-4.81706	0.89136
L - O	Q9NP58	ABCB6	10058	-0.271501	20.1549	-1.20165	0.236948	0.89136	-4.81734	0.89136
L - O	Q5U5X0	LYRM7	90624	-0.253388	19.6452	-1.20847	0.234154	0.89136	-4.8227	0.89136
L - O	P17152	TMEM11	8834	-0.123767	24.2319	-1.20015	0.237334	0.89136	-4.83062	0.89136
L - O	Q13232	NME3	4832	-0.225901	18.8942	-1.18646	0.24282	0.905058	-4.83797	0.905058
L - O	Q9NUL7	DDX28	55794	-0.374835	17.0289	-1.04064	0.306375	0.994131	-4.86194	0.994131
L - O	Q9Y2R9	MRPS7	51081	0.136299	20.5194	1.16388	0.251556	0.918812	-4.86455	0.918812
L - O	Q9Y3D3	MRPS16	51021	0.181851	20.6142	1.16339	0.251754	0.918812	-4.86501	0.918812
L - O	P22033	MMUT	4594	-0.160701	19.5741	-1.15084	0.256817	0.929073	-4.87652	0.929073
L - O	O95563	MPC2	25874	0.154488	23.5503	1.13497	0.263329	0.937109	-4.89092	0.937109
L - O	Q5RI15	COX20	116228	-0.176601	20.925	-1.13336	0.263996	0.937109	-4.89237	0.937109
L - O	Q9H9J2	MRPL44	65080	0.118471	20.0505	1.12979	0.265477	0.937109	-4.89557	0.937109
L - O	Q9NPJ3	ACOT13	55856	0.197346	21.8515	1.12696	0.266657	0.937109	-4.89811	0.937109
L - O	Q8IYB8	SUPV3L1	6832	0.388756	18.1705	1.024	0.314043	0.994131	-4.89883	0.994131
L - O	P49411	TUFM	7284	-0.152303	23.4545	-1.09909	0.278478	0.97171	-4.92278	0.97171
L - O	O75891	ALDH1L1	10840	0.26055	18.6791	1.02621	0.312506	0.994131	-4.92538	0.994131
L - O	Q5SQH8	C6orf136	221545	-0.296342	20.1662	-1.09126	0.281867	0.973689	-4.92961	0.973689
L - O	Q9H019	MTFR1L	56181	0.291531	18.0729	1.00403	0.322686	0.994131	-4.93182	0.994131
L - O	P36776	LONP1	9361	-0.17267	20.8915	-1.08808	0.283249	0.973689	-4.93236	0.973689
L - O	Q99798	ACO2	50	-0.139333	25.2728	-1.08412	0.284982	0.973689	-4.9358	0.973689
L - O	P14406	COX7A2	1347	0.160755	23.8756	1.07192	0.290355	0.982258	-4.94627	0.982258
L - O	Q6UW68	TMEM205	374882	-0.265136	20.1717	-1.06938	0.291483	0.982258	-4.94844	0.982258
L - O	Q9NRG7	SDR39U1	56948	0.15005	21.1422	1.04877	0.300752	0.994131	-4.96587	0.994131
L - O	Q92506	HSD17B8	7923	-0.142625	19.81	-1.04084	0.304369	0.994131	-4.97248	0.994131
L - O	Q5JPH6	EARS2	124454	-0.284004	18.1822	-0.828185	0.415123	0.994131	-4.98296	0.994131
L - O	Q9P291	ARMCX1	51309	0.167646	19.1264	0.805246	0.427731	0.994131	-4.98699	0.994131
L - O	Q9UKU7	ACAD8	27034	-0.149247	19.93	-1.02225	0.312975	0.994131	-4.98782	0.994131
L - O	P49748	ACADVL	37	0.0897576	25.9539	1.00203	0.322517	0.994131	-5.00419	0.994131
L - O	Q9BZE1	MRPL37	51253	0.10581	20.8567	0.996905	0.324967	0.994131	-5.00829	0.994131
L - O	Q9BWH2	FUNDC2	65991	-0.14434	25.2082	-0.996167	0.325321	0.994131	-5.00888	0.994131
L - O	P15954	COX7C	1350	-0.214343	25.9194	-0.993399	0.32665	0.994131	-5.01109	0.994131
L - O	Q9NSE4	IARS2	55699	-0.122159	20.2704	-0.981171	0.332567	0.994131	-5.02077	0.994131
L - O	O43677	NDUFC1	4717	-0.573695	20.0981	-0.961962	0.342325	0.994131	-5.02257	0.994131
L - O	P82912	MRPS11	64963	0.186942	19.8607	0.978139	0.334045	0.994131	-5.02315	0.994131
L - O	Q86UT6	NLRX1	79671	-0.112462	21.5299	-0.973905	0.336116	0.994131	-5.02646	0.994131
L - O	Q5T653	MRPL2	51069	0.179523	20.0638	0.97016	0.337956	0.994131	-5.02938	0.994131
L - O	Q92552	MRPS27	23107	0.128606	20.4165	0.969285	0.338387	0.994131	-5.03007	0.994131
L - O	P56381	ATP5F1E	514	0.115233	26.0235	0.955115	0.345413	0.994131	-5.04101	0.994131
L - O	Q9BV79	MECR	51102	-0.10693	20.3889	-0.933814	0.356307	0.994131	-5.04334	0.994131
L - O	Q6IAN0	DHRS7B	25979	-0.179982	22.1076	-0.951767	0.347087	0.994131	-5.04357	0.994131
L - O	Q6P161	MRPL54	116541	-0.366538	17.496	-0.728482	0.473106	0.994131	-5.04547	0.994131
L - O	P38117	ETFB	2109	-0.16332	22.2128	-0.945093	0.35044	0.994131	-5.04866	0.994131
L - O	Q8NBU5	ATAD1	84896	-0.0946573	22.6839	-0.941978	0.352013	0.994131	-5.05102	0.994131
L - O	Q9H2W6	MRPL46	26589	-0.114314	20.5674	-0.932957	0.356593	0.994131	-5.05782	0.994131
L - O	Q96HJ9	FMC1	154791	-0.152566	19.7473	-0.924091	0.361281	0.994131	-5.05796	0.994131
L - O	Q96GC5	MRPL48	51642	0.157613	19.612	0.922674	0.362009	0.994131	-5.05901	0.994131
L - O	Q9Y6C9	MTCH2	23788	-0.0865939	23.6818	-0.920585	0.362937	0.994131	-5.06704	0.994131
L - O	P09669	COX6C	1345	0.087146	27.8831	0.911576	0.367603	0.994131	-5.07368	0.994131
L - O	Q9BRX8	PRXL2A	84293	-0.226713	19.4088	-0.869076	0.390574	0.994131	-5.07694	0.994131
L - O	Q9BYD2	MRPL9	65005	0.0889505	20.8164	0.906954	0.370011	0.994131	-5.07707	0.994131
L - O	P34897	SHMT2	6472	-0.114924	18.725	-0.694015	0.493616	0.994131	-5.07795	0.994131
L - O	Q8IXI2	RHOT1	55288	0.116607	20.2434	0.900532	0.373375	0.994131	-5.08174	0.994131
L - O	O43169	CYB5B	80777	-0.119866	23.3309	-0.893096	0.377294	0.994131	-5.08712	0.994131
L - O	Q9HA77	CARS2	79587	-0.167076	21.8125	-0.849927	0.400994	0.994131	-5.09002	0.994131
L - O	P00505	GOT2	2806	-0.174226	24.9362	-0.88109	0.383677	0.994131	-5.0957	0.994131
L - O	P83111	LACTB	114294	-0.0923383	23.6519	-0.880156	0.384176	0.994131	-5.09636	0.994131
L - O	A6NNL5	C15orf61	145853	0.144935	19.7147	0.878532	0.385045	0.994131	-5.09752	0.994131
L - O	O95140	MFN2	9927	0.0942553	21.5518	0.868634	0.390371	0.994131	-5.10449	0.994131
L - O	Q969Q5	RAB24	53917	-0.197903	18.6471	-0.859571	0.395288	0.994131	-5.11081	0.994131
L - O	O00483	NDUFA4	4697	0.122312	27.3125	0.858262	0.396002	0.994131	-5.11172	0.994131
L - O	Q9Y276	BCS1L	617	-0.119506	20.1897	-0.84786	0.401835	0.994131	-5.1122	0.994131
L - O	Q5JRX3	PITRM1	10531	0.199778	18.2747	0.821101	0.416858	0.994131	-5.11604	0.994131
L - O	Q8N5M1	ATPAF2	91647	0.17067	18.8273	0.819646	0.417677	0.994131	-5.11699	0.994131
L - O	P24752	ACAT1	38	-0.154652	26.9622	-0.848401	0.401401	0.994131	-5.11851	0.994131
L - O	P21796	VDAC1	7416	-0.0650087	27.5378	-0.847736	0.401767	0.994131	-5.11897	0.994131
L - O	P56134	ATP5MF	9551	0.0825963	27.4436	0.847333	0.401989	0.994131	-5.11925	0.994131
L - O	Q96DB5	RMDN1	51115	0.129159	18.9587	0.833532	0.409763	0.994131	-5.1219	0.994131
L - O	Q96MF6	COQ10A	93058	0.100667	22.696	0.841231	0.405356	0.994131	-5.12341	0.994131
L - O	Q9H845	ACAD9	28976	0.168768	20.6212	0.830158	0.411512	0.994131	-5.13089	0.994131
L - O	Q9NZJ6	COQ3	51805	0.0913984	22.1087	0.827947	0.412748	0.994131	-5.13237	0.994131
L - O	P57105	SYNJ2BP	55333	0.0727073	21.9074	0.824053	0.41493	0.994131	-5.13497	0.994131
L - O	Q9UDW1	UQCR10	29796	0.212294	24.1793	0.819624	0.41742	0.994131	-5.13791	0.994131
L - O	Q96GK7	FAHD2A	51011	-0.166728	17.2618	-0.420888	0.677443	0.994131	-5.14428	0.994131
L - O	P24310	COX7A1	1346	0.0922074	28.1903	0.809429	0.423188	0.994131	-5.14463	0.994131
L - O	P22307	SCP2	6342	-0.226497	16.9258	-0.624322	0.537146	0.994131	-5.14852	0.994131
L - O	Q07021	C1QBP	708	-0.0819816	22.0099	-0.801719	0.427582	0.994131	-5.14966	0.994131
L - O	Q9Y2R0	COA3	28958	-0.08063	22.3781	-0.796382	0.43064	0.994131	-5.15311	0.994131
L - O	Q9P0P8	MTRES1	51250	-0.143213	19.1847	-0.762384	0.450673	0.994131	-5.15325	0.994131
L - O	O75390	CS	1431	-0.0757603	24.8141	-0.790861	0.433817	0.994131	-5.15666	0.994131
L - O	P40926	MDH2	4191	-0.122259	25.1348	-0.790245	0.434172	0.994131	-5.15706	0.994131
L - O	P04040	CAT	847	-0.185336	20.341	-0.787225	0.435917	0.994131	-5.15899	0.994131
L - O	Q6UXV4	APOOL	139322	-0.0694702	24.4341	-0.785326	0.437016	0.994131	-5.1602	0.994131
L - O	Q9BYD3	MRPL4	51073	0.124387	20.6336	0.784587	0.437444	0.994131	-5.16067	0.994131
L - O	P30038	ALDH4A1	8659	-0.128561	21.9569	-0.78379	0.437906	0.994131	-5.16117	0.994131
L - O	O14880	MGST3	4259	-0.0930372	26.5945	-0.779562	0.440362	0.994131	-5.16385	0.994131
L - O	P51687	SUOX	6821	-0.186875	19.6719	-0.775855	0.442523	0.994131	-5.16619	0.994131
L - O	Q6PI48	DARS2	55157	-0.136327	18.5979	-0.727706	0.471509	0.994131	-5.16689	0.994131
L - O	P10176	COX8A	1351	-0.338054	23.3673	-0.759707	0.452126	0.994131	-5.16935	0.994131
L - O	Q9BUR5	APOO	79135	-0.0719571	24.4768	-0.769339	0.446335	0.994131	-5.17027	0.994131
L - O	Q96TC7	RMDN3	55177	0.220541	16.3332	0.613868	0.54352	0.994131	-5.1748	0.994131
L - O	Q9UH62	ARMCX3	51566	0.149618	18.0597	0.616423	0.542126	0.994131	-5.17706	0.994131
L - O	Q9Y2Q9	MRPS28	28957	0.141532	19.8851	0.756935	0.453646	0.994131	-5.17795	0.994131
L - O	Q02127	DHODH	1723	0.133504	20.2227	0.744358	0.46113	0.994131	-5.18561	0.994131
L - O	Q9Y584	TIMM22	29928	0.0798591	20.6511	0.742939	0.461979	0.994131	-5.18647	0.994131
L - O	Q9BQ48	MRPL34	64981	0.118703	20.3075	0.741559	0.462805	0.994131	-5.1873	0.994131
L - O	Q9NP81	SARS2	54938	-0.178962	18.5992	-0.717167	0.477665	0.994131	-5.19477	0.994131
L - O	Q96EL3	MRPL53	116540	-0.139518	19.567	-0.728152	0.470878	0.994131	-5.1953	0.994131
L - O	P13073	COX4I1	1327	0.0571083	27.9799	0.726045	0.472154	0.994131	-5.19654	0.994131
L - O	Q9NX47	MARCHF5	54708	-0.0854518	19.5514	-0.726034	0.47216	0.994131	-5.19655	0.994131
L - O	Q16762	TST	7263	0.170756	19.5131	0.673699	0.504698	0.994131	-5.2044	0.994131
L - O	O43708	GSTZ1	2954	0.0981943	18.8782	0.340733	0.73605	0.994131	-5.20535	0.994131
L - O	Q9NWU5	MRPL22	29093	0.0543898	22.3999	0.704189	0.485506	0.994131	-5.20925	0.994131
L - O	Q9UDX5	MTFP1	51537	-0.151932	20.5459	-0.702116	0.486784	0.994131	-5.21043	0.994131
L - O	Q9NUB1	ACSS1	84532	-0.179283	17.8296	-0.599517	0.552811	0.994131	-5.21148	0.994131
L - O	P56385	ATP5ME	521	0.0841189	27.1101	0.694837	0.491284	0.994131	-5.21457	0.994131
L - O	P42765	ACAA2	10449	-0.110853	22.9543	-0.690939	0.493703	0.994131	-5.21677	0.994131
L - O	P23786	CPT2	1376	0.081718	21.4907	0.677739	0.501945	0.994131	-5.22412	0.994131
L - O	P52815	MRPL12	6182	-0.132711	21.3835	-0.677682	0.501981	0.994131	-5.22415	0.994131
L - O	Q96TA2	YME1L1	10730	-0.119878	18.6958	-0.672528	0.50522	0.994131	-5.22698	0.994131
L - O	O75746	SLC25A12	8604	-0.0590051	26.6339	-0.667194	0.508584	0.994131	-5.22989	0.994131
L - O	P55916	UCP3	7352	-0.166569	18.0409	-0.653798	0.517186	0.994131	-5.23	0.994131
L - O	Q14197	MRPL58	3396	0.0785991	21.0433	0.660995	0.512508	0.994131	-5.23325	0.994131
L - O	Q96HS1	PGAM5	192111	-0.0977592	20.7512	-0.655401	0.516064	0.994131	-5.23625	0.994131
L - O	Q9BWM7	SFXN3	81855	0.104882	19.2164	0.391593	0.698229	0.994131	-5.23908	0.994131
L - O	Q9H0U6	MRPL18	29074	0.0786154	20.8142	0.649033	0.520128	0.994131	-5.23963	0.994131
L - O	P36551	CPOX	1371	-0.101475	17.3658	-0.56223	0.577655	0.994131	-5.24031	0.994131
L - O	Q9NVS2	MRPS18A	55168	0.0851315	20.1537	0.644822	0.522824	0.994131	-5.24185	0.994131
L - O	Q96GE9	DMAC1	90871	-0.123481	22.1015	-0.48451	0.631231	0.994131	-5.24326	0.994131
L - O	P99999	CYCS	54205	0.113067	23.3143	0.641876	0.524715	0.994131	-5.2434	0.994131
L - O	O95139	NDUFB6	4712	0.0732315	24.7907	0.638692	0.526763	0.994131	-5.24506	0.994131
L - O	Q9NXA8	SIRT5	23408	0.118849	17.9601	0.49936	0.620657	0.994131	-5.25138	0.994131
L - O	Q9P032	NDUFAF4	29078	-0.0744566	20.9122	-0.624395	0.53601	0.994131	-5.25243	0.994131
L - O	P05166	PCCB	5096	-0.121205	20.1798	-0.623274	0.536739	0.994131	-5.253	0.994131
L - O	Q9UGM6	WARS2	10352	0.057618	17.2645	0.191715	0.849353	0.994131	-5.25479	0.994131
L - O	P14927	UQCRB	7381	-0.180435	23.1732	-0.616507	0.541148	0.994131	-5.25642	0.994131
L - O	Q9BUB7	TMEM70	54968	-0.158423	20.3927	-0.613781	0.54293	0.994131	-5.25779	0.994131
L - O	P02794	FTH1	2495	-0.202696	22.4754	-0.609557	0.545697	0.994131	-5.2599	0.994131
L - O	O75380	NDUFS6	4726	-0.0652082	24.0759	-0.599274	0.552462	0.994131	-5.26497	0.994131
L - O	Q8N4T8	CBR4	84869	-0.0941913	17.5782	-0.292574	0.771867	0.994131	-5.26611	0.994131
L - O	O96011	PEX11B	8799	-0.0402492	18.4731	-0.180508	0.858057	0.994131	-5.26772	0.994131
L - O	Q8TCS8	PNPT1	87178	-0.118979	18.981	-0.576382	0.567762	0.994131	-5.26873	0.994131
L - O	O15382	BCAT2	587	-0.133255	19.6484	-0.554865	0.582244	0.994131	-5.27022	0.994131
L - O	Q99623	PHB2	11331	0.0472216	25.5016	0.58667	0.560812	0.994131	-5.27108	0.994131
L - O	P51970	NDUFA8	4702	-0.0603242	26.1325	-0.585543	0.561562	0.994131	-5.27162	0.994131
L - O	Q8WW59	SPRYD4	283377	0.0925549	19.6624	0.582808	0.563383	0.994131	-5.27292	0.994131
L - O	Q9UIJ7	AK3	50808	0.123053	23.0776	0.57062	0.571536	0.994131	-5.27867	0.994131
L - O	Q9UG56	PISD	23761	0.0781853	18.4791	0.517409	0.608042	0.994131	-5.2787	0.994131
L - O	Q9NRX2	MRPL17	63875	0.124986	19.9484	0.519311	0.606642	0.994131	-5.27876	0.994131
L - O	P17568	NDUFB7	4713	-0.22253	23.694	-0.570022	0.571938	0.994131	-5.27894	0.994131
L - O	Q9HD33	MRPL47	57129	0.0925409	19.6748	0.565284	0.575124	0.994131	-5.28114	0.994131
L - O	Q96AQ8	MCUR1	63933	0.0546415	15.5948	0.10434	0.917645	0.994131	-5.28281	0.994131
L - O	Q8IXM3	MRPL41	64975	0.228105	19.6174	0.559366	0.579116	0.994131	-5.28386	0.994131
L - O	Q7Z3D6	DGLUCY	80017	0.133226	21.1387	0.406036	0.687343	0.994131	-5.28692	0.994131
L - O	Q9Y6M9	NDUFB9	4715	0.0702341	26.0472	0.552131	0.584015	0.994131	-5.28715	0.994131
L - O	O75394	MRPL33	9553	0.072493	18.5256	0.551395	0.584514	0.994131	-5.28749	0.994131
L - O	Q9Y676	MRPS18B	28973	0.102441	19.932	0.547229	0.587345	0.994131	-5.28936	0.994131
L - O	P27338	MAOB	4129	-0.0689917	24.9556	-0.54583	0.588297	0.994131	-5.28998	0.994131
L - O	P24539	ATP5PB	515	0.0493507	27.4657	0.545827	0.588299	0.994131	-5.28998	0.994131
L - O	O43772	SLC25A20	788	0.0635468	23.9119	0.544424	0.589255	0.994131	-5.29061	0.994131
L - O	Q9BXK5	BCL2L13	23786	-0.0813343	22.8258	-0.541509	0.591243	0.994131	-5.29191	0.994131
L - O	Q9HBL7	PLGRKT	55848	-0.0923595	21.446	-0.538891	0.59303	0.994131	-5.29306	0.994131
L - O	P05165	PCCA	5095	-0.0729212	19.63	-0.538638	0.593203	0.994131	-5.29317	0.994131
L - O	Q96RQ3	MCCC1	56922	-0.0864204	19.4613	-0.518209	0.607322	0.994131	-5.29468	0.994131
L - O	P09622	DLD	1738	-0.0867489	23.8764	-0.532964	0.597088	0.994131	-5.29566	0.994131
L - O	P82930	MRPS34	65993	0.0804168	19.2162	0.531448	0.598128	0.994131	-5.29632	0.994131
L - O	P53701	HCCS	3052	0.0600912	20.5077	0.530131	0.599032	0.994131	-5.29689	0.994131
L - O	P30084	ECHS1	1892	-0.0805543	21.4797	-0.527976	0.600513	0.994131	-5.29783	0.994131
L - O	Q9BS92	NIPSNAP3B	55335	-0.0959015	21.4447	-0.527374	0.600927	0.994131	-5.29809	0.994131
L - O	Q92665	MRPS31	10240	0.062968	19.5498	0.440561	0.662245	0.994131	-5.29929	0.994131
L - O	P82675	MRPS5	64969	0.0497358	20.073	0.524251	0.603077	0.994131	-5.29943	0.994131
L - O	P25705	ATP5F1A	498	0.0473348	30.4184	0.520229	0.60585	0.994131	-5.30115	0.994131
L - O	P36542	ATP5F1C	509	0.053168	27.7165	0.513837	0.61027	0.994131	-5.30386	0.994131
L - O	Q9H300	PARL	55486	-0.124369	18.8914	-0.512974	0.610868	0.994131	-5.30422	0.994131
L - O	Q9UMS0	NFU1	27247	0.0502811	17.5435	0.215141	0.830984	0.994131	-5.30432	0.994131
L - O	Q16540	MRPL23	6150	0.0767481	20.3184	0.512354	0.611298	0.994131	-5.30448	0.994131
L - O	Q9NYK5	MRPL39	54148	-0.0662437	21.4359	-0.511909	0.611606	0.994131	-5.30467	0.994131
L - O	P49773	HINT1	3094	-0.0764492	19.5651	-0.35427	0.725329	0.994131	-5.30473	0.994131
L - O	Q8WUK0	PTPMT1	114971	0.121235	19.2232	0.509345	0.613385	0.994131	-5.30574	0.994131
L - O	Q96AG3	SLC25A46	91137	-0.110451	20.4993	-0.48594	0.629806	0.994131	-5.30791	0.994131
L - O	O75489	NDUFS3	4722	-0.0497528	26.4567	-0.499424	0.620292	0.994131	-5.30984	0.994131
L - O	P10606	COX5B	1329	-0.182257	25.4151	-0.497309	0.621769	0.994131	-5.3107	0.994131
L - O	P46199	MTIF2	4528	0.0995975	18.4211	0.473771	0.638379	0.994131	-5.31269	0.994131
L - O	O95202	LETM1	3954	0.0697717	21.5122	0.489864	0.626979	0.994131	-5.31372	0.994131
L - O	P06576	ATP5F1B	506	0.0440407	30.3201	0.489018	0.627573	0.994131	-5.31406	0.994131
L - O	O95168	NDUFB4	4710	0.0456103	26.4739	0.484189	0.630965	0.994131	-5.31598	0.994131
L - O	O95169	NDUFB8	4714	-0.0610324	24.6369	-0.477989	0.635331	0.994131	-5.31843	0.994131
L - O	Q00325	SLC25A3	5250	0.0526927	27.9779	0.477072	0.635978	0.994131	-5.31879	0.994131
L - O	P07195	LDHB	3945	0.137287	20.4022	0.472157	0.639451	0.994131	-5.3207	0.994131
L - O	O95299	NDUFA10	4705	-0.0494658	25.4949	-0.47126	0.640086	0.994131	-5.32105	0.994131
L - O	O14949	UQCRQ	27089	-0.0947083	26.5792	-0.470659	0.640511	0.994131	-5.32128	0.994131
L - O	P31930	UQCRC1	7384	-0.0546117	27.5719	-0.468953	0.641719	0.994131	-5.32193	0.994131
L - O	Q5HYK3	COQ5	84274	0.0465047	22.0851	0.465455	0.644199	0.994131	-5.32327	0.994131
L - O	Q9P2R7	SUCLA2	8803	-0.0549218	23.2592	-0.459957	0.648106	0.994131	-5.32536	0.994131
L - O	Q92667	AKAP1	8165	0.0819136	19.7826	0.455823	0.65105	0.994131	-5.32691	0.994131
L - O	Q9H3K2	GHITM	27069	-0.0603674	22.7982	-0.455715	0.651127	0.994131	-5.32695	0.994131
L - O	Q86Y39	NDUFA11	126328	0.0629782	26.2079	0.454487	0.652002	0.994131	-5.32741	0.994131
L - O	Q9P015	MRPL15	29088	-0.04205	20.813	-0.453291	0.652856	0.994131	-5.32786	0.994131
L - O	Q6DKK2	TTC19	54902	-0.0450936	18.3447	-0.256503	0.799111	0.994131	-5.32866	0.994131
L - O	Q9NVA1	UQCC1	55245	0.0997326	20.1719	0.446924	0.657406	0.994131	-5.33021	0.994131
L - O	O14874	BCKDK	10295	0.066031	19.7593	0.446788	0.657504	0.994131	-5.33026	0.994131
L - O	Q96RP9	GFM1	85476	-0.0539712	19.0974	-0.425802	0.672659	0.994131	-5.33033	0.994131
L - O	Q8TB37	NUBPL	80224	-0.0703284	18.3866	-0.445444	0.658466	0.994131	-5.33075	0.994131
L - O	Q9HCC0	MCCC2	64087	-0.0867692	19.2189	-0.440649	0.661904	0.994131	-5.3325	0.994131
L - O	Q9BYV7	BCO2	83875	0.0033539	18.8644	0.0131253	0.98961	0.994582	-5.33688	0.994582
L - O	P24311	COX7B	1349	-0.0864913	25.5112	-0.428092	0.670943	0.994131	-5.33697	0.994131
L - O	O96000	NDUFB10	4716	0.0398139	26.2465	0.425307	0.672955	0.994131	-5.33795	0.994131
L - O	Q9Y2Z9	COQ6	51004	0.0531854	21.7639	0.424815	0.67331	0.994131	-5.33812	0.994131
L - O	Q9BPX6	MICU1	10367	-0.0595657	20.9394	-0.422481	0.674998	0.994131	-5.33893	0.994131
L - O	Q12931	TRAP1	10131	-0.0522463	21.4946	-0.421713	0.675554	0.994131	-5.3392	0.994131
L - O	P36957	DLST	1743	0.0416614	26.3284	0.419427	0.677209	0.994131	-5.33999	0.994131
L - O	Q9BYN8	MRPS26	64949	-0.0798122	19.9383	-0.392588	0.696821	0.994131	-5.34146	0.994131
L - O	P08574	CYC1	1537	-0.0468464	27.0857	-0.413796	0.681294	0.994131	-5.34191	0.994131
L - O	O43181	NDUFS4	4724	0.0522119	25.329	0.413082	0.681813	0.994131	-5.34216	0.994131
L - O	Q9NX63	CHCHD3	54927	-0.041647	25.326	-0.41026	0.683864	0.994131	-5.34311	0.994131
L - O	Q96A26	FAM162A	26355	-0.042383	22.5904	-0.403234	0.688982	0.994131	-5.34546	0.994131
L - O	P33121	ACSL1	2180	0.0438888	26.6554	0.403116	0.689068	0.994131	-5.3455	0.994131
L - O	P30041	PRDX6	9588	0.0506686	22.5813	0.402807	0.689294	0.994131	-5.3456	0.994131
L - O	Q9GZY8	MFF	56947	-0.0464799	18.8156	-0.379405	0.706503	0.994131	-5.34563	0.994131
L - O	Q15526	SURF1	6834	-0.0542009	20.4165	-0.402414	0.68958	0.994131	-5.34573	0.994131
L - O	Q04837	SSBP1	6742	-0.0525709	21.6098	-0.395508	0.694627	0.994131	-5.34799	0.994131
L - O	O75880	SCO1	6341	0.0494485	21.9079	0.395133	0.694901	0.994131	-5.34812	0.994131
L - O	Q96DV4	MRPL38	64978	-0.0417951	20.5158	-0.386776	0.701028	0.994131	-5.3508	0.994131
L - O	Q02218	OGDH	4967	0.0326705	25.3681	0.385935	0.701646	0.994131	-5.35107	0.994131
L - O	P48047	ATP5PO	539	0.0432165	27.0992	0.38567	0.70184	0.994131	-5.35115	0.994131
L - O	Q8NE62	CHDH	55349	0.0517314	20.5751	0.384811	0.702472	0.994131	-5.35142	0.994131
L - O	Q9H0N5	PCBD2	84105	-0.0818035	21.2671	-0.380226	0.705845	0.994131	-5.35287	0.994131
L - O	Q7KZN9	COX15	1355	0.0887979	18.916	0.376913	0.708285	0.994131	-5.3539	0.994131
L - O	Q969Z0	TBRG4	9238	0.0505351	18.9436	0.343181	0.733357	0.994131	-5.35636	0.994131
L - O	P20674	COX5A	9377	-0.121665	25.5676	-0.366609	0.715896	0.994131	-5.35705	0.994131
L - O	O43837	IDH3B	3420	-0.0421119	21.2245	-0.363947	0.717867	0.994131	-5.35785	0.994131
L - O	Q9BSH4	TACO1	51204	0.0717118	19.9339	0.269435	0.789136	0.994131	-5.35797	0.994131
L - O	Q9UJZ1	STOML2	30968	-0.0828198	21.8217	-0.362066	0.719261	0.994131	-5.35841	0.994131
L - O	Q9NQ50	MRPL40	64976	0.050578	18.6573	0.230205	0.819238	0.994131	-5.35902	0.994131
L - O	P10515	DLAT	1737	0.0279857	25.7765	0.351079	0.727422	0.994131	-5.36163	0.994131
L - O	Q96ER9	CCDC51	79714	0.0489692	19.0669	0.323766	0.747894	0.994131	-5.36167	0.994131
L - O	Q9Y619	SLC25A15	10166	-0.00845767	18.5492	-0.0431993	0.965789	0.994131	-5.36237	0.994131
L - O	P53597	SUCLG1	8802	-0.0494667	22.8325	-0.339658	0.73594	0.994131	-5.36487	0.994131
L - O	P08559	PDHA1	5160	0.0261985	27.089	0.337192	0.737784	0.994131	-5.36556	0.994131
L - O	Q9P0J0	NDUFA13	51079	-0.0296582	25.9378	-0.336213	0.738515	0.994131	-5.36583	0.994131
L - O	P40939	HADHA	3030	-0.0403374	26.782	-0.332582	0.741234	0.994131	-5.36683	0.994131
L - O	Q9NRV9	HEBP1	50865	0.00369322	17.5908	0.0129124	0.989773	0.994582	-5.36752	0.994582
L - O	P49406	MRPL19	9801	-0.0383194	20.0733	-0.329126	0.743825	0.994131	-5.36777	0.994131
L - O	P50213	IDH3A	3419	-0.041696	22.2022	-0.326285	0.745957	0.994131	-5.36854	0.994131
L - O	Q8IWA4	MFN1	55669	0.0645146	19.2512	0.325425	0.746602	0.994131	-5.36877	0.994131
L - O	P12236	SLC25A6	293	0.0307608	22.1063	0.320338	0.750425	0.994131	-5.37012	0.994131
L - O	Q13423	NNT	23530	-0.0401893	27.0211	-0.314766	0.75462	0.994131	-5.37158	0.994131
L - O	O75439	PMPCB	9512	-0.0296167	18.7043	-0.142841	0.887214	0.994131	-5.37227	0.994131
L - O	P17540	CKMT2	1160	-0.0524745	27.5727	-0.308885	0.759056	0.994131	-5.37309	0.994131
L - O	P21912	SDHB	6390	-0.0280747	26.2237	-0.308836	0.759093	0.994131	-5.3731	0.994131
L - O	Q9UBQ7	GRHPR	9380	-0.0381169	19.6594	-0.226118	0.822324	0.994131	-5.37481	0.994131
L - O	P82914	MRPS15	64960	0.0211979	19.8292	0.118201	0.906567	0.994131	-5.37489	0.994131
L - O	Q8NE86	MCU	90550	-0.0344628	23.5931	-0.297347	0.767782	0.994131	-5.37597	0.994131
L - O	Q16718	NDUFA5	4698	-0.0332451	25.2582	-0.294836	0.769686	0.994131	-5.37658	0.994131
L - O	Q99643	SDHC	6391	-0.0608429	22.9656	-0.29212	0.771746	0.994131	-5.37723	0.994131
L - O	Q13405	MRPL49	740	0.0315905	19.6257	0.29115	0.772483	0.994131	-5.37747	0.994131
L - O	Q15388	TOMM20	9804	-0.0153051	22.5141	-0.162322	0.871937	0.994131	-5.37767	0.994131
L - O	P82932	MRPS6	64968	-0.0195904	19.0827	-0.0832658	0.934102	0.994131	-5.37775	0.994131
L - O	Q96I99	SUCLG2	8801	-0.0479364	19.237	-0.286534	0.775989	0.994131	-5.37857	0.994131
L - O	P31040	SDHA	6389	-0.0275747	26.3722	-0.282748	0.778868	0.994131	-5.37945	0.994131
L - O	P56556	NDUFA6	4700	0.0273223	24.0313	0.28159	0.77975	0.994131	-5.37972	0.994131
L - O	O43920	NDUFS5	4725	0.0292567	25.2516	0.28067	0.78045	0.994131	-5.37993	0.994131
L - O	Q9Y277	VDAC3	7419	0.0295213	28.7147	0.280133	0.780859	0.994131	-5.38006	0.994131
L - O	Q7L0Y3	TRMT10C	54931	0.0328061	19.1582	0.275845	0.784126	0.994131	-5.38104	0.994131
L - O	Q9H9P8	L2HGDH	79944	-0.0210636	22.1827	-0.275655	0.784271	0.994131	-5.38108	0.994131
L - O	O75306	NDUFS2	4720	0.0259062	26.1978	0.267487	0.790507	0.994131	-5.38291	0.994131
L - O	Q16795	NDUFA9	4704	0.0259593	25.6007	0.266731	0.791084	0.994131	-5.38308	0.994131
L - O	P49821	NDUFV1	4723	-0.0328257	25.2051	-0.263968	0.793197	0.994131	-5.38368	0.994131
L - O	P82650	MRPS22	56945	0.0475931	20.7403	0.260763	0.79565	0.994131	-5.38437	0.994131
L - O	Q9Y6N1	COX11	1353	-0.0452626	20.2938	-0.220105	0.82697	0.994131	-5.38481	0.994131
L - O	Q96A35	MRPL24	79590	-0.0304932	20.3197	-0.257148	0.798419	0.994131	-5.38515	0.994131
L - O	O75608	LYPLA1	10434	0.04028	18.9557	0.216924	0.82943	0.994131	-5.38538	0.994131
L - O	O75323	NIPSNAP2	2631	-0.0247282	25.5194	-0.254744	0.800262	0.994131	-5.38565	0.994131
L - O	O95167	NDUFA3	4696	-0.0269605	24.0881	-0.254257	0.800636	0.994131	-5.38575	0.994131
L - O	P05091	ALDH2	217	0.046553	22.1263	0.250487	0.803528	0.994131	-5.38654	0.994131
L - O	Q7Z2W9	MRPL21	219927	0.0442945	20.8485	0.247132	0.806104	0.994131	-5.38723	0.994131
L - O	Q15119	PDK2	5164	0.0346455	19.6801	0.243942	0.808557	0.994131	-5.38787	0.994131
L - O	P22695	UQCRC2	7385	0.0204084	27.9329	0.243128	0.809183	0.994131	-5.38804	0.994131
L - O	Q969Z3	MTARC2	54996	0.027801	21.0672	0.241422	0.810495	0.994131	-5.38838	0.994131
L - O	Q9NX14	NDUFB11	54539	-0.0442544	25.2812	-0.238772	0.812535	0.994131	-5.3889	0.994131
L - O	P47985	UQCRFS1	7386	-0.0248476	28.0255	-0.236543	0.814251	0.994131	-5.38934	0.994131
L - O	Q16891	IMMT	10989	-0.0229299	26.082	-0.235231	0.815262	0.994131	-5.38959	0.994131
L - O	P82909	MRPS36	92259	-0.029141	23.0707	-0.232409	0.817438	0.994131	-5.39014	0.994131
L - O	O14548	COX7A2L	9167	0.0329128	20.6867	0.228362	0.82056	0.994131	-5.3909	0.994131
L - O	Q8WWC4	MAIP1	79568	-0.0388169	20.304	-0.228079	0.820778	0.994131	-5.39096	0.994131
L - O	P55084	HADHB	3032	-0.0308315	27.2585	-0.225922	0.822444	0.994131	-5.39136	0.994131
L - O	Q9BRT2	UQCC2	84300	0.0303082	21.0675	0.224514	0.823532	0.994131	-5.39162	0.994131
L - O	Q9NUT2	ABCB8	11194	0.0539741	19.4381	0.224509	0.823535	0.994131	-5.39162	0.994131
L - O	Q6NVY1	HIBCH	26275	0.0202692	19.8582	0.0923256	0.926925	0.994131	-5.39225	0.994131
L - O	P13804	ETFA	2108	-0.0410029	22.9906	-0.219395	0.827489	0.994131	-5.39256	0.994131
L - O	Q86VD7	SLC25A42	284439	-0.0211111	19.3336	-0.0553278	0.956168	0.994131	-5.39449	0.994131
L - O	Q9NVI7	ATAD3A	55210	-0.0191504	22.1443	-0.205673	0.838118	0.994131	-5.39496	0.994131
L - O	O95298	NDUFC2	4718	0.0198293	25.7551	0.203853	0.839531	0.994131	-5.39527	0.994131
L - O	Q9BYC9	MRPL20	55052	0.033055	18.9226	0.202568	0.840528	0.994131	-5.39549	0.994131
L - O	Q9BTZ2	DHRS4	10901	0.0552032	18.927	0.200895	0.841827	0.994131	-5.39577	0.994131
L - O	Q02978	SLC25A11	8402	-0.0194505	26.5428	-0.19869	0.843539	0.994131	-5.39613	0.994131
L - O	O00217	NDUFS8	4728	0.0559907	25.1611	0.197916	0.844141	0.994131	-5.39626	0.994131
L - O	Q9Y512	SAMM50	25813	-0.0158384	25.2862	-0.197177	0.844715	0.994131	-5.39638	0.994131
L - O	Q9H7Z7	PTGES2	80142	-0.0211736	22.3205	-0.1952	0.846252	0.994131	-5.3967	0.994131
L - O	Q9Y3D7	PAM16	51025	-0.0347677	20.5595	-0.137077	0.891695	0.994131	-5.397	0.994131
L - O	O75251	NDUFS7	374291	0.0275084	25.3473	0.192133	0.848637	0.994131	-5.39719	0.994131
L - O	Q7KZF4	SND1	27044	-0.0470612	22.272	-0.190579	0.849846	0.994131	-5.39743	0.994131
L - O	Q9NWT8	AURKAIP1	54998	0.0485869	18.9479	0.129264	0.897832	0.994131	-5.39786	0.994131
L - O	Q15046	KARS1	3735	0.0193232	20.6763	0.181772	0.856705	0.994131	-5.39878	0.994131
L - O	Q96BQ5	CCDC127	133957	-0.0242935	21.106	-0.17477	0.862166	0.994131	-5.39981	0.994131
L - O	Q9NR28	DIABLO	56616	0.0233421	20.9425	0.171039	0.865079	0.994131	-5.40034	0.994131
L - O	Q5T440	IBA57	200205	-0.0270479	19.7124	-0.170747	0.865307	0.994131	-5.40039	0.994131
L - O	P00367	GLUD1	2746	-0.0209897	20.5762	-0.16846	0.867093	0.994131	-5.40071	0.994131
L - O	Q9NVH1	DNAJC11	55735	-0.013576	21.4233	-0.166369	0.868728	0.994131	-5.40099	0.994131
L - O	Q9NUJ1	ABHD10	55347	0.0228988	19.1782	0.165646	0.869293	0.994131	-5.40109	0.994131
L - O	O75947	ATP5PD	10476	0.0196591	26.8974	0.165627	0.869308	0.994131	-5.4011	0.994131
L - O	Q9Y5U8	MPC1	51660	0.0288549	23.5846	0.162407	0.871825	0.994131	-5.40153	0.994131
L - O	Q10713	PMPCA	23203	0.0395009	18.2048	0.159557	0.874055	0.994131	-5.40191	0.994131
L - O	Q96EY1	DNAJA3	9093	0.00855416	21.8366	0.0792191	0.937275	0.994131	-5.40215	0.994131
L - O	Q3ZCQ8	TIMM50	92609	-0.0157813	22.1406	-0.157137	0.875949	0.994131	-5.40223	0.994131
L - O	Q9UI09	NDUFA12	55967	0.0150681	25.3919	0.154061	0.878357	0.994131	-5.40262	0.994131
L - O	P04179	SOD2	6648	0.0215719	24.3389	0.153569	0.878743	0.994131	-5.40268	0.994131
L - O	Q9NX20	MRPL16	54948	0.0214477	19.9142	0.152206	0.87981	0.994131	-5.40286	0.994131
L - O	Q92523	CPT1B	1375	0.0189648	24.5391	0.151366	0.880469	0.994131	-5.40296	0.994131
L - O	P28331	NDUFS1	4719	0.0147084	26.2764	0.149893	0.881623	0.994131	-5.40314	0.994131
L - O	Q9BYD6	MRPL1	65008	-0.00947676	19.715	-0.0563722	0.955341	0.994131	-5.40343	0.994131
L - O	P14854	COX6B1	1340	0.0778958	22.3537	0.145512	0.885057	0.994131	-5.40368	0.994131
L - O	Q7Z434	MAVS	57506	0.0279311	21.1645	0.144375	0.885949	0.994131	-5.40381	0.994131
L - O	O43464	HTRA2	27429	-0.00530224	18.2922	-0.0430087	0.96592	0.994131	-5.40397	0.994131
L - O	O95178	NDUFB2	4708	-0.0247297	25.0481	-0.141886	0.887902	0.994131	-5.40411	0.994131
L - O	Q9H061	TMEM126A	84233	0.0221371	22.6948	0.140575	0.88893	0.994131	-5.40426	0.994131
L - O	Q02221	COX6A2	1339	-0.0327851	23.0069	-0.140517	0.888976	0.994131	-5.40427	0.994131
L - O	O14561	NDUFAB1	4706	-0.021817	21.8462	-0.139028	0.890145	0.994131	-5.40444	0.994131
L - O	Q8N983	MRPL43	84545	0.0319831	19.7697	0.137049	0.891698	0.994131	-5.40466	0.994131
L - O	Q9BVV7	TIMM21	29090	0.0165977	22.4282	0.13561	0.892828	0.994131	-5.40483	0.994131
L - O	Q330K2	NDUFAF6	137682	0.0248716	19.5416	0.131516	0.896044	0.994131	-5.40528	0.994131
L - O	O00330	PDHX	8050	0.0180661	23.4955	0.130817	0.896593	0.994131	-5.40535	0.994131
L - O	Q15070	OXA1L	5018	0.0226207	19.8535	0.129987	0.897246	0.994131	-5.40544	0.994131
L - O	Q9HBH1	PDF	64146	0.0164174	20.7538	0.126603	0.899906	0.994131	-5.4058	0.994131
L - O	Q9NZ45	CISD1	55847	-0.0106798	25.6648	-0.125064	0.901116	0.994131	-5.40596	0.994131
L - O	O75431	MTX2	10651	-0.0164367	22.0703	-0.122023	0.903509	0.994131	-5.40627	0.994131
L - O	Q6PML9	SLC30A9	10463	-0.0186979	20.3678	-0.121348	0.90404	0.994131	-5.40634	0.994131
L - O	P12235	SLC25A4	291	0.0122301	30.0129	0.120477	0.904725	0.994131	-5.40643	0.994131
L - O	Q8N5G0	SMIM20	389203	0.0168582	23.0731	0.118493	0.906286	0.994131	-5.40662	0.994131
L - O	Q96EL2	MRPS24	64951	0.0148671	20.6461	0.10249	0.918894	0.994131	-5.40808	0.994131
L - O	O43819	SCO2	9997	-0.0135885	19.3842	-0.102433	0.918939	0.994131	-5.40809	0.994131
L - O	Q9Y4W6	AFG3L2	10939	0.00815979	23.1751	0.100977	0.920087	0.994131	-5.40821	0.994131
L - O	P11177	PDHB	5162	0.0119992	26.4907	0.100781	0.920242	0.994131	-5.40822	0.994131
L - O	Q8NBN7	RDH13	112724	0.0140317	21.0378	0.0972182	0.923052	0.994131	-5.40851	0.994131
L - O	P42126	ECI1	1632	-0.0150698	22.1698	-0.0960455	0.923977	0.994131	-5.40861	0.994131
L - O	O43676	NDUFB3	4709	0.0106776	25.1387	0.0907483	0.928158	0.994131	-5.40902	0.994131
L - O	Q9P0M9	MRPL27	51264	0.0128697	20.0806	0.0904602	0.928385	0.994131	-5.40904	0.994131
L - O	P30049	ATP5F1D	513	0.0203024	27.4558	0.0836011	0.933802	0.994131	-5.40953	0.994131
L - O	P30048	PRDX3	10935	-0.00777797	25.4598	-0.0807913	0.936022	0.994131	-5.40972	0.994131
L - O	O60783	MRPS14	63931	-0.0115964	20.471	-0.0801278	0.936546	0.994131	-5.40977	0.994131
L - O	O95182	NDUFA7	4701	0.00853444	25.3282	0.0763916	0.939499	0.994131	-5.41001	0.994131
L - O	Q13505	MTX1	4580	-0.00823255	21.1062	-0.0756301	0.940101	0.994131	-5.41005	0.994131
L - O	Q99807	COQ7	10229	-0.00775173	21.8043	-0.0727289	0.942394	0.994131	-5.41023	0.994131
L - O	P32119	PRDX2	7001	-0.0119611	22.9326	-0.0665405	0.947288	0.994131	-5.41059	0.994131
L - O	P51553	IDH3G	3421	-0.00694998	21.5215	-0.0626747	0.950346	0.994131	-5.41079	0.994131
L - O	Q99714	HSD17B10	3028	0.00919304	21.6143	0.0608373	0.9518	0.994131	-5.41089	0.994131
L - O	Q9Y3B7	MRPL11	65003	0.00683774	20.4305	0.0528338	0.958135	0.994131	-5.41126	0.994131
L - O	Q96DA6	DNAJC19	131118	0.00472157	22.4303	0.0469899	0.962762	0.994131	-5.4115	0.994131
L - O	Q53H12	AGK	55750	-0.0049909	20.9317	-0.0442172	0.964957	0.994131	-5.41161	0.994131
L - O	O60313	OPA1	4976	0.00356603	21.565	0.0428304	0.966056	0.994131	-5.41166	0.994131
L - O	O43674	NDUFB5	4711	-0.0038829	24.6536	-0.0396243	0.968595	0.994131	-5.41177	0.994131
L - O	Q9BU61	NDUFAF3	25915	-0.00483839	21.3554	-0.0367904	0.97084	0.994131	-5.41186	0.994131
L - O	Q8N5N7	MRPL50	54534	0.00917237	20.5478	0.0309695	0.975452	0.994131	-5.41202	0.994131
L - O	O96008	TOMM40	10452	-0.00261793	21.4596	-0.0291976	0.976856	0.994131	-5.41206	0.994131
L - O	Q9NS69	TOMM22	56993	0.00513301	20.1811	0.027988	0.977815	0.994131	-5.41209	0.994131
L - O	P82664	MRPS10	55173	0.00458354	19.9299	0.0272447	0.978404	0.994131	-5.41211	0.994131
L - O	Q9Y3D6	FIS1	51024	0.00318141	21.7885	0.0269158	0.978664	0.994131	-5.41212	0.994131
L - O	O75964	ATP5MG	10632	0.00309832	28.5109	0.0252675	0.979971	0.994131	-5.41215	0.994131
L - O	O43678	NDUFA2	4695	-0.00237748	26.4539	-0.023532	0.981346	0.994131	-5.41219	0.994131
L - O	Q14061	COX17	10063	0.00877407	22.7655	0.0204075	0.983823	0.994131	-5.41224	0.994131
L - O	Q9BYD1	MRPL13	28998	0.00179925	20.8207	0.0203323	0.983882	0.994131	-5.41225	0.994131
L - O	O14521	SDHD	6392	0.00306508	24.2592	0.0201477	0.984028	0.994131	-5.41225	0.994131
L - O	Q7Z4W1	DCXR	51181	0.00223425	21.173	0.0114185	0.990948	0.994582	-5.41236	0.994582
L - O	Q9GZY4	COA1	55744	-0.0027138	18.7265	-0.0093846	0.99256	0.994582	-5.41238	0.994582
L - O	P07954	FH	2271	0.000548809	23.4983	0.00445059	0.996472	0.996472	-5.41241	0.996472
L - T	Q02338	BDH1	622	1.56181	20.961	5.9379	1.6688e-06	0.000821051	4.64642	0.000821051
L - T	Q02252	ALDH6A1	4329	1.42771	20.1714	3.82155	0.000678057	0.166802	-0.402197	0.166802
L - T	P11182	DBT	1629	0.4935	21.4282	3.32638	0.00233604	0.288675	-1.44007	0.288675
L - T	P16219	ACADS	35	-0.565776	22.0437	-3.25106	0.00284156	0.288675	-1.60501	0.288675
L - T	P23368	ME2	4200	-0.643772	19.0663	-3.23107	0.00299239	0.288675	-1.64852	0.288675
L - T	Q6DKK2	TTC19	54902	-0.631976	18.5764	-3.10167	0.00487512	0.288675	-2.02927	0.288675
L - T	Q6P1L8	MRPL14	64928	-0.309182	21.2677	-3.03889	0.00489117	0.288675	-2.06085	0.288675
L - T	Q9NRG7	SDR39U1	56948	0.519551	20.9902	2.98878	0.00554914	0.288675	-2.16642	0.288675
L - T	Q9NP58	ABCB6	10058	-0.701943	20.313	-2.97358	0.0060023	0.288675	-2.21856	0.288675
L - T	Q86SX6	GLRX5	51218	-0.822849	19.1028	-2.9845	0.00611803	0.288675	-2.22185	0.288675
L - T	Q9NRK6	ABCB10	23456	-0.377868	20.296	-2.84657	0.00790318	0.288675	-2.46128	0.288675
L - T	Q6NUK1	SLC25A24	29957	-0.371038	21.8318	-2.80845	0.00867844	0.288675	-2.53905	0.288675
L - T	Q07021	C1QBP	708	-0.29904	22.1	-2.80399	0.0087738	0.288675	-2.54813	0.288675
L - T	Q12983	BNIP3	664	-0.931535	19.9768	-2.80201	0.00896165	0.288675	-2.55689	0.288675
L - T	P83111	LACTB	114294	-0.287515	23.7305	-2.79379	0.0089952	0.288675	-2.56881	0.288675
L - T	Q9NZJ7	MTCH1	23787	-0.530943	19.5599	-2.78285	0.00938782	0.288675	-2.59527	0.288675
L - T	P27105	STOM	2040	-0.694918	24.5861	-2.71856	0.0107981	0.312509	-2.7202	0.312509
L - T	Q9HBH5	RDH14	57665	-0.457771	20.4449	-2.66008	0.0124269	0.326431	-2.83627	0.326431
L - T	Q5TEU4	NDUFAF5	79133	-0.830434	17.51	-2.67721	0.0141208	0.326887	-2.86301	0.326887
L - T	P40939	HADHA	3030	-0.36238	26.9263	-2.6444	0.0129007	0.326431	-2.86713	0.326431
L - T	Q8N0X4	CLYBL	171425	-0.749887	20.5553	-2.63829	0.0132695	0.326431	-2.88173	0.326431
L - T	O00429	DNM1L	10059	0.668455	19.9352	2.57033	0.0153758	0.326887	-3.01155	0.326887
L - T	Q02318	CYP27A1	1593	-0.491902	19.7743	-2.55898	0.0157915	0.326887	-3.03345	0.326887
L - T	Q16134	ETFDH	2110	-0.434787	24.4133	-2.55485	0.0159457	0.326887	-3.04142	0.326887
L - T	Q99497	PARK7	11315	-0.309556	21.8362	-2.52339	0.0171641	0.33779	-3.10179	0.33779
L - T	Q96AN5	TMEM143	55260	-0.316447	22.6158	-2.49269	0.0184354	0.338921	-3.16026	0.338921
L - T	Q9H6K4	OPA3	80207	0.421118	21.3672	2.48888	0.0185993	0.338921	-3.16749	0.338921
L - T	Q96HY7	DHTKD1	55526	0.838705	18.3533	2.46195	0.0202498	0.355818	-3.21611	0.355818
L - T	P43304	GPD2	2820	-0.474676	24.0731	-2.42772	0.0214161	0.363335	-3.28253	0.363335
L - T	P43155	CRAT	1384	-0.340193	24.3724	-2.32702	0.0269143	0.441394	-3.46795	0.441394
L - T	P49773	HINT1	3094	-0.490521	19.7445	-2.27993	0.031071	0.48986	-3.53719	0.48986
[truncated: 953 more rows]
