# Supplementary material for: Mitochondrial electron transport chain, ceramide, and coenzyme Q are linked in a pathway that drives insulin resistance in skeletal muscle
Source: eLife. 2023 Dec 27;12:RP87340. doi: 10.7554/eLife.87340 (PMC10752590; doi:10.7554/eLife.87340)
Supplement: Source data 11. [file elife-87340-data11.xlsx]

## Sheet: Proteomics_Fig. 6 & Sup. Fig. 7
	A12	A8	A2B	A13	A7B	A10	A14B	A5	A3	A9	A9B	A16	A1B	A6B	A11	A4B	A15	L26	L23	L20	L30B	L22B	L31	L34	L21	L21B	L24	L25	L29	L27	L28	L32	O84B	O85B	O45B	O54B	O44	O86B	O43	O53	O50	O87B	O82B	O46	O88B	O52B	O52	O81B	O42
A3KMH1	19.1116	19.4139	19.4833	19.8884	19.7357	19.8695	19.2164	19.1345	19.3354	19.5386	19.8508	18.9867	19.3721	18.7206	19.7725	18.9787	18.9052	18.8667	18.7507	19.2526	18.3594	18.6388	18.9822	19.5087	19.0205	19.4384	18.8803	19.677	19.2515	18.0182	18.6189	19.5592	18.5603	19.0855	19.3622	19.3106	19.3034	18.5628	19.205	19.5472	19.2659	19.0758	19.1608	18.8939	18.2031	19.9674	19.6142	19.352	19.1503
A4D1E9	NA	17.2709	NA	16.6361	17.5282	17.2886	16.0717	17.1466	17.1683	NA	17.392	17.7759	16.4993	NA	NA	17.2234	18.064	17.8746	17.0219	15.8321	15.5367	16.9755	18.3487	16.3119	NA	17.86	16.8773	17.3989	17.605	NA	14.729	NA	17.3407	17.2725	16.0817	18.0491	17.278	17.5092	NA	NA	17.5977	16.7491	17.8286	NA	17.1533	17.3932	17.5945	16.9866	17.7063
A6NNL5	20.415	20.3075	20.6159	20.5377	20.331	20.1521	20.3414	20.2683	20.2608	20.2923	20.3145	20.1329	19.9444	20.2987	20.1135	19.8378	20.3911	19.928	20.1365	20.8011	19.856	19.1484	19.6441	19.2563	19.4918	20.3341	20.0163	19.433	19.9286	19.9353	19.0403	20.0637	19.2264	20.0012	20.2547	19.1424	19.508	19.8252	19.4538	19.5613	19.5876	20.3482	19.599	18.463	19.4095	20.3668	19.664	20.2381	20.0163
O00217	25.5511	26.0745	26.1424	26.0289	26.042	25.4982	25.9569	26.1087	25.8165	25.4003	24.0827	25.6001	22.0402	25.8101	25.793	25.7103	25.6008	25.6879	25.2491	25.7924	25.3364	24.9737	25.3459	24.605	25.5848	22.819	25.2599	25.4973	25.9447	24.8601	25.2326	25.727	25.4062	25.6653	25.4388	25.5273	25.4066	25.4157	25.4051	25.231	25.1757	25.7655	25.3244	21.9074	25.468	22.5912	25.2343	25.7113	25.0193
O00330	23.6876	23.8435	23.6244	23.6425	23.5681	23.8395	23.4718	23.5824	23.3603	24.097	23.0387	23.0201	22.4268	23.2987	23.9017	23.7573	23.7006	23.3811	23.7267	23.4666	23.3562	24.0079	23.5605	23.6956	23.358	22.0548	23.7218	23.5161	24.0343	23.6778	23.7524	23.2843	23.5261	23.4455	23.0091	23.7184	23.9821	23.7182	22.985	23.6782	24.1332	23.5291	23.8021	22.4739	23.4021	22.8185	23.5888	23.5795	23.47
O00429	20.4996	20.5216	20.7658	19.5689	18.501	19.4616	20.2695	20.5313	20.7913	20.7211	19.0405	19.3756	20.4419	19.4516	20.7111	19.2096	20.1531	21.0529	19.2915	20.6478	20.5318	19.3936	20.0361	19.6453	20.4819	21.3968	20.2543	19.607	19.3261	21.6279	21.0748	19.315	19.3483	19.8535	18.886	19.5624	19.5487	20.1946	19.7914	19.3079	20.1079	19.4835	19.8087	21.0474	18.794	19.7107	19.4897	19.2925	19.5617
O00483	27.5811	27.7385	28.1267	27.6955	27.7724	27.5347	27.6827	27.9506	27.5567	27.4386	27.6012	27.4866	26.7487	27.5612	27.7948	27.5313	27.2626	27.4723	27.6131	27.8122	27.1887	27.2002	27.206	27.03	27.7527	27.5371	27.3634	27.3637	27.3562	27.0995	26.9869	27.7964	27.2071	27.5114	27.3568	27.2209	27.5249	27.3943	27.228	27.5992	26.9869	27.4161	26.9876	25.1921	27.2244	27.0752	27.3513	27.6189	27.5063
O14521	24.6262	24.0669	25.1244	24.4042	24.3224	24.5431	24.4674	24.3717	24.1954	24.4987	25.164	24.1496	25.2378	24.4373	24.651	24.4639	23.2689	24.3685	24.5551	24.9764	23.9055	23.9148	24.4864	24.3013	24.4009	25.5475	24.0322	23.9979	23.577	23.9857	23.1393	24.727	24.0616	24.3231	24.139	24.0928	23.5253	24.2036	24.3966	24.6569	24.6264	24.4161	23.8711	23.366	24.0141	24.8989	24.2343	24.2852	24.6614
O14548	21.0538	21.372	21.6262	21.4231	21.1286	20.5716	21.5848	21.6468	21.1373	20.8524	20.2542	20.2615	20.8793	20.0449	20.9793	20.9534	21.2822	20.7215	20.3146	20.9342	21.1685	20.6633	20.0897	20.0777	21.1029	20.0313	21.0488	20.7285	21.1004	21.0466	20.8303	20.7356	20.2932	20.7957	21.3898	21.1901	21.0478	20.1946	19.9439	20.3774	20.417	21.2557	20.9162	19.6329	20.3664	20.1968	21.0624	21.1045	20.8229
O14561	21.8893	22.5322	22.5015	22.8018	22.5578	21.2872	22.6286	22.9168	22.6787	21.8334	22.96	22.2044	22.562	22.28	22.0554	22.4208	22.3377	22.0561	21.7561	22.3718	21.3374	21.2709	21.4318	21.1429	21.933	23.2664	21.922	21.7624	22.6204	20.8861	22.1168	21.624	22.0428	22.0202	21.8079	21.9957	21.9712	21.7699	21.3448	21.5681	21.4874	22.0644	21.7793	22.6708	22.0324	22.5314	21.6533	22.1417	21.3741
O14874	19.7812	19.1216	20.2592	19.6054	19.9918	20.0128	18.9899	19.8764	19.3424	19.0054	20.5332	19.6392	20.7558	20.6075	19.4443	20.054	19.8284	19.0448	20.884	19.7643	19.3371	19.6451	19.3075	20.0274	20.0485	20.282	20.011	19.4734	19.6126	19.4697	19.5869	20.4848	19.3766	19.5977	19.6902	19.7349	20.1672	19.9126	19.5434	20.2114	19.4961	19.8247	19.6518	18.6418	19.2473	20.4492	19.6283	19.3194	19.5598
O14880	26.3474	25.7096	26.3004	25.4613	26.5644	26.2927	25.9977	25.9822	26.2004	25.7125	26.68	26.4348	27.1253	26.1663	25.4729	26.9714	25.9693	27.0174	26.2537	26.178	26.9037	26.6004	27.0408	26.754	26.0508	26.6857	26.5341	26.5544	26.1923	26.3245	26.2901	26.7075	26.4345	26.2628	26.7718	26.4824	26.9212	26.6671	26.7049	27.0926	27.189	26.6946	26.4493	25.47	26.6884	26.2955	26.3754	26.5025	26.6006
O14949	26.5121	25.4142	26.8309	25.2966	26.131	25.4894	26.2088	27.2695	26.5998	24.7339	27.1552	26.9816	27.5305	26.4079	24.8386	26.996	27.1645	26.4855	26.6596	25.0893	26.3205	26.0386	26.2876	26.6315	25.9052	27.6593	26.7362	26.9225	27.2355	26.0715	27.2348	26.5664	27.3836	25.5253	27.6649	26.7184	27.2711	26.2258	25.371	27.0107	26.4041	26.3891	25.7407	27.1992	26.7122	27.4114	26.0779	26.8013	26.2672
O15382	19.5923	20.0362	19.7596	19.0267	20.0177	19.9327	19.1736	19.5051	18.8706	19.2835	21.7975	19.4807	22.2521	19.027	18.9891	20.1838	19.5049	20.0964	19.4742	18.2604	18.5682	17.7602	20.3686	19.874	19.0924	20.0101	20.1484	20.0086	20.8563	NA	19.732	19.6873	20.5633	19.2732	19.0854	19.7437	18.8855	19.3267	19.3767	18.8733	20.2535	18.8463	19.4118	20.4832	20.4775	21.2127	20.3175	19.7109	19.2397
O43169	22.9673	22.334	23.0815	22.1518	22.994	22.6235	23.3316	23.4851	23.2493	22.1868	22.96	23.491	22.3054	23.1389	22.0992	23.7688	23.3756	23.4664	23.3377	22.378	23.4503	23.1957	23.5406	23.2024	22.8237	22.4666	23.3485	23.7134	23.5273	23.4384	23.7883	23.2172	23.8496	23.1468	24.0736	23.7077	23.7342	23.191	23.0273	23.2303	23.4676	23.2096	23.3585	23.3115	23.7815	22.5626	22.794	23.4793	22.9453
O43181	25.5261	25.6253	25.9378	25.4655	25.4603	24.923	25.4917	25.7295	25.4675	25.3704	25.5783	25.4019	25.1523	25.6299	25.5362	25.3072	26.1372	25.0709	25.5453	25.3289	25.2554	24.9909	24.8971	25.0885	25.4915	25.6539	25.7247	25.3995	26.1101	24.6352	25.5923	25.6167	25.2646	24.9208	25.6681	25.5273	25.9983	25.1111	25.0425	25.5508	24.4551	24.8745	24.9876	25.2062	25.2044	25.6261	24.9948	25.3348	25.3148
O43464	18.3647	18.3817	18.8711	19.2693	18.6588	18.8077	18.5235	18.2232	18.426	18.2464	18.9116	19.036	17.9561	18.762	18.4986	18.6643	18.0897	18.2438	18.298	18.2224	18.1935	18.2816	18.3672	18.7988	18.2455	17.6238	18.4103	18.8081	18.0713	17.9685	18.0267	18.7775	18.4236	18.3501	18.8787	18.3249	18.0836	17.4491	17.7188	17.9942	18.3975	18.6382	18.3475	NA	18.6786	17.7537	18.6717	18.5848	17.9109
O43615	21.3199	21.5602	21.7782	21.4231	21.2352	21.3694	21.1851	21.4339	21.5219	21.4205	20.7914	20.766	20.3273	21.3713	21.3454	20.9372	20.6806	20.7136	21.2034	21.2372	21.0092	20.8153	20.9406	20.9032	21.2602	20.7471	21.1276	21.4022	21.0235	20.874	20.6955	21.1118	20.8592	21.0758	20.9056	20.5581	20.5238	21.0664	20.7206	20.8311	20.7471	21.27	21.2171	20.0015	20.6214	20.1206	20.9578	20.9393	21.2603
O43674	24.621	25.0142	25.0815	25.0649	25.3267	24.597	25.0085	25.358	25.0261	24.5956	25.1872	24.8714	24.5187	24.7708	24.8059	24.9052	24.876	24.821	24.6823	24.9697	24.403	24.3208	24.5621	24.2595	24.4248	25.1859	24.8113	24.7295	25.0027	24.1461	24.6125	24.8384	24.6151	24.8867	24.9849	24.977	24.8397	24.6992	24.463	24.5851	24.3511	24.9053	24.2996	23.99	24.5256	24.9232	24.5576	24.9861	24.3148
O43676	25.5811	25.4956	25.7608	25.5479	25.4759	25.3541	25.2766	25.6587	25.4425	25.4962	26.3733	25.2124	25.1938	25.5069	25.7874	25.0953	25.4536	25.1759	25.3547	25.7732	24.8913	24.5778	24.9036	24.9216	25.2005	25.9399	25.1048	25.0244	25.3238	24.4218	24.9183	25.6451	24.9314	25.0498	25.2146	25.0425	25.146	24.8727	25.1771	25.2808	24.6264	25.1401	24.9044	25.2701	24.8604	25.9878	25.2111	25.2027	24.9465
O43677	23.2592	20.5977	20.1208	22.5627	19.7357	18.4834	22.3297	22.9292	20.385	19.4588	21.0514	20.0184	20.2378	19.6009	20.0455	20.3275	19.418	22.2416	16.7043	20.255	18.6265	18.9063	21.2806	16.4724	19.6621	20.7471	19.7652	22.0742	20.9872	18.3563	20.8844	19.591	21.8829	21.9819	19.9005	19.4374	NA	21.8591	14.0501	18.6468	21.3376	21.5872	21.2171	22.8125	21.5126	20.8508	18.5834	20.9573	NA
O43678	26.8949	26.4774	27.232	27.4457	26.8606	26.5347	27.2994	27.0602	26.8342	26.8795	26.8892	26.6623	26.2233	26.9048	26.9606	26.4727	26.3102	26.6905	26.4637	27.0579	26.1157	26.0358	26.3048	26.1028	26.8988	26.7768	26.5308	26.53	26.5146	25.8407	26.0767	26.8473	26.3605	26.8022	26.1639	26.2266	26.6632	26.48	26.6597	26.359	25.9271	26.3891	26.2065	26.4145	26.3544	26.6236	26.5364	26.7157	26.6385
O43708	17.4927	19.2729	19.4818	19.2687	20.1637	18.1934	16.2338	18.3329	17.6096	18.0151	18.2542	NA	17.467	18.2116	18.5363	20.7824	18.7612	18.4101	18.6561	17.8591	NA	19.2395	19.6378	19.2819	18.7606	NA	19.5867	19.1193	NA	NA	NA	18.8033	19.1192	19.3277	18.8375	NA	18.6151	18.0237	NA	NA	18.3288	18.765	20.3612	NA	18.365	NA	NA	18.8707	NA
O43772	23.8215	23.8506	24.4379	24.2779	24.3396	24.3052	23.9961	24.2437	24.0148	23.4683	24.9085	24.5665	23.969	24.0724	24.2374	23.8789	23.9511	24.0355	23.9378	24.2943	23.7169	23.6944	23.5172	24.0399	24.2005	24.8251	23.6387	24.1499	23.5524	23.2951	23.7524	24.5957	23.5336	24.3671	23.9748	23.6969	23.7212	23.9707	23.4998	23.9483	23.5522	24.2034	23.6231	23.3407	23.6592	24.2831	24.0962	24.1613	24.1548
O43819	19.8823	19.7266	20.2415	20.0114	20.1714	19.5176	19.8213	20.013	19.5314	19.6934	19.767	20.0447	19.1044	19.8299	19.8879	18.3417	19.3744	19.5459	19.5204	19.9063	19.4902	19.4373	19.4127	19.1666	19.5151	19.6747	19.6893	19.1712	19.5	18.1682	18.6737	19.7698	19.4441	19.4776	19.6708	18.5092	19.1805	19.6071	18.839	19.7348	18.9313	19.457	19.7014	19.3642	19.6446	18.853	19.4475	19.725	19.906
O43837	20.6876	21.6244	21.5563	21.4162	21.0177	21.0888	21.6927	21.8816	21.6585	21.0237	21.6548	21.1511	21.1237	20.7775	21.2622	21.4919	21.0205	21.3275	20.6605	21.3981	21.1685	20.9989	21.1901	21.5671	21.338	21.8341	21.4114	21.4394	21.2913	20.0579	21.1503	21.1583	21.1206	21.4478	21.7612	21.3476	21.5297	21.4636	20.8151	21.0633	21.6364	20.9061	21.6279	20.7827	21.464	21.2591	21.0264	21.1882	21.1368
O43920	25.1139	25.445	25.5067	25.7837	25.5952	25.4762	25.5852	25.8484	25.4171	25.4399	25.4923	25.2446	25.1017	25.6276	25.6138	25.6432	25.3224	25.1244	25.505	25.7635	25.0144	24.9208	25.3267	24.6703	25.755	25.4598	25.2439	25.3411	25.4758	24.7727	24.9765	25.6854	25.2327	25.6779	25.3666	24.9681	25.4504	25.265	25.4791	25.1907	24.8904	25.4966	24.9044	24.7739	25.1738	25.3017	25.3206	25.505	24.8697
O60313	21.439	21.6732	21.7782	22.0406	21.836	21.6799	21.7199	21.9681	21.5472	21.5918	21.6177	21.6681	21.3434	21.4063	21.9451	21.5085	21.5814	21.6273	21.5263	21.5247	21.1303	21.8357	21.6634	21.3095	21.6252	21.6509	21.594	21.5161	21.481	21.6708	21.484	21.8676	21.6542	21.6888	21.663	21.6051	21.9668	21.5951	21.2276	21.7647	21.7836	21.7178	21.5626	20.832	21.3903	21.1538	21.6214	21.865	21.5896
O60783	20.3251	20.787	20.4485	20.2377	20.4748	19.8478	20.9133	19.5949	20.97	20.7416	20.526	20.634	20.3805	20.232	20.2231	20.4237	20.328	20.64	19.9333	20.2726	21.0609	21.2095	19.5188	20.0047	20.5875	20.7406	20.6915	19.8384	20.5018	21.0574	20.5243	20.3807	20.4536	20.9948	20.7894	20.5292	20.5591	20.8995	20.5722	20.7283	19.7157	19.4533	20.9975	20.381	20.3373	20.5017	20.3075	20.6309	20.5837
O75027	21.3707	21.631	21.8932	21.644	21.2055	21.4544	21.4284	21.3915	21.3745	21.1464	21.5187	21.2103	20.8867	21.3933	21.6238	20.9208	20.5651	21.1444	20.9692	21.7612	20.7185	20.9051	20.91	20.605	21.353	21.4291	21.0191	20.5935	21.134	20.481	20.6231	21.4618	20.598	21.0012	20.9142	20.8116	21.0968	20.8727	20.7739	21.0698	20.8113	21.2022	20.5492	20.2	20.5888	20.8373	20.6133	21.4091	20.8527
O75208	23.2592	23.368	23.462	23.0539	23.365	23.4562	22.9133	22.9043	23.4551	23.6951	23.2629	22.9455	23.7024	23.1519	23.4543	23.9208	23.4321	23.5243	23.3828	23.0096	23.1133	23.6197	23.7751	23.6703	23.0469	22.9556	23.5242	23.2962	23.7168	23.58	24.0864	23.0281	23.6569	23.5364	23.7178	23.6529	23.5445	23.85	23.0469	23.4488	23.7389	23.489	23.4371	23.4661	23.3299	23.8825	23.7357	23.5892	23.5094
O75251	25.6521	25.8256	26.1016	25.8035	25.8501	25.7326	25.7188	25.9059	25.5979	25.8621	25.2629	25.3633	23.5597	25.9181	25.9407	25.4639	25.6723	25.3905	25.5328	25.9881	25.2331	25.1268	25.3927	25.181	25.7192	24.4151	25.3708	25.3792	25.6916	24.821	25.267	25.9459	25.2914	25.6036	25.5426	25.4996	25.4543	25.4614	25.6455	25.4886	25.1565	25.4813	25.2277	23.7802	25.2829	24.4143	25.531	25.6935	25.4303
O75306	26.2268	26.2005	26.7154	26.3648	26.3692	26.1337	26.52	26.6754	26.5223	26.0344	26.8803	26.3103	25.8347	26.5972	26.3921	26.319	26.5203	26.154	26.2703	26.469	25.937	25.8153	26.206	25.9108	26.2228	26.7866	26.1739	26.2965	26.5632	25.6079	26.115	26.6704	26.2892	26.299	26.5094	26.3105	26.4307	26.1348	26.0984	26.2073	25.7129	26.2744	25.8336	25.6386	26.0275	26.384	26.1373	26.3966	26.0275
O75323	25.1831	25.181	25.2094	25.5063	25.3029	25.3102	25.2431	25.1752	25.1879	25.4836	25.483	24.6963	25.8908	24.9257	25.1562	25.5296	25.472	25.3685	25.1186	25.3626	25.5185	25.9852	25.81	25.4537	24.9512	25.8079	26.0414	25.2505	25.6916	25.793	25.4463	24.9706	25.5574	25.3039	25.5631	25.3965	25.6203	25.7856	25.1869	25.2703	26.0359	25.3754	25.8266	25.4064	25.5914	25.4893	25.4624	25.3146	25.696
O75380	24.5456	24.6458	24.4997	24.8877	24.3396	24.0737	24.4895	24.9925	24.7174	24.1553	24.2072	24.216	24.0033	24.0792	24.459	24.2672	24.2856	24.1939	23.997	24.2338	23.7968	23.4885	23.9975	23.3307	24.3642	24.305	23.936	24.1659	24.6944	23.4731	24.2063	24.3733	24.0301	24.2909	24.1751	24.0253	24.2488	24.0723	24.1268	23.4611	23.867	23.8391	24.0245	24.6694	24.2604	23.7889	24.0064	24.5795	23.9862
O75390	24.8077	25.0608	25.0082	25.4446	25.1603	25.2648	24.7356	24.6438	24.5203	24.8563	25.164	24.1344	25.1751	24.6528	24.9623	24.9156	24.8482	23.9786	24.8157	24.6958	24.4425	24.9909	25.0156	24.9216	24.9136	24.6259	24.936	24.8675	24.9844	24.7971	24.7524	24.7976	24.75	25.0147	24.7718	24.6473	24.9875	24.9654	24.5647	24.6782	25.2607	24.8628	25.2329	24.4739	24.7994	25.3352	25.2604	24.7441	24.8078
O75394	18.849	17.6133	18.6656	17.8064	17.8081	18.5303	17.6865	18.2783	18.7415	18.6246	18.7071	18.7907	18.7508	18.8292	18.3003	18.3053	18.602	18.6377	18.8179	18.8337	18.0912	18.3373	18.5433	18.8912	18.8816	19.1355	18.4532	18.2281	18.1734	18.093	18.5018	18.9113	18.0005	18.5592	18.2242	19.1359	18.8794	17.8404	18.9359	19.0865	17.9138	17.9376	18.0498	17.8647	18.5333	18.9682	18.8172	18.6538	18.686
O75431	21.7808	22.0186	22.4562	21.9346	21.6055	21.8005	21.8788	22.5523	21.9863	21.1464	22.9867	22.445	22.6051	22.4446	22.0128	22.3824	22.3693	21.7911	22.7038	21.4837	21.7815	21.6803	21.7637	21.9418	21.7095	22.9831	21.852	22.2816	22.3809	21.8555	22.201	22.4985	22.1792	21.7772	22.8193	22.0578	22.3531	21.5451	21.5842	22.2632	22.0493	21.9889	21.5082	22.0558	21.9482	22.9454	21.7301	22.0991	21.6919
O75438	26.2609	25.3152	25.5921	26.8262	25.3289	24.5304	26.4983	26.5406	25.8486	25.2206	25.965	25.2446	25.551	25.3103	25.4543	25.0953	24.7968	25.9237	24.6319	25.6054	24.5277	24.6518	25.411	24.5436	24.724	25.9223	25.0825	25.8154	25.0781	24.3019	25.0816	25.3422	25.5793	26.2444	24.6426	24.6016	25.2711	25.7915	25.0958	25.0746	25.2207	25.5241	25.2794	25.4932	25.4195	25.7351	24.4595	25.6527	25.2276
O75439	18.8424	17.8202	18.6869	18.0458	18.3787	18.5741	18.7614	18.1114	18.5178	18.2669	18.0638	17.758	18.142	18.9464	18.2316	19.616	18.6384	18.7625	19.3284	18.6448	19.101	19.6965	18.5272	19.1598	18.0385	16.4722	18.9314	18.8556	18.9825	18.8278	18.2879	NA	18.4738	19.2228	19.2327	19.1065	18.5974	19.256	NA	18.7221	18.4007	18.6232	18.9653	NA	19.0508	18.424	19.157	18.9905	18.052
O75489	26.7465	26.1866	27.0293	26.3197	26.6869	26.1887	26.5092	26.9043	26.7087	25.8679	27.095	26.6356	26.6707	26.775	26.2237	26.6923	26.7374	26.3219	26.5152	26.5043	26.3364	25.8534	26.2499	26.147	26.5499	27.2353	26.4338	26.5145	26.7845	25.8944	26.2085	26.8583	26.4857	26.2876	26.676	26.4949	26.7597	26.2778	26.4009	26.4363	26.065	26.5438	25.9938	26.3839	26.3082	26.8513	26.3784	26.5771	26.422
O75521	22.6856	22.7435	22.896	23.2684	23.068	23.2852	23.0389	22.8532	22.4617	22.7915	22.4816	22.6807	22.7698	22.9724	23.0579	22.5859	22.6551	22.0466	22.5815	22.4396	22.458	22.7708	22.2484	23.0079	23.2415	22.6475	22.8915	22.9908	21.8882	22.8019	22.7329	22.6548	22.7397	23.8067	22.4675	22.5912	23.585	23.0426	22.8151	22.7687	23.0526	23.7056	23.4516	22.194	22.8171	23.42	23.4482	22.3285	22.1568
O75608	19.3549	20.0461	19.9785	19.0149	19.6055	19.2885	19.4189	18.0104	19.1281	19.4608	19.0303	19.2894	17.7726	19.3104	19.2565	19.3231	19.6056	18.6241	18.768	19.0135	18.7951	19.1172	18.4393	18.1355	19.9983	19.3783	19.1207	18.735	18.8734	18.7437	19.2899	19.6565	18.694	19.7459	17.2859	18.6468	18.3991	19.831	18.5209	18.9689	19.1258	19.3195	20.0654	18.7059	19.0604	19.1981	19.3112	19.1433	NA
O75746	26.5676	26.4543	26.8401	26.8502	26.6357	26.7781	26.9696	26.8726	26.3424	26.8206	26.649	26.4533	26.9158	26.4993	26.649	26.7573	26.0025	26.5441	26.6481	26.951	26.4571	26.6445	26.7962	26.3218	26.5768	27.0201	26.4565	26.5346	26.7977	26.7184	26.0325	26.4831	26.6706	26.3055	27.0151	26.5074	26.9212	26.7135	26.4931	26.8785	26.726	26.556	26.312	26.1563	26.7815	26.684	26.5888	26.5892	26.7887
O75880	22.3121	21.8786	22.2788	22.1122	22.2963	22.3958	22.1477	22.4005	22.1206	22.2187	22.8229	22.1986	22.1728	22.2466	22.2143	22.1278	22.0521	22.0872	22.1444	22.2078	21.1873	21.3298	21.8576	21.8043	21.9983	22.4291	22.2983	21.9173	21.8563	21.8431	21.7836	22.3155	22.2465	21.6322	21.8531	21.6461	21.7748	21.654	21.9085	22.3563	21.8576	21.7003	21.7206	21.271	20.8519	22.5749	22.3348	22.0042	22.1287
O75891	18.8227	18.5056	18.2942	18.1733	17.6079	17.1358	18.3559	18.9592	17.6836	18.7748	17.9535	18.9281	NA	18.2434	18.5606	18.6094	NA	19.493	17.9053	18.543	18.3857	19.8949	20.1476	18.5852	18.1295	18.4435	18.8609	18.9223	NA	NA	18.3212	19.1151	17.82	18.9884	NA	18.9194	NA	19.8692	17.7476	17.869	19.6692	18.6004	NA	19.9082	17.2482	NA	17.993	18.3554	NA
O75947	27.4835	27.7528	27.6062	27.5903	27.3267	27.1054	27.6188	27.7206	27.2553	27.1976	27.1698	27.295	25.7563	27.1422	27.5755	27.408	26.6644	26.9971	27.0222	27.1351	26.6297	26.5947	26.5885	26.5746	27.2398	26.3845	26.8059	27.0568	27.2737	27.0463	26.7824	27.5044	26.6397	27.2843	26.7952	26.5089	27.4287	27.1253	26.6056	26.8552	27.0505	27.3194	27.0092	26.0743	27.1478	26.2208	26.3649	27.1002	26.8591
O75964	28.8731	28.9347	29.3236	28.0635	28.9278	29.1232	28.7207	28.7752	28.7454	28.6703	29.5206	28.8599	28.6873	28.9167	29.1461	28.8138	28.3544	28.143	28.9631	28.9403	28.4068	27.6245	28.2125	28.5074	28.7015	29.0159	28.3494	28.2654	28.801	28.1109	28.451	29.1978	27.8793	28.0917	28.3714	28.0616	28.6958	28.6622	28.3645	28.8075	28.5646	28.5438	28.1727	28.864	28.1169	28.7589	28.6238	28.5057	28.9116
O94826	20.6796	20.9543	20.8846	20.6234	20.8116	21.458	20.5649	20.9609	21.3639	20.6216	21.8853	21.1144	21.3434	21.3355	20.7173	21.4237	21.328	21.0779	21.3285	21.2146	20.5694	20.9714	20.8682	21.3985	21.0236	21.668	20.8264	21.491	21.3668	20.6637	21.143	21.3206	21.598	20.8249	22.1353	21.2912	21.227	21.2922	21.1731	21.3403	20.4874	21.6612	21.0269	20.9257	21.2356	21.664	21.3422	21.2283	21.5896
O95139	25.1831	25.2815	25.4355	25.2128	25.3481	24.7065	25.1006	25.2852	25.0892	25.0083	25.497	24.839	24.0696	25.0994	25.3474	25.0629	24.7253	25.0275	24.8957	25.2282	24.6677	24.5471	24.8509	24.3095	24.7992	25.069	24.9557	24.777	25.0431	24.4007	24.652	25.2909	24.6774	25.2241	25.0447	25.0553	24.9098	25.0173	24.6597	24.43	24.6153	24.9867	24.522	23.4346	24.6345	24.5657	24.5837	24.7824	24.8453
O95140	21.0031	21.2529	21.0915	21.4962	21.275	21.5313	21.3375	21.4614	21.2684	21.4205	21.6313	21.5856	22.0922	21.2514	21.6437	21.264	20.9216	21.8394	21.4048	21.5465	21.3624	21.8408	22.0381	21.545	21.7016	21.6544	21.189	21.98	21.1407	21.6987	21.7056	21.4711	21.4725	21.864	21.5245	20.9491	21.7496	21.8034	21.6369	21.5772	22.0723	21.7316	21.5626	20.4955	21.423	21.7167	21.7113	21.6458	21.1448
O95167	24.7798	24.3023	24.8085	24.2396	24.3396	23.977	24.4895	24.598	24.2541	24.0292	24.5673	24.3204	23.66	24.5244	24.1004	24.485	24.2772	24.2771	24.2911	24.4856	23.961	23.4122	24.1688	23.7449	24.1439	24.1977	24.0134	24.3091	24.4155	23.4218	23.7645	24.4745	24.2914	24.1895	24.4202	23.9992	24.203	23.9388	24.1771	24.1757	23.9672	24.2158	23.8301	23.1383	24.0742	23.8989	24.132	24.3716	24.0083
O95168	26.7938	26.5662	26.9118	26.7347	26.7605	26.4696	26.7018	26.8402	26.7347	26.4581	27.1771	26.3715	26.6163	26.7539	26.6893	26.6572	26.5756	26.4259	26.4897	26.8075	26.3701	26.0163	26.4019	26.181	26.6164	27.2845	26.5275	26.4878	26.7306	25.9353	26.2964	26.9438	26.4245	26.463	26.649	26.4996	26.5471	26.4311	26.501	26.4189	26.0041	26.5192	26.1576	26.3652	26.2604	26.7756	26.4819	26.613	26.3672
O95169	25.4065	24.9431	25.2734	25.0511	24.8783	24.5765	25.0627	25.2852	24.9213	24.4785	25.2157	24.2304	24.245	25.0826	24.7948	24.9813	25.0125	24.9063	24.8033	24.8094	24.2992	23.8659	24.6951	23.969	24.7192	25.177	24.2559	24.9295	25.2605	23.8274	24.6389	24.8517	24.7882	24.7318	24.4934	24.4996	24.4814	24.6865	24.3271	24.2912	24.4676	24.7987	24.7735	25.5858	24.9312	24.6359	24.2474	24.9111	24.2229
O95178	26.097	25.4261	26.4403	25.9319	25.8709	25.5888	25.535	25.8726	25.4758	26.0065	26.2819	24.9984	25.3818	25.5466	26.0299	25.3988	24.6692	25.2636	25.4584	25.5113	24.4522	24.074	24.7892	24.5983	25.92	26.4719	24.3335	25.2165	24.9936	24.1712	24.5649	25.6829	24.92	25.1612	24.7481	24.4808	24.7848	24.8783	25.3047	25.1606	24.6153	25.3533	24.7879	26.1491	24.8983	25.648	25.1909	25.1253	24.7431
O95182	25.6876	25.992	25.9309	25.6769	25.8029	25.3897	25.6999	26.1356	25.6389	25.526	25.0064	25.4425	24.8227	25.6709	25.466	25.6893	25.7405	25.3685	25.7002	25.6732	25.3152	25.0303	25.1361	24.8444	25.3796	25.0817	25.5762	25.5284	25.6573	24.8831	25.2239	25.601	25.5829	25.364	25.6296	25.3661	25.8516	25.3362	25.3623	25.2201	24.9088	25.58	25.1409	24.4105	25.4253	24.6012	24.919	25.4974	25.4384
O95202	21.7036	21.9061	22.084	22.1641	22.1829	21.4181	22.1632	21.999	21.8071	21.4907	21.4928	22.0184	19.6971	21.7299	21.961	21.6091	21.7301	21.5311	21.3783	22.106	21.4189	21.5808	21.343	21.605	21.7705	20.6475	21.9733	21.6123	21.6061	21.1512	21.4545	22.1265	21.5691	21.5947	21.7612	21.7668	21.5118	21.6645	21.3658	21.5356	21.2535	21.9975	21.7502	19.7046	21.376	20.9232	21.6414	21.6751	21.3183
O95298	26.0334	26.0393	26.3657	26.225	26.3692	25.9165	26.0313	26.4142	26.1497	25.9156	26.6385	25.6463	25.4457	26.0927	26.2374	25.9887	25.65	25.9535	25.6412	26.097	25.5862	25.2979	25.7892	25.3095	25.8197	26.3973	25.7729	25.7455	26.0738	25.2321	25.6585	26.1287	25.608	25.8649	25.8769	25.8191	25.7277	25.8642	25.7118	25.6076	25.5255	26.0222	25.4606	25.1636	25.5576	26.1761	25.761	26.0204	25.6579
O95299	25.6776	25.7744	26.2037	25.9289	25.9331	25.6449	25.8307	26.2009	25.7687	25.7339	25.5761	25.5523	23.4766	25.937	25.959	25.8495	25.3934	25.4335	25.8239	26.034	25.2938	25.1526	25.2473	25.1493	25.7621	25.0593	25.3448	25.568	25.7388	25.0681	25.288	26.0187	25.5276	25.7437	25.7923	25.5987	25.7566	25.6242	25.4911	25.5766	25.0975	25.7143	25.2434	24.8296	25.3754	24.9821	25.6118	25.8381	25.4748
O95563	23.7272	23.9984	24.2236	24.2589	24.0834	24.0322	23.8599	23.8662	23.707	23.5956	24.0387	23.9984	24.0615	24.038	24.064	23.7457	23.0324	23.9619	23.9677	23.9561	23.4425	23.1392	23.544	23.9998	23.5553	24.2152	23.8956	23.6693	23.2289	23.0761	22.9619	24.0187	22.9062	23.6928	23.5356	23.423	23.1518	23.0566	23.6093	23.6676	24.1174	24.0397	23.3155	22.3942	23.1177	24.1592	23.8519	23.4793	23.2969
O95822	18.9332	18.9138	18.7743	19.0196	19.2336	19.4472	18.1223	18.3259	17.9453	18.0847	18.8222	18.3127	18.1508	18.8104	18.4692	18.2688	18.845	16.0276	18.5217	18.999	NA	18.2689	16.5061	19.2973	18.3789	18.1111	17.7651	19.1418	18.5194	16.6629	18.7211	19.2747	18.8536	19.5415	19.3735	18.8402	18.4208	19.0865	18.6397	18.0077	18.4953	19.4927	18.2771	NA	18.7522	18.7779	18.8468	17.6516	18.1056
O95831	24.9812	25.2945	25.5545	25.3846	24.7461	25.252	25.3487	25.2828	24.9183	25.3732	25.064	25.3001	24.8227	25.2393	25.3064	25.149	24.7435	25.0395	25.2552	25.117	24.5092	25.1878	24.9975	24.7388	25.3138	24.6731	25.0181	25.0843	25.2219	25.127	24.8291	25.3978	25.1176	25.3453	25.1206	25.0763	25.5342	25.3031	24.8074	25.3981	25.1908	25.0638	24.9044	24.6282	25.0594	24.903	25.2829	25.2911	25.541
O96000	26.7223	26.228	26.8309	26.8581	26.4406	26.1615	26.6238	27.0742	26.4299	26.3786	26.5291	26.3584	26.0938	26.6777	26.618	26.4971	26.3264	26.4091	26.4238	26.779	25.9231	25.8376	26.1443	25.9376	26.5362	26.3715	26.2579	26.4973	26.3721	25.8982	25.921	26.7438	26.3242	26.5663	26.1928	26.1455	26.4366	26.2693	26.3204	26.2128	26.0484	26.3477	25.9814	25.6142	26.1337	26.3767	25.9434	26.4897	26.1323
O96008	21.2292	21.5145	21.6262	21.5873	21.653	21.458	21.6524	21.6558	21.4434	21.4035	21.2629	21.5677	20.8189	21.2752	21.6404	21.6887	21.2889	21.6894	21.2479	21.5787	21.666	21.5563	21.6876	21.2493	21.3176	21.282	21.2859	21.3641	21.6013	21.6918	21.1055	21.5474	21.4849	21.1697	22.0982	21.7376	21.4123	21.4087	21.0052	21.512	21.5869	21.533	21.2507	20.8982	21.5764	21.2489	21.3808	21.5969	21.3254
O96011	17.2684	17.5713	17.8099	18.2476	17.4787	17.4657	18.4872	17.5092	NA	18.223	17.0758	17.7589	19.0611	17.7209	NA	19.1851	NA	19.3847	17.6103	18.3047	NA	19.1678	18.9767	18.1812	17.8509	17.4116	NA	18.116	NA	18.9759	18.9687	NA	18.2374	18.447	19.5858	NA	17.9179	18.9278	17.9717	18.2708	18.6506	NA	NA	NA	18.7204	18.3736	18.5792	19.195	NA
P00367	20.6052	21.051	20.311	20.9653	21.2204	20.6363	20.5447	20.5313	20.6234	20.6793	20.3312	20.4401	19.6936	20.482	20.443	20.8005	21.15	20.6649	20.1046	20.3739	20.5694	20.7628	21.2154	20.7278	20.6859	19.4214	20.8004	20.7455	20.7648	20.3317	20.8024	20.4848	20.8007	20.2896	20.7031	20.8819	20.9972	20.6488	20.3235	20.6352	21.0625	20.533	20.785	19.8302	20.5806	20.1538	19.9058	20.6083	20.2639
P00387	24.8123	24.5705	24.6202	24.4921	24.7168	24.6683	24.6789	24.51	24.5941	25.0601	25.092	25.076	25.7862	24.7666	24.6304	25.4281	24.7435	25.3811	25.0006	24.4997	25.3045	25.3655	25.6914	25.7749	24.6948	25.2439	25.0134	25.413	24.8029	25.3412	25.4796	24.9292	25.6535	24.6167	25.6361	25.4903	25.4465	25.328	25.1721	25.5421	25.1984	24.8351	25.1686	25.6421	25.201	25.4702	25.3574	25.3377	25.7693
P00505	25.4156	26.1222	25.2207	25.3469	24.5681	25.4084	24.754	25.141	24.378	25.3118	24.4993	23.839	25.4013	24.4993	24.5712	24.8683	24.9354	24.1503	24.8361	24.7241	24.1638	24.8281	25.2524	24.3419	25.6799	24.0754	24.716	24.8821	25.8743	24.5031	25.435	25.0265	24.9427	25.5528	23.6932	24.3965	25.5815	25.2214	25.0371	24.5795	25.902	24.1658	25.6335	25.9682	25.0294	25.4866	25.9594	24.6868	24.4827
P02794	23.5064	22.6923	22.6347	21.0473	21.0389	20.5038	22.7049	20.9512	21.1621	22.4967	23.1727	22.7699	23.9602	19.6467	21.607	22.3088	21.6187	23.2636	21.1574	21.6067	22.6185	21.7893	23.539	23.1037	21.6579	23.755	21.1346	20.1175	22.2459	22.5838	23.9869	22.7641	21.7806	23.0498	21.8171	22.4644	22.5088	21.4815	21.8452	22.2884	23.5404	21.2841	22.1251	25.9846	22.9657	22.746	23.5576	23.4689	21.9104
P04040	21.1958	20.4337	20.3528	20.2377	19.2892	19.3394	20.1229	19.2965	19.7429	19.4444	19.3446	19.4802	20.4419	19.6421	19.4214	19.4281	20.4396	20.8861	20.4647	20.3657	19.3173	20.0828	21.3043	20.5394	19.6721	18.9344	19.4276	20.231	20.8723	19.5939	21.6701	20.0999	20.0436	20.7809	18.5066	20.1141	19.9144	19.562	20.6877	20.4783	20.8346	20.2071	21.9058	21.0222	20.8723	19.9167	20.3075	21.3099	20.5599
P04179	24.9356	25.4142	24.1602	25.3469	24.9721	24.5765	24.4539	24.3987	24.4425	24.5576	24.0451	24.216	24.1864	23.9295	24.3373	24.4425	24.3345	24.2703	23.8918	24.0291	23.806	24.5853	24.2826	24.5366	24.8129	23.4049	24.7895	24.5407	24.9752	24.2558	24.7463	24.3485	24.4021	24.6425	24.102	24.7131	24.9712	24.5522	23.9298	24.0746	24.7492	24.0941	25.0838	23.6762	24.5148	24.2451	24.6295	24.4531	23.613
P05091	21.8105	21.9169	21.6599	21.7646	22.1886	22.5415	21.4321	21.1674	21.5751	22.1942	22.5168	22.3847	22.37	22.0779	21.5022	22.9654	22.252	21.4377	22.2504	21.1824	21.9446	22.0911	22.343	23.2338	22.0298	21.3721	22.8414	22.834	22.5697	21.5459	22.3365	22.2974	22.7806	21.4146	21.8927	21.7206	22.0927	22.5252	22.5295	21.8273	21.9423	21.7452	22.0792	21.6128	21.3855	22.8441	22.9971	20.7799	22.489
P05141	22.4626	22.37	22.8558	22.6643	22.1345	22.6026	22.4736	22.3461	22.2358	21.8302	22.9999	22.491	22.8342	22.5164	22.6321	22.3213	21.8826	22.5356	22.5343	22.4609	21.7629	21.9989	22.4318	22.0556	22.4021	23.2664	22.0451	22.0435	21.9724	22.0412	21.7056	22.9525	21.8351	22.0758	22.1892	22.0339	22.3564	21.9258	22.0662	22.266	21.9352	22.0452	21.9876	21.1902	21.9385	22.8592	22.3712	22.2769	22.336
P05165	19.7244	20.2486	20.0412	20.3279	20.4112	20.4107	19.7758	19.7703	19.8884	20.0621	19.4783	18.7762	19.0033	19.7368	19.9949	19.8646	19.9363	19.8313	19.7934	19.52	19.2465	19.4937	19.628	19.8415	19.6537	17.9628	19.8156	20.091	19.8659	19.245	19.9165	19.8953	19.9001	19.3948	19.7749	19.885	19.7906	19.7477	19.7353	19.8821	19.9601	20.1258	19.5947	18.7668	19.4097	19.2026	19.8791	19.6768	19.653
P05166	20.2833	20.745	20.3692	21.0473	20.9699	20.9327	20.2024	20.1378	20.5689	20.4581	20.597	19.0382	20.13	20.0226	20.3494	20.8619	20.2756	20.2581	19.1289	20.0148	20.0388	19.8195	20.1995	19.9099	20.2549	19.8758	20.8092	20.3805	20.5018	19.7864	20.2771	20.361	20.4152	20.0758	20.3462	20.0879	20.7748	20.4334	20.0059	20.1996	20.5545	20.8877	20.2696	17.2892	20.0203	20.3668	20.6768	20.2479	20.1632
P06576	30.3113	30.8388	30.9915	30.725	30.717	30.6518	30.7645	30.7251	30.5347	30.3477	31.007	30.6339	30.3252	30.5506	30.9294	30.5646	30.3691	30.122	30.4221	30.5159	30.0449	30.0763	30.0001	30.0393	30.4477	30.9434	30.4552	30.1093	30.6692	30.3076	30.3088	30.7318	29.9546	30.2761	30.3245	30.0799	30.5707	30.4707	29.9512	30.3945	30.2647	30.6052	30.2098	30.2368	30.0223	30.4502	30.2327	30.3171	30.439
P07195	21.1324	22.2846	21.5951	21.3388	21.5681	21.7921	21.1894	21.598	21.4024	20.4415	22.0155	21.0957	20.1423	21.6373	21.7934	20.0328	21.5651	20.3736	20.5383	21.1303	18.4714	19.2037	20.0941	21.2963	21.6457	20.9722	21.1136	20.5841	21.0091	18.07	20.6854	22.0698	20.5633	19.6204	19.6893	19.7697	19.6316	21.0976	20.6195	19.72	19.6623	21.6576	20.6532	18.8622	19.5247	20.7676	21.4775	19.7664	20.5719
P07203	19.5102	19.439	19.9351	19.2074	19.6502	20.1871	18.6107	18.1518	18.8044	19.7617	20.1061	18.7246	20.2145	19.723	19.8768	19.6369	19.2999	18.7681	19.725	19.6876	18.6717	18.8709	19.8518	19.9717	20.1323	20.1427	18.6375	19.0225	19.4701	19.3328	18.8227	20.0637	19.727	19.6605	19.326	18.0037	19.8196	19.293	19.1123	20.2801	20.5069	20.1972	19.5789	18.3845	19.6709	20.1428	20.3175	19.3356	20.5955
P07919	26.647	23.8786	26.6644	24.7787	25.7653	25.5474	26.2483	26.8484	26.1626	22.3775	26.1269	25.1646	25.6465	25.7602	25.1987	26.1966	24.1555	26.143	26.2027	25.3497	23.6425	23.6329	25.7716	24.5643	25.619	26.2353	23.9655	26.0134	24.9936	24.1077	24.5014	25.6193	26.2465	25.6167	24.9067	25.2266	25.2397	25.7461	24.1572	25.5936	25.6784	25.4839	25.5932	26.3839	26.7122	25.4313	24.8604	26.4505	24.7365
P07954	23.4366	23.7328	23.816	23.6643	23.8214	23.8935	22.7555	22.8662	23.0757	23.7882	24.3733	22.8594	24.245	23.3779	23.2099	23.7688	23.5569	22.8266	23.6458	23.418	23.066	23.4139	23.5373	24.03	23.8129	23.763	23.6749	23.6239	23.577	23.1587	23.3622	23.5691	23.4265	23.1367	23.5076	23.2266	23.7597	23.3613	23.1967	23.5333	23.7077	23.3165	23.5809	23.4007	23.3422	24.5861	24.0962	23.3716	23.7823
P08559	27.2575	27.3267	27.3593	27.2672	27.1248	27.464	27.2021	27.2009	27.0077	27.3786	27.2752	26.8941	27.2822	27.0327	27.4042	27.3708	27.0714	27.0474	27.1418	27.097	27.0029	27.3633	27.125	27.1145	27.0118	26.8533	27.0087	27.1196	27.0931	27.2469	27.3088	27.0344	27.1715	26.9848	26.8153	27.2115	27.5975	27.1371	26.5909	27.2436	27.341	27.0362	27.0619	26.5309	27.0576	27.0752	27.1993	27.2292	27.0517
P08574	27.0295	26.992	27.2666	27.4819	27.1186	26.955	27.4482	27.5356	27.2613	26.5087	27.7645	27.2778	27.9271	26.8563	26.9524	27.2427	27.0594	27.1613	26.9491	26.8539	26.7149	27.0163	26.97	26.578	27.0019	28.1546	27.0667	27.2929	27.2831	26.821	27.1682	26.8361	27.2419	27.1195	27.5494	27.0825	27.3985	27.217	26.4198	27.1415	26.9088	27.1041	26.8144	27.038	27.0943	27.8928	26.8795	27.3688	26.9834
P09001	20.0538	19.8449	19.8085	19.6872	19.3172	19.2698	18.9783	19.5698	19.6293	20.2642	20.0963	19.9227	20.4217	19.6808	20.0554	19.7896	20.0587	19.7718	19.9927	19.895	19.2812	19.7942	20.1348	20.1864	19.9196	20.5182	19.5577	19.2864	19.7764	19.7942	19.5296	20.1468	19.2621	19.5488	19.5063	19.8209	19.7297	19.473	20.1335	20.1515	19.3305	18.657	20.0025	18.7451	19.8791	20.2283	20.1263	19.7664	19.9163
P09622	24.495	23.7929	24.6582	24.6054	24.1236	24.1365	24.3608	24.3808	23.866	24.5431	23.2072	23.3535	23.6707	24.1774	24.2643	24.2509	22.6422	23.9535	24.3029	24.2616	23.2687	24.1059	23.8031	23.7449	24.6799	22.7928	23.341	23.906	23.5146	24.1587	23.1467	24.3917	24.1026	24.6878	22.7397	23.4996	24.3277	24.3403	23.9415	24.1981	24.0772	23.3945	24.4606	24.4346	24.3544	23.6981	23.9025	23.9302	23.6159
P09669	27.9843	27.301	28.5679	28.6232	28.2436	27.7601	28.3457	28.6192	28.4325	27.9994	28.4947	28.2295	27.8287	28.0371	28.3392	28.1633	27.5133	28.129	27.9397	28.0619	27.8029	27.9519	27.6045	27.5207	28.2228	28.3748	28.2073	27.7938	27.7712	28.0189	27.537	28.087	27.9925	27.9386	28.0519	27.8401	28.1913	27.8167	27.7849	28.1222	27.5014	27.8109	27.7914	27.1636	27.4888	28.1498	27.7003	27.9207	27.5257
P10176	21.8858	24.8002	21.8732	25.4467	24.8929	21.5716	25.1626	25.7765	25.16	20.9841	23.6697	24.347	22.7129	21.896	22.5556	24.5464	24.3345	24.9535	20.3872	21.3241	23.676	22.7655	24.7962	21.3095	22.5444	23.6302	24.0322	24.7188	24.3017	23.6796	23.7883	21.6446	24.5351	24.2309	24.2446	23.4618	23.9929	24.2905	NA	21.8576	24.5345	24.4737	24.6842	24.1636	24.3175	21.958	20.5555	24.9188	22.1489
P10515	25.8971	25.9431	26.0769	25.9848	25.7036	26.2546	25.9649	25.8806	25.7518	26.1216	25.9396	25.5694	26.0554	25.6551	26.1329	25.9614	25.7161	25.7788	26.0257	25.7828	25.6966	26.1086	25.6418	25.8331	25.5954	25.496	25.7247	25.697	26.0803	25.8944	25.7794	25.7627	25.7403	25.7075	25.4351	25.8559	26.1676	25.8123	25.4219	25.9014	26.0505	25.8311	25.6919	25.1047	25.6641	25.9371	25.9713	25.8522	25.7497
P10606	27.2147	27.3393	25.9684	26.9349	24.8576	24.3201	26.6923	27.5152	25.847	24.9762	23.8035	25.6596	22.4115	24.5044	24.9457	25.1446	26.7778	26.1337	24.9528	24.2997	24.5729	24.5625	25.4336	24.3258	25.1257	23.6981	25.46	26.1298	27.2925	25.0343	27.5973	24.9828	26.1448	25.8406	24.025	24.349	25.4187	25.6671	24.876	24.5623	25.9933	25.2581	26.1465	28.8416	26.3559	23.6505	23.5681	26.3175	25.2085
P10809	22.6532	23.0111	22.6895	23.0973	23.1771	23.4472	22.4467	22.404	22.6293	23.0292	22.891	22.467	22.6096	22.9753	22.9689	23.2929	23.0753	22.4991	23.1019	22.4357	22.6185	23.074	22.9482	23.3737	22.9693	22.15	23.2527	23.234	23.3281	22.8115	23.0375	22.8249	23.2772	22.8987	23.2172	22.7543	23.2949	23.3321	22.7607	23.0568	23.1063	23.2461	23.3293	21.7421	23.0669	23.0297	23.305	23.0328	23.2529
P11177	26.7585	26.68	26.8764	26.6092	26.6357	26.9471	26.6138	26.5804	26.4404	26.8504	26.4231	26.4019	25.4109	26.5972	26.9017	26.8549	26.5361	26.4796	26.7908	26.5725	26.5346	26.6679	26.353	26.6877	26.5499	25.4816	26.3671	26.4063	26.6745	26.6284	26.7202	26.5528	26.537	26.5253	26.2254	26.6915	26.963	26.5557	26.0905	26.8434	26.6865	26.5681	26.438	25.2062	26.4819	25.9549	26.7815	26.671	26.5561
P11182	21.016	22.1782	22.1305	21.9249	22.0535	21.683	21.253	21.7453	21.7153	22.1818	21.0615	20.7421	20.6029	21.5617	22.0051	21.1349	21.3472	22.0114	21.1626	22.0096	21.4886	21.8101	21.5752	22.1018	22.033	20.922	22.1311	21.7242	21.199	21.5459	21.6752	21.4711	21.7603	21.4984	21.4733	21.6371	21.0968	21.5951	21.6653	21.4084	20.9601	20.9598	21.6406	20.8026	21.2251	20.9486	21.7523	21.3192	21.7563
P11310	23.7465	24.822	24.1778	24.3105	23.8754	24.7906	23.5832	23.7313	23.5362	24.2417	24.3166	24.0398	24.2592	23.8523	23.8169	24.8413	23.6755	23.6017	24.3938	23.6461	24.066	24.2076	23.9229	24.9216	24.3455	23.7146	23.9557	23.386	24.8593	24.3467	23.9556	23.8867	24.0088	24.5904	24.5699	24.4682	23.9603	24.4501	23.9645	24.7905	24.7895	24.2096	24.5047	23.361	24.1875	24.5081	24.4021	23.997	24.7758
P12235	30.1389	29.9616	30.504	30.3786	30.3639	30.4626	30.2994	30.4709	30.1319	29.9613	30.7266	30.2713	30.2601	30.2738	30.4088	30.1768	29.7439	30.0375	30.308	30.4034	29.8029	29.7561	29.9165	29.6538	30.2313	30.757	29.956	29.8703	29.865	29.864	29.3938	30.4867	29.9157	30.0537	30.2604	29.8385	29.9016	29.9578	29.6107	30.2459	30.0084	30.3229	29.861	29.2956	29.8716	30.2551	30.1146	30.1438	29.9921
P12236	22.0723	22.2443	22.268	22.3114	21.8671	21.9582	22.2571	21.7453	21.6985	22.1439	22.2585	22.0283	22.6771	22.1493	22.5004	22.163	21.7922	22.343	21.9026	22.3262	21.7815	22.5093	22.2195	21.929	22.0392	22.5313	22.2023	21.649	22.0555	22.3879	21.6017	22.3905	21.6431	22.0044	22.025	22.0442	22.2738	21.9644	22.0317	22.2995	22.0854	21.815	22.5322	21.8889	21.7449	22.3738	22.2899	22.2792	22.489
P13073	28.1571	28.4831	28.5539	28.4743	28.4129	28.0875	28.4426	28.7117	28.3813	27.865	28.5517	28.0938	27.8466	27.9564	28.4193	28.1741	28.2144	28.193	27.882	28.2575	27.9037	27.8612	27.8255	27.5983	28.1212	28.6023	28.1224	27.7614	28.1711	27.7541	27.9543	28.1999	27.8192	28.0489	28.076	27.9119	28.0103	28.065	27.7438	27.968	27.7895	28.0748	27.709	27.6575	27.7701	27.9676	28.0006	28.2597	27.9116
P13804	22.9573	23.6539	23.462	23.8149	23.8214	23.6489	22.8324	22.8662	22.8908	22.8757	23.5936	23.025	22.2832	23.031	23.5004	23.3491	23.3313	21.7874	23.0186	22.8488	22.312	22.8075	22.3918	23.6703	23.4542	22.7015	23.5109	23.5888	23.4359	22.0574	23.3071	23.601	23.0945	23.6219	22.8991	22.8176	23.1992	23.3836	22.9737	22.5215	23.1627	23.6702	23.1092	21.1364	22.98	23.4425	23.7169	22.8729	22.8985
P14406	24.862	24.9497	24.7588	25.4042	24.4895	24.0018	24.9133	25.3785	24.6092	23.8206	24.7023	23.7117	23.6163	24.0449	24.6469	24.0583	24.081	24.2221	23.6913	24.423	24.0144	23.7494	23.7609	22.5834	24.5768	24.6561	23.8329	24.1738	24.1942	23.4971	23.6777	24.5142	23.7882	24.4513	23.6166	23.5485	23.9712	23.9061	23.3235	23.4977	23.3778	24.4582	24.3776	24.1731	23.5576	23.4974	23.16	24.3087	23.4555
P14854	23.1901	25.8417	24.8272	21.7153	20.7043	21.1957	23.3704	22.6998	21.866	22.9435	22.079	22.2015	20.9793	22.0751	21.9397	21.7269	25.4276	22.2333	21.6159	20.5928	21.2775	21.4274	21.1558	21.688	22.4589	21.3511	22.7032	22.1848	26.0673	21.9102	26.6617	22.6729	22.4662	22.3905	20.7612	21.7206	23.4123	22.3516	22.5931	22.0535	21.632	21.7722	21.2423	27.7724	22.1291	21.2021	21.0742	21.3099	21.3465
P14927	23.5511	22.9726	24.1062	22.6009	22.8929	22.6504	23.6238	23.8003	22.3727	22.2642	22.7452	23.0672	23.4887	23.0724	22.5729	23.4237	23.9924	23.0032	22.997	22.8341	22.1059	22.3044	22.8087	22.6445	23.5444	22.9134	22.35	23.0624	24.4888	22.7056	24.7463	23.4803	23.6431	22.9575	22.663	22.477	23.378	22.9301	22.985	23.1096	23.1063	23.0257	23.1092	27.3756	23.3664	23.2387	22.8672	22.5482	22.7378
P15954	27.1795	25.9044	26.1719	27.225	25.7331	25.3708	27.1049	26.9657	26.7687	25.6326	25.4084	26.2088	25.6681	25.2087	26.0314	26.4867	25.3583	26.343	25.1548	25.8539	25.7289	25.4714	26.1389	24.8669	25.3918	25.9009	26.5126	26.9573	25.8693	25.1587	26.4778	25.0537	27.046	26.4601	25.8436	25.6218	25.8955	26.3504	24.8138	25.1907	26.9869	25.5895	25.9338	27.5046	26.0594	25.8907	24.9987	26.9491	25.8514
P16219	21.2991	22.67	22.1135	22.6381	22.3566	22.2442	21.5549	21.6011	21.8457	21.6579	22.252	21.8941	22.3541	21.6985	21.5345	21.0318	21.9553	21.1737	22.0271	21.1542	21.928	22.1495	22.2565	22.2493	21.8219	21.5915	21.235	21.169	22.2054	21.4425	22.406	21.9056	22.0386	21.4242	22.2137	21.3965	22.3993	22.1206	21.5842	22.2172	22.823	22.0032	22.8301	21.7827	22.3422	23.0163	23.0309	22.5443	22.3569
P17152	23.1601	23.8647	24.0049	23.9393	23.9776	24.5133	23.7169	24.0588	23.3692	24.1617	24.8696	24.0234	24.6972	24.2271	23.8528	24.3988	23.5569	24.2567	24.4531	24.2169	24.14	24.1059	24.4602	24.1262	23.9094	24.9134	23.5242	24.3654	23.8743	23.9368	23.7883	24.3039	24.2281	24.3609	24.61	24.0595	24.2932	24.5093	24.0958	24.4795	24.4738	24.1847	23.7879	23.6627	24.2924	24.8576	24.4021	24.2307	24.4096
P17540	28.3154	28.7313	29.0493	28.7539	28.2408	28.3541	28.5119	28.7859	27.8342	28.1585	28.5711	27.9275	27.8046	27.9793	28.6232	28.3229	27.6723	26.7031	27.7538	28.034	26.9266	27.5872	27.3671	27.1832	28.3727	28.2845	27.3634	28.1599	27.3017	26.6926	26.6487	28.7438	27.5314	27.1999	27.9515	27.202	27.7879	27.002	27.2865	27.4126	27.463	27.7645	28.1589	26.9432	27.3513	28.0386	28.1522	27.9159	27.7563
P17568	23.7845	21.4673	24.1365	24.9718	24.6287	24.6683	24.3414	24.5706	24.0484	23.2477	25.4034	24.1036	25.4141	24.8202	24.1004	24.7044	20.0931	23.8844	24.9528	25.0737	22.9418	23.3566	23.973	23.1262	24.8084	25.6454	22.1276	23.5888	21.3032	23.6079	20.4183	24.6167	23.7756	24.9868	24.3509	23.3831	24.0036	24.1111	24.503	23.1606	24.019	24.2521	23.6151	21.4457	23.9514	25.462	24.9066	24.5403	23.1746
P17612	20.5967	20.7631	20.9997	20.4994	20.3717	20.5038	20.9186	20.9317	20.9606	21.089	21.1634	20.9297	21.5939	20.7021	20.8486	20.5781	20.9044	21.6894	20.7458	21.3157	21.5332	21.1698	22.2726	21.2076	20.8074	21.6882	21.2023	20.8518	20.8482	22.4671	21.793	20.7356	20.7188	21.1526	20.9971	21.1206	21.0228	21.2442	21.5357	20.7924	21.1825	20.8375	21.6904	22.0264	21.0141	21.4757	21.1206	20.7319	21.1844
P19404	27.6144	26.9095	27.5285	27.5173	27.0486	26.5765	27.3668	27.4735	26.6822	27.0516	26.6902	26.4851	26.2287	26.7217	27.0172	26.7858	26.6273	26.8463	26.5527	27.0096	26.0879	25.9088	26.4224	26.2701	26.8106	26.5429	26.4107	26.8255	27.1456	25.7226	26.7853	26.891	26.7092	26.8022	26.2946	26.4586	26.7229	26.7056	26.7101	26.3573	26.4154	26.4813	26.849	27.9846	26.8795	26.4397	26.4397	26.9491	26.5951
P20674	25.5036	27.6034	26.9292	26.1238	26.4306	25.8361	26.4312	26.6381	26.5903	25.8699	25.3244	25.6383	25.4363	25.2423	25.6733	25.931	26.9459	25.3301	25.3938	25.2422	24.5818	24.4258	24.6725	24.7926	25.9533	25.6752	25.614	25.1856	27.6013	24.7562	27.6793	25.5253	25.5684	25.6829	24.4646	24.9037	25.4504	25.328	25.0694	25.0379	25.1332	25.1879	25.3342	29.6808	25.731	25.5001	24.9434	25.9015	25.9636
P21397	19.3703	19.4292	20.1963	20.1164	21.8718	22.5749	23.2088	19.3037	23.2684	23.1101	22.232	21.102	20.9013	21.8137	19.8429	22.0203	18.2647	21.2581	17.0243	19.7518	16.4654	20.6518	22.5522	19.8789	19.8646	19.6475	22.5109	22.5235	18.4256	18.7508	21.3874	22.4242	18.4374	18.7206	19.2952	18.0134	23.1047	21.9301	22.4695	20.6612	20.2989	19.0077	22.8161	NA	19.6019	21.1808	21.3225	21.9692	21.5417
P21796	27.505	26.7947	27.307	27.1106	27.3481	27.1477	27.3487	27.4893	27.3977	26.7382	27.4533	27.441	27.9158	27.4079	26.9932	27.8549	26.7659	27.537	27.6012	27.1276	27.555	27.4591	27.6725	27.5643	27.2143	27.5884	27.6704	27.5574	27.2258	27.7645	27.5104	27.4396	27.7645	27.0537	27.8986	27.5856	27.9353	27.4138	27.1672	27.7071	27.6998	27.436	27.3704	27.5695	27.5496	27.6899	27.475	27.4702	27.4364
P21912	26.647	26.3581	26.9633	26.4509	26.3899	26.0018	26.6536	26.8965	26.2849	25.4887	26.8803	26.386	26.5261	26.4608	26.3674	26.4902	25.906	26.2221	26.5278	26.4927	25.7953	25.9238	26.097	25.9481	26.4337	26.8533	26.2378	26.0948	26.3238	25.789	25.8406	26.5253	26.2848	26.2103	26.0519	26.2172	26.3883	25.9388	26.0614	26.7582	26.3376	26.0518	26.0633	26.0743	25.9968	26.4812	26.2343	26.2926	26.2205
P22033	19.6688	19.3146	19.1312	19.6643	19.9744	19.7576	19.213	18.861	18.6914	19.353	19.7168	19.0386	20.2944	19.2911	19.2178	19.2124	19.412	18.5505	19.0062	19.264	19.3064	20.1211	20.0291	19.5609	19.933	19.4189	19.8731	19.5055	19.09	19.2473	19.6715	19.6011	19.0093	20.1352	18.9817	19.2954	19.9015	19.7462	19.531	19.424	20.1825	19.7987	19.8769	18.79	19.6669	20.0401	19.5898	19.084	19.7086
P22307	17.2306	17.7135	16.7024	17.7568	18.2072	16.2693	17.7536	17.2519	17.107	17.4338	16.5445	15.5299	17.314	16.1323	17.2296	NA	18.3374	17.8919	NA	16.1559	NA	NA	19.0619	17.183	16.9999	16.0912	16.075	17.382	14.7319	17.0668	NA	16.0317	NA	17.6508	16.7484	16.4187	16.8739	17.5448	17.2644	NA	18.1213	NA	16.1403	NA	18.1253	17.2634	17.5423	16.3518	NA
P22695	28.1343	28.1367	28.5789	28.2463	28.2607	28.2384	28.3088	28.3494	28.0006	27.9816	28.3638	27.9763	27.9657	28.0544	28.4042	28.0618	27.851	27.8688	28.0399	28.3183	27.7048	27.7135	27.7007	27.5899	28.1303	28.5079	27.8059	27.8255	28.2111	27.7747	27.7794	28.2043	27.9511	27.9848	28.0519	27.9061	28.0816	28.0464	27.5853	28.2256	27.6865	27.9876	27.69	27.6404	27.8476	27.9821	27.9464	28.1044	27.9551
P22830	20.5356	20.4261	20.14	20.2454	20.8263	20.6363	20.7758	20.6317	20.7209	21.5304	21.2185	20.3377	21.5849	20.8743	20.275	20.9042	20.1931	21.1444	20.5142	20.837	20.9335	21.1454	20.9706	21.2629	20.7555	20.6612	21.2607	20.3134	20.5424	21.2951	21.0513	20.8249	20.7397	20.4002	20.5133	20.9047	20.8337	20.8081	20.8049	20.7118	21.391	20.493	21.0931	19.158	20.5385	21.2893	20.932	20.8394	20.7191
P23368	NA	18.9847	18.5504	18.6868	18.391	20.2791	18.4531	18.1828	18.9142	17.5847	19.0221	18.1322	18.905	18.8963	18.8838	19.0068	18.9418	18.2446	19.0763	18.6362	19.1255	19.0315	18.9563	18.1657	19.4337	17.9096	19.312	18.1633	18.621	18.5575	19.2263	19.0521	18.9664	19.5242	19.616	19.5986	19.7338	19.3876	18.1268	19.1774	18.2361	19.465	20.5891	18.0257	18.4329	20.3762	20.6295	19.7527	18.8287
P23786	22.0662	22.5653	22.6731	21.9441	21.7691	21.1432	22.1047	22.4005	21.9031	22.0621	21.8184	21.1268	21.8034	21.3933	22.1987	21.4582	21.1427	21.749	21.1099	21.5822	21.411	21.0169	21.3657	21.2963	21.9296	21.8846	21.0635	21.5061	21.7212	21.7192	21.8666	21.8676	21.6038	22.3459	21.029	20.8589	21.3464	21.9258	20.9507	21.3826	21.9423	21.0341	21.8245	21.3876	21.5639	21.9232	21.6884	21.3783	21.3672
P24310	28.4617	28.3705	28.7427	28.7687	28.377	28.2801	28.5909	28.5305	28.4997	28.3231	28.4771	28.5198	27.9657	28.1939	28.6869	28.3422	27.3837	28.8147	28.0746	28.7424	27.8588	28.1627	28.5845	27.8014	28.5049	28.5828	28.3541	28.2088	27.9588	27.975	27.5889	28.4652	28.0262	28.5218	28.2812	27.7645	28.2767	28.3083	28.2161	28.2921	27.9259	28.161	28.0214	27.0768	28.0715	28.0661	28.1346	28.5434	28.1106
P24311	25.3601	26.5001	25.7915	26.3536	26.0288	23.8802	26.1681	26.5804	26.2493	24.6686	26.1344	25.8272	25.6135	24.7581	25.6733	25.7252	25.6975	26.3494	24.3716	25.7518	25.5138	25.4384	26.1083	23.9998	24.9094	26.3973	25.3029	25.7692	25.7084	25.6442	25.2369	25.3948	25.3436	26.1084	25.7689	25.9247	25.5379	25.7886	24.6877	24.7252	26.0359	26.0603	25.7071	25.9488	25.5283	25.7645	24.146	26.1515	24.4507
P24539	27.6144	27.9554	28.0651	27.8777	27.8973	28.0471	27.9337	28.1323	27.8738	27.5272	28.292	27.682	27.1253	27.7957	28.0793	27.6448	27.3445	27.45	27.5832	27.8493	27.1974	27.1878	27.3788	27.2054	27.543	27.9478	27.453	27.3979	27.7442	27.2934	27.2456	27.949	26.9651	27.4098	27.657	27.2209	27.5155	27.452	27.1165	27.6676	27.611	27.8311	27.246	27.2109	27.1124	27.648	27.4539	27.4767	27.6006
P24752	27.1525	26.7096	27.2802	27.1433	27.1914	26.5025	26.9537	27.1489	26.2849	26.5576	26.7499	26.6084	25.5068	26.8463	27.1388	27.4533	27.3041	26.1939	27.0042	26.5945	27.2554	27.0441	27.2826	26.7388	27.1795	24.8213	27.5374	26.8869	27.451	26.7205	26.7372	27.6063	26.9651	27.6704	26.0808	26.5197	27.1795	27.3031	26.918	26.5479	27.1507	27.2461	27.6215	26.7771	27.4035	26.684	27.2893	26.0042	26.9973
P25705	30.5014	30.9306	30.9707	30.8342	30.7374	30.7915	30.8365	30.8925	30.6587	30.4484	31.0816	30.7238	30.215	30.6678	30.9346	30.6448	30.4053	30.2563	30.5356	30.7363	30.2257	30.1564	30.0757	30.116	30.4926	30.9103	30.5598	30.2327	30.6958	30.4149	30.4083	30.8815	30.0245	30.4322	30.4448	30.2162	30.8468	30.4473	30.0574	30.5108	30.4532	30.8411	30.2411	30.0656	30.1587	30.476	30.3128	30.3441	30.5136
P26440	20.3657	20.5145	19.8789	20.3424	20.1482	20.9833	19.8435	19.7813	19.5314	20.8142	19.7914	18.9294	20.1546	19.764	19.5935	20.2509	19.1063	19.7434	19.8964	19.0997	19.5699	20.4804	20.3345	20.8136	19.5249	19.5161	20.0255	19.3548	21.0091	20.2948	20.1385	19.0804	20.4152	19.7772	20.1715	19.2034	20.4629	21.1206	20.5233	19.9413	21.4015	20.3836	20.522	18.7865	20.0801	20.8907	21.0683	20.0042	20.8914
P27105	24.1102	23.5791	23.801	24.5283	22.95	23.1587	23.9001	22.7313	23.5043	22.4846	23.9328	24.3001	25.4643	24.432	23.4354	23.4919	23.887	24.5469	23.1933	25.5228	24.1034	25.3253	25.6839	24.03	23.8038	23.0881	24.4565	24.3446	23.577	23.3901	24.7463	24.1396	24.7175	24.6628	23.1679	24.5243	25.0561	22.5787	24.8941	25.1143	25.239	25.0672	25.1012	23.7161	24.6144	24.9821	24.6641	24.9453	25.0939
P27338	24.2388	24.8541	24.5364	24.9776	25.3879	25.1393	24.8462	25.0246	24.5941	24.5235	25.2298	24.7321	24.9905	24.9067	24.9884	25.3575	24.8815	25.0114	25.0078	24.08	25.1873	24.6661	24.6649	25.1675	24.4248	24.966	24.9459	25.02	25.2831	25.0412	25.3494	24.9039	25.1325	24.3733	25.5867	24.6132	24.8397	25.0967	25.2257	24.7456	25.2643	25.05	24.9562	23.8536	24.6739	25.1108	24.9831	24.6778	25.1941
P28331	26.5676	26.5554	26.9718	26.8342	26.7364	26.4585	26.6437	26.8885	26.5616	26.5815	26.9667	26.317	26.0878	26.6888	26.7286	26.4621	26.4592	26.2939	26.3828	26.8169	26.034	25.7661	26.1607	25.9081	26.5362	26.8439	26.1376	26.2524	26.6162	25.6486	26.136	26.7438	26.2165	26.463	26.2382	26.2415	26.3383	26.3115	26.3204	26.2454	25.9316	26.4161	25.9402	25.9347	26.1088	26.4537	26.4123	26.5403	26.1398
P28838	19.3968	19.7511	19.683	18.4583	19.7043	19.6982	18.3144	18.3238	NA	20.7348	19.2728	NA	19.0259	NA	19.0312	19.4711	NA	17.4849	18.2168	NA	NA	18.4697	19.6691	19.3895	20.3973	17.906	18.1818	18.4803	17.8217	19.4967	18.4204	18.2223	19.4213	19.1597	18.2067	19.2856	NA	NA	19.4879	NA	19.9459	NA	18.7077	NA	NA	19.481	19.0891	19.4335	19.0917
P30038	21.5708	21.925	21.896	21.908	21.8384	22.2422	21.4062	21.1548	21.4832	21.7003	22.0815	21.4101	21.9655	21.8459	21.739	22.3491	21.829	21.3012	21.7967	21.0252	21.6526	22.0214	21.9853	23.0019	21.7056	21.0779	22.6773	22.169	22.4223	20.9571	22.5524	21.8605	22.3073	21.4242	22.2137	21.9454	22.027	21.8545	22.1041	21.9055	22.2419	21.5603	21.7793	21.2349	21.81	22.7906	22.767	21.6787	22.1766
P30041	22.2699	22.4673	22.4581	22.7887	22.5739	22.4526	22.7319	22.879	22.3279	22.3378	22.214	22.634	21.6074	22.554	22.6087	22.6766	22.3472	22.808	22.4004	22.123	22.8798	22.3153	23.0048	22.8136	22.725	21.522	22.2638	22.4022	23.0055	23.1934	22.8576	22.857	22.8781	22.4916	22.444	22.1206	22.4967	22.9258	22.3898	22.2375	23.1031	22.9152	22.7735	22.209	22.4391	21.8542	22.3348	22.5283	22.6159
P30044	21.9339	22.3198	21.8383	22.3059	21.8504	21.9582	21.6366	21.1798	21.1539	22.0485	21.6143	21.216	22.1759	21.1206	21.6985	21.7779	21.2622	20.5446	21.2233	21.3114	21.3035	21.5868	21.6136	21.8365	21.4117	21.2996	21.5531	21.526	21.836	21.1811	21.7836	21.6928	21.8106	21.7847	21.6113	21.5194	21.8857	22.0143	21.3932	21.4438	21.9882	21.489	22.0509	20.2387	21.5512	22.1647	22.0713	21.5182	21.7351
P30048	25.5757	25.67	25.4715	25.6929	25.392	25.2416	25.1206	24.8662	24.9423	25.9306	25.4207	24.8058	25.9927	25.086	25.2237	25.6021	25.3061	25.2081	25.1613	25.0737	25.352	25.7925	25.7537	25.763	25.6649	24.7269	25.5308	25.413	25.7056	25.5847	25.6552	25.4426	25.4702	25.2711	25.1435	25.4586	26.0791	25.5201	25.0747	25.4014	25.895	25.0569	25.7517	25.5677	25.3843	25.4893	25.761	25.3519	25.3543
P30049	28.1661	28.5225	28.5762	28.1303	28.418	28.0247	28.2385	28.2966	28.1368	27.9726	26.1299	28.1181	24.2734	27.8904	28.3455	28.3895	27.5221	27.6258	27.7484	27.9252	27.4254	27.3298	27.0612	27.2273	28.0411	25	27.5618	27.5269	28.0824	27.825	27.4083	28.23	27.3731	27.949	27.337	27.3123	28.1067	27.8312	27.3536	27.5493	27.6931	28.001	27.6414	25.946	27.6518	24.7756	27.2161	27.6596	27.7062
P30084	21.5708	21.8249	21.6021	21.707	21.6475	22.2992	21.1894	21.0723	21.2722	21.1617	22.0715	20.4401	22.0435	21.4779	21.4655	21.4808	21.4033	21.0529	21.0271	20.9724	20.4531	21.6226	21.6936	22.2041	21.5575	21.3721	21.0115	22.005	21.7388	21.3312	21.8666	21.5691	21.2428	21.9123	21.0831	20.9779	21.8481	21.6593	21.0576	21.4587	22.3348	21.1048	21.7206	21.1364	21.2772	22.3644	22.5017	21.8458	21.2304
P30536	21.4626	21.9437	21.6296	22.3169	22.7842	22.6768	21.8296	22.4682	22.0757	22.043	22.6648	22.3795	21.7995	22.2894	22.5184	22.6395	21.0364	22.1621	22.1339	22.2123	22.1352	21.8856	22.0428	22.1244	21.6127	21.9134	21.981	22.754	22.4466	21.6134	21.6178	22.0637	22.2754	22.3409	22.9645	22.2826	21.9492	22.1728	21.7421	22.0922	22.3857	22.9975	22.0977	20.2852	22.5806	22.713	22.4021	22.2109	22.5719
P30837	21.2456	19.8449	21.8529	20.0994	19.5357	22.2254	20.8044	20.5051	20.1824	20.6068	22.2409	21.4694	21.1362	21.1875	19.6469	18.7279	21.2554	20.6813	21.1626	20.7889	19.8308	20.7628	20.5222	21.012	21.4308	21.1954	21.1552	19.3864	20.2913	19.9821	21.4425	21.7547	20.8875	20.9292	19.4359	19.3813	20.9712	20.1111	19.8702	19.8808	20.6276	20.401	20.7025	19.4338	21.0976	21.362	20.8171	19.7109	20.8329
P31040	26.5945	26.6899	27.0691	26.81	26.7283	26.413	26.8802	26.7027	26.4921	26.3231	26.9413	26.4003	26.7862	26.4079	26.7948	26.6802	26.0374	26.4305	26.5771	26.8989	25.9231	26.0847	26.1552	25.9896	26.6421	27.0928	26.1676	26.0525	26.4308	26.1141	26.1079	26.6704	26.3177	26.5253	26.0201	26.4148	26.4026	26.1901	26.2423	26.7329	26.4218	26.3336	26.0545	26.6072	26.2077	26.6359	26.468	26.5025	26.23
P31930	27.7223	27.1583	28.1115	27.279	27.5599	27.464	27.578	28.0812	27.6462	26.8206	28.4077	27.727	28.135	27.7108	27.4402	27.8882	27.5992	27.3889	27.7961	27.5274	27.1682	27.1878	27.3788	27.2054	27.5499	28.6752	27.3634	27.5346	27.7306	27.2291	27.5545	27.8022	27.724	27.2343	27.9837	27.5258	27.8186	27.3031	27.0905	27.968	27.2979	27.562	27.152	28.1874	27.5162	28.1795	27.4468	27.5952	27.6006
P31937	22.7388	22.8647	22.5899	22.8908	22.95	23.056	22.0097	22.2167	22.4128	22.7517	22.0615	21.9368	21.7758	22.6772	22.8139	23.1543	22.7056	21.9518	22.702	22.1084	22.2421	22.8332	22.6816	23.3387	22.6977	21.3927	22.7009	23.1675	22.9687	22.3664	23.1112	22.6178	22.8922	22.7298	22.7129	22.746	23.1899	22.7963	22.5233	22.5953	23.3511	22.9121	23.0365	22.3339	22.9025	22.2309	23.0728	22.5122	23.1588
P32119	23.1901	22.9196	22.924	22.707	22.4481	22.1365	23.1872	22.7313	22.7484	22.4498	21.4702	23.0495	21.5246	22.5886	22.8037	22.642	22.7991	23.3558	22.5423	23.305	23.1472	23.2076	23.8031	22.802	23.0173	21.1764	22.6313	22.7729	22.9518	23.3555	22.8799	22.9343	22.9382	23.2309	22.248	22.8075	23.1785	22.7939	23.0916	23.2346	23.4676	23.27	23.7325	22.1127	22.9466	21.309	22.9157	23.0028	23.0959
P33121	26.4261	26.822	26.9801	27.0219	26.9611	27.0766	26.8026	27.0812	26.637	26.4962	27.5517	26.5523	26.3753	27.1821	27.0093	26.7044	26.7022	26.351	27.0486	26.8448	26.595	26.4488	26.1795	26.2531	26.8663	27.2065	26.6171	26.8255	26.8365	26.4296	26.2584	27.4615	26.6825	26.9229	26.9253	26.3644	26.7147	27.0526	26.1697	26.6542	26.1312	27.0706	26.5369	26.1221	26.6144	26.4947	26.5364	26.7047	26.6788
P34897	18.8218	18.899	19.034	18.7492	18.5263	18.9586	18.3389	18.8398	18.1428	18.5948	19.1088	17.9619	19.5124	18.554	18.3109	NA	NA	NA	18.7879	18.9303	NA	18.283	NA	18.0986	18.4047	18.8576	19.2393	18.5292	NA	18.3118	NA	19.1178	NA	18.9887	NA	NA	18.2484	19.0437	18.3048	17.8925	NA	18.957	19.2899	NA	18.6831	19.3674	19.2193	18.664	NA
P35914	17.2694	18.5185	17.1771	17.9354	17.7441	18.4976	NA	15.1246	17.4466	NA	18.1066	16.8627	18.0594	16.6176	17.3939	18.7406	18.1151	NA	17.4248	16.2917	NA	18.0186	18.0852	18.5629	NA	17.643	18.1506	NA	17.945	17.0223	17.4631	17.7412	18.6137	17.2533	18.3504	17.7964	17.3803	18.3559	NA	NA	19.0096	17.1587	NA	16.1972	18.3899	18.5782	18.8676	NA	18.3247
P36542	27.8509	28.2583	28.3784	28.2035	28.2061	28.1407	28.3243	28.1752	28.0148	27.8602	28.2987	28.1036	27.5305	27.9973	28.4313	28.0022	27.4592	27.6905	27.8869	28.05	27.4857	27.549	27.469	27.4849	27.7703	28.1279	27.8593	27.5799	27.7645	27.6352	27.5889	28.2802	27.298	27.7849	27.8082	27.6146	28.0625	27.9293	27.3966	27.8552	27.6998	28.1926	27.6013	26.6386	27.5026	27.6661	27.608	27.8116	27.8046
P36551	17.5138	17.6149	17.4975	18.0406	17.7574	17.4556	17.876	17.8228	17.1984	18.7772	17.2422	17.3867	17.2407	17.386	17.0546	17.7087	17.3031	17.018	17.0309	17.6534	17.5701	17.5273	17.3807	17.4854	16.6612	17.5378	17.7229	16.8682	17.4921	17.2875	17.4861	16.9566	15.8631	17.0856	17.1419	17.6869	17.7678	17.1953	NA	17.5337	18.0368	17.2575	18.2305	NA	NA	17.7852	18.1645	17.9099	NA
P36776	20.4904	20.16	20.0615	20.4128	20.4994	20.9632	19.538	19.5051	20.3424	20.2357	20.4512	20.6166	19.9302	20.8105	20.0455	21.3024	20.2889	20.6231	21.3239	20.0961	20.988	20.7628	20.8997	21.795	20.348	19.0451	21.1484	21.1499	21.512	20.7056	20.9869	20.4478	21.4973	20.4478	21.3898	20.5485	20.9536	21.2581	21.0747	20.808	20.5451	20.752	20.863	20.4202	21.171	20.8029	21.3712	20.9573	21.0959
P36957	26.4835	26.2815	26.5899	26.2128	26.5735	26.524	26.3365	26.2996	26.3197	26.4189	26.3349	26.4579	25.4918	26.4213	26.5862	26.516	26.3991	26.2186	26.7698	26.1366	26.2499	26.3276	26.1768	26.3951	26.4802	25.694	26.4178	26.2165	26.7168	26.4374	26.4407	26.6193	26.1667	26.2103	26.1043	26.1355	26.907	26.0723	26.0958	26.6542	26.0914	26.2788	26.5327	25.5421	26.2861	26.1421	26.5628	26.4897	26.397
P36969	20.5087	20.5774	20.8732	20.0649	20.385	20.3269	20.1937	21.0767	20.8175	22.0153	20.5113	19.8692	21.6982	20.8743	21.2187	20.679	20.7399	21.6854	20.4814	21.1684	21.4268	21.4071	21.1383	20.6156	20.9196	21.0101	21.004	21.1435	20.7819	21.7395	21.7005	20.781	20.6976	21.1978	20.6832	20.7626	20.7748	21.0821	21.1491	20.7607	21.3805	20.4767	20.9473	20.7003	20.5722	20.4931	20.3075	20.7038	21.3112
P38117	22.2699	22.7751	22.819	22.963	22.916	22.8668	21.9264	21.9777	22.0451	22.2946	22.802	22.1571	21.4717	22.2124	22.6842	22.3583	22.4661	21.0902	22.2911	22.1035	21.4503	21.91	21.6387	22.9418	22.6293	21.3384	22.7538	22.7263	22.6944	20.8617	22.5043	22.8013	22.1086	22.6689	22.2033	22.0339	22.4346	22.5451	22.2352	21.9055	22.2448	22.672	22.4516	21.1206	22.3446	22.5124	22.8942	22.0497	22.336
P38646	23.5838	24.333	23.9851	24.0428	23.8516	24.1196	23.5749	23.6809	23.4881	23.5862	24.2242	23.2015	24.0202	23.7624	23.7725	24.0769	23.865	23.317	23.6642	23.4081	23.5783	23.8534	23.6341	24.1169	23.9512	23.5681	24.0134	24.0675	24.0953	23.5031	23.8234	23.8693	23.9871	23.9624	23.9541	23.8704	24.1167	23.85	23.4034	23.7405	23.9847	23.7987	24.0954	23.5786	23.7724	24.2061	23.9594	23.7091	23.8453
P40926	25.732	25.144	25.4232	26.1238	25.0394	25.4107	25.3535	25.3853	24.4881	25.3428	24.4034	24.6329	24.3354	25.116	25.259	25.2009	24.5431	24.6071	24.8721	25.12	24.4327	25.3162	25.3411	25.181	25.8332	23.8846	24.926	25.6006	25.0953	25.0067	25.2754	25.4396	25.3856	25.9908	24.6554	24.6969	25.6028	25.6242	25.0958	25.172	25.6292	24.7905	25.8091	25.8536	25.1565	24.6062	25.4957	24.505	24.9579
P40939	26.3679	26.2416	26.9378	26.6911	26.7283	26.7418	26.3728	26.7117	26.5023	26.4709	27.3542	27.3779	26.4205	27.0587	26.6794	26.8948	26.851	26.3478	27.0042	26.4809	26.4204	26.5721	26.3073	27.0668	26.5499	26.9434	26.8724	27.3809	26.9705	26.3766	26.921	27.1558	26.6689	27.2843	26.9515	26.55	26.8926	27.002	26.4072	26.9127	26.4984	27.2905	25.5684	26.5568	26.5888	27.0931	27.0294	26.8321	27.0111
P42126	22.5708	22.631	22.3753	22.6352	22.4193	22.3902	22.1499	21.8454	21.9346	22.0012	22.4202	22.0217	21.2262	21.9083	21.8429	22.0164	22.3441	21.6894	22.1806	21.7797	21.9826	21.1206	22.5945	22.9376	22.3125	21.1669	22.3045	22.3277	22.6944	22.0574	22.8755	22.3881	22.5216	22.5495	22.5217	21.927	22.7342	22.3123	21.9461	21.2968	22.953	21.6933	22.522	21.8416	22.5342	21.9199	22.7244	21.978	22.2492
P42704	22.7994	22.8786	22.5846	22.7619	23.0262	23.4014	22.2612	22.4817	22.5994	22.888	23.2738	22.9472	23.1315	22.8251	22.7785	22.9734	23.1519	23.0355	23.0746	22.4121	22.6492	23.0034	22.8997	23.024	22.6918	22.6731	23.2527	23.1706	22.7519	22.7328	22.8187	23.1425	23.1246	23.2578	23.1426	22.7995	23.0988	23.3884	23.0118	23.249	22.9899	22.3347	23.1206	22.6681	22.776	23.0737	23.16	23.0042	22.8625
P42765	23.2456	23.0485	22.924	23.1702	23.0262	22.8935	22.9133	22.6272	22.6498	22.3644	23.428	22.8296	23.2363	22.799	22.5695	22.9372	23.3037	22.1795	22.8682	22.5447	22.2992	22.6575	22.9999	23.1447	23.0361	22.4171	23.3152	23.4394	23.232	22.1257	23.435	23.6323	22.7526	23.5142	22.6681	22.4256	22.9291	23.191	22.726	21.8762	23.2506	22.9642	23.5809	23.2275	23.2144	24.0312	23.669	22.7424	22.4732
P43155	23.9271	23.822	24.4183	24.1549	24.2786	24.1477	23.783	24.2487	23.7619	23.5862	24.3478	23.7321	24.3621	24.316	23.9819	24.5794	24.8482	23.4183	24.2673	23.8132	24.2775	24.6944	24.7247	24.3177	24.2415	23.6389	24.7895	24.0068	24.6944	23.9161	24.1795	24.2377	24.1811	24.8158	24.1839	24.2637	24.466	24.7614	24.0747	23.9306	24.3712	24.8977	25.0896	24.3694	24.6295	24.7976	24.731	23.9751	24.4344
P43304	23.3379	22.7736	23.268	23.4299	22.9611	23.1477	23.5243	23.0246	23.3424	23.9798	23.2846	23.538	24.1562	23.6113	23.5362	24.1752	22.8605	23.8576	24.4637	23.9006	23.7345	24.3478	24.5373	23.6574	22.9983	23.0626	23.1705	23.838	24.1207	24.6708	24.1337	23.2974	24.2914	23.8867	24.6681	24.5058	24.0249	23.5869	24.137	23.4611	24.8191	22.8231	23.6888	24.2385	24.3664	23.5081	23.7542	24.7091	24.7758
P45880	26.7345	26.5981	26.9967	27.1106	27.0222	27.1054	26.9617	26.9353	26.979	26.7382	27.0323	26.9602	27.1638	26.8563	27.033	27.1358	26.3779	26.8348	26.9952	26.8448	26.7129	26.7477	26.6895	26.651	26.9615	27.1696	26.7922	27.0353	26.899	26.9962	26.6487	27.0147	27.0061	26.8249	27.2657	26.7184	27.0816	26.976	26.809	27.1511	27.0505	26.9558	26.6275	26.5531	26.9004	26.9724	26.8259	26.9677	27.0248
P45954	19.8962	20.591	20.5163	20.5812	20.3515	20.5978	19.083	19.9168	20.0114	20.3819	20.6381	19.5312	19.7672	19.9768	20.1785	19.9583	20.3151	20.0211	19.8586	19.9507	19.9407	19.7074	20.1128	20.6981	20.348	19.8875	20.3649	19.8751	20.2551	19.5936	20.7056	20.3709	19.7029	20.0637	19.7972	20.3197	20.2267	19.61	19.6137	19.8128	20.8191	19.4094	20.362	18.9078	19.4911	20.4403	20.376	19.6234	19.8359
P46199	19.4763	19.3291	18.8351	19.2585	18.7206	18.7557	18.6403	18.2524	19.1116	19.3718	18.764	17.5163	19.3394	18.2393	18.6512	17.8474	18.7347	18.7251	17.7689	19.7643	18.237	19.1296	18.869	17.8154	18.9625	18.7239	18.1562	18.5232	17.9198	18.5152	18.4595	17.6177	17.4	18.895	17.4707	18.925	18.847	18.3778	NA	18.8179	19.1364	17.8108	18.7917	16.7433	17.974	19.0202	18.6879	18.9306	17.9567
P47985	28.4799	28.355	28.6356	28.4299	28.1585	28.0729	28.3025	28.5582	28.1879	28.0895	27.8488	28.3329	26.8584	28.1703	28.4012	28.1578	28.0163	28.1383	28.308	28.3956	27.8218	27.9372	27.9792	27.5296	28.2185	27.2425	27.9909	28.1144	28.2451	28.0446	27.8234	28.3718	28.1594	28.0728	28.0336	27.8644	28.4287	28.0588	27.7101	28.3432	27.9705	28.2158	27.861	27.5046	28.0715	27.229	27.9614	28.2522	28.2276
P48047	27.0588	27.2617	27.7743	27.3024	27.3639	27.3661	27.4928	27.5406	27.4768	26.9906	27.9111	27.4791	27.4472	27.4608	27.2973	27.408	27.374	27.0174	27.297	27.1351	26.595	26.5077	26.926	26.7734	27.0603	27.917	27.1654	27.0134	27.4921	27.0614	27.2984	27.6128	26.869	26.7437	27.5147	26.9061	27.378	26.9361	26.5284	27.3306	27.0505	27.2978	26.737	26.9291	26.9811	27.4675	26.9614	27.1169	27.1672
P48735	25.7272	26.2815	25.9498	26.4819	26.4406	26.676	25.5914	25.5386	25.577	26.1585	25.9634	25.3828	25.5854	25.9518	25.977	26.6307	25.9616	25.0195	26.1885	25.5902	25.6802	26.2439	26.2626	26.3559	26.1918	25.1378	26.3818	26.1072	26.3544	25.5178	25.8716	25.906	26.2624	26.1558	26.0519	25.9926	26.4986	26.3685	25.8545	26.0906	26.4057	26.2446	26.6707	25.1587	26.2227	26.2273	26.6763	26.0798	26.3822
P49189	19.8078	20.332	20.0915	20.3567	20.5652	20.3347	19.6045	20.0315	19.6174	20.2065	18.7539	20.0831	20.3273	19.6526	20.2319	21.264	20.4276	20.269	20.3783	19.5018	21.0301	20.6747	20.6009	20.9628	20.2334	18.8025	20.6436	20.5746	20.6486	20.9221	21.067	19.9624	20.8875	20.2363	20.9645	20.7543	21.2488	20.8817	20.4202	20.4977	21.3101	20.7178	20.5626	20.3677	20.2874	19.5836	20.9385	20.6234	20.8129
P49406	20.5356	19.2588	20.2853	19.2908	19.5237	19.7921	19.3641	20.1032	19.908	20.2163	19.8508	20.1928	20.3273	20.4149	19.9317	20.17	20.0979	20.2361	20.4222	20.2282	19.6104	20.0521	19.7106	20.3861	20.4449	20.5182	20.0731	19.7025	19.7389	19.5357	19.6598	20.4384	19.976	20.1235	19.8328	20.2855	20.1449	19.5617	20.4727	20.6867	19.5141	19.3535	19.8689	20.0399	20.008	20.1968	20.16	20.2479	20.1797
P49411	23.4246	23.4543	23.4904	23.7953	23.6112	23.8327	22.8599	22.8917	23.0757	23.5767	23.5673	22.8941	23.4887	23.432	23.3064	23.7103	23.6881	22.747	23.5796	23.1351	22.5441	23.6803	23.7751	23.9794	23.4658	22.6475	23.9655	23.5407	23.7388	22.9857	23.3905	23.2843	23.6706	23.2711	23.3174	23.4871	23.8926	23.6671	23.2522	23.8196	23.6757	23.4267	23.7721	22.1978	23.1738	23.7889	23.9353	23.5403	23.7298
P49748	25.9186	26.1119	26.4281	25.9659	26.131	26.0397	25.9409	26.1752	26.4085	26.1743	26.4593	25.589	26.4013	26.2649	26.2099	26.0394	26.1441	25.9408	25.8721	26.0275	25.7645	25.9027	25.9387	25.9638	26.133	26.5771	26.004	25.5468	25.9682	25.9927	26.4444	26.0324	25.7042	26.2794	25.7361	25.804	26.1411	26.2346	25.3182	25.89	25.8647	26.0756	25.9625	25.9737	25.5628	26.3635	26.1231	25.9528	25.9973
P49773	19.8017	18.6436	19.3896	18.3653	NA	18.4064	18.6595	18.9728	18.6048	19.2699	19.1446	19.0575	20.0533	19.2469	18.6841	NA	18.263	19.928	19.1275	18.6284	NA	NA	20.7465	19.5327	19.6102	19.2369	18.442	19.6184	19.5735	20.1952	19.8244	19.2926	19.6879	18.0164	19.9665	NA	19.622	19.7842	19.0529	19.5161	20.2764	NA	NA	21.064	19.295	18.7974	19.3263	19.7933	19.535
P49821	25.8008	25.6335	25.8493	25.8831	25.5699	25.4472	25.7282	25.9896	25.2324	25.5838	25.2927	25.3103	24.5655	25.2302	25.9052	25.2953	25.4049	25.4091	25.1581	25.3906	24.676	24.4088	25.158	24.9376	25.8354	25.0201	24.9508	25.2691	25.8391	24.4007	25.3534	25.9767	25.1374	25.4916	24.9849	25.008	25.1314	25.2036	25.3666	24.7855	25.0148	25.1434	25.0604	25.6036	25.2893	24.7167	25.7146	25.5453	25.0834
P50213	22.0754	22.6409	22.6764	22.4518	21.6168	22.0394	22.0792	22.7867	22.4196	21.9698	22.5619	22.2782	22.1849	22.2417	21.8198	22.8249	21.913	22.1679	22.6949	22.2484	21.988	21.4475	21.9305	22.5862	22.6085	22.7614	22.1857	22.4834	22.2643	20.874	21.915	22.5052	22.3281	21.998	22.4791	21.8156	22.5764	22.0938	22.1532	22.4338	22.3805	21.4726	22.3508	22.3305	22.4459	22.2283	22.1348	21.8713	22.1883
P51398	21.2456	21.1782	20.9891	21.2797	21.213	21.0608	21.0244	20.999	21.226	21.1361	20.6845	20.7816	20.6295	20.5383	20.9424	20.2377	21.2211	21.2416	20.7458	21.1684	20.8537	21.061	20.9607	20.1864	21.206	21.0047	20.9017	20.6308	20.7734	20.8115	20.8485	20.6967	20.4536	21.3206	20.5901	21.3421	20.8903	20.9601	20.6078	20.9623	20.7471	19.3892	20.8411	21.1047	20.2975	20.3478	20.8655	21.1206	20.1007
P51553	21.0784	22.1849	21.9351	21.77	21.4242	21.7429	21.7109	22.184	21.8982	21.3732	21.6878	21.2332	21.1968	21.2173	21.7755	21.9892	21.2142	21.1444	21.1574	21.7233	21.4189	21.1372	21.6816	21.7808	21.6252	22.2687	21.6387	21.676	21.5916	20.7987	21.5186	21.5989	21.5156	21.4525	21.9227	21.4745	21.6328	21.5676	20.6877	21.3774	22.3101	21.1517	21.6532	21.5076	21.696	21.5811	21.5597	21.4048	21.4079
P51648	20.9902	20.8675	20.9073	20.4196	20.6883	21.0418	20.7229	21.0543	20.9274	21.0237	21.3395	21.2892	21.0067	21.4614	21.0701	21.4696	20.65	21.7294	21.2625	21.2192	21.2058	20.8559	21.3807	21.8636	21.0046	21.1764	21.034	21.8753	21.1734	20.9686	21.7788	21.4099	22.2318	21.1235	21.5954	21.4946	21.5356	21.2718	21.6426	21.6308	21.3484	21.2365	21.2589	20.7003	21.1488	21.2489	21.4137	21.4178	21.6303
P51649	20.7808	20.7017	20.7345	20.8123	21.4964	21.4616	20.2447	20.1632	20.9559	21.0292	20.767	20.9714	20.6982	21.0226	20.3734	21.5248	21.5705	20.2361	21.1259	20.7328	21.224	21.5252	21.6073	21.8136	21.1381	19.922	21.6725	21.4289	21.4439	20.4376	21.5413	21.0514	21.6597	21.0819	21.7707	20.8819	21.5707	22.0821	21.1572	21.7076	21.6276	21.3347	21.37	19.7161	21.3855	21.6132	22.2848	21.2184	21.511
P51659	20.7427	20.745	20.531	20.158	20.6447	19.7576	20.5716	20.3442	20.3639	21.1413	20.6845	20.1206	22.0134	20.3535	20.6858	20.6692	20.5868	20.8284	20.2381	20.4685	20.5549	21.4673	21.0287	21.1281	21.011	21.3637	20.4341	20.255	20.6579	21.3836	20.8024	20.6649	19.2404	20.4848	20.5356	20.8666	20.3191	20.8817	20.4982	20.8002	20.5915	20.401	20.8411	20.5901	20.2037	21.3525	21.16	20.6007	20.8428
P51687	19.5288	20.4337	20.2054	20.0473	20.331	20.686	19.98	19.5313	19.9559	20.8206	20.2004	19.8741	20.1789	19.3157	19.899	20.6887	19.183	17.9799	19.449	19.1266	19.7064	19.9248	18.2675	20.3095	19.7265	20.2001	18.8648	18.6494	19.8223	19.7688	20.821	20.7958	18.6427	19.3828	20.1715	19.6729	19.5664	20.0045	19.7399	19.5276	19.8466	19.1507	20.0505	20.0564	19.8925	20.5272	20.945	19.5921	20.5599
P51970	26.3395	25.9984	26.8493	26.7087	26.6615	26.0678	26.73	26.6662	26.5123	26.1852	26.3984	26.1477	26.1253	26.5244	26.6387	26.5956	25.8594	26.2482	26.0849	26.73	25.78	25.5586	25.8408	25.6924	26.4944	26.6324	26.0158	26.0653	26.3879	25.6079	25.731	26.5798	26.1126	26.6322	26.102	26.0167	26.0249	26.1719	26.2956	25.8762	25.6513	26.2729	26.0245	26.3921	26.1548	26.3246	26.1892	26.3688	25.9805
P52815	22.6073	22.2762	21.8616	22.2684	21.8189	21.7252	20.2612	21.7813	21.7429	21.775	21.2673	21.1451	20.7877	21.5886	21.1602	21.9493	21.4094	22.0016	21.3052	21.6745	21.0404	21.7194	22.0192	20.6981	21.8111	20.1812	19.8177	21.5061	21.7987	21.2859	21.4365	21.2738	21.4536	22.3257	20.444	21.775	21.1047	20.0249	21.3932	21.4388	21.8152	21.6246	21.0172	21.9482	21.9353	20.8973	21.3373	22.3029	21.1124
P53597	22.8324	23.1894	23.0437	23.1185	23.2607	23.5347	22.5732	22.6317	22.5425	22.3512	23.1254	22.2304	23.0583	22.6826	21.9451	23.264	22.9066	22.0275	22.702	22.7981	22.1108	23.0124	23.012	23.0828	23.2549	22.8129	22.8157	23.1159	23.0181	22.7328	22.7596	22.7902	22.8568	22.897	23.0191	22.8176	23.0766	23.0526	22.5931	22.5681	23.1673	23.0672	23.2915	21.0804	22.7113	23.5811	23.4137	22.7866	22.8962
P53701	20.5708	20.8392	20.6498	20.8018	20.6612	20.358	20.8268	20.9753	20.44	20.7551	20.7975	20.4887	20.6982	20.4902	20.6794	20.4582	19.7834	20.7911	20.5142	20.9937	20.3291	20.7945	20.9999	19.9209	20.4542	20.9556	20.2415	20.7624	20.2428	20.6495	20.0536	20.4478	20.115	20.8031	20.5577	20.6416	20.5936	20.4456	20.0787	20.4388	21.0493	20.5487	20.3607	19.4484	20.4414	20.4132	20.4137	20.8394	20.4474
P54819	23.5289	23.445	24.018	23.8342	23.2607	23.5682	23.7393	23.827	23.2004	23.6049	23.2185	23.9472	22.5388	23.5924	23.8949	23.7688	22.8381	23.3038	23.5601	23.0737	22.806	23.5517	23.1072	23.1244	23.7574	22.6475	23.4425	23.5407	23.3165	23.4384	22.8371	24.1323	23.5216	23.9459	23.4292	23.2783	23.8216	23.7307	23.2855	23.1112	23.0805	23.7987	23.2256	23.1047	23.7905	22.9022	23.6394	23.795	23.7951
P55084	26.8054	26.9513	27.4342	27.3254	27.4652	27.336	27.1334	27.2756	27.225	26.9816	27.4712	27.9109	26.0181	27.5182	27.2643	27.4533	27.4865	26.891	27.3117	27.0177	27.0372	27.2367	26.8357	27.6066	27.0699	26.5429	27.4355	27.9048	27.6237	26.9243	27.5193	27.6451	27.1594	27.9797	27.5235	27.0825	27.378	27.6865	26.853	27.3473	27.0914	28.0362	26.3269	26.3228	27.1823	26.8825	27.3962	27.4102	27.4668
P55916	18.651	18.0911	18.649	19.0585	18.0711	17.8153	18.1177	18.4131	17.6127	18.5665	17.534	19.1954	NA	18.1386	18.7722	17.47	18.381	17.8196	18.5045	19.3173	18.7029	17.2372	18.2312	17.8885	18.344	17.8761	17.4053	17.5967	18.7388	18.1487	15.3985	17.9472	17.8752	18.9012	18.3764	17.9275	17.7649	18.8814	17.3602	18.8165	16.9891	18.5509	16.7316	NA	18.3305	16.7239	17.6977	18.58	18.6964
P56134	27.5676	27.675	28.0493	27.3592	27.7764	27.7692	27.73	27.3637	27.4561	27.3718	27.9792	27.6755	27.5812	27.6608	27.7334	27.7281	27.1645	27.3414	27.5527	27.6897	27.4857	27.2956	27.3435	27.3815	27.3765	28.077	27.5537	27.2088	27.5555	27.4681	27.122	27.9386	26.7929	27.2595	27.6649	27.3386	27.5975	27.4138	27.2634	27.578	27.7064	27.6835	27.2718	26.661	27.0294	27.5214	27.4253	27.2896	27.6977
P56381	25.9975	26.4888	26.9801	26.5322	26.283	26.8223	26.4426	26.6381	26.2004	26.3512	26.7884	26.2375	26.2123	26.5119	26.8403	26.3708	25.302	25.928	26.4897	26.6376	25.6802	25.7661	25.7537	25.8216	26.6164	26.484	25.614	26.0525	26.0846	25.8091	25.8406	26.8022	25.5426	26.1029	25.7952	25.6246	26.1043	26.0148	25.9298	26.4078	25.9869	26.3336	25.8021	25.0996	25.8149	26.2338	26.2781	26.0591	26.23
P56385	27.5878	27.6549	27.6488	27.7687	26.9541	27.1196	27.9092	28.0567	27.3977	27.0258	26.5628	27.649	26.3785	27.3459	27.4867	27.5564	27.0714	27.2239	27.0486	27.1047	27.0291	27.0303	26.91	26.6766	27.4944	26.305	27.2073	27.4557	27.6602	27.4034	27.0621	27.7907	27.0061	27.4469	27.0026	26.5856	27.6151	27.2821	26.6738	27.0107	27.189	27.3477	27.3704	26.4932	27.1738	26.3606	26.6884	27.066	26.9693
P56556	23.9935	24.3973	24.3733	24.6017	24.5162	23.7835	24.4718	24.64	24.3514	24.1232	24.4665	23.912	23.7335	24.1454	24.3423	24.1578	24.1645	24.3104	23.7698	24.3575	23.9473	23.7221	24.125	23.4707	23.9346	24.4936	24.2559	24.101	24.4758	23.6097	23.8688	24.2712	24.1026	24.2645	24.2015	24.1652	24.1167	24.0821	23.8821	23.6242	23.8385	24.3279	23.7879	23.3115	23.9514	24.1037	24.0064	24.4157	23.9407
P57105	21.8068	21.9804	22.2031	21.8685	21.8311	22.2852	22.1001	21.8993	21.8809	21.9257	22.5477	22.3136	22.3805	21.8618	22.2341	21.7363	21.9301	22.0592	21.8554	22.0787	21.5185	21.7194	21.91	21.688	22.0485	22.4917	21.8687	22.1175	21.9423	21.7661	21.8118	22.3832	21.7654	21.857	22.3077	21.7034	21.8949	21.7987	21.5357	21.8762	21.6453	21.643	21.9005	21.361	21.8206	22.2489	22.0801	21.9119	22.0539
P61604	22.7135	23.3581	22.4847	22.9863	22.6252	22.7297	22.0931	21.9825	22.025	22.6669	21.7452	22.1082	20.13	22.6537	22.4125	23.3809	23.0598	21.9382	22.3099	21.8864	22.2058	22.8684	22.3695	22.7056	23.1029	19.4379	22.5109	22.8538	23.6369	22.34	22.7427	22.8499	23.1026	22.998	22.5494	22.1621	23.203	23.1562	22.5752	22.226	22.7594	22.3771	23.3056	22.8536	23.4368	21.4669	22.5555	22.8442	22.6502
P82650	21.1616	21.0608	20.8264	21.1037	21.1829	20.686	20.4965	20.8084	21.0339	21.1206	19.0513	20.8723	20.3594	20.764	20.7236	20.7824	21.1131	21.0841	20.8522	20.9724	21.2149	21.2859	20.9999	20.605	21.2005	18.5853	20.6436	20.8038	20.6763	20.9686	20.6231	21.0139	20.6652	21.1583	20.7031	21.0612	21.0725	20.8727	20.8941	20.9831	20.8034	19.9362	21.0074	20.271	20.7815	18.913	20.767	20.8264	20.7405
P82664	19.6596	20.4636	19.3302	20.3639	20.7767	19.686	20.4025	20.0856	20.77	20.0292	19.1903	20.3795	19.4124	18.927	19.4723	19.2034	19.4969	20.4035	19.5001	19.5501	19.9164	20.9434	20.2931	19.0456	19.4657	19.7146	20.3649	19.8627	20.0163	20.4259	20.0358	19.4511	20.1811	20.624	19.3235	20.3858	20.4875	20.3452	19.81	19.5054	20.265	18.9943	20.0866	20.2048	19.7815	19.4801	19.81	20.3146	19.4268
P82673	18.7237	18.7116	18.6347	19.0986	18.861	17.6954	18.5816	18.7682	18.8543	18.7351	18.1341	18.7589	18.6328	18.1636	18.3487	17.8213	18.9515	18.9985	18.5893	18.6701	18.5603	18.5679	18.8166	NA	18.8129	18.1567	18.6185	18.9992	18.1797	18.1374	18.3638	17.2091	17.7503	18.8234	17.9335	19.1642	19.2073	18.5541	NA	19.1442	18.3588	16.1376	17.5401	NA	18.2158	17.4677	17.0935	18.1398	17.9143
P82675	20.4719	20.2741	20.1111	20.3424	20.4433	20.2628	19.929	20.1032	20.44	20.0837	19.3327	19.9782	19.886	20.1824	20.2319	19.9399	20.2211	20.3117	19.9573	20.422	20.2488	20.114	19.9443	19.9029	20.5618	20.2094	19.8147	19.8327	19.9722	20.1762	19.791	20.2791	19.7472	20.3206	19.9034	20.3641	20.1094	20.0045	20.0943	20.3774	20.0691	19.2446	20.2841	19.7813	19.7705	19.9423	20.2356	20.3239	20.0953
P82909	23.1616	23.4356	23.0049	23.2684	23.3899	22.9327	23.4081	23.4076	23.2966	22.9508	23.3784	23.0942	23.1744	22.8649	22.827	23.3399	23.3709	23.3558	22.4647	22.6376	22.6322	23.0124	23.3468	22.6981	22.9212	23.15	23.306	23.091	23.7712	23.0493	23.453	22.9107	23.0428	23.5364	22.9748	23.1125	23.3447	23.2054	22.3898	22.2884	23.2535	22.815	23.3681	23.6762	23.0624	23.3261	22.9909	23.4157	22.5079
P82912	20.1731	20.2571	19.8903	20.6527	20.3515	19.9014	20.2939	20.2991	20.77	20.2453	20.2095	20.0831	19.8908	19.4633	19.566	19.7125	20.2072	20.3117	19.7389	20.0148	19.7582	20.3864	20.0649	19.1701	20.2005	20.6337	19.9578	19.242	19.9424	20.187	20.1167	19.8535	19.5683	20.6568	20.1715	20.4896	20.1257	20.098	19.1755	20.1268	19.5101	17.6797	19.5552	18.98	19.8519	20.2793	19.8241	20.6007	19.6287
P82914	20.4812	20.1961	19.8674	20.2454	20.2093	19.8146	19.2974	20.1292	19.9839	20.3819	18.748	20.0184	NA	19.7908	19.9949	19.7461	20.2889	20.1562	20.0937	20.2009	20.1051	19.9803	19.4811	19.3215	20.2334	NA	19.982	19.8839	19.42	20.1545	18.7829	19.9884	19.8185	20.3	19.4053	19.9779	20.0107	20.1702	20.0453	20.0237	19.7897	17.8702	19.8366	NA	19.3802	NA	18.8919	19.9211	20.1348
P82930	19.4103	19.4874	19.4484	18.9382	19.5941	19.031	18.4884	19.0931	19.7646	19.4079	19.1828	19.5362	19.2166	18.4282	18.9429	19.0522	19.3624	19.7594	19.533	19.497	19.3003	19.336	19.3267	17.9867	19.4335	19.3884	19.4604	19.2749	19.532	19.287	19.5555	18.2895	19.3633	18.831	18.8056	19.6523	19.6427	18.0239	19.0436	19.4299	19.3198	18.4898	19.4825	19.2776	19.3522	19.6558	19.3276	18.9938	19.134
P82932	19.91	18.9668	17.9716	19.3406	19.2892	18.8416	18.8798	19.4234	19.7966	18.9963	20.0665	19.2832	20.6814	18.349	19.0809	18.6407	18.889	19.431	17.1174	NA	18.536	19.6189	18.5425	18.3251	19.2344	20.4802	19.0256	19.0613	19.1526	19.4557	19.3967	19.6188	17.9971	19.9225	18.9335	18.7532	19.5392	19.0496	NA	NA	18.9987	18.1526	18.9864	18.8586	19.0906	19.9167	19.4464	19.2471	18.7171
P82933	18.7788	18.5078	17.9366	18.909	18.7518	17.4433	18.4631	18.6613	18.591	17.546	19.0803	18.4447	19.3371	17.9681	17.7274	17.6509	18.2807	18.5616	17.4518	18.6173	18.145	19.107	18.4064	NA	17.3752	18.8183	18.1534	18.452	18.2284	18.3379	17.7596	17.5438	17.4455	18.3712	17.7677	17.6413	18.8239	18.2305	16.9828	18.1818	18.1914	16.2854	17.4288	NA	17.1408	18.8573	18.3333	18.6599	16.7806
P83111	23.5838	23.368	23.8674	23.5979	23.7003	23.5176	23.507	23.6287	23.2004	24.2654	23.7421	23.5029	23.9602	23.6391	23.7948	24.2093	23.4455	23.5129	23.5502	23.6794	23.9055	23.7628	23.7892	23.6315	23.2814	23.6561	23.6387	23.3585	23.3526	23.4425	23.652	23.7414	23.6009	23.503	23.6166	23.449	24.1842	23.0566	23.2983	24.3187	23.9225	24.0466	23.2895	23.2923	23.7815	24.0087	23.8519	23.6083	23.7298
P99999	24.4306	23.3481	24.3004	23.6129	22.8576	23.3151	23.7018	24.0977	23.16	23.1617	23.6279	23.3795	24.0858	23.7874	23.7497	22.929	22.9406	23.1939	23.655	23.1471	22.329	22.9667	23.3121	22.45	24.1865	23.8174	23.5889	23.9155	23.6831	23.0814	23.1723	24.2241	23.27	23.8517	22.0368	22.1621	23.4235	23.2616	23.4759	22.9536	23.1488	23.1206	23.7879	24.2835	23.493	23.7622	23.254	23.1933	23.1124
Q00059	21.2511	21.1916	21.5986	21.1206	21.6026	21.683	21.253	21.2526	20.9512	21.546	20.7975	21.2671	21.0922	21.7056	20.8935	21.6142	21.913	20.9002	21.5383	20.9231	21.2599	21.6285	21.4532	21.0595	21.4496	19.9777	21.4565	21.3191	21.8999	21.0681	21.3998	21.4002	21.7188	22.1923	21.7517	21.2797	21.5297	21.3962	21.5662	21.0103	21.5731	21.9889	21.9267	20.3942	22.0141	21.4669	21.7523	21.3285	20.8527
Q00325	28.2617	28.1512	28.1712	28.3536	28.5644	28.4101	28.5037	28.578	28.3452	27.8891	28.4015	28.1933	27.8347	28.3282	28.481	28.1687	27.6403	27.9074	28.3334	28.5159	27.7838	27.781	27.9945	27.6877	28.2228	28.5079	27.9968	27.9856	27.9993	27.8151	27.2239	28.3833	27.8345	28.0585	28.207	27.9748	27.9353	28.0711	27.8327	28.2073	27.9259	28.2869	27.8091	26.8051	27.8094	27.903	27.8952	28.2635	28.0782
Q02127	20.0906	20.7328	21.0565	20.9606	20.1637	21.0274	19.8975	20.0315	20.5059	21.0996	20.5187	20.2389	19.6972	20.4738	21.2579	20.0844	20.1484	20.6975	20.4647	21.1206	19.8336	19.6906	19.7991	19.5478	20.8291	20.3845	20.3289	20.3361	20.0867	19.9738	20.3558	21.0819	19.8023	20.4939	20.2547	20.6773	21.0478	20.4087	20.3518	20.1996	20.4375	19.7722	20.3144	18.3128	19.9058	20.1862	20.4414	19.0348	20.5837
Q02218	25.3912	25.2656	25.6789	25.2004	25.4406	25.5949	25.2088	25.3233	25.3311	25.2145	25.8016	25.3271	25.551	25.5169	25.3245	25.4062	25.3264	25.2838	25.757	25.2835	25.0911	25.1678	25.5078	25.4685	25.5848	25.5126	25.2757	25.1619	25.4985	25.2962	25.2063	25.7173	25.1715	25.4038	25.2403	25.1534	25.6273	25.3156	24.9759	25.5681	25.3877	25.2341	25.438	25.2339	25.1249	25.9252	25.761	25.4157	25.0834
Q02221	22.9821	21.4487	23.9718	21.1944	23.5608	22.7977	23.3704	24.1933	23.6999	20.5382	22.7168	23.8576	22.1454	23.4213	21.8139	23.9104	23.0025	23.4664	23.4157	22.4493	23.1732	22.0697	23.3121	22.4707	22.9346	22.6337	23.7102	23.6006	23.4493	21.8493	22.6546	23.6219	24.0088	22.4962	23.9541	22.9886	23.6411	22.7207	22.9251	23.3852	22.8538	23.2341	22.6595	20.5435	23.3299	22.2793	21.9091	23.5101	23.2842
Q02252	20.4626	20.8675	20.9351	20.9793	21.5025	20.8478	20.2109	19.9267	20.399	20.6934	21.2453	20.3795	19.4935	20.8105	20.5935	20.4919	19.5383	20.9416	20.4048	20.7136	19.8184	20.5062	20.9902	22.4794	20.9529	20.0207	21.2796	21.6804	20.5524	19.1609	20.8666	21.2632	21.1365	18.9609	19.9613	20.9636	19.2143	20.0668	21.2199	19.8706	20.9024	19.5793	19.526	NA	19.4032	21.1862	21.3616	19.5056	18.9646
Q02318	19.8112	19.8786	19.8324	20.0023	19.2	19.7459	19.7408	19.8764	19.3567	20.1566	18.9975	19.7837	18.6253	19.5902	19.899	19.9231	19.3207	20.2361	19.8458	20.1917	19.0897	20.2147	20.6387	18.4495	19.1158	19.4917	19.2028	18.6481	19.571	20.0409	19.4134	19.0384	19.9165	19.9624	20.0861	19.8363	20.0722	19.5435	19.3776	20.4587	19.731	19.7987	20.1213	18.7738	19.9705	19.3406	20.0324	20.8	20.3534
Q02338	21.7194	22.6343	23.0939	22.8908	23.2786	23.0442	22.6602	23.2187	22.3885	21.4247	22.8199	21.2946	20.3909	23.031	22.9154	21.5623	21.0045	21.191	22.2911	22.5375	20.5069	20.279	21.232	21.8228	22.2656	22.1007	22.0451	22.3163	21.7034	20.7192	21.2905	22.99	21.4152	20.5561	20.7129	20.9708	19.6396	20.8995	21.9737	20.8234	21.0292	22.2581	21.1206	18.5576	20.597	22.0636	21.9514	21.1677	20.4079
Q02978	26.8169	26.6294	27.2179	26.7602	26.7605	26.9148	26.9853	26.8154	26.866	26.5815	27.0718	26.6755	26.8466	26.8759	26.7091	26.7515	26.0905	26.5441	26.7591	27.042	26.0469	26.3253	26.5289	26.3737	26.7288	27.124	26.4143	26.4894	26.4138	26.2201	26.0149	26.9438	26.3773	26.4831	26.8436	26.436	26.5725	26.3135	26.5361	26.8669	26.574	26.5192	26.2512	26.0008	26.4957	26.6957	26.6016	26.8219	26.518
Q04837	22.2209	21.8017	22.2393	21.3315	21.5969	21.5716	21.7348	21.9777	21.4864	21.6142	20.8739	21.364	20.9655	21.2124	21.2187	21.8662	21.6344	21.8099	21.5263	20.9724	21.329	21.7574	22.0239	21.841	22.1235	20.2908	21.5634	21.6626	21.6944	21.7661	21.6598	21.6568	21.8253	21.857	21.5412	21.6773	21.9041	21.7056	21.4919	21.7527	22.0493	21.1671	22.0172	20.6462	21.5213	20.7747	21.845	21.8	21.5599
Q07021	22.2912	22.0085	22.1543	21.44	21.7148	21.5814	21.5515	21.6011	21.707	22.3688	22.2298	21.4101	22.8607	22.0994	22.0775	22.3674	21.8336	21.6103	22.1958	21.837	21.9555	21.9051	21.8945	22.4108	22.1753	22.0181	21.7333	21.9908	21.6439	22.2056	21.6803	22.1612	22.1404	21.9722	22.0869	21.9599	22.2773	21.8906	21.9827	22.017	21.9985	21.5834	22.0931	21.0307	22.008	22.6773	22.2304	22.0413	22.5047
Q08257	19.9507	19.6376	19.5741	20.2608	20.179	21.003	18.0409	19.3017	19.1012	20.1667	20.4435	19.8356	20.5666	20.1519	19.899	19.8702	20.0974	19.33	19.9927	19.0016	18.0814	20.5808	19.4448	20.2147	20.4449	19.6612	20.5322	20.3585	20.4059	19.3887	20.2361	19.9755	21.0637	20.6648	19.5622	20.712	20.7134	20.7796	19.5589	20.2689	21.1395	20.4267	19.7818	NA	20.7226	20.5932	20.4595	20.3239	20.4604
Q10713	19.2872	18.3189	17.8777	18.6402	18.1701	18.8818	16.5854	17.4746	17.2409	17.7037	18.5992	17.4009	18.4809	17.4055	17.4859	18.5978	18.7604	18.3287	18.7229	17.4373	17.1087	18.4823	18.7817	19.2195	17.505	16.5425	19.1205	19.036	18.2036	18.8003	17.7727	18.3621	17.3322	17.4925	19.1533	17.8239	18.3486	17.4761	18.3097	18.0998	18.7009	16.4974	18.6536	16.8005	17.4354	18.9395	19.0051	18.3498	19.0678
Q12849	19.2469	19.5567	18.1011	19.1481	18.6532	18.1754	18.6084	18.316	19.0451	18.6294	17.7987	19.0845	17.5794	18.3784	18.0143	19.4728	18.6852	19.1327	18.8383	18.8895	19.3515	19.4981	19.0274	17.7152	18.6857	17.5733	19.2729	18.7693	19.1522	19.7986	19.2765	17.7391	19.355	19.6541	19.5434	19.6449	18.9134	19.5099	17.7261	19.1142	19.5151	19.0082	19.9351	17.6174	19.4706	17.8682	19.3782	20.1259	18.9641
Q12931	21.3404	21.471	21.6193	21.5503	21.4306	21.6204	21.0292	21.0856	21.3639	21.7211	21.2095	21.1571	21.4064	20.9941	21.6171	21.8138	21.3787	21.2852	21.3694	21.4532	21.2058	21.4673	21.5423	21.4939	21.6579	21.5843	21.4171	21.98	21.066	21.6279	21.5186	21.2843	21.5156	22.0969	21.7469	21.3912	21.6924	22.1168	21.1	21.488	20.6886	21.2022	21.5759	21.2494	21.1432	21.9232	21.9737	21.396	21.636
Q12983	19.8341	18.9857	20.9406	20.5123	20.1246	20.5583	19.7289	20.0498	20.4864	19.7348	21.0665	21.025	20.7877	20.6592	20.4047	20.0833	NA	19.6553	20.1983	20.3409	20.1355	18.5151	19.508	19.6528	19.9854	21.1476	19.9344	19.1496	19.1645	19.1484	16.2658	20.6405	20.0117	19.6082	20.4791	19.7655	19.8081	20.209	20.2323	20.7766	19.2236	19.0935	19.4962	NA	20.5213	20.9674	20.7226	20.9573	20.2729
Q13011	24.647	24.2971	24.8048	24.6894	24.7873	24.7942	24.2457	24.598	24.2684	24.3512	23.891	24.8576	23.0269	24.9332	24.3116	24.8027	24.6818	23.7548	24.915	24.0737	24.3205	24.3117	24.1027	25.1401	25.1511	22.4821	24.5889	25.1659	24.5524	23.7378	24.5229	25.1066	24.608	25.4916	24.3898	24.4934	25.1605	24.8269	24.6455	24.7354	24.632	25.0431	25.0954	23.3339	24.8259	24.4481	25.2442	24.3827	24.597
Q13162	18.6105	17.5766	17.4523	16.4371	15.97	17.0926	17.8708	17.1462	17.2901	18.4828	18.8986	17.2852	20.1049	17.3567	18.2154	19.2326	16.6675	18.3555	17.6424	18.1696	18.8731	17.8659	19.9019	19.935	NA	19.3132	17.3951	18.8382	18.2218	17.9177	18.4868	18.8879	17.739	17.3295	17.9692	19.3328	17.4476	17.2297	18.4201	18.5542	19.2205	16.5237	17.0558	19.7882	17.6312	18.9175	19.4011	18.9882	18.7926
Q13232	18.2474	18.8531	18.3	19.3155	18.5749	19.1284	18.7104	18.8345	19.173	18.6834	17.9309	18.2912	18.6937	18.7586	18.5371	19.086	17.021	19.1374	18.6655	18.3842	18.8279	18.4275	19.2163	19.0393	19.1459	17.4927	18.3379	19.1355	18.9472	19.3219	19.0725	18.285	19.5565	18.5167	18.9097	18.2583	16.8304	19.3276	19.1406	18.5285	19.472	19.0714	19.3356	NA	19.057	18.747	19.5899	18.6794	19.1382
Q13405	19.6121	19.6764	19.7596	19.5565	19.8263	19.3154	19.3395	19.5313	19.8175	19.8772	19.7295	20.2044	19.7329	19.3649	19.4033	19.6972	19.4516	20.0339	19.725	19.7007	19.4291	20.0103	19.4712	19.7944	19.7707	19.8875	19.2525	19.105	19.7257	19.5774	19.4158	19.7689	19.1402	20.1352	19.2225	20.0612	19.8357	18.8028	20.0562	19.5345	19.3899	19.5589	19.2419	19.3115	19.8519	19.9167	19.648	19.8839	19.6007
Q13423	26.9894	27.401	27.5623	27.5322	27.653	27.7826	27.0977	27.4788	27.3139	27.0516	27.5291	27.2604	26.5364	27.2514	27.5207	27.3988	26.9974	27.0767	27.3044	27.2012	26.6946	26.8104	26.768	26.5882	27.2732	27.4351	26.9849	26.9107	27.0276	26.4218	26.9997	27.4615	26.8808	26.9123	27.4239	26.7317	27.0942	27.4984	26.4281	26.9461	27.0084	27.7956	26.737	25.9034	26.8149	27.0479	27.0576	27.0832	27.3629
Q13505	20.3353	21.1916	21.3895	21.1904	21.4338	21.5516	21.1454	21.3068	21.3096	21.0181	21.306	21.1631	20.8793	21.232	21.2665	21.4752	21.3345	21.1146	21.3052	21.1871	21.0811	20.7521	20.9804	20.4108	21.0546	21.1717	20.9964	21.1563	21.218	21.4259	21.5014	21.164	21.5095	20.9225	21.7129	21.2912	21.0968	21.0265	20.8748	21.1206	21.1206	21.27	20.5626	20.128	21.0141	21.0924	20.9385	21.2034	20.8914
Q13825	20.5967	20.9543	21.5916	21.7402	21.0177	20.6613	20.9598	21.1963	20.9177	21.1818	20.6381	20.7015	20.1175	21.1875	21.1182	20.9534	21.3787	20.0466	20.8522	20.4912	20.6925	20.9051	19.8224	20.0579	21.4449	20.4724	21.2285	20.6216	20.9574	19.8448	20.6231	20.7509	20.5865	21.1867	20.0283	20.8433	21.1285	21.1432	20.3658	20.7687	20.3857	21.4767	21.3623	19.8671	20.7375	20.6716	20.5888	20.8198	20.7298
Q14061	23.4485	23.3481	23.4997	23.6352	23.0473	22.7835	23.2088	22.827	22.9977	23.6142	19.6108	23.0672	18.8638	22.7038	23.4163	23.5597	22.1681	23.4183	23.0883	23.3575	23.3788	23.6803	22.6041	22.426	22.9026	18.9289	22.7983	22.9926	22.9442	23.6761	22.4985	22.8658	23.5156	23.4098	23.0388	23.3559	23.7597	23.3337	22.32	23.305	23.0983	23.489	23.2486	18.0757	23.2924	19.146	20.9831	23.9824	23.0061
Q14197	21.2182	21.518	21.1824	21.3352	21.1127	21.098	20.6804	21.4648	21.0866	21.4987	21.1206	21.0118	21.3273	21.3218	21.2054	20.8789	21.4691	21.3584	21.3872	21.4141	21.0301	21.5125	21.1731	20.3483	21.4955	21.128	20.6436	20.6216	21.3032	20.7987	21.067	21.0698	20.8592	21.5075	20.7324	21.5533	20.8528	20.5165	21.1889	21.4338	21.0156	20.9121	20.7619	21.3063	21.171	20.2591	20.5806	21.3099	20.9104
Q14249	22.2565	21.6923	22.159	21.5658	21.5357	21.0322	22.1387	20.7593	21.8018	22.431	21.6975	20.8576	22.1607	21.2562	21.4468	21.8094	21.3086	20.879	21.147	22.2439	21.5111	21.5989	22.4637	21.8136	21.7891	22.1329	21.9379	21.6445	21.3893	22.2721	21.5072	21.4618	21.279	21.6073	21.2815	21.2386	21.3191	21.0821	21.181	21.1206	22.002	21.0173	22.5082	21.1674	21.2461	21.8609	21.517	21.6121	22.0959
Q14318	18.5691	18.6493	18.5792	17.8339	18.6926	18.0546	18.4357	18.6177	18.4454	18.7129	19.2083	19.5521	18.5518	18.612	18.3351	19.6846	18.7411	18.9414	19.1364	18.9995	19.477	19.4165	19.3148	18.9377	18.5022	18.6148	NA	18.9202	19.2459	18.268	19.4771	18.7678	18.9033	16.3567	18.8294	19.8141	19.0253	19.9893	17.9322	18.8837	18.7303	18.6829	18.4192	NA	18.7673	18.6233	18.4267	19.22	18.5281
Q15046	20.2938	19.8897	20.5383	19.5934	19.7461	20.3032	19.668	19.9848	20.1415	20.6362	20.6177	20.3271	20.7798	20.6592	20.151	20.211	20.9301	20.3936	20.5223	20.1255	21.101	20.8153	21.0662	20.6367	20.1781	20.6198	21.0488	20.5358	20.512	20.8861	21.3365	20.5386	20.4787	21.1177	20.5133	21.1335	20.2773	20.7892	20.5233	20.4783	20.8876	20.9121	20.5082	20.3543	20.6052	20.4844	20.81	20.2381	21.0017
Q15070	20.1845	19.0487	20.5383	19.9559	20.156	19.6363	20.1047	20.458	20.4265	19.9138	20.8035	20.2726	20.7877	20.3535	18.8504	20.0783	18.3451	20.0717	19.6471	19.7766	19.6131	19.796	19.7014	19.5539	20.0729	21.2325	19.9607	19.2223	19.8628	19.6524	19.2161	20.624	20.0716	20.1352	20.2547	20.0879	19.9364	19.7644	20.3042	19.9413	19.4064	19.7588	19.8782	19.1672	19.3335	20.8709	20.0324	20.4135	19.6805
Q15118	NA	18.3067	18.6032	18.7032	NA	18.5093	18.1946	17.3013	18.4065	18.97	18.7941	NA	18.4966	18.2026	18.6854	NA	NA	17.8132	17.6567	18.9185	NA	NA	18.2732	18.6961	18.7285	18.849	NA	18.0591	15.7446	NA	NA	18.1965	16.4803	18.1595	NA	NA	NA	NA	17.8288	17.2115	18.8836	NA	NA	NA	15.7005	18.3135	18.687	18.5273	17.9113
Q15119	20.7882	19.6764	20.4639	19.7966	19.8456	20.0702	19.9186	19.8244	20.1661	19.8142	20.1254	20.2044	19.9862	19.9174	19.7963	19.1066	20.2889	19.5717	20.0271	19.9724	19.6193	19.2928	19.9228	19.7929	20.2761	19.4415	19.6359	19.5495	19.5353	19.3886	19.114	20.3709	19.5195	20.4848	19.4768	19.4757	20.0478	19.8267	18.802	19.6497	19.7558	20.0617	19.8705	18.5505	19.3763	20.5188	20.0324	19.6475	19.2416
Q15388	22.6634	22.4838	22.7596	22.5766	22.5969	22.5038	NA	22.458	22.5091	22.6651	23.1254	22.649	23.4887	22.1544	22.7497	22.8811	22.2588	22.4968	22.3308	22.5591	NA	22.6019	22.3276	22.2182	22.4236	23.5126	22.3678	22.3277	22.6671	22.7328	22.1723	22.3308	22.4345	NA	22.6451	22.4644	22.652	22.5252	22.4102	22.3669	22.3294	22.6135	22.4588	22.3909	22.4091	23.1728	22.4573	22.3559	22.5984
Q15526	20.2619	20.8278	20.7596	20.6758	21.4964	21.1914	20.6238	21.3219	20.4864	20.9899	21.1912	20.216	20.37	21.1875	20.9424	20.6193	20.4396	20.7056	20.6007	21.1824	19.6551	19.8466	20.1828	20.5616	20.085	20.8581	20.5216	20.413	20.7475	19.7121	20.1795	20.512	20.3212	20.0999	20.0297	20.4282	20.1473	20.4334	20.5108	20.8982	20.4476	21.006	20.1618	20.0035	20.1929	20.746	20.4044	19.9088	20.4604
Q16134	24.6876	25.0047	25.3451	24.8342	24.4426	24.5133	24.7393	24.8758	24.8374	24.7717	24.8874	24.5609	24.856	24.7021	25.0045	24.6053	23.9822	24.484	24.5101	24.708	23.9196	24.3025	23.9853	24.0595	24.5334	24.694	24.2796	23.0174	24.4888	23.7562	23.6125	24.8204	24.309	24.9292	24.6166	24.5605	24.4504	24.5451	23.9873	24.8854	24.4862	24.6657	24.3293	25.3228	24.3724	24.4702	24.7724	24.5502	24.5896
Q16540	20.6052	20.7017	20.1496	19.6643	20.1246	19.7692	20.0097	19.7703	20.0114	20.4907	19.8966	20.2389	20.4115	20.28	19.6858	20.755	20.7399	21.2744	20.0497	20.6274	20.4368	21.0435	20.6262	20.0591	20.6699	18.8226	20.6725	19.5528	20.5018	20.7192	20.158	20.2471	20.077	20.7809	20.1291	20.375	20.3464	19.5343	20.4068	20.3023	20.3752	20.2461	20.1662	20.271	20.5888	19.4181	20.171	20.6605	20.3945
Q16698	24.0413	24.0111	24.2625	24.2493	24.4185	24.2494	23.5914	23.5745	23.3424	23.6142	23.6194	23.1359	24.0696	23.7195	23.7574	24.1924	23.8426	22.9885	23.6913	23.8503	23.5586	23.8783	23.8169	23.9054	24.1795	23.9626	24.1136	23.9527	23.8441	23.1077	23.3654	23.8068	23.9085	24.8473	23.5631	23.88	24.1748	24.8152	23.5233	23.7806	24.1015	24.8431	24.5134	22.6296	24.9909	24.6456	24.669	23.8033	23.7028
Q16718	25.5676	25.3754	25.6414	25.9274	25.7152	25.2674	25.8582	26.0232	25.5979	25.5382	25.4993	25.3666	24.6972	25.466	25.7383	25.543	24.9924	25.3874	25.0985	25.5858	25.034	25.0468	25.3218	24.6956	25.483	25.4425	25.2114	25.4751	25.4459	24.9857	24.7883	25.5744	25.3307	25.7603	25.3588	25.2001	25.4929	25.5201	25.3001	25.0002	25.1135	25.5632	25.2946	24.0008	25.3903	25.1626	25.0294	25.7267	25.2037
Q16762	20.0662	20.0461	19.5881	19.4265	20.2018	20.1871	19.9598	17.8711	19.5187	19.2761	20.306	19.2508	19.5081	19.6664	19.6985	19.8408	19.2554	18.1736	18.2303	19.3704	19.4332	19.8194	19.2409	20.8136	20.0485	19.6475	20.5216	19.0917	19.7824	NA	20.4305	20.0139	19.6031	19.9492	19.1967	19.4969	19.2481	20.0618	19.3937	18.6321	19.1578	19.8628	20.3718	18.0786	19.6259	20.6868	20.4414	19.6823	17.6053
Q16775	20.6552	19.051	19.2383	19.4667	18.7545	19.3653	19.0713	18.7208	18.9972	20.0837	20.0155	19.4674	20.4217	19.4245	19.3217	19.2698	19.4324	19.9002	19.4074	19.2699	19.6891	19.9281	20.5752	19.1786	19.8923	20.3762	19.8147	19.477	19.2542	18.9528	20.1046	20.0012	20.082	20.4756	19.6992	19.9921	19.7296	20.5049	20.116	19.6644	19.9459	19.1158	19.2343	22.0558	19.5335	20.0752	19.8519	18.9314	20.6864
Q16795	25.7822	25.948	26.1558	26.0289	26.1675	25.6231	25.9441	26.1222	25.9747	25.8266	26.1669	25.6937	25.4173	25.8661	25.9656	25.7716	25.6435	25.6623	25.6083	26.0595	25.4715	25.2319	25.558	25.1988	25.736	26.1209	25.8004	25.6296	25.8365	25.1077	25.3088	25.9124	25.5389	25.7791	25.727	25.616	25.7879	25.6606	25.6632	25.4704	25.2499	25.911	25.3195	24.7739	25.4425	25.684	25.5576	25.9073	25.5257
Q16836	23.1265	23.4636	22.7919	23.1803	22.8929	22.9957	22.6126	22.7867	22.3442	23.0703	22.891	22.064	23.4268	22.67	22.9949	23.3415	23.0403	22.5106	23.0883	22.2078	22.5185	23.1938	23.5522	23.5225	23.2005	22.5164	23.7447	23.1257	23.3383	22.6531	23.3542	22.8953	23.5544	23.5904	22.9437	22.5267	23.6683	23.6006	23.2983	22.9762	23.632	22.7073	24.0123	22.8488	23.2797	23.8576	23.9107	23.0186	23.3465
Q16891	26.2659	26.333	26.4524	26.3311	26.2264	26.3541	26.3487	26.4031	26.0289	26.4451	26.1987	26.2464	25.5939	26.2408	26.5429	26.1202	25.9006	26.0012	26.2491	26.3315	25.8697	26.2723	26.0035	25.8835	26.0157	25.759	25.875	26.1718	26.0803	26.2081	26.035	26.2695	25.9734	26.1177	26.2677	26.1866	26.4207	26.1581	25.722	26.5141	26.2517	26.1546	25.9305	25.0589	25.9909	25.5108	26.1373	26.3966	26.2394
Q330K2	19.9507	20.364	20.6764	20.1164	19.5475	19.6489	20.0389	20.0856	19.9653	20.1464	20.6582	19.8687	20.6898	20.0113	20.0944	19.3229	19.7311	18.9621	19.8458	20.1824	18.3985	19.4969	19.0364	19.754	19.6137	20.7342	19.0289	19.4937	19.5159	19.9629	18.9597	20.361	19.8514	19.7263	19.7421	18.9714	19.6703	19.1259	19.412	20.0103	18.9996	19.0175	19.0833	18.5056	18.6561	20.6563	20.1929	19.656	20.0192
Q3SXM5	20.944	20.3954	20.4715	20.5187	21.0514	21.3921	20.9749	20.8968	21.0866	21.0012	21.6177	21.1511	21.0335	21.0887	21.2406	21.0989	20.8336	21.0146	21.3422	20.999	20.666	20.8758	20.9607	21.2076	20.5	21.317	20.8687	21.2845	21.0867	21.0894	20.58	21.3659	21.2718	20.4002	22.1169	21.4072	21.7546	20.8906	21.2352	21.3403	21.5685	21.1206	20.7964	19.5643	21.272	21.2642	21.132	21.3649	20.9009
Q3ZCQ8	21.8928	22.2888	22.7518	22.6039	22.4607	22.6982	22.395	22.4269	22.3206	21.9984	22.4358	22.4025	21.7355	22.5772	22.6842	22.3704	22.2452	22.1356	22.4113	22.8132	21.6859	22.0347	21.9557	21.929	22.4496	21.5553	21.9419	22.5553	22.0307	21.7857	21.9661	22.7183	21.9062	22.2498	22.343	21.9307	22.2488	22.1469	22.2727	22.3376	22.0526	22.3073	21.8845	21.8026	21.7994	21.8809	22.325	22.2381	22.304
Q4G0N4	16.7974	16.4085	15.9031	17.9558	17.0293	18.1825	NA	16.5122	16.4193	16.803	16.0654	NA	15.5295	15.7708	16.1165	17.6411	NA	NA	16.1804	NA	NA	15.9822	17.8796	17.9997	16.6556	NA	NA	17.43	17.1641	NA	NA	16.4011	17.6907	17.0008	17.1954	NA	NA	17.5468	16.3781	NA	17.6627	17.8987	18.8977	NA	18.0579	16.7541	18.0121	NA	17.5446
Q53H12	20.8178	21.0411	21.0766	21.1743	20.8883	20.7921	21.0721	21.1206	20.9886	21.2405	21.0914	20.8941	21.7149	20.308	21.2143	21.0318	20.6292	21.0211	20.6532	21.2461	20.8419	21.2406	21.0475	20.8136	20.5356	21.4171	20.8853	20.6849	20.9039	20.98	20.821	20.8393	20.7603	20.9754	21.1206	21.0476	21.4123	20.6903	20.7314	20.8311	21.2361	20.8691	20.8411	19.5552	20.6768	21.4931	21.0324	20.9633	21.1206
Q53S58	20.2292	20.205	20.7025	20.6469	20.6055	20.7042	20.8544	20.4164	20.8584	20.6289	19.9519	20.554	20.7396	20.232	20.5521	20.2897	20.0459	20.1326	20.3422	20.9063	20.1547	20.2878	20.4158	19.2572	20.5959	21.0728	20.2796	19.7614	20.2054	18.3931	19.5282	19.4718	20.0887	20.5733	19.7789	20.3084	19.9396	20.0888	19.9651	20.5998	19.7804	20.2365	20.6657	19.6151	20.3568	20.7387	20.3471	20.6159	20.5955
Q5HYK3	22.1265	22.2421	22.3237	21.8933	22.5116	22.3751	21.8268	21.8506	22.3096	22.4477	22.0765	22.0863	22.2663	22.2538	22.3554	22.604	22.3216	21.8755	22.2697	21.6274	22.4619	22.2174	22.5256	22.1094	21.7817	21.9191	22.2415	22.0086	22.0901	22.4007	22.3998	21.7623	22.0637	21.7509	21.7987	22.5557	22.6217	22.5309	22.1041	21.6526	22.2849	22.1311	22.3076	21.7213	22.2746	21.9797	21.8757	21.9119	21.6864
Q5JPH6	19.3837	18.6194	18.6834	18.7636	18.512	18.1451	18.0891	18.7379	18.5059	19.1454	NA	NA	16.8038	NA	19.264	18.3661	NA	NA	NA	18.2338	16.523	18.7024	NA	18.639	18.1342	17.2424	18.7008	NA	NA	NA	17.7092	18.1578	NA	19.2187	17.0988	19.0027	18.5191	18.5211	NA	17.8014	19.3028	18.4887	18.202	NA	18.5705	16.9543	NA	18.8248	16.1551
Q5JRX3	17.4356	19.4103	18.1337	18.9484	17.6946	17.9264	18.2531	17.1301	16.7795	17.9311	18.1851	17.2471	17.8151	18.4456	18.2754	15.0873	18.0614	18.4503	19.2201	17.7883	18.5948	NA	19.4715	18.3075	17.7557	17.4756	18.3354	19.0039	17.9225	18.7816	18.2561	18.1604	18.4636	17.9851	18.4465	17.4207	17.7964	17.8145	NA	18.1802	19.2709	17.7371	18.3621	16.1709	16.8593	19.3516	19.4838	18.9958	19.0494
Q5RI15	20.9169	21.137	21.6055	20.6758	21.0762	21.6235	20.7873	22.0315	21.3169	20.2453	21.7975	21.2218	21.1485	21.4019	20.3168	21.047	21.0045	20.9416	21.5343	21.1777	20.5976	20.3864	20.4532	21.3483	20.9463	21.8462	20.756	21.1941	20.0307	20.6313	20.5469	19.909	21.3281	19.8117	21.4733	20.4896	21.2122	21.7504	20.9691	21.1697	20.5165	21.4139	20.5492	20.5786	21.0683	21.362	21.0385	21.2034	20.8914
Q5SQH8	21.5489	21.2529	21.5634	21.4766	21.1598	21.7864	21.0389	21.5051	21.1373	20.728	21.4627	21.0316	20.3909	20.2987	21.3773	20.4696	17.7381	20.1206	21.0042	20.6478	19.1261	19.3304	19.7639	19.7402	20.5356	21.3637	20.4228	20.8038	19.7731	19.1885	16.9537	21.0759	20.2338	20.5819	19.8895	18.8679	20.8528	20.4456	20.6426	20.7527	19.7276	20.8628	20.6021	18.6857	20.4322	21.115	20.6133	20.2381	19.728
Q5T440	19.6463	20.2313	19.8085	20.6815	20.3379	20.1871	19.7642	19.6073	19.7754	19.9376	20.3642	19.1281	20.6557	19.6574	19.6858	19.7259	19.7748	19.6273	19.2715	19.7136	19.2405	20.3218	19.822	19.8513	20.085	20.5843	19.7147	19.4844	18.9843	19.8975	19.3048	19.5418	20.018	20.2685	19.2607	19.2456	18.8135	19.9788	18.6181	19.5379	20.5261	19.8375	20.1933	19.127	19.3713	20.4931	19.8519	19.6967	19.9744
Q5T653	20.7808	20.3954	20.6698	20.2063	20.5177	20.4033	19.8761	20.1032	20.378	20.8586	19.8508	20.4982	19.7662	20.615	20.5166	20.055	19.8179	20.4329	20.5931	20.7265	19.972	20.7628	20.2106	19.7295	20.9196	19.7146	20.0467	19.4742	20.1669	20.122	19.4398	20.2471	19.578	20.7433	19.6741	20.449	20.3328	19.6762	20.283	20.6697	20.2302	19.7178	19.9335	17.713	20.0918	19.9296	20.4863	20.3513	19.8497
Q5TEU4	16.8129	16.1161	17.4337	17.2704	16.7107	16.8142	16.4004	17.0728	16.9253	16.9467	17.3429	NA	17.2644	16.2274	16.8043	17.1413	NA	NA	NA	17.4358	NA	17.9479	18.0697	16.9159	17.7925	17.413	16.5612	16.168	15.3525	NA	NA	NA	NA	18.7354	18.2613	NA	NA	17.2965	NA	17.2132	18.9192	18.0083	18.0617	NA	18.3799	17.4836	16.9076	18.7271	17.735
Q5U5X0	19.3729	17.929	19.6296	18.6446	18.6043	19.2893	19.5105	19.4784	19.5059	19.3426	19.8035	19.1142	20.5849	19.723	18.3606	20.17	19.8621	18.5411	19.6209	19.1384	18.5243	19.0205	19.9168	19.4567	19.4758	20.409	20.5109	19.5972	20.1798	19.3005	19.8638	18.8621	19.6879	20.0879	18.6468	17.8351	20.6161	20.1302	19.0318	20.1392	20.2764	19.1985	20.0668	19.5857	19.3458	20.9038	19.7958	19.6967	19.9548
Q6DKK2	18.3101	19.2999	18.6459	19.4534	18.7176	17.9844	18.623	18.9902	19.228	18.8049	19.0379	18.7333	18.4275	18.3721	18.8123	18.8169	19.3585	18.7069	18.1539	18.0547	NA	18.2045	NA	18.764	17.5679	18.1335	18.2218	17.5754	18.7044	18.699	18.7155	18.6312	18.2034	19.5811	18.3609	18.4959	18.875	18.5587	18.1961	18.6151	17.6241	17.6816	NA	NA	NA	18.2353	18.2975	18.6745	18.8422
Q6IAN0	21.2779	21.4892	21.1448	20.8278	21.0556	20.9981	21.6773	20.4234	21.0339	21.4331	20.9519	21.3001	22.4444	20.9999	21.275	22.1278	20.4632	22.5669	21.2769	21.3199	22.6958	22.7574	23.1986	22.0942	21.2496	21.3595	21.4453	22.0086	21.1072	23.1983	22.2499	21.4803	22.4152	22.1118	22.5658	22.8096	22.1285	21.8591	21.5357	22.359	22.3239	21.6862	21.8952	22.3271	21.6414	21.6601	22.1063	22.763	22.6614
Q6NUK1	21.3707	21.4856	21.7904	21.3885	21.0885	21.5516	21.6077	21.0856	21.44	21.9287	20.9894	21.216	21.7995	21.8618	21.9871	21.9208	21.4216	21.7798	22.0691	21.8778	21.403	22.1038	21.9152	21.795	21.8074	21.2776	21.7056	21.1816	21.4439	22.0735	21.2838	21.1754	22.1521	21.3659	22.0602	22.0201	21.9492	21.8034	22.0662	22.4338	21.6757	21.2022	21.5825	21.6015	21.8311	21.3573	21.9894	21.9453	22.1528
Q6NVY1	19.2365	19.3858	19.3996	19.8483	19.5475	19.6982	19.1709	20.0678	18.8415	20.3106	20.3964	19.3241	20.6118	19.9651	19.953	20.9694	20.4396	19.1548	20.0608	19.6612	NA	20.4274	19.626	20.3355	20.3074	20.1907	20.341	20.3696	19.9021	17.7543	19.9113	20.1468	19.971	19.9359	19.9538	20.0746	19.2068	20.2512	19.1903	20.2114	20.5638	20.2071	19.0347	19.0157	20.8171	19.4517	19.5937	20.0937	20.0202
Q6P161	18.4094	16.6528	18.5602	17.9926	17.4611	18.0277	16.9293	18.3014	17.7798	17.4798	18.2021	18.3839	18.3074	17.9839	15.8482	NA	NA	18.0485	18.6823	17.8653	NA	14.1345	18.4018	16.4623	17.7666	18.2027	16.8732	NA	NA	NA	16.9547	16.9605	NA	18.4818	NA	NA	NA	15.1228	15.7292	17.7222	17.949	18.3451	NA	17.2803	18.1858	18.1407	NA	20.0271	NA
Q6P1L8	21.1845	21.1042	20.9731	21.0692	20.8742	20.7459	20.5716	21.1632	21.1206	21.3197	21.3723	21.4101	21.7024	21.0505	20.5309	21.3522	21.498	21.1266	21.0664	20.9937	20.988	21.2709	21.1206	21.0039	21.2442	21.8787	21.0266	20.7624	21.2242	21.1512	21.1795	20.8249	21.0884	21.3155	21.3142	21.6416	21.4123	20.7602	21.0832	21.4135	21.0821	21.0888	21.1386	21.4646	21.3324	21.7818	21.2461	21.3783	21.4278
Q6P4A7	21.5222	21.2356	21.0964	20.8784	21.1752	21.2791	21.1001	20.1632	21.2531	20.9138	21.232	20.9227	20.9999	20.4983	21.3734	20.8271	20.576	20.7683	21.1153	21.056	21.395	20.8856	20.4532	21.3291	20.8785	20.8933	21.2859	21.2003	21.0378	21.5912	20.4782	21.164	20.3756	20.6809	21.5412	20.1011	20.4378	20.9937	21.1491	21.2575	20.8802	20.8182	20.7964	18.0207	20.3373	21.1262	21.1488	20.6007	21.0793
Q6PI48	19.3224	18.0539	18.8609	17.9221	18.5387	19.1361	18.5061	18.1748	17.8978	17.7612	19.219	18.4817	19.4252	19.3238	19.2178	18.8264	17.8545	17.9374	18.8312	18.4849	NA	19.0457	18.8743	18.0222	18.2322	18.278	18.5529	18.3609	18.1954	18.6274	18.568	19.2379	NA	18.7935	18.5273	18.9618	18.908	17.7283	18.3382	18.4796	18.74	18.9396	19.287	NA	18.8272	19.3529	19.1241	17.201	19.4773
Q6PI78	20.8396	21.2356	21.0815	21.7619	21.9274	22.1343	20.9238	21.2407	21.5781	21.089	22.0765	22.3001	21.1175	21.3889	21.8543	21.8576	21.6755	21.4134	21.4479	21.0304	21.3624	21.1454	21.1206	21.683	21.4589	21.7015	21.8477	21.2845	21.7648	20.5705	21.0032	21.864	21.8302	21.7279	22.4704	21.3253	21.7546	21.7207	21.4855	21.5073	20.6276	22.2145	21.5825	19.7189	21.6052	22.049	21.8415	21.6421	22.1124
Q6PML9	20.9237	21.0947	21.1778	20.9274	21.1521	20.8748	20.793	21.0988	20.7098	20.4745	20.2975	20.6511	20.5104	20.7091	21.192	20.1085	20.084	20.4329	20.3331	20.8488	19.752	20.263	20.1433	20.6262	20.491	19.7015	20.4785	20.5553	20.6299	19.9158	20.2905	20.8884	19.6807	20.8249	20.5356	20.0746	19.7071	20.68	20.3932	20.2575	20.3101	20.8247	19.8025	18.8539	20.2144	20.5851	20.7075	20.6967	21.1124
Q6UW68	19.7345	19.6244	19.3656	18.8902	19.7357	19.0732	20.2194	19.2101	19.9747	19.4621	19.2718	19.8896	21.2663	19.4745	19.2739	21.047	19.7495	20.776	18.9007	19.036	20.6925	20.2107	21.3582	19.7042	18.7046	19.8281	19.9731	20.6123	19.7677	20.874	20.7645	19.0086	21.2281	19.8815	21.0831	20.8433	19.6226	20.9686	19.7815	19.551	20.9882	20.1258	19.9544	19.2711	20.6768	18.5569	19.3782	20.6751	20.6303
Q6UXV4	24.3186	24.3431	24.7471	24.0757	24.6182	24.7942	24.5371	24.7348	24.2152	24.193	23.891	24.7117	24.5008	24.6976	24.3322	24.6802	24.302	24.3558	24.6036	24.4903	24.3624	24.5393	24.2007	24.4351	24.1935	23.9276	24.5634	24.6524	24.5146	24.2321	24.1885	24.6323	24.5276	24.2034	24.6681	24.423	24.585	24.3962	24.2257	24.5274	24.7895	24.8391	24.0123	24.0116	24.5094	23.8576	24.2733	24.655	24.5896
Q6YN16	23.08	22.8075	22.9917	22.866	23.3566	23.0442	22.2592	22.5281	22.5704	22.8174	22.2738	22.5472	22.4394	22.5714	23.0077	22.8511	22.7301	22.0434	22.8066	22.4435	22.6116	22.9003	22.5817	23.605	22.847	22.0392	23.2905	23.2903	22.6671	22.7192	22.6752	22.7566	23.1226	24.2172	22.7987	23.423	23.3362	23.895	22.5418	23.0746	22.6298	24.1972	23.1609	21.3942	23.9673	23.2642	23.5681	22.3377	22.8002
Q7KZF4	21.7957	22.7297	21.2897	21.77	21.7148	21.9981	22.0292	22.09	21.6352	22.1128	19.5252	22.08	22.7618	21.3309	21.3891	21.8789	23.1372	23.2221	21.4351	20.7828	23.3099	22.9339	23.2945	22.0595	21.4955	22.6527	22.4143	22.5036	21.7562	22.6316	22.359	20.8104	22.5603	23.0421	23.0171	23.3141	22.6977	22.8454	22.4102	21.5953	22.5777	22.2365	22.3352	22.381	21.473	20.5103	22.1929	22.2911	22.6217
Q7KZN9	18.9715	18.8174	19.2597	19.7098	19.1367	19.7341	19.6174	19.2189	19.3108	19.4872	20.2803	19.5138	18.7824	18.6869	20.0455	18.8314	18.1271	18.968	19.3331	19.5137	18.459	18.3143	18.4921	18.364	18.6344	20.0522	19.2781	19.1237	18.4337	18.7708	18.6365	20.1583	18.8435	20.039	19.0259	18.8965	15.955	18.9935	19.3335	19.2345	19.003	19.1691	17.6756	18.1946	18.6197	19.218	18.8902	19.5526	19.2858
Q7L0Y3	19.5031	19.2411	19.3386	19.493	19.4242	19.1857	19.3297	19.5051	18.7303	19.4664	18.4795	18.8361	20.0134	18.8525	19.0705	19.1267	19.5157	18.7419	19.3495	19.2397	19.0049	19.7789	19.1464	19.2982	19.3633	19.0552	19.5406	18.8287	19.2373	18.8696	19.3755	18.8362	18.629	19.4197	18.9682	19.2639	18.9913	18.9694	19.0212	19.257	19.5755	19.2903	20.0021	18.8563	19.3242	18.7752	19.2152	19.1131	18.2621
Q7Z2W9	21.2126	21.4636	20.946	21.3424	20.7767	20.5448	20.3414	20.6735	21.2684	21.269	20.7483	21.343	21.2832	20.9234	20.7298	21.0769	21.1206	21.4569	20.8066	21.2682	20.8419	21.544	21.2646	18.9856	21.1029	21.1573	21.0191	20.4342	20.7734	21.2674	20.4425	20.7585	20.2553	21.3308	20.4906	21.5095	20.6817	19.4913	21.0832	20.9483	21.0886	20.7789	19.7775	21.0722	21.3616	20.9103	20.6375	21.3285	20.8914
Q7Z3D6	21.7732	20.7751	20.709	20.8784	NA	21.0702	21.1851	21.2565	21.4766	20.8461	21.223	21.1869	21.3434	21.4192	21.4543	22.4296	20.8516	19.9002	NA	20.3157	20.666	21.9051	20.8893	22.5168	20.4355	19.9886	22.0959	21.7708	21.896	21.1103	21.9992	21.4757	20.8687	21.8953	21.1057	21.6596	21.2773	NA	21.6426	19.9831	22.695	21.7418	NA	18.4507	19.9578	NA	NA	21.7458	NA
Q7Z434	21.7994	21.5109	21.3733	21.0909	21.6308	21.2042	21.5549	21.3143	21.4231	21.1361	19.569	21.5264	20.8111	21.5144	21.1694	21.4237	21.1427	21.2471	21.6568	21.4141	21.1496	21.5502	21.4532	21.2696	21.5179	19.2698	21.8771	21.0504	20.7987	21.4991	20.6017	21.361	21.6815	21.0758	21.1206	21.0544	21.1595	21.4874	21.181	21.1268	20.9812	21.3616	21.5151	21.5257	21.3225	19.1227	20.008	20.9513	21.6188
Q7Z4W1	20.7194	22.0923	22.0102	22.0339	22.2534	22.1117	21.3685	21.3405	21.1944	21.4163	22.1681	21.4694	20.0402	21.4362	22.0405	21.4411	20.7591	20.6231	21.1259	21.3283	20.6925	20.6048	20.9507	21.8591	21.358	20.548	22.0598	21.7791	21.5916	19.41	21.7548	21.9292	21.6264	20.7356	21.3525	21.4334	20.4753	21.1581	21.4269	20.2801	21.2066	21.7316	21.2507	20.2086	21.1206	21.9167	22.1544	20.9272	21.5295
Q7Z7H8	19.1741	18.3996	17.9606	17.7167	18.4105	18.9916	16.2779	19.2019	18.2795	18.3403	19.0218	19.2879	18.3924	17.9409	NA	18.439	17.8403	18.5574	18.3672	18.5882	NA	18.2667	18.5394	18.9894	16.7008	18.8062	17.7725	16.2539	16.6323	17.3709	NA	18.3457	19.2511	18.4552	18.2619	18.6035	19.4947	NA	NA	NA	18.6132	NA	NA	NA	17.9355	19.0062	18.0169	NA	NA
Q86SX6	19.8962	19.1496	NA	19.7646	18.8518	19.6737	18.8411	19.2871	18.8744	19.2439	18.0986	19.2799	18.3055	NA	19.175	19.2339	NA	18.1662	18.6642	18.9472	NA	17.3405	19.4162	19.3149	19.1513	19.7788	18.7125	18.5364	17.7416	18.2956	19.3054	19.2681	19.1011	19.9624	NA	19.4289	19.7223	19.8007	18.7742	NA	19.9742	NA	NA	20.1354	19.1854	17.9464	19.4476	19.5633	19.0875
Q86UT6	21.1265	21.1827	21.609	21.8227	21.7253	21.9378	21.5035	21.4129	21.4434	21.1154	22.1516	21.6849	21.7558	21.7056	21.7543	21.7596	21.3345	21.1206	21.9603	21.5537	21.4189	21.2174	21.0475	21.3674	21.2549	21.8521	21.3649	21.5746	21.7605	21.2105	21.484	21.7585	21.7345	21.2948	21.9142	21.2084	21.7082	21.8995	21.3588	21.7687	21.1395	21.8908	21.2	20.5317	21.4414	21.577	21.2304	21.5383	22.0061
Q86VD7	19.7823	19.4926	20.6159	20.7484	20.331	21.0888	19.6302	20.1963	20.158	18.2879	21.8537	20.766	20.2145	20.2894	20.0847	18.9289	19.9365	19.6076	19.7664	20.3575	16.9667	18.0487	17.4421	20.1661	20.0729	21.4955	19.6107	19.8001	NA	16.3145	19.6206	21.22	19.7739	20.7046	20.5901	18.5431	17.9152	19.0097	19.5271	19.3943	18.1627	20.006	18.5377	18.1089	18.59	20.9038	20.0324	18.836	19.2727
Q86WU2	19.5035	20.7811	20.5163	20.6234	20.2315	20.4107	19.3761	20.1119	19.9559	20.2357	20.569	18.8971	19.3459	19.9174	19.8198	18.914	19.5013	19.8399	19.5747	20.2192	19.1091	18.7838	19.7496	19.6143	20.2549	20.2552	20.063	18.0835	19.4891	18.258	19.6005	20.0879	18.7599	19.6233	18.3551	19.9117	18.8666	18.6315	19.2511	19.11	20.1704	18.6388	19.9696	16.607	18.2911	19.581	19.1225	16.9558	18.8507
Q86Y39	26.3538	26.0063	27.0769	26.2966	26.3587	26.5765	26.1263	26.3694	25.8784	26.4189	26.9583	26.1229	26.1695	27.0152	26.649	26.4919	25.9459	26.2134	26.6248	27.2296	25.8805	25.6625	25.9482	26.1877	26.5499	26.9522	25.739	26.1113	26.1923	25.5421	25.803	27.0441	25.9595	26.2777	26.4088	26.1092	26.17	26.0551	26.4691	26.3016	25.9473	26.4941	25.6135	25.3399	25.8454	26.4397	26.7357	26.4102	26.2252
Q8IWA4	19.4499	18.9257	20.0815	19.2823	19.204	19.5176	19.3369	19.4648	19.3236	19.7882	19.4567	19.2877	18.9945	19.568	19.7236	19.3679	19.2162	19.928	19.5274	20.3492	19.4247	19.3841	18.993	19.2754	19.4723	19.0694	18.9605	18.89	18.8446	19.4722	18.4348	19.3178	19.244	19.3558	19.7477	19.5465	19.2455	19.2956	19.0962	20.0762	19.2016	19.5136	19.2089	16.7755	19.1368	18.9179	19.334	19.8329	19.0869
Q8IWW8	18.7234	18.3023	18.4637	19.5812	19.0938	19.1093	16.8447	16.8414	18.2796	19.4768	19.0427	19.0393	19.1683	18.7171	18.6415	18.5092	17.78	NA	19.452	17.4188	NA	18.0224	17.5429	20.2831	18.906	17.4781	18.4471	20.82	18.9444	NA	19.4792	19.1894	19.4294	18.9182	18.3461	17.7657	NA	19.3525	19.3718	NA	18.8684	18.6081	19.2823	19.8	19.7802	19.4033	20.4322	19.6007	20.3534
Q8IXI2	19.9507	20.4031	19.4261	19.9465	20.1006	19.8908	20.2776	20.1206	19.385	20.2736	20.3312	20.4982	20.5388	20.1519	20.4047	20.17	20.5094	20.6649	20.7458	20.3981	20.5836	20.3148	20.2786	20.0974	20.1439	20.7406	19.8058	19.8574	19.7964	20.7192	19.8158	20.7279	20.0072	20.429	21.1643	20.3531	20.7238	19.5649	20.4335	20.2461	20.3962	19.9121	19.8602	20.4457	19.5778	19.6599	20.008	20.3513	20.4474
Q8IXM3	20.2619	20.2313	20.4252	19.2305	20.1637	19.3709	19.6429	19.7027	19.44	20.5767	15.927	20.2389	16.0085	20.067	20.0944	20.3024	19.179	20.0081	19.9454	20.2009	19.9669	20.4933	19.2954	19.7877	20.2656	16.873	20.162	19.2055	19.8926	20.5306	19.7465	19.9225	19.8027	20.4478	19.3459	20.4694	20.1843	19.4499	20.0007	20.0762	19.3899	19.6228	19.9167	18.253	20.3075	13.3207	18.7908	20.3239	19.8401
Q8IYB8	NA	18.8152	16.9745	17.8804	18.0457	17.1447	17.7009	17.9126	17.3534	18.0828	19.2707	18.2545	NA	18.4641	16.9937	18.7317	18.6051	NA	NA	18.5636	18.42	18.2285	18.6978	16.9538	18.1802	19.9777	18.8087	18.6268	NA	19.3042	NA	16.7104	NA	17.7741	18.3479	18.7101	15.8586	16.7994	NA	18.747	19.0792	18.5679	17.7303	NA	18.6227	20.2893	18.3784	18.2482	15.9801
Q8IYU8	20.0784	19.3488	19.8324	19.2945	20.4623	19.6235	20.3569	19.8558	20.0909	19.2965	17.6631	20.3692	NA	20.1311	19.5521	20.3884	19.816	20.4035	20.3146	19.6876	20.0538	19.5416	20.1129	20.8501	19.7016	19.2181	20.3999	19.9472	19.6935	19.3063	19.5724	19.9755	20.2096	19.6377	20.9056	20.6773	19.8739	20.1034	20.2023	19.6691	19.4897	20.5947	19.9326	NA	20.1376	21.046	19.2372	20.0497	20.6754
Q8N0X4	20.9771	19.1734	20.6498	20.5059	19.0503	18.8276	20.4539	20.3879	19.4128	NA	19.8966	20.1206	20.8418	20.6446	19.4322	20.2897	20.1789	20.7683	18.9135	21.1684	NA	21.1858	20.9999	20.6677	19.5347	18.7276	19.717	20.6308	19.7602	19.7444	20.6752	20.2254	20.7188	20.8535	18.6076	21.2206	21.6924	20.7406	20.0001	21.0304	20.9812	21.0341	20.8738	18.1955	21.0801	20.7676	19.7348	21.2084	21.4985
Q8N183	19.9373	20.2992	18.6362	19.7538	20.0514	19.6489	20.4539	20.8866	20.1661	19.5252	20.3642	20.2726	NA	19.7775	19.9317	20.1838	20.0924	20.2905	18.1312	19.0262	19.3916	19.744	20.3109	19.2161	18.7163	19.2228	19.731	20.2669	20.4705	18.9562	19.0315	19.9492	20.3073	20.1118	19.9003	19.7316	19.3237	19.8853	19.6083	18.6267	19.495	20.1671	20.1835	18.9537	20.2037	19.8776	19.1614	20.0828	19.466
Q8N442	16.5828	16.8804	16.2674	16.3338	17.4277	16.2351	16.9397	NA	16.682	17.492	18.1166	NA	18.416	NA	NA	16.7956	17.2652	18.3403	16.8927	15.9622	17.8116	17.7974	16.7265	NA	NA	17.9708	17.4246	16.7864	16.9464	NA	16.5318	NA	15.7346	14.9583	NA	17.907	14.5691	NA	NA	16.784	16.8541	17.2465	17.5487	NA	15.0539	16.8904	NA	16.6949	14.5982
Q8N4T8	16.2559	17.9925	16.7562	18.0617	18.2701	17.8132	18.2525	17.3737	18.0792	17.4181	16.2854	16.3525	NA	16.267	17.1467	NA	18.3321	NA	15.4534	16.9898	NA	18.2903	18.8653	17.9251	17.2315	NA	18.5775	17.6495	18.0168	16.6191	NA	17.1128	NA	18.2855	NA	18.391	NA	17.7625	17.2284	16.9285	17.8024	18.0666	18.7957	NA	18.0407	16.4905	17.9919	17.7338	16.7503
Q8N5G0	23.2182	23.2226	22.8818	22.8406	23.3734	23.1697	23.2088	23.335	22.7887	23.0837	22.5494	23.0463	22.232	22.4983	23.4636	23.6495	22.7277	23.58	22.898	23.2835	23.3808	23.6518	22.3769	22.8066	23.3827	21.9749	23.2559	23.0759	23.059	23.5669	22.5936	23.361	22.7806	22.8086	22.3898	23.2445	23.247	23.0265	23.0404	23.5681	23.5522	23.4267	23.1498	22.271	22.9206	22.3017	23.201	23.1417	23.2057
Q8N5M1	18.6522	19.1447	18.1023	19.8685	19.4872	19.4152	19.0065	17.7475	18.6607	18.6342	16.1259	17.9964	NA	18.9137	18.4137	19.233	18.3138	18.0472	18.9887	18.8499	18.6745	18.9481	19.4843	19.2912	19.2266	NA	19.2918	19.0801	18.7617	18.9118	18.4284	19.0322	18.9767	19.2851	18.9824	18.9229	19.0132	18.9228	18.0717	18.5959	19.682	19.2126	19.5422	NA	19.1652	16.3288	18.9754	18.8042	17.7622
Q8N5N7	21.3707	20.5001	20.7782	20.9747	20.9918	20.686	20.6429	21.1463	21.025	21.1206	19.704	21.2103	19.2737	20.9826	20.8256	21.0916	21.0753	20.9686	21.0441	21.0812	20.6925	21.0869	20.5087	20.5168	21.1724	19.7277	19.1182	19.9944	20.8401	20.7595	19.942	20.8464	20.3756	21.5164	20.3206	21.1652	20.7848	20.5731	21.0052	20.7283	20.7389	20.8691	20.8077	15.9606	21.2924	19.8098	20.8655	21.1153	20.8129
Q8N983	20.0906	20.1782	19.2563	20.1164	20.2607	19.4616	19.8544	20.3735	20.4467	20.0181	19.2869	20.634	18.3282	18.5107	20.0051	20.0988	20.498	20.2249	19.4315	19.8251	19.9318	20.5189	19.9292	19.1383	19.8219	18.4416	20.1484	19.3704	20.0307	20.3558	19.739	19.9225	19.9864	20.7046	19.3204	20.0879	20.4123	19.8335	18.9889	19.2858	19.5	19.9946	19.9572	16.6988	20.395	18.904	19.605	20.3872	19.8846
Q8NBN7	21.3302	21.7173	21.5986	21.833	21.9831	21.3694	21.7437	22.1632	21.3815	21.3467	21.3885	21.2892	21.0858	21.3445	21.2231	21.604	21.1717	21.669	21.1983	21.3575	21.0301	20.3584	20.91	20.09	21.0423	20.8402	21.2089	21.4289	20.9649	21.5305	20.7836	21.2791	20.8875	21.5119	20.3462	20.7709	20.9268	21.1282	21.1329	21.2289	20.895	21.8375	21.3623	19.9389	21.4276	21.046	21.2037	21.0937	20.6864
Q8NBU5	22.4294	22.7266	22.7873	22.4667	22.5431	22.6441	22.6957	22.5777	22.5781	22.6793	23.1254	22.7097	23.4013	22.5714	22.7558	22.7457	22.1169	22.6874	22.6476	22.7185	22.3416	22.9667	22.9023	22.1828	22.6819	23.2886	22.3076	22.6422	22.3893	22.9772	22.0748	22.6052	22.3555	22.6769	23.115	22.5653	22.7496	22.8152	21.9782	22.8688	22.8708	22.7605	22.6279	22.6268	22.5406	23.0752	22.9594	22.9956	22.5778
Q8NE62	19.8152	20.3876	20.4791	20.4059	20.9022	20.0322	20.6866	19.9848	20.5123	20.3106	20.7853	20.6166	20.6118	20.3801	20.8599	20.6594	20.328	20.3222	20.8264	21.1824	20.5235	20.2892	20.3019	20.7081	20.4819	20.9163	20.6338	19.8021	21.3325	20.7857	20.1939	20.7884	20.2048	20.2685	21.0831	20.3641	20.6273	20.6276	20.6766	20.3349	20.4576	20.217	19.7634	20.1574	20.7815	20.5188	20.7523	20.6532	21.4859
Q8NE86	23.1295	22.7736	23.257	22.9031	23.6869	22.9327	23.4718	23.1463	23.5203	23.1992	23.4947	23.2304	23.7538	23.5244	23.1182	23.9412	22.8716	24.0355	23.3938	23.6628	23.5622	23.4156	23.7189	24.251	23.2279	23.5313	23.9752	23.413	23.3076	23.1983	23.5855	23.3103	23.3988	23.3231	24.139	23.6189	23.441	23.6276	23.7817	23.4363	22.8054	23.7143	23.343	22.9878	23.547	23.6112	23.493	23.5303	24.1247
Q8NI37	17.1419	17.7213	17.1398	17.6692	17.3943	17.5492	16.999	17.2716	17.3305	17.1756	17.2874	16.4087	17.806	16.5973	17.3573	17.1829	16.6554	16.1625	16.9478	16.9908	16.7358	17.0206	17.1821	17.2142	17.4444	16.8229	17.1562	17.5165	17.1229	17.2294	NA	17.6686	16.8411	17.4698	18.127	17.5391	16.8783	17.1571	17.1579	17.142	17.6903	17.6626	17.1097	NA	17.4328	17.3776	17.6822	17.369	17.4362
Q8NI60	24.0569	23.8855	23.9309	23.7619	24.1236	23.9067	23.6398	23.6882	24.2493	24.2654	24.2015	23.5722	24.4457	24.3045	23.9884	24.668	24.3102	24.0355	24.1806	23.7596	24.0533	24.1059	23.973	24.397	24.0623	24.2552	24.2717	23.9155	24.2566	24.4832	24.3005	23.8068	24.2914	24.3358	24.0544	24.2115	24.466	24.502	23.7686	24.2418	23.9043	24.6567	24.522	23.8536	24.0064	24.815	24.493	23.8918	24.1247
Q8TB37	16.8468	18.7785	18.6185	18.2928	18.104	18.6992	18.2033	18.3517	18.5333	18.832	18.2315	17.7317	18.5336	18.0492	18.0037	18.5747	18.0785	17.0528	18.1967	18.5311	17.6808	18.4247	18.7926	18.4282	18.0114	18.2701	18.51	18.9274	18.9287	18.97	18.6077	17.8395	18.0127	18.5629	18.9863	17.9781	18.823	18.4477	18.1479	18.043	18.5736	18.5931	18.7901	17.644	18.6185	18.1067	18.5849	18.5481	18.8229
Q8TCS8	19.2402	19.5145	18.6652	19.8483	19.5116	19.7103	18.7559	18.4698	18.2679	19.3708	19.2416	18.0801	19.6883	18.9297	18.9015	19.1905	19.4876	18.8302	19.1869	18.9964	18.6299	19.8138	19.9358	19.3899	18.2534	18.7602	18.365	19.1861	19.2819	16.5571	19.3253	19.1614	18.3355	19.1006	18.3195	19.3524	18.6445	19.1672	18.7684	18.7837	19.8785	18.805	19.7221	NA	18.5503	19.4929	19.7761	19.4464	19.0106
Q8WUK0	19.4947	19.3874	20.1305	19.9747	20.2607	19.7341	20.0862	19.9561	19.8278	19.1353	20.4816	19.8941	19.0731	19.695	19.8429	18.96	19.8962	19.5244	19.5023	18.2344	19.4884	19.0883	19.5681	19.1755	19.314	20.2908	19.9921	19.3703	19.7155	17.4875	18.8106	19.8676	19.4146	19.7237	19.6654	19.0149	16.7324	19.3957	19.2645	19.214	18.6751	20.0617	19.3554	17.6574	18.8357	19.7676	19.5009	19.5533	19.7305
Q8WW59	19.9771	20.3239	20.4485	20.2142	19.9744	19.7921	19.453	19.3634	18.0781	20.1049	19.2823	18.8911	20.272	19.8039	19.899	20.1975	19.0258	19.5358	18.6086	20.1637	19.3211	20.1645	20.033	20.2006	19.8219	19.3177	20.0549	19.7137	20.1004	19.1576	19.7153	19.8535	18.9428	19.2296	19.6562	19.5923	20.3598	18.8263	19.6074	20.2461	20.0821	19.2553	20.3385	18.9296	19.4625	19.5599	19.8241	20.0157	20.3672
Q8WWC4	20.3455	20.205	20.7408	20.5059	20.5237	20.44	20.5174	20.7976	20.4265	20.5067	20.8966	20.5631	20.5481	20.7505	20.7604	20.1134	20.5651	20.0081	20.4048	20.7007	19.1675	20.3725	20.495	19.9922	20.3074	20.9445	20.5216	20.3019	20.4169	20.0831	19.8906	20.6073	20.2932	20.4384	20.7129	20.4896	19.9661	20.3056	20.2049	20.7283	20.2877	20.493	19.7695	18.0026	20.376	20.6943	20.3274	20.396	20.7615
Q8WWV3	20.6304	21.2825	21.237	21.291	20.9962	20.5978	20.5979	20.6558	20.0822	20.9376	20.5548	20.1691	21.8189	20.7161	20.6138	20.6692	20.6704	20.8062	20.7664	20.0252	20.1659	20.8357	20.9902	20.718	20.5356	21.0418	20.765	20.9286	21.0936	20.7192	21.0195	20.5474	19.9951	20.0139	19.9828	21.0201	20.7029	20.1371	20.6426	20.5998	21.1581	20.5172	21.0461	19.7134	20.4775	21.309	20.4863	20.3146	20.4344
Q92506	20.1958	20.0161	20.2054	19.8071	19.5941	19.9327	19.9393	19.4093	19.8278	19.9841	19.7546	19.4799	19.9724	19.3312	19.6205	18.8627	19.7881	19.2375	19.4108	19.7392	19.6633	19.9114	20.3323	20.2286	19.9594	19.8991	19.9845	18.9855	19.5833	19.5408	19.5773	19.8249	18.8995	19.8535	19.6302	19.6899	20.1468	20.1244	20.1485	19.4112	19.9282	19.0808	20.6021	20.1363	19.9058	20.2387	20.2461	19.5329	20.0918
Q92523	24.4544	24.6294	25.0212	24.96	24.8366	24.9487	24.4807	25.1222	24.8116	24.5235	24.9966	24.912	24.4948	24.6932	24.78	24.6863	24.3425	24.8257	24.88	24.5989	23.7598	24.2558	24.2626	24.7143	24.9838	25.1439	24.4071	24.3234	24.4953	24.1461	24.7463	24.7124	24.3002	24.6729	24.2698	24.2039	24.6342	24.7182	24.137	24.411	24.4234	24.9831	24.6842	23.6072	24.0141	25.2061	25.1669	24.565	24.3843
Q92552	20.7036	20.591	20.5383	20.6352	20.437	20.3112	20.4321	20.3442	20.786	20.7617	20.526	20.517	20.3805	20.1311	20.2834	20.315	20.4155	20.6316	20.4563	20.6545	20.4891	20.7521	20.5222	20.2006	20.8923	20.7406	20.5002	20.0366	20.2428	20.7727	20.055	20.4478	20.2932	20.8464	20.2275	20.6596	20.6383	20.6382	20.4202	20.7607	20.1079	19.4804	20.3137	18.8698	20.2144	20.6408	20.5888	20.4979	20.5599
Q92665	20.1731	19.6376	19.8903	19.732	19.6612	19.6737	19.1229	19.4784	19.9369	19.8013	19.8391	19.3574	19.6283	19.264	19.237	19.2492	19.0163	19.4851	19.8329	19.5928	19.7239	19.5248	19.7733	19.6006	20.0236	19.9777	19.3399	19.3758	19.6395	18.9536	19.4328	19.4866	NA	19.5425	19.4557	19.7735	NA	18.6892	19.7457	19.9127	19.6429	NA	19.5855	18.0852	18.9971	19.8236	19.8925	19.8964	19.8043
Q92667	20.1027	20.1136	20.1013	19.9369	20.2679	20.238	19.6555	20.3879	19.8884	20.0403	18.6531	19.9227	19.4845	19.9651	20.151	19.8496	19.7872	20.0717	19.9573	20.0662	19.5819	20.3584	19.0643	19.8648	20.1206	19.1087	19.6722	20.0366	19.4895	20.1353	19.449	20.4939	20.0344	20.351	19.4179	19.431	20.1481	20.0627	20.1527	19.8634	19.4752	20.3119	20.8189	18.0549	19.569	18.7329	18.9624	19.4774	19.8107
Q969M1	19.9902	19.3387	20.3611	19.8071	19.9114	20.3656	20.1937	20.4443	20.1497	19.4235	20.7546	20.0184	20.0134	20.0887	19.8429	19.5094	18.7459	19.5725	20.1882	20.1917	18.3774	19.7293	19.4616	18.7752	19.9463	20.7406	19.7879	19.7971	19.033	18.7323	18.3325	20.3103	19.5281	20.1235	20.4202	19.6794	20.0184	19.9181	19.1584	20.0762	19.7166	20.0285	18.8059	18.8886	19.8655	20.3188	19.7751	20.0828	19.7893
Q969Q5	19.4239	19.2875	19.2623	19.4128	17.986	18.5855	18.6123	19.5824	18.367	18.7955	17.3878	18.9437	17.4354	17.8274	19.7844	17.4159	NA	18.3112	18.7116	18.14	18.4759	18.5617	18.3872	18.989	19.437	16.8227	17.746	18.9773	19.1635	17.9913	18.9306	19.2973	18.9103	19.1846	18.4302	18.0622	18.7262	18.5821	18.7824	18.0312	19.0758	17.7213	18.7662	20.2255	19.2111	16.7576	19.63	18.236	18.6318
Q969V5	NA	19.0609	19.7843	20.1164	20.1404	20.0418	20.5582	19.8764	20.1904	19.9494	19.9078	19.9645	18.5314	19.3244	19.8314	19.6526	19.3422	20.0339	19.9454	19.7766	19.1184	19.5374	19.5556	19.6093	20.1323	19.4662	18.8649	20.1306	19.9057	19.5328	19.186	20.2034	19.9727	18.7992	19.8103	20.0201	19.7625	19.1547	NA	20.4783	19.8333	19.2144	20.3361	NA	19.4561	19.7013	20.2144	19.8964	20.1234
Q969Z0	19.3729	19.4579	19.5881	18.9817	19.3033	19.5448	19.2592	19.1611	19.4128	19.329	19.4985	18.6011	18.5892	18.803	19.3018	18.2833	19.6545	19.6783	17.5377	19.1054	19.1316	18.7915	18.2965	19.6057	19.3601	19.6475	19.2645	19.3172	18.803	18.1054	18.9423	19.0091	18.5751	19.0158	19.1321	18.7739	18.6162	19.1951	18.9264	18.5233	18.9291	18.4491	19.4512	NA	18.8553	19.1261	19.3729	18.9312	18.7785
Q969Z3	21.2726	21.4599	21.4753	21.7939	21.6364	21.3072	21.4174	21.4884	21.1702	21.0783	20.691	21.216	20.5008	21.2847	21.4202	21.5728	20.4033	21.2852	21.243	21.5681	21.1496	21.2933	21.1383	21.1575	21.1439	20.1231	21.1688	20.6937	21.4705	21.2487	20.4425	21.1294	20.7907	20.766	21.3142	21.4177	20.9358	21.2302	21.3518	21.0826	21.0088	21.0672	21.2672	20.1004	21.1376	20.7676	20.6999	21.1312	21.0539
Q96A26	22.6552	23.0851	23.1424	23.0317	22.9721	22.7835	23.3414	23.1881	23.2201	22.5518	23.2953	23.0151	22.8775	22.6537	22.9154	22.787	22.5065	23.0779	22.0937	22.7751	22.329	22.4575	22.5849	22.0478	22.5045	23.4936	22.6411	22.4757	22.5819	22.2201	22.5552	22.6405	22.3555	22.841	22.6348	22.6728	22.5027	22.5223	22.1889	22.4237	22.7327	22.9136	22.4942	22.5406	22.6709	23.2893	22.4752	23.0469	22.3325
Q96A35	20.3043	20.5977	20.4639	20.2142	20.2462	20.0513	19.8653	20.3879	20.5059	20.6068	20.5405	20.4101	20.7955	20.4234	20.3332	20.3024	20.4396	20.6231	20.5142	20.4685	19.2012	20.6518	20.1749	20.1139	20.338	20.7342	20.2543	19.868	20.6854	20.5225	20.1159	20.2579	19.7253	21.0265	20.2815	20.712	20.2914	20.2372	20.4855	20.5356	20.2066	20.3836	19.8853	20.0001	20.4863	20.6172	20.6454	20.4308	20.2287
Q96AG3	20.3251	20.24	20.8903	20.4601	20.5177	20.7576	20.253	20.5248	20.0822	20.3467	19.4116	20.5631	NA	20.9592	19.899	20.557	19.8845	20.191	20.7799	21.0252	20.443	20.8357	20.836	20.2963	20.8001	17.9038	20.4785	20.7708	20.8154	20.7328	20.3038	20.3103	20.6431	20.4384	20.7707	20.5292	20.2204	20.6276	20.3092	21.2172	20.9243	20.8877	19.9775	NA	20.5126	17.9429	20.7226	20.8902	20.8527
Q96AN5	21.9935	22.366	22.7456	22.5362	22.3633	22.9067	22.2878	22.9536	22.6614	22.5226	23.0259	22.6447	22.5481	22.8121	22.7664	22.9453	22.3941	22.2305	23.0328	22.495	21.9772	22.3117	22.1688	22.2006	22.4681	22.9276	22.6015	22.252	23.0919	22.0081	22.5963	22.6709	22.7857	22.5452	23.3222	22.1683	23.0623	23.1357	22.2352	22.7944	22.7265	22.9554	22.5593	22.5076	22.9689	22.6697	22.4414	22.6895	22.8354
Q96AQ8	15.8388	NA	17.0954	NA	15.3944	16.3975	15.3238	16.2324	15.7606	NA	18.1737	17.2218	17.8524	16.9011	16.5315	NA	NA	NA	17.2872	15.8842	13.7049	13.2221	NA	15.7658	16.4931	17.9696	15.864	15.9533	NA	15.5301	12.2012	17.6144	15.0272	15.4279	15.3612	13.6989	NA	NA	16.3941	16.9706	15.2205	14.5503	14.2929	NA	NA	17.6177	NA	16.0331	15.2767
Q96BQ5	21.5177	20.7142	21.5951	21.3532	21.7767	21.7133	21.2654	21.3368	21.1373	21.3906	21.2932	21.3795	20.3488	21.2705	21.5798	21.3024	20.5541	21.1025	21.7389	21.0148	20.5427	21.0079	20.8893	21.4589	21.1206	20.6406	20.8435	21.3585	21.5721	20.3954	20.9869	21.7007	20.9783	20.7884	21.2068	20.8511	21.1206	20.8636	21.1652	21.4287	21.0756	21.2888	20.5356	19.987	21.0683	20.8508	21.3373	21.2958	21.7667
Q96C03	17.9458	18.2642	17.1962	18.4711	17.6264	17.4759	17.1768	17.367	18.5892	18.7412	16.5526	17.3159	17.4238	NA	17.1461	18.3957	17.99	18.2104	NA	18.2376	17.67	17.6081	17.5506	17.1669	17.1403	16.9363	18.4565	17.7016	NA	18.8754	18.1125	17.7318	17.8832	17.2144	18.3886	17.5899	NA	17.7922	NA	NA	17.371	17.0198	17.9086	NA	17.6424	16.556	17.5027	17.701	17.674
Q96CM8	18.0481	17.5856	18.1191	18.6678	18.4439	19.3648	16.6475	17.8252	16.6316	18.3014	18.4177	17.6683	18.6347	18.3343	18.1355	19.004	17.8633	17.2809	18.498	18.0026	17.0692	17.8514	18.5325	18.9859	18.1556	17.4705	16.6004	18.5087	17.5544	16.2377	16.7253	18.6952	18.3849	18.2227	18.5484	17.8692	18.3352	18.3263	18.6427	18.6995	18.1493	18.1091	17.7929	NA	18.0485	19.2664	19.1143	18.2979	18.7946
Q96DA6	22.5312	22.3401	23.0565	22.7619	21.9633	22.5482	22.5865	22.6955	22.3833	21.9523	22.905	22.8087	22.4192	22.8696	22.5184	22.444	22.637	22.2471	22.5263	22.2146	22.329	22.3007	22.6511	22.1502	22.1147	22.8174	22.4453	22.3723	22.6579	22.1562	22.7304	22.7828	22.3453	22.6031	22.897	22.4871	22.1441	22.5107	22.0185	22.6761	22.0526	22.7921	22.0556	21.7676	22.2118	22.7056	22.3784	22.9057	22.3325
Q96DB5	19.6689	19.2494	19.2014	18.7983	19.0013	19.0966	19.6927	19.6195	18.9719	19.174	19.0664	18.6788	19.4216	19.528	19.8543	19.5003	18.4618	19.1762	19.43	18.9108	19.1232	18.5965	19.4158	19.201	18.8235	17.3685	19.4557	19.3274	18.7191	18.9433	19.0833	19.9359	19.1074	18.8684	18.8235	19.2535	19.7439	18.647	18.8667	18.7506	19.0505	18.7203	19.0822	NA	18.5672	17.8666	18.6772	19.4903	18.959
Q96DV4	20.8105	19.7631	20.5015	19.2392	19.9387	20.1432	19.7408	20.4648	20.544	20.0292	20.8214	20.8502	21.2027	20.5383	20.2231	20.6887	20.947	20.4329	20.8777	20.0356	20.4412	20.6285	20.2395	20.3095	20.6293	21.3553	20.4785	19.6888	20.7034	20.4999	20.3558	20.6888	20.4536	20.503	20.663	20.8589	20.7848	19.9556	20.7634	20.7846	20.0292	20.1872	20.1706	20.4202	20.6533	20.4931	20.4685	20.6895	20.5955
Q96E52	20.0662	20.3075	20.6159	20.9177	20.5941	21.1609	20.058	20.6073	20.5059	20.871	20.8508	20.6253	21.2262	20.8039	20.8371	20.6692	20.8426	20.1679	20.7527	20.4609	20.1669	20.4274	20.4232	20.3095	20.3778	21.3427	20.267	20.5061	20.7987	18.9071	20.0461	20.5386	20.8106	20.3103	20.9142	20.3197	20.6817	20.9854	20.3378	20.5726	20.3645	21.632	20.4942	NA	20.6052	21.0577	20.0445	20.9751	21.0367
Q96EL2	20.4996	20.9752	20.7471	21.2646	21.0721	20.6551	21.2066	20.7922	21.44	20.9552	20.9894	20.8576	20.4217	20.232	20.2143	20.4919	20.9964	21.1503	20.178	21.0148	19.9797	20.0686	21.0662	20.0935	20.725	20.9831	20.8687	20.9655	20.7388	20.6315	20.8303	20.5298	20.632	21.6689	20.062	21.0813	20.9886	20.7106	20.0603	20.7201	20.9601	19.9481	20.6279	20.4708	20.3175	20.7241	20.4863	21.3377	20.3809
Q96EL3	19.7268	19.6764	19.3834	20.1079	19.6168	19.7222	18.6093	20.3516	19.5187	20.0621	19.8624	19.5974	20.1049	19.6808	19.8543	19.6146	19.6742	19.8131	19.884	19.0978	19.2462	19.8675	19.2395	19.3693	20.1439	19.8281	19.3547	17.5922	19.7448	20.1577	19.3883	19.5335	18.9451	20.4098	19.378	19.7202	19.5766	19.6621	19.5529	19.1965	19.7366	18.5155	19.5937	20.6015	20.008	19.8098	20.0445	19.7799	19.4593
Q96ER9	19.2229	19.0232	19.9891	19.4128	19.5593	19.1243	19.9899	19.9168	19.285	18.7761	20.0565	19.8713	19.1964	19.665	19.899	17.975	19.4946	19.3067	19.5205	19.5167	18.7424	18.1808	19.0848	18.1754	19.386	19.8402	19.31	18.9642	19.0588	17.9819	19.5554	19.8078	19.2672	18.9796	19.5515	19.3146	18.7474	18.667	19.0067	19.1802	18.6977	19.0701	18.6651	NA	18.8503	19.2452	18.8232	19.9453	18.6829
Q96EY1	22.0318	22.1939	22.2526	22.0069	21.8789	21.8775	21.8072	21.784	21.7939	21.9755	21.1681	21.7541	21.2086	21.8105	22.1807	21.8227	21.6956	21.558	21.7144	21.9035	21.8998	21.9667	21.5155	21.683	22.0515	20.8036	22.2318	22.0366	21.9461	22.3576	22.1055	21.8499	21.8496	21.8357	21.6981	21.6551	21.9625	21.9728	21.8201	21.6042	22.1206	21.9598	22.2129	NA	21.4368	21.1206	21.6612	21.6714	22.0751
Q96EY7	20.7732	20.5428	20.7154	20.7153	20.6829	20.4254	20.4539	20.3663	20.786	20.8206	20.7792	20.3163	20.5574	20.4063	20.5238	20.2244	20.7105	20.6813	20.5142	20.7265	20.3302	20.6167	20.5489	20.3355	20.8505	20.8991	20.2921	20.255	20.3498	20.2429	20.3301	20.7356	20.007	20.5904	20.3959	20.7626	20.6493	20.1464	20.4597	20.6087	20.343	19.7588	20.3938	20.3677	20.1149	20.5017	20.5806	20.3694	20.3254
Q96GC5	19.9771	19.2097	20.2145	20.0023	19.4748	19.3195	19.4825	20.2991	19.786	19.7882	18.4279	20.0051	18.8793	19.9651	19.7111	19.8418	20.1087	20.2249	20.1153	20.0252	18.7808	19.7563	19.4206	19.8314	20.097	18.4438	20.0345	19.8943	19.6106	19.93	19.6827	19.7111	19.1472	20.2254	19.6259	20.0476	19.7483	19.476	19.4538	20.1877	19.5574	19.3138	19.7488	NA	19.81	17.9485	19.4365	20.1574	18.8266
Q96GE9	23.0692	23.4356	23.4427	22.257	22.5969	22.8802	NA	22.3951	23.2873	22.8803	23.252	23.1616	20.1668	21.8459	NA	23.2394	23.1317	22.1236	21.7664	23.1707	22.8624	20.7521	21.7864	21.1131	21.6416	21.1907	22.1756	NA	NA	NA	22.5882	23.1396	22.7932	22.1323	22.1317	NA	NA	22.2787	22.3128	21.7527	23.0838	NA	21.8301	20.1042	21.6572	21.992	22.5555	22.3872	21.9057
Q96GK7	17.7564	17.8222	17.4382	16.9947	15.5696	18.6304	17.296	NA	14.6122	17.7891	18.0583	16.2811	16.5545	16.9356	17.5982	NA	16.7657	NA	NA	15.9731	NA	NA	NA	18.0825	17.6353	15.8858	16.4121	18.0099	17.2522	NA	NA	17.9738	16.2774	17.9482	NA	NA	NA	18.0263	17.2194	NA	17.9379	17.0823	NA	NA	15.3815	17.7302	18.2859	17.2106	16.8687
Q96HJ9	18.9434	19.7017	20.0716	19.5187	19.2412	19.7921	18.9445	18.9765	19.2671	20.1768	19.3084	19.199	18.4222	20.1415	19.8768	20.17	19.7243	19.2646	19.0541	20.1447	19.2444	20.072	20.4812	20.2147	19.7509	19.2307	20.3168	19.9254	19.0966	19.1468	20.032	18.8994	19.2557	19.5598	19.9794	20.1141	20.2132	20.07	19.2253	18.7344	20.6628	20.1048	20.0549	NA	19.721	19.4164	19.1911	20.0937	20.0045
Q96HS1	21.1673	20.5842	21.0309	20.5565	20.628	20.9582	19.8435	19.9753	20.5812	21.1967	20.3723	20.5631	21.2776	21.3355	20.7298	21.1134	20.1461	20.7136	20.7596	20.6342	20.8419	21.0523	21.1027	20.8319	20.5704	20.5553	19.8257	21.0504	19.763	21.2767	20.3301	21.0879	20.6094	21.0202	20.9311	21.2855	20.1091	20.3056	20.4335	21.0304	21.1704	20.7038	21.0838	19.8004	20.9124	20.9038	21.3519	20.4897	21.4732
Q96HY7	19.7276	19.9331	19.4533	19.7966	20.0925	19.0056	19.2939	19.5824	18.8245	19.6409	19.3247	18.1321	18.0615	19.5752	18.9441	16.1325	17.859	19.1183	18.5693	19.7392	18.0473	16.228	19.4375	19.005	18.7068	18.8002	18.7687	19.1087	18.2621	NA	19.632	18.9428	NA	19.0642	NA	18.4911	17.9368	18.968	NA	19.3552	19.6491	17.571	19.8074	16.3009	16.3518	18.9805	18.8349	16.932	19.3247
Q96I99	19.91	20.3239	20.311	20.1248	20.2607	20.3032	19.3707	19.9068	19.0851	18.596	19.7546	18.835	19.0393	18.8999	16.7053	19.4802	19.2845	19.456	19.5296	19.2661	19.413	18.555	19.0146	19.7722	19.0624	19.0119	19.9181	19.4144	18.6967	18.579	19.0516	19.3865	19.2577	19.748	19.6445	18.4422	19.5626	19.1566	18.7939	18.4615	19.4602	19.6308	19.7636	18.4156	19.0778	20.5103	19.9058	18.5853	19.5429
Q96MF6	22.9821	23.0111	23.0939	23.1904	23.2696	22.9067	23.132	22.9292	22.5377	23.1361	22.6057	22.1721	23.4394	22.5905	22.8169	23.0375	22.7471	22.6358	22.9514	22.7843	22.2775	22.6972	23.1709	22.7498	22.7574	23.5771	22.8541	22.3502	23.2289	22.8179	22.0787	22.4075	22.6431	22.4122	22.6113	22.423	22.7673	22.8058	22.3128	22.3669	22.8746	22.8019	22.6054	21.7977	22.6941	23.1317	22.9562	22.3805	22.4764
Q96RP9	18.5948	19.2055	19.0746	19.0838	19.0499	19.2242	18.3945	18.2209	18.2145	19.022	20.1158	18.3327	20.2027	19.1911	18.8238	19.0894	18.6545	18.3876	19.2013	18.5213	18.819	19.2749	19.0348	19.634	19.3539	19.4548	19.4154	18.663	18.7959	19.1951	18.9404	19.298	19.0596	19.5008	19.0605	18.4243	19.1505	18.8965	19.2091	18.8893	19.137	19.1627	19.591	NA	18.9184	20.0752	19.5481	19.155	18.9638
Q96RQ3	19.2158	20.123	19.1412	19.786	20.5177	19.4306	19.1578	19.6195	19.4799	20.0403	17.654	18.9975	18.0222	19.6474	20.0455	20.142	19.5422	19.6499	18.584	19.2257	19.1297	19.5928	19.6225	19.6449	19.906	18.1897	19.8608	19.5622	19.6686	20.0404	19.1589	19.3265	19.3345	19.3998	18.6041	19.5798	19.7284	19.7725	19.7273	19.4727	19.7925	19.6566	19.8728	NA	19.2945	17.8434	19.3911	19.273	19.8
Q96TA2	18.658	18.9769	18.9247	18.7214	19.0205	19.1664	18.8667	18.5752	18.848	19.1074	19.569	18.6399	18.8174	19.0027	18.9321	18.4175	18.3802	19.0976	18.5102	19.1893	17.0841	18.2291	18.2248	18.4048	19.0358	19.864	18.4737	19.0214	18.6388	18.4391	18.1653	18.9899	18.1029	18.746	18.9859	18.8691	19.5701	18.3663	18.715	18.6734	18.5538	18.9614	18.3148	18.5323	17.598	19.258	18.7872	19.5054	18.8056
Q96TC7	17.5751	NA	16.5654	16.4641	15.0798	16.8796	15.2721	16.3336	15.2981	17.5328	15.9323	15.4376	17.8923	NA	16.311	15.2942	17.5898	17.0102	NA	15.4155	NA	15.4933	17.9747	NA	16.4396	17.4027	NA	17.095	15.304	15.525	16.6827	16.8879	15.7008	13.8183	15.9098	17.4153	NA	16.2249	16.8988	16.0679	17.8938	15.1993	14.773	16.4756	16.0172	15.0619	17.4267	17.296	17.3737
Q99497	21.8717	21.2571	21.8471	21.8278	21.4933	21.8614	21.2979	21.7565	21.0866	21.7684	21.8065	22.0316	22.2378	21.5224	21.8712	21.997	21.3345	21.6567	21.918	21.4987	21.0811	21.7467	21.8087	21.4824	22.0729	21.6714	21.3649	21.8792	21.3091	22.2153	21.6494	22.0328	21.4087	20.8605	21.6477	21.9886	22.171	21.9895	21.4269	21.9968	22.4825	21.7855	21.7677	22.8843	21.4775	21.6601	21.8723	22.1153	22.1328
Q99623	25.5838	25.6065	25.7782	25.7484	25.7637	25.8802	25.6692	25.7383	25.4675	25.6142	26.0097	25.6885	25.2944	25.5685	25.8169	25.5794	25.401	25.484	25.6201	25.5725	25.413	25.4877	25.4864	25.3218	25.3611	25.765	25.5275	25.5284	25.5305	25.5986	25.4575	25.7907	25.6009	25.3947	25.7025	25.307	25.6851	25.5129	25.1471	25.6433	25.4707	25.7143	25.2434	24.7226	25.3544	25.545	25.3299	25.5378	25.6403
Q99643	22.2237	23.482	23.4904	24.0092	23.6461	23.4291	23.8044	23.4339	23.3333	23.097	23.2846	22.99	22.6686	23.1647	23.5712	23.2127	21.498	23.1795	23.3262	23.6119	22.3909	23.2425	23.2806	22.6981	23.3827	23.0881	22.614	22.971	21.8113	23.5401	21.4305	23.3733	22.8922	23.8339	22.4819	23.1238	23.3277	23.5731	22.7972	23.0826	23.1886	23.7401	23.3908	20.7108	23.5785	22.4177	22.8553	23.2911	22.5689
Q99714	21.7311	22.0085	21.8703	22.1436	22.154	21.7977	21.985	21.7813	21.7402	21.7717	20.6845	21.3744	20.1908	21.2074	21.7664	22.0203	21.8826	20.7373	21.4563	21.6974	21.8941	22.0783	22.0048	21.5054	21.9822	20.3595	22.0995	21.5505	21.7168	21.9686	21.7205	21.5253	21.1753	21.7202	21.3959	21.9122	22.2595	21.654	21.1652	21.5726	21.9637	21.7987	22.448	20.4457	21.6454	21.1037	21.9025	21.7354	21.3112
Q99766	20.2182	20.7142	20.772	20.8381	20.4047	20.4544	20.6429	20.3589	20.6758	20.6722	20.1912	19.7294	19.4757	19.9533	20.6271	20.142	19.7671	19.7337	20.1574	20.422	20.1496	19.8404	20.6262	20.3861	20.1206	19.7015	20.353	19.9543	20.2054	20.5142	20.4664	20.5819	19.7149	19.7321	19.6423	19.527	19.5573	19.8368	19.6596	19.4374	20.417	20.1363	20.066	19.0197	19.5382	19.9167	20.2461	19.6564	20.0379
Q99798	25.2354	25.5046	25.2923	25.5322	25.7069	25.7853	24.7244	24.7099	24.6571	25.4734	25.5154	24.8714	25.5217	25.0098	25.1123	25.3914	25.3345	24.343	25.4265	25.0128	24.8551	25.4258	25.3695	25.889	25.3796	24.9729	25.5634	24.8917	25.4953	24.8601	25.1197	25.2444	25.3815	25.2241	25.339	25.3211	25.6983	25.4196	25.0905	25.4673	25.9473	25.4839	25.8196	24.1246	24.8604	25.6601	25.7263	25.3204	25.3369
Q99807	21.792	21.9907	21.5811	21.833	21.8504	21.9708	21.6206	21.2045	21.9955	22.2642	21.154	21.4887	21.5894	21.5024	21.8314	22.2993	21.3787	21.7294	21.6823	21.6136	21.8998	22.1738	21.8788	22.3193	21.6085	21.0574	21.9538	21.6123	21.8237	22.3533	21.9744	21.3155	21.7857	21.6928	21.8531	21.6189	21.6328	22.0704	21.5418	21.8538	21.9098	21.9421	22.1251	21.2993	21.5847	21.3762	21.9124	21.8165	22.0666
Q9BPX6	20.3043	20.5216	20.3692	19.8584	21.365	20.7341	20.9445	20.3663	21.1122	20.871	20.6714	20.726	20.5481	20.7573	20.2319	21.4353	20.5319	21.3012	20.5142	21.0662	21.1206	20.8559	21.1986	21.5338	20.3278	20.5699	21.3649	20.526	20.8803	20.62	20.945	20.7356	20.8399	20.7957	21.6932	21.0271	20.7947	20.8361	21.1491	20.5726	20.3962	21.2934	20.6657	19.6969	20.9894	20.8907	20.8655	20.8066	21.5047
Q9BQ48	20.7504	20.591	20.531	20.6174	20.4872	20.1162	19.6045	20.4093	20.5565	20.8524	20.2365	20.4597	19.8632	20.4488	20.4949	20.1561	21.1645	20.269	20.4222	20.2986	20.3029	20.7083	19.7362	20.1399	20.9594	20.409	20.2921	19.8422	20.7034	20.8493	20.2636	20.4757	20.259	20.7433	19.8879	20.5771	20.8623	20.1668	20.2919	20.6176	19.1347	20.1048	20.3858	18.3597	20.5639	20.4132	20.0918	20.4897	20.3672
Q9BQ69	22.232	22.6393	22.7549	22.6929	22.7716	22.4544	22.2384	23.1569	21.6585	23.4056	22.4646	22.7777	21.3434	23.1259	23.0944	23.0953	22.7875	23.3936	22.5854	22.792	23.407	23.5109	23.7174	22.6956	22.6375	21.5443	22.8004	23.106	22.8683	23.5593	23.3235	23.0939	22.724	23.4687	22.606	22.686	22.4629	23.1507	22.9782	22.5795	23.6865	23.0672	23.1138	21.4202	22.9737	20.992	22.932	22.3468	22.1206
Q9BQC6	18.6774	18.0064	18.0437	17.8999	NA	18.2948	NA	18.2846	18.2497	18.7948	18.5	17.8166	18.534	17.5766	18.3592	17.3111	18.1865	18.2644	NA	18.2267	NA	18.7583	17.8601	18.4425	18.5905	18.8641	17.5949	17.787	18.6234	18.084	18.3223	18.5159	16.676	NA	NA	18.3738	NA	NA	17.8509	17.9223	17.3309	NA	14.5238	NA	18.1041	18.6484	18.0576	NA	18.3091
Q9BRT2	21.2726	20.4337	21.0361	21.226	20.5941	21.6107	21.2695	21.0633	20.9886	20.7551	20.9355	20.6849	21.4166	20.9533	21.1965	21.0164	21.0125	20.9552	21.1831	21.3657	20.3476	20.5929	20.8576	21.4589	21.3022	21.2371	20.8092	21.496	21.5868	20.7192	21.2771	21.0939	21.3281	20.9292	20.8442	20.2023	21.0143	21.1432	21.654	21.4186	20.6886	21.3027	20.8952	20.6681	21.2823	21.404	21.4459	20.3052	21.8527
Q9BRX8	17.3225	18.8333	19.4317	NA	20.0347	18.6441	17.2931	20.2683	19.7966	19.0585	18.2634	20.6681	19.2556	19.2144	18.627	20.0824	17.915	19.7126	20.147	19.1345	18.0761	19.8047	19.8771	18.9678	18.0063	19.4693	19.135	19.9214	18.1558	NA	19.3245	20.1236	19.6505	18.3685	19.3619	19.3862	19.2309	20.3056	17.7741	20.0237	19.6363	19.8247	NA	NA	19.9956	19.3648	17.3196	20.396	19.7478
Q9BS92	21.2885	21.2269	21.6431	20.4128	20.8116	21.3308	21.6649	18.2633	21.3315	20.5382	21.3478	20.9714	21.3327	21.6336	20.5591	21.6887	21.1206	22.1146	20.4048	21.1303	20.666	20.9528	21.5555	21.9876	21.6699	20.5843	21.6436	21.6169	21.8603	21.8368	21.201	21.5904	21.6922	21.8177	21.9479	21.4946	22.2159	21.2442	20.7634	21.6782	21.1519	21.2605	22.0365	22.2781	21.9058	22.1262	21.7037	21.4979	20.4604
Q9BSF4	19.5031	19.0797	19.3843	19.0347	19.4497	19.1703	19.2549	19.1565	19.1329	19.3975	19.7914	19.3212	20.0793	18.9523	19.5028	18.8401	18.9885	19.477	19.2839	19.5358	19.5233	18.97	19.7232	19.4733	19.1936	20.083	19.4996	18.9536	18.4862	19.4143	18.8484	19.4615	19.0062	18.9087	19.4477	19.0595	19.0016	18.8161	18.7522	19.4005	18.3367	19.0027	18.8691	17.4268	19.1293	19.7015	19.1205	19.2869	19.4071
Q9BSH4	19.6463	20.3798	20.5237	20.5314	20.2093	20.0513	20.2776	20.1463	19.3244	20.7948	20.4435	20.6166	21.0402	19.0742	20.566	20.503	21.1057	19.9552	19.6236	20.106	20.4655	20.0467	19.9143	19.6658	20.011	21.6781	20.1206	19.7742	19.9147	18.7518	19.1432	20.4384	17.434	19.4394	19.8234	19.7408	NA	20.5731	20.8151	18.4433	20.2302	20.4267	20.6781	18.6683	19.7958	21.2743	20.1263	19.8066	NA
Q9BTZ2	19.2598	19.1305	18.9465	19.2454	18.7055	19.0446	18.6401	18.8117	18.2863	18.8129	19.4938	18.8191	19.517	18.5368	15.9033	19.2922	18.9749	18.4484	18.5229	18.9616	18.7123	19.0437	19.8659	19.6766	19.1106	18.733	19.9722	17.8656	18.9565	18.4311	18.9664	19.1312	16.2279	19.2357	18.8294	19.3162	18.4196	19.686	18.1465	17.3433	19.514	20.0617	19.6169	16.9265	18.3501	20.309	19.6003	19.0827	19.3326
Q9BU61	21.4673	20.9277	21.0258	20.8982	21.1714	21.7192	21.4754	21.1922	21.257	21.1361	21.4853	22.3847	20.272	21.2657	21.6437	21.2509	21.2822	21.1737	21.763	21.1917	21.3541	21.5808	21.5555	21.1429	21.2549	20.6406	21.5002	21.4551	21.3383	21.6567	21.1206	21.5604	21.2646	21.6446	21.4262	21.4593	21.3053	21.3123	20.6877	21.5998	21.8346	21.5642	21.6595	20.1342	21.2565	20.8098	21.4595	21.6895	20.8914
Q9BUB7	19.7819	20.5357	21.187	20.5187	21.6721	21.0128	21.2979	21.3844	20.5187	19.5031	21.0765	20.7015	19.8808	19.5999	21.201	21.0916	20.3151	20.7911	19.7934	20.3657	20.818	20.3725	21.1383	19.5852	19.8785	20.0728	20.6436	19.4922	19.879	20.7857	19.8104	21.0514	19.0745	21.2738	20.4081	19.9038	20.6049	20.8995	20.5108	20.808	21.6929	21.006	19.8482	17.3428	20.7887	20.2692	19.7815	19.8713	21.0793
Q9BUR5	24.5401	24.5748	24.7627	24.6278	24.331	24.843	24.7902	24.4725	24.4593	24.8045	24.6861	24.5437	24.5246	24.6843	24.835	24.553	24.0618	24.2081	24.565	24.7241	24.2775	24.4258	24.2524	24.02	24.6085	24.6518	24.2796	24.3723	24.5709	24.4528	24.2584	24.8428	24.3002	24.6115	24.6807	24.5364	24.7212	24.7307	24.1471	24.8196	24.3376	24.6567	24.4243	23.5929	24.3361	24.2257	24.6641	24.7782	24.626
Q9BV79	20.2619	20.24	20.3279	20.5377	20.1482	20.4472	20.1229	19.803	19.6293	20.3467	20.5405	20.0051	20.13	20.3355	20.2406	20.6193	21.1206	19.6837	20.2576	20.2461	NA	20.3002	20.4	20.6156	20.1554	19.9777	20.2543	20.6216	20.8401	20.0074	20.6231	20.5474	20.3212	20.5386	21.1857	20.1526	20.3464	19.9674	20.6078	19.9055	20.5069	20.6172	20.7266	20.003	20.2565	20.8907	20.6052	20.0608	20.5356
Q9BVV7	22.7864	22.822	22.9785	22.4864	22.6936	22.8118	22.5122	22.8003	22.4667	22.4498	22.9464	22.6639	22.0134	22.679	22.9819	22.5383	22.2655	22.2193	22.7162	22.8634	22.0197	22.4241	22.0845	22.2663	22.5938	22.447	22.4537	22.2933	22.5598	22.4176	22.143	23.0698	22.379	22.3155	22.6656	22.3504	22.5764	22.6329	22.0533	22.9037	22.2821	22.9227	22.2753	20.9527	22.2251	22.2309	22.4368	22.504	22.7083
Q9BWH2	25.1139	25.079	25.2597	25.2469	25.1036	25.4314	25.1376	24.9567	25.3036	25.2145	24.4034	25.2375	23.5008	25.1805	25.3012	25.4172	24.8979	25.1503	25.3576	25.156	25.0786	25.3786	25.0215	25.1675	25.2582	23.8326	25.0368	25.4196	25.3419	25.4425	24.8519	25.3422	25.5276	25.3671	25.5665	25.1962	25.5379	25.5557	25.08	25.3754	25.5014	25.4634	25.3195	23.7676	25.305	24.046	25.3299	25.3547	25.2741
Q9BWM7	19.7021	19.1515	18.6532	19.3567	18.8352	19.5176	18.6412	18.5598	NA	18.9938	18.3201	NA	19.5334	18.7197	18.6657	18.5983	19.7075	19.8481	NA	18.322	NA	19.5839	19.753	19.0153	18.8374	18.7934	18.7147	19.7618	19.8925	NA	19.5298	19.2437	19.2045	19.0233	NA	19.8535	NA	17.169	20.1674	18.0197	19.0331	19.7987	NA	NA	18.7549	NA	18.8889	19.7389	19.9511
Q9BXK5	23.0015	22.7781	23.1424	22.707	22.7716	22.6473	22.9775	23.0246	22.963	23.0292	22.4396	23.1144	21.7518	22.6843	22.8154	23.1717	22.6755	22.8118	22.841	23.0986	22.7938	22.9806	22.5719	22.8791	22.8056	21.8372	22.928	22.7306	22.4196	23.118	22.8094	23.0359	23.2318	23.0652	23.3775	23.0544	23.1226	23.0546	22.2503	23.1996	23.3645	22.9302	22.9344	21.2993	22.9255	21.5647	22.6454	22.9483	22.8204
Q9BXW7	20.3353	20.4487	20.3195	20.0822	20.1482	20.0888	19.7169	19.9366	20.1824	20.3992	20.1158	18.7286	19.9999	19.3023	20.2143	19.8999	20.144	20.0081	19.2341	19.8721	19.6148	19.8738	20.2842	20.4351	20.1668	20.4331	19.9723	19.7759	19.6224	20.5652	20.1182	19.5207	19.6801	19.6685	19.4787	19.6902	20.247	19.9058	19.0476	19.6876	20.2877	20.0834	20.2044	18.3997	19.1248	20.4403	20.2565	19.2192	19.806
Q9BYC9	18.5793	19.9331	19.093	19.3424	19.137	18.1535	18.8224	19.2927	19.371	19.1526	18.8906	19.0942	19.0339	18.6924	18.9186	18.8847	19.209	19.5799	19.0647	19.2927	18.5638	19.0735	18.791	18.8653	18.7337	19.3589	18.4993	18.638	19.7281	18.3092	18.9799	18.6556	18.5085	19.8046	18.4005	19.6057	18.5144	19.0749	18.9335	18.9675	19.457	19.3282	18.5134	17.9678	19.1334	19.1286	18.8584	19.7109	17.9967
Q9BYD1	21.0475	20.9804	20.7408	20.7209	20.6224	20.5038	20.4611	20.5949	20.8227	21.2595	20.9787	20.9368	21.2493	20.6736	20.5591	20.8359	21.0443	20.8932	20.5061	20.9175	20.8884	21.1617	20.8031	20.4707	20.9128	21.0779	20.774	20.2787	21.0018	21.1411	20.8755	20.624	20.7293	21.2034	20.6731	21.3365	20.9178	20.562	20.6426	20.8387	20.7955	20.7038	20.6279	21.0307	20.9768	21.2127	20.6533	20.9453	20.4079
Q9BYD2	20.5795	21.2614	20.5163	21.0866	20.6392	20.4969	20.4895	21.0177	20.9129	20.7617	21.0103	21.0118	20.8034	20.8806	20.7844	20.7363	21.1645	21.1444	20.6384	20.8311	20.6391	21.061	20.9706	20.423	21.0236	21.1427	20.747	20.2903	21.249	20.9913	20.8485	21.039	20.3889	21.2525	20.6007	20.985	20.8903	20.6593	19.9927	21.1515	20.7307	20.8877	20.4125	21.0391	20.7075	20.9103	20.6454	20.7527	20.8722
Q9BYD3	19.5094	20.67	20.4562	20.7538	20.5357	20.6363	20.0954	20.5949	21.1373	20.9197	20.8035	20.9013	20.3488	20.5772	20.3168	21.0318	20.9636	20.8861	19.6768	20.5136	19.876	20.9898	20.7694	20.8857	20.9983	21.6092	20.6915	20.3696	20.7734	20.6778	20.8024	21.0939	20.5034	21.1923	20.9562	21.0679	20.7848	20.0228	20.9599	21.1206	20.3211	20.7108	20.6151	20.5317	20.6533	20.4844	20.7449	20.1882	20.3112
Q9BYD6	19.4257	19.4979	19.9569	18.952	19.5116	19.6363	19.4445	20.1881	19.9369	19.5049	18.6332	20.2503	17.6837	20.1621	19.7844	19.8826	19.5736	19.6214	19.884	19.9724	20.1477	20.0287	20.0543	20.0327	20.2334	18.236	20.1484	19.4872	19.5855	19.301	18.8582	20.0514	19.0188	20.4002	19.859	20.1777	19.8167	19.2662	19.5275	19.9127	19.7697	19.7588	19.683	NA	19.9831	18.1714	19.7066	19.9926	19.8473
Q9BYN8	20.5445	20.0362	20.4094	19.5314	19.4748	19.8257	19.6804	20.1548	20.0473	20.6579	20.3964	19.9368	20.0533	20.056	19.953	19.536	20.5541	19.8861	20.147	19.9175	20.8419	20.3442	18.8574	20.5726	20.0236	20.3341	19.6764	18.7107	19.6916	20.6177	18.6082	20.1468	19.1079	20.3103	20.2137	20.6596	19.4423	19.6962	20.6195	20.5726	19.6513	18.8923	20.4199	NA	19.8519	20.3855	20.5806	20.4647	19.8228
Q9BYV7	19.4025	19.0207	19.3701	18.6563	18.6203	18.2099	18.8639	19.3713	19.6411	19.0695	13.3729	19.1548	18.6646	18.0488	19.0803	18.6828	19.7426	19.4195	17.6201	17.6335	17.8004	18.9614	19.9745	19.7799	18.4284	18.9879	NA	19.1892	19.9931	18.6974	18.7761	NA	NA	19.0803	19.7634	18.0914	19.2441	19.0458	18.5212	19.5422	NA	18.6851	NA	NA	19.1615	19.5433	19.1925	19.4185	18.5639
Q9BZE1	21.06	20.9169	20.9016	20.8784	20.9068	20.74	20.2939	20.9317	21.0069	21.1917	20.891	20.9085	20.647	20.8991	20.9793	20.8094	20.8245	21.2305	20.9633	21.1447	20.7691	21.1617	20.9999	20.7278	20.9396	20.9777	20.9655	20.4236	20.9499	21.0025	20.7056	20.8321	20.5034	21.4802	20.4791	21.1652	20.8623	20.4087	20.8845	20.8463	20.7223	20.9302	20.2318	20.0445	20.8925	20.9296	20.8925	21.2673	21.0105
Q9GZT3	20.944	21.137	20.3528	20.77	21.2352	21.3921	20.4247	20.6438	20.4994	20.8772	21.8273	21.2275	21.3647	20.6879	20.6205	21.3088	21.7495	21.0902	20.9868	20.29	20.9446	21.2017	20.8468	21.3674	20.4069	21.1859	21.4453	21.413	21.0449	20.6033	20.8394	21.0637	21.5276	21.0514	21.4963	21.1011	21.0478	21.4025	21.2122	21.3669	21.1581	20.2747	21.234	21.4007	21.1206	21.3237	21.3519	21.1206	21.613
Q9GZY4	18.1481	19.0762	19.6296	19.3056	19.4623	19.5716	19.2524	19.5949	19.1986	18.88	19.3518	19.0917	19.5893	19.2868	19.4852	18.951	19.313	18.5028	19.6553	18.9231	17.952	18.0707	18.2215	19.3989	19.2082	20.1524	19.4471	18.776	18.478	16.7406	17.5862	19.7609	19.3233	19.0362	18.964	18.274	18.3927	19.1589	16.8789	19.4802	18.4302	19.7316	17.3024	16.7823	18.4016	19.7818	18.3302	19.4147	19.1822
Q9GZY8	18.7562	18.4645	18.9535	18.1876	18.699	19.0295	18.5308	17.8113	18.108	18.7522	19.4618	18.4813	18.9414	19.1248	18.3512	19.0805	18.7305	18.6794	18.6704	18.5223	18.4721	19.1348	19.0374	19.2317	18.7209	18.7391	18.7149	19.0471	18.8339	18.4089	18.534	19.0807	18.5673	18.6845	19.0131	18.394	19.0367	18.1103	18.6825	19.3052	18.7894	18.9507	18.5328	NA	18.7648	18.8656	19.3513	18.6878	19.4306
Q9H019	NA	17.5969	17.8788	18.3679	17.5595	18.7783	19.2431	18.5612	18.7049	18.4108	19.1037	18.79	NA	18.9848	18.1072	17.8656	17.3879	NA	18.5103	NA	17.9971	18.4815	18.2645	18.6479	18.0367	18.2794	18.7657	NA	16.7604	18.4553	NA	18.6716	18.6296	19.3852	18.3826	17.047	18.6257	19.4102	18.0132	18.5262	16.3809	17.174	18.6079	16.9192	18.5497	NA	17.4646	18.775	NA
Q9H061	22.8805	23.1207	23.1893	23.378	23.3899	23.3637	23.1654	23.2086	23.1394	23.043	22.7623	23.1222	21.0134	22.8945	23.3168	22.8489	22.8084	22.8808	22.9073	23.3157	22.5658	22.686	22.4425	22.7666	22.5356	21.1427	22.9791	22.7749	22.9213	22.7628	22.6284	23.3103	22.7109	22.7566	23.023	22.773	23.1226	22.7553	22.5077	22.9055	22.5045	23.1594	22.6151	21.0804	22.5991	21.7818	22.8415	22.8698	22.711
Q9H078	20.3043	20.8952	20.8732	20.6643	20.4112	20.3808	20.6742	20.4304	20.44	20.6362	19.8391	20.3271	19.6253	20.6	20.5798	20.142	19.8927	20.0717	20.0608	20.7328	19.7557	20.9244	19.8869	19.9959	20.5179	18.5918	19.8165	20.7285	20.3032	20.1329	20.2081	20.7279	20.6542	20.8953	20.4675	20.9196	20.8433	20.6488	20.3378	20.7446	20.3211	20.8753	20.5626	NA	20.6133	19.4593	20.16	20.6967	20.6303
Q9H0N5	21.9739	19.8563	20.531	20.4128	20.3447	20.7576	20.793	21.1674	20.276	20.7816	21.6177	20.9085	21.2262	21.11	20.9045	20.8533	21.5319	20.2581	21.3006	20.9063	21.5036	21.5686	22.2846	20.4939	21.206	20.4879	21.599	21.255	21.3555	21.3576	21.0513	21.6487	20.3487	21.864	19.4968	20.4282	21.1047	21.3255	21.8552	20.1877	22.0156	21.1206	21.9776	22.0094	21.9956	21.506	21.4091	20.2958	21.4668
Q9H0U6	21.0096	20.6891	21.0865	20.9322	20.7615	21.2992	20.1937	20.8297	20.8534	21.1154	20.7914	21.2726	21.1423	20.764	20.66	21.0394	20.4632	21.1266	21.1312	21.2594	20.6116	21.1617	20.9902	20.5726	21.2496	21.2187	20.4114	20.3805	20.4386	21.0025	20.2771	21.0819	20.3073	21.4756	20.5577	20.7376	20.9625	20.3962	20.8151	20.99	20.7056	20.3482	20.3158	20.0983	20.9514	20.9797	21.3664	21.3005	20.9009
Q9H2W6	20.9706	20.7142	20.3363	20.77	20.2892	19.8802	20.3646	20.9366	20.7042	20.6068	20.8391	20.9085	21.3273	20.2222	20.0355	20.8359	20.9883	20.9211	20.3422	19.4782	20.4313	20.6633	20.8893	20.3985	20.6375	21.1329	20.3289	20.5061	20.7034	20.3856	20.1795	20.4939	20.2293	21.0879	20.3462	20.8195	20.7748	20.3962	20.2316	20.3981	20.8423	20.1466	20.2186	21.1127	21.1206	21.0981	20.423	20.7389	20.1136
Q9H300	19.0721	19.1941	19.3917	19.6054	19.8263	19.1239	19.5782	19.3055	19.3424	19.1199	19.919	19.2956	19.5137	19.0204	19.5238	18.8351	18.8149	18.9782	19.3679	19.6067	17.4638	18.3408	18.8953	19.0113	18.9891	19.7788	19.2926	19.1421	18.0027	18.5508	17.2538	19.5874	18.8999	19.3793	18.924	18.0168	18.8861	19.1706	18.8658	19.2379	19.3298	19.4926	17.5585	16.5552	18.5904	19.7235	19.2099	19.4775	19.8241
Q9H3K2	22.7976	23.5445	23.1893	22.8534	23.3138	23.1697	22.9393	22.6998	22.9153	23.1868	21.9464	23.1706	21.5481	23.3218	23.1762	23.1683	22.4865	23.0872	23.1153	22.8026	22.712	22.8127	22.8306	23.0039	22.8681	21.8991	22.8499	22.4884	22.8441	22.8242	21.8621	23.4337	23.0822	22.8849	22.9707	22.9252	22.2914	22.8749	22.6166	23.0746	22.5846	23.1972	22.8765	22.4924	22.6133	21.6012	22.4618	23.2184	23.1707
Q9H6K4	21.4532	21.5251	21.7534	21.6985	21.7589	21.8285	21.6492	21.3219	21.6614	21.1967	21.9681	21.8796	21.3327	21.3801	22.0229	21.0318	20.947	21.4329	21.2721	21.6033	20.9772	21.6972	21.2484	21.3924	21.9594	22.0906	21.5685	21.3474	21.7256	21.7328	21.0979	22.2948	21.3073	21.2254	21.5412	20.9636	21.6764	20.8817	21.3164	21.5589	21.3592	20.9481	21.1476	18.2429	20.7742	21.3573	21.7742	21.1206	21.1766
Q9H7Z7	22.5334	22.4929	23.257	22.7619	22.5237	22.1978	22.7902	23.1249	22.6396	22.4581	23.0387	22.4815	22.9302	22.4192	22.6255	22.3944	22.0285	22.2471	22.2258	22.6612	21.8827	22.4933	22.2402	21.8857	22.4727	23.221	22.353	22.2962	22.0625	22.34	21.6178	22.6198	22.2132	22.2034	22.3366	22.436	22.7056	22.0743	21.654	22.5049	22.4923	22.4991	22.3115	22.0222	22.3519	22.7369	22.5039	22.7596	22.2191
Q9H845	20.6715	21.9006	21.6797	21.3496	20.9342	20.9882	22.0146	20.7867	21.4667	21.1967	21.7231	18.8724	20.0664	21.2705	21.5309	20.9453	21.2142	21.2081	19.3614	21.7201	20.3442	19.5466	20.6511	20.4108	21.7134	21.8491	21.1065	20.9211	20.0307	19.6035	20.7451	21.6115	20.1445	20.6648	20.663	21.0201	20.671	21.1357	20.2396	20.2346	19.4909	20.2557	20.5492	19.9512	20.4775	20.7959	20.8171	20.7732	20.7615
Q9H8M1	19.1082	19.6111	18.4367	19.1213	19.0504	19.3471	18.2031	18.9952	18.734	19.6177	16.5414	17.484	19.8571	17.7205	18.4488	19.8065	18.7252	19.1289	17.8726	17.6585	19.625	19.7159	20.0693	18.6903	18.1506	18.9027	18.6193	18.7175	19.678	18.3985	19.8878	18.3206	19.2963	19.2208	19.0861	19.1002	18.3049	19.4878	18.5378	18.5547	19.8047	19.2374	19.5104	NA	19.2889	19.3692	19.1934	19.4976	19.1464
Q9H9B4	22.6221	22.9595	22.924	23.0539	22.8214	22.8395	22.8599	23.1569	22.6293	22.4415	23.4569	22.6231	22.5849	22.3823	22.9819	22.2509	21.9842	22.4011	22.5343	22.6015	21.7377	22.2095	22.4282	22.239	22.5112	23.3845	22.5453	22.4654	22.674	22.2297	21.9322	22.9021	22.1365	22.1583	22.4381	22.3804	22.6602	22.0743	21.9737	22.5168	21.6231	22.535	22.2465	21.1674	22.3616	22.664	22.4708	22.3422	22.2566
Q9H9J2	19.854	19.9006	19.7596	19.9747	19.836	19.5716	19.7987	20.0037	20.1743	19.9841	19.1797	20.3898	20.5199	18.8903	19.6469	20.0233	20.0034	20.5083	20.0271	20.0356	19.6643	20.3298	20.2172	19.9847	20.2005	20.5699	20.4675	19.7495	20.0449	20.0301	20.1174	19.8676	19.7425	20.5819	19.8341	20.4072	20.2914	19.8737	20.154	20.1017	19.855	19.7452	19.6077	19.9426	20.2037	19.4144	20.0445	20.5223	19.9139
Q9H9P8	21.2885	21.9304	22.5328	22.0583	22.3207	22.6204	21.9999	22.0767	21.6872	22.3445	21.5866	22.0283	22.33	21.896	22.5884	21.9372	21.6082	22.0994	22.3828	22.3451	22.0353	22.503	22.1383	21.8857	22.3202	22.0154	22.267	22.0331	22.2117	22.1811	22.2256	21.909	22.0088	22.0012	22.4232	22.2236	22.2488	22.3516	21.81	22.2604	22.48	22.2389	22.3508	21.9922	22.254	21.7532	22.1206	22.4243	22.5808
Q9HA77	21.7618	21.7751	20.8903	21.5187	22.3817	21.74	21.2152	20.8297	21.346	21.6362	21.2365	21.5264	20.6557	21.8202	21.0944	22.149	22.0443	21.4183	21.2625	21.1731	22.9252	22.0826	NA	21.4589	21.0668	20.5699	22.1415	21.9249	22.2085	22.3042	22.3104	21.1526	22.1599	21.8104	22.8239	22.2739	21.8192	22.528	21.2947	21.0036	21.2302	21.7486	22.9676	NA	22.0172	21.5892	21.8621	21.7073	22.0061
Q9HAV7	18.8966	19.0503	18.9218	19.0768	18.6664	18.5451	18.288	18.2602	18.4149	18.6128	18.5508	18.6233	17.8992	18.5265	17.4499	NA	18.5538	17.9696	18.5467	17.1579	NA	18.509	18.545	18.5409	19.3252	17.5715	18.5918	18.8351	18.5755	17.6929	18.0491	18.5532	18.6623	19.1642	18.4869	18.2367	18.8924	18.9579	18.7332	18.4212	19.4276	18.2625	19.4064	NA	18.0434	18.5988	18.723	18.1604	18.3316
Q9HBH1	20.4812	20.7988	21.2548	21.7014	21.0514	21.6551	21.1632	21.0177	20.6469	21.4622	21.3844	21.3324	20.3164	21.1311	20.9897	21.2311	21.2211	20.7606	21.0829	21.0912	20.7313	20.4542	20.3724	20.605	20.9196	20.6612	21.078	20.3019	21.1863	20.0348	20.8485	21.3257	20.6542	20.6888	20.9727	20.3858	20.7342	20.8269	20.2377	20.5262	21.0292	20.5565	20.8952	19.9938	20.171	21.0163	21.16	20.3694	21.3945
Q9HBH5	20.2833	20.5428	19.6698	20.4733	19.9387	20.5913	20.5979	20.7976	20.1415	20.3197	20.4816	19.9782	21.1049	20.3976	20.6469	20.4696	20.2211	20.879	20.2283	19.8721	19.9909	20.3725	20.4006	20.868	18.9438	20.5915	19.8573	20.649	20.6763	20.0219	20.0947	20.039	20.9958	20.429	21.0755	20.6326	20.4997	20.4933	20.2981	20.7766	21.3805	20.3836	20.6532	21.0885	19.8791	20.7018	20.1263	20.8777	21.1206
Q9HBL7	21.1147	20.6244	21.7782	19.7754	21.4209	21.7192	21.5582	21.717	21.371	21.8142	21.96	21.2446	22.0696	21.764	20.7844	20.9372	21.9087	21.4232	21.9088	21.8692	20.8769	20.8255	21.6634	21.7666	21.3278	21.9804	19.8319	21.7582	21.8523	20.874	21.8024	21.1059	21.5691	20.8815	22.2275	21.534	21.3123	21.2442	21.2276	22.3616	20.7471	21.5947	21.5626	21.4893	21.0264	22.0981	22.0976	21.562	20.8818
Q9HCC0	19.0852	19.4335	18.6654	19.6293	19.7253	18.8598	19.2008	19.5571	18.7367	19.3376	19.0732	18.8201	18.9577	18.9027	19.5521	20.2377	19.5863	19.9002	18.4041	18.5376	18.1367	18.5542	19.6837	18.9853	19.7777	18.2335	18.6917	20.2065	20.0449	19.4702	19.5558	19.3277	19.3876	19.6538	18.7582	19.1606	19.33	19.5261	19.4616	18.4572	19.7257	19.2513	19.8192	17.7139	19.4212	19.3407	19.392	18.9109	19.0615
Q9HD33	19.7805	20.0161	19.7471	19.9747	19.7665	19.9014	19.2308	20.1292	19.7754	20.3819	20.2629	19.7991	20.1546	19.817	19.8429	19.5116	19.8164	19.9552	20.4897	20.0862	19.2288	19.7615	19.6259	19.4898	20.1206	20.4568	19.149	19.0301	19.3904	20.2666	19.1186	19.7779	19.214	19.8815	19.4617	20.0201	19.8883	19.3599	20.1372	19.9554	19.4981	19.0013	19.4702	18.2183	19.2058	20.7314	19.6206	19.7527	19.4216
Q9NP58	20.1027	18.9397	19.3346	19.8685	18.9209	18.6193	19.5105	18.4504	19.153	18.919	19.7914	19.8919	21.3381	20.1206	19.3174	19.0157	18.7487	20.191	19.4577	21.255	19.9259	20.9898	21.207	19.9446	19.282	19.4882	19.7631	20.0641	18.9401	NA	19.2259	20.1118	20.6652	19.9492	19.5379	20.375	20.4251	19.7512	19.1995	20.7035	20.654	19.8247	20.522	20.221	20.4322	21.0924	20.1034	20.5303	21.0876
Q9NP81	19.5321	18.5141	18.8566	18.2584	18.3425	18.2225	18.203	18.4616	17.4463	18.3561	18.8031	18.4865	19.0231	18.4896	18.4725	17.8145	19.4673	17.039	18.8515	18.7946	18.2604	19.3838	19.5746	18.0474	18.3531	17.6451	19.6305	18.023	18.5008	19.0644	17.6196	18.6336	17.5078	16.8633	16.903	18.7797	19.2252	19.3287	18.9361	18.335	19.1482	18.9199	19.625	NA	19.013	18.3662	19.0842	18.2565	18.494
Q9NP92	19.5324	19.8675	19.4868	19.2669	19.4872	19.398	NA	19.4234	19.44	19.7348	19.4433	19.1679	18.7363	19.5102	19.5094	18.6854	20.0815	19.6894	19.5388	19.6745	18.7089	19.5153	19.4041	19.2252	19.5347	19.3408	19.1734	19.0596	19.7184	19.842	19.4335	19.5134	NA	19.6243	18.9594	19.8899	18.8475	17.973	19.4853	19.6143	19.2484	19.1893	19.2395	18.7772	18.8097	19.4707	19.4462	19.3821	19.3155
Q9NPJ3	22.5511	21.3837	21.7627	21.866	21.628	21.6921	21.6587	21.7369	21.1497	21.6686	21.4162	21.139	21.3753	21.8396	21.6729	21.9853	21.8914	20.9619	21.7732	21.7486	22.1303	22.6373	22.8945	21.6728	21.9463	20.668	22.646	22.3833	22.3555	22.0788	21.7451	21.8919	21.1046	21.6073	21.4262	21.1206	22.1441	21.9388	21.8452	21.3132	22.5938	21.3119	22.6343	21.567	21.767	21.3948	21.7706	21.6787	22.1608
Q9NPL8	18.799	18.9272	18.9353	19.2933	19.3172	18.9229	19.4965	19.351	19.3415	18.4434	19.6381	20.3483	19.0254	18.1697	19.0507	19.0479	18.7592	18.5107	18.2314	18.8508	18.1277	18.8917	17.9104	18.2341	18.4246	19.7146	17.6529	19.0966	18.4605	19.6629	18.5545	18.2761	18.8297	19.2981	19.7728	19.1644	19.3796	18.4738	18.5582	18.725	18.9089	19.1042	19.0496	17.2693	18.8764	19.5463	18.5745	19.3549	18.4747
Q9NQ50	20.5533	19.2201	19.1396	18.3812	18.6004	18.8852	17.3531	18.5666	17.4294	19.0685	19.2424	18.8338	20.37	18.9425	18.7668	18.7298	18.5348	19.2484	19.0034	18.5953	NA	18.6916	19.3123	18.4848	19.2907	19.4312	18.0551	17.2807	18.7308	17.561	19.1262	18.8071	NA	18.3427	17.8452	19.0336	17.8996	NA	18.9775	19.2666	18.7581	17.8392	17.5559	18.9633	19.2008	19.4984	19.029	18.2188	19.1396
Q9NQE9	20.5967	20.97	20.6021	20.4799	20.6112	20.3191	21.1937	21.184	21.2608	20.7483	21.0665	20.9507	21.6339	20.4488	20.7173	20.7824	20.9301	21.5491	19.6967	20.422	21.1496	20.9806	21.1558	20.4939	20.7095	21.4211	20.9498	20.828	20.8154	21.7192	21.2221	20.6888	20.7603	21.1058	20.8352	20.8354	20.9886	21.1581	20.1921	20.5908	21.2244	20.8815	20.4801	21.1285	21.182	20.992	20.1376	20.7527	20.2857
Q9NR28	21.1206	21.2992	21.6498	21.3639	21.2204	21.0079	21.3178	21.8003	20.9129	21.3106	21.4965	21.102	21.3327	21.1519	21.2834	21.1206	20.5541	20.9951	20.7732	20.7136	20.806	20.4274	20.5087	21.447	20.8785	21.1812	20.4565	20.9509	20.7987	20.9913	21.7005	21.7163	20.167	20.9754	20.9971	20.5581	20.6924	20.8175	21.1083	21.0237	21.2593	20.533	20.7025	21.7369	21.171	21.1647	21.4184	21.1206	20.9928
Q9NRG7	20.7349	21.2443	22.1087	21.7181	21.6055	21.2128	21.8895	21.8739	22.016	21.0621	21.2803	20.0447	21.272	21.0226	21.5058	21.4919	20.887	21.0081	21.3739	21.0096	21.1685	21.4739	20.2663	21.2006	21.1496	21.8281	21.3229	21.0977	22.199	21.4912	21.343	20.5386	21.3555	20.6888	21.6681	21.5389	21.1206	20.6697	20.9321	20.7607	21.6886	21.3437	21.3313	20.5901	21.4996	21.404	20.8925	20.3604	21.1042
Q9NRK6	20.1265	20.3239	20.3611	20.2221	20.2315	20.4327	20.3178	20.4443	20.1497	20.0729	20.6245	20.9984	20.6295	20.5224	20.443	20.3764	20.328	20.3836	20.3331	20.2726	20.454	20.4673	20.258	19.4609	19.6199	20.2996	20.1206	19.8211	20.3612	20.2108	19.7444	20.0012	20.3073	20.2254	20.6426	19.7944	19.8722	20.265	19.8211	20.5356	20.4676	20.5172	20.3435	19.6332	20.0801	20.7604	20.16	20.725	20.5955
Q9NRV9	18.2236	17.4601	18.7685	17.3291	18.0922	18.1375	18.4547	18.5217	17.9846	18.1557	17.9142	18.3349	NA	18.3125	18.7579	17.1141	18.2066	18.3275	17.3373	18.491	17.7242	17.4098	18.0051	16.0466	18.7121	16.2792	18.4212	17.8549	17.4266	17.0568	15.8256	18.9739	NA	18.0606	17.3013	16.1708	17.5964	NA	18.1789	17.8883	17.6534	15.5438	17.9184	NA	17.6308	NA	17.9261	NA	17.7277
Q9NRX2	NA	20.7328	20.4562	21.1743	20.3515	20.2212	20.0954	20.3219	20.1904	20.6142	19.3544	20.4982	19.3146	20.6075	20.5591	20.8359	18.641	19.9686	20.865	20.3072	20.3683	21.1206	20.0091	NA	21.3125	19.2838	19.4639	19.5611	19.7587	21.1206	19.0597	18.1278	20.3212	20.7356	19.1533	20.1011	21.1206	18.9425	20.3932	20.1143	19.6322	20.0507	19.8223	NA	18.7565	19.4021	19.516	20.2381	19.8794
Q9NS69	20.1958	20.787	20.6159	20.9274	20.8408	20.6235	20.7289	20.8968	20.4994	20.4581	19.9519	20.4202	18.1652	20.3535	20.5591	20.6594	20.302	20.606	20.0271	20.5928	20.247	20.3584	20.3131	20.172	20.1323	19.1086	19.8092	20.676	20.4493	20.108	19.6688	20.4939	20.279	20.4194	20.9971	20.4386	19.9682	20.2922	20.0007	20.5168	20.417	20.6023	19.7469	17.7806	20.3373	19.2181	20.2144	20.6309	20.1536
Q9NSE4	19.8682	20.2486	19.6565	20.0649	20.2389	20.5107	19.6429	19.2886	19.7098	19.9494	20.569	19.7438	20.9515	19.7505	19.8198	20.264	20.0032	19.5494	20.0042	19.6205	20.2001	20.686	20.6136	20.5282	20.2005	19.9886	20.3999	20.2787	20.5323	20.2526	20.2905	19.8211	20.4536	20.1923	20.4791	20.5292	20.6161	20.2922	19.9697	20.5635	20.6006	19.8753	20.6781	19.1587	20.2144	20.9103	20.715	20.4222	20.3945
Q9NTG7	19.7019	19.3719	20.1496	19.2066	18.9246	19.388	18.6658	19.0745	19.6054	19.7882	18.7831	18.1191	18.756	19.0437	19.9317	18.1099	19.2805	18.3563	18.797	19.7007	18.668	17.0023	18.733	19.3692	19.6896	19.5336	18.9995	18.2965	19.165	19.6065	19.4788	19.1574	18.705	18.7412	18.2592	18.3322	18.0119	19.1184	18.5444	18.7215	19.1522	18.7274	18.8299	16.2605	18.3192	18.8955	19.2731	18.1959	18.7937
Q9NUB1	17.7955	17.9911	18.0871	18.3465	18.8258	18.3502	17.6466	17.7475	17.5972	18.0833	19.1351	17.2145	17.5113	17.9849	18.2819	17.1325	19.3617	17.9305	17.7232	NA	NA	16.7577	17.0095	18.4356	17.4376	18.0041	19.3679	18.1773	18.4242	15.2078	17.3409	18.5849	17.992	17.7776	15.698	18.1541	16.5594	17.9754	17.9042	17.7027	NA	18.171	18.7376	NA	NA	18.649	18.0777	17.1528	18.6498
Q9NUJ1	19.3711	19.02	19.2466	19.5934	19.6392	19.5313	18.9954	19.0575	19.4534	19.2625	19.0848	18.8101	19.4282	18.9263	19.1918	19.5881	17.6764	18.6163	19.0405	18.7988	18.7708	19.2564	19.7146	19.7279	19.3132	18.8103	19.4325	19.2799	19.041	19.8582	19.0538	19.163	19.4404	19.5806	18.6264	19.1219	19.3258	19.3332	19.1688	18.7241	19.3906	19.4549	19.8098	17.9642	19.0983	19.3714	19.3551	19.3862	19.2794
Q9NUL7	NA	17.3263	16.7224	16.7995	17.2944	17.3158	17.2882	17.0697	17.4312	17.1378	16.6718	17.503	NA	16.7179	16.741	18.0603	17.0654	16.3385	16.8387	16.1408	NA	17.1615	NA	NA	15.0791	NA	17.855	16.867	17.1021	NA	NA	17.5881	17.9956	18.1856	17.5659	17.2132	16.8897	17.4432	16.0875	17.5707	15.6443	17.57	18.3554	NA	17.451	NA	15.9316	17.778	NA
Q9NUT2	20.6052	19.787	20.2415	19.8584	20.0925	20.2463	20.3875	19.8662	20.1079	20.1868	20.1727	19.6069	20.2493	18.8187	20.5166	19.2189	18.4163	19.6441	18.7408	20.6342	17.9279	18.6847	19.8032	19.793	20.3278	20.409	19.9546	19.4475	17.6315	19.3919	19.3829	20.2791	18.1939	19.2696	18.3944	19.753	18.6943	19.6206	19.279	19.8731	18.9735	19.0517	19.3845	19.8817	19.0206	19.9423	20.1263	19.5671	20.3534
Q9NVA1	20.2938	19.0122	20.3446	19.2929	19.9744	20.4828	20.0389	20.1632	20.1824	19.0467	20.6515	19.9645	19.7364	20.432	19.8543	20.7457	20.162	19.401	21.2625	20.3981	18.9142	19.3884	20.2776	20.8857	20.2866	20.6544	19.9345	20.8753	20.9039	19.5719	20.3936	20.3206	20.0214	19.5325	20.862	19.6595	18.4378	19.7978	20.3235	21.1996	19.9742	20.7588	19.7019	18.9165	20.2461	20.8236	20.5888	19.8964	21.4539
Q9NVH1	21.3856	21.364	21.6465	21.226	21.2204	21.6676	21.2612	21.3589	21.47	21.3467	21.8624	21.531	21.6339	21.55	21.7079	21.5623	21.3345	21.3012	21.8586	21.5173	21.2149	21.2017	21.207	21.4939	21.0729	21.6815	21.235	21.5061	21.2973	21.5305	21.5413	21.5691	21.3555	21.2738	21.8352	21.3912	21.2984	21.3962	21.1	21.4237	21.2535	21.6283	20.8738	21.4893	21.376	21.523	21.5597	21.4563	21.5599
Q9NVH6	18.5089	19.0495	18.8887	19.3187	19.437	19.4328	18.8156	19.2909	19.3345	18.6943	18.1773	18.5469	18.6202	18.9164	19.0275	19.5279	18.8445	18.0523	18.5628	18.52	19.5456	19.4972	19.0979	20.0772	18.4202	18.4742	19.3112	18.3116	19.5355	18.6158	19.9877	18.5189	19.5426	18.8734	19.0354	19.2959	19.9693	19.5724	18.7427	19.7253	19.5521	19.1977	18.7637	21.5494	19.7287	19.1772	19.3522	19.9573	19.4896
Q9NVI7	22.1236	22.006	22.433	22.0561	22.1999	22.3977	21.9749	22.2722	21.9955	21.9346	22.5441	22.319	22.3805	22.2466	22.325	22.5002	22.1573	22.2193	22.3422	21.9911	21.6991	21.9806	22.1645	22.1502	22.2996	22.6981	22.0671	22.1627	22.0449	21.8617	21.821	22.4917	22.1715	21.864	22.3588	22.0476	22.027	21.977	21.9507	22.4338	21.8461	22.2934	21.7793	21.8655	22.0535	22.3808	22.0505	22.2059	22.2342
Q9NVS2	19.7283	20.5774	20.0514	20.0909	20.3982	20.0225	19.9598	20.3294	20.5377	20.3378	19.8624	20.2044	18.7642	19.4401	20.2143	20.315	20.6602	20.4805	19.6605	20.3241	20.1945	20.7194	20.3223	19.5626	20.2656	19.8281	19.9373	19.8474	20.6854	20.7328	20.5691	19.9359	20.1319	20.6967	20.2946	20.7034	20.2914	19.6826	20.1005	20.3563	20.0691	20.3572	20.0087	19.124	20.4685	19.9296	19.8519	20.4308	19.4624
Q9NVV4	17.3738	17.8756	18.0977	17.77	17.5107	18.2301	16.4314	16.8511	14.9285	NA	17.832	18.0598	17.3424	17.8381	NA	15.8061	NA	16.9289	17.6768	18.4262	NA	16.3341	17.2284	17.5207	NA	16.6213	16.7374	18.0341	16.3945	NA	NA	17.8477	NA	18.0493	17.6686	NA	NA	NA	NA	18.4424	18.8501	16.5242	17.8326	NA	16.3818	17.0424	18.0694	16.7342	17.3037
Q9NWT8	19.7263	19.4912	19.4504	19.1243	19.3583	19.5038	19.08	19.3663	19.2982	19.8142	15.8031	18.8279	10.6339	19.1714	19.3332	19.0132	19.4663	19.6976	19.2681	19.4242	19.4282	19.5049	19.3708	19.278	19.5931	14.7443	19.0463	19.4104	19.0464	19.0866	18.4202	19.325	18.726	19.1347	19.1409	19.5751	18.7749	19.3465	19.2184	19.3109	19.1578	18.6109	19.3576	NA	19.0669	14.1621	18.4569	19.0802	19.416
Q9NWU5	22.6735	22.5234	22.4543	22.0227	22.2534	22.2296	21.9924	22.3087	22.2338	22.5767	22.6211	22.4351	22.4839	22.3512	22.1417	22.4611	22.4544	22.6167	22.5303	22.3325	22.3869	22.5502	22.2565	22.2997	22.5959	22.6629	22.5295	22.2034	22.452	22.5763	22.1577	22.3333	22.0924	22.7241	21.9768	22.5629	22.5386	22.0305	22.2764	22.1996	22.1704	22.1972	22.3234	22.1246	22.455	22.7111	22.4708	22.45	22.3569
Q9NX14	25.4748	25.6978	26.1169	25.8597	26.0551	25.5176	25.7595	26.0532	25.6625	25.5552	24.1901	25.575	22.5528	25.6574	25.5582	25.9285	24.7435	25.8118	25.4399	25.7576	25.3726	25.2463	25.5784	24.8216	25.5	23.595	25.3106	25.5129	25.4725	24.9927	24.6455	25.7651	25.4144	25.6878	25.4239	25.449	25.4386	25.6141	25.3047	25.1377	25.3712	25.7925	25.3145	24.0743	25.5337	23.3382	24.9271	25.7419	25.1844
Q9NX20	19.7662	19.8675	19.6159	19.8278	19.4497	19.6107	19.0858	20.0315	19.8483	20.1154	20.2542	19.8006	20.1668	19.7775	19.7725	19.3859	20.5319	19.9951	19.9573	19.4947	19.4484	19.8386	19.8209	19.8439	19.8646	21.0154	19.7853	19.7411	19.9427	20.1525	20.1225	19.8815	18.8529	19.9624	20.0769	19.9185	19.515	19.3754	19.803	20.1392	19.8392	19.4034	19.7648	20.6789	19.7485	20.6329	20.0445	19.9692	19.7604
Q9NX40	22.5109	22.4728	22.7154	22.5643	22.7716	22.7012	22.8185	22.7453	22.7754	22.5956	22.905	22.764	22.8738	22.453	22.4599	22.7802	22.5569	22.6273	22.5182	22.3157	21.961	22.544	22.4984	22.4169	22.3329	23.2094	22.4057	22.5888	22.5069	22.1762	22.4425	22.4618	22.6038	22.532	22.8352	22.4098	22.652	22.5787	22.4302	22.6993	22.3752	22.5738	22.5726	22.9769	22.3592	22.7241	22.6806	22.6568	22.47
Q9NX47	19.4595	19.3985	19.4362	19.2395	19.1858	19.4899	19.1437	19.5313	19.44	19.5005	19.7914	19.6616	20.37	19.3659	19.6729	19.8779	19.2318	19.401	19.5068	19.4777	19.4043	19.442	20.0379	19.6174	19.3735	20.0931	18.6902	19.2596	19.4924	19.5885	19.188	19.9359	19.7793	19.0204	20.2275	19.7345	19.5236	18.8665	19.715	19.6433	20.1079	19.5004	19.6017	19.015	19.3332	19.7048	19.7299	19.5999	19.8533
Q9NX63	25.6418	25.5769	25.5067	25.6964	25.5553	25.5806	25.6594	25.8822	25.3491	25.1232	25.4304	25.558	24.718	25.316	25.6428	25.6244	24.876	25.4152	25.5353	25.6503	25.1931	25.5778	25.3741	24.8669	25.2977	24.6518	25.0461	25.4427	25.3091	25.58	25.1659	25.4129	25.4062	25.5528	25.3821	25.3729	25.7115	25.4689	24.9873	25.5007	25.5165	25.5365	25.3776	24.3011	25.3544	24.9232	25.2409	25.6481	25.3369
Q9NXA8	18.8117	19.0518	18.8511	18.9947	18.5457	18.8617	18.5608	19.3326	18.1489	18.5094	18.6012	18.5206	16.2821	18.4527	19.1699	18.6316	NA	17.9385	18.3983	18.5049	NA	NA	NA	17.9461	18.7228	16.6746	17.3488	18.3189	17.5304	18.2202	18.0247	18.8002	18.2921	18.0431	17.5174	17.9914	16.7483	18.8299	17.9461	17.0327	18.3385	18.4402	18.881	NA	18.3157	18.2183	18.6374	16.5799	18.2961
Q9NYK5	21.4766	21.6044	21.1543	21.4265	21.6252	20.9327	21.3139	21.5443	21.7565	21.3015	21.3723	21.8427	21.969	21.2894	20.5451	21.604	21.7639	21.7911	21.3052	21.2638	21.1108	21.8408	21.6756	20.423	21.338	21.8098	21.5889	20.8119	21.7987	21.6918	21.53	20.969	21.072	22.0789	21.6782	21.927	21.2914	21.2855	21.2428	21.4033	21.5356	21.388	21.4588	21.0222	21.7338	21.6601	21.132	22.1339	20.8129
Q9NZ45	25.4864	25.6232	25.9066	25.787	25.7557	25.6818	25.8359	25.8662	25.8628	25.7233	25.6718	25.7521	25.5038	25.6019	25.9656	25.8055	25.5637	25.7056	26.223	25.9442	25.3364	25.5815	25.317	25.4237	25.736	25.9556	25.5209	25.5829	25.8159	25.7562	25.4198	25.5583	25.5389	25.6297	25.7894	25.7023	25.9685	25.7645	25.3753	25.9852	25.7077	25.7121	25.2641	25.0946	25.5759	25.6697	25.6093	25.8013	25.7983
Q9NZE8	18.6222	18.4484	18.3461	17.7089	17.9819	18.2003	16.7792	17.9524	17.6202	18.1592	18.0864	17.5505	16.1326	18.4039	17.9876	18.5111	18.6288	18.4975	18.2801	17.4944	18.8821	18.936	18.4482	17.9325	18.4024	18.1142	16.8959	17.491	18.808	17.2638	18.3039	17.9721	17.7029	17.3487	18.0162	18.7617	16.8112	15.2429	18.1943	18.3232	18.4521	18.3967	17.4599	NA	18.0213	17.8027	18.3508	17.8568	15.3813
Q9NZJ6	21.758	22.4636	22.21	22.5267	22.4306	21.9758	22.1454	22.1076	21.8634	22.4457	21.6615	21.9297	22.3779	21.358	22.1648	22.4752	21.8471	22.0016	22.1703	21.7169	22.2775	22.3864	22.3544	22.2561	21.8038	22.0181	22.2859	22.101	22.6133	22.2674	22.5243	21.6689	22.0924	21.5298	22.2033	22.3992	22.3019	21.6329	21.6137	21.9055	22.5237	22.5506	22.1296	21.6296	21.6093	22.1538	22.4841	22.5243	22.2152
Q9NZJ7	18.8503	19.0311	19.5118	19.9465	19.8066	19.7921	19.8435	19.7593	19.9559	19.3111	18.9164	19.6765	18.905	19.7368	19.9209	19.7374	19.0328	20.0592	19.1671	19.7265	18.3248	19.131	19.5951	19.6399	19.4571	18.1956	19.3372	19.3379	19.7013	19.697	18.5404	19.9492	19.31	20.0012	20.6007	20.0201	19.6364	20.1744	19.4767	19.6489	19.8769	20.0507	19.3168	NA	20.0683	19.3745	20.1149	20.3331	19.5426
Q9P015	21.0413	20.9543	20.8025	20.8123	20.7148	20.6043	20.6366	20.6911	20.9886	21.0567	20.9245	21.025	20.6898	20.5772	20.7421	20.6193	21.0521	20.9686	20.8264	21.106	20.6925	21.0869	20.5621	20.4351	20.8219	21.1859	20.6436	20.1175	20.9574	21.0466	20.6337	20.7356	20.2425	21.2738	20.7517	21.2023	20.8528	20.6382	20.6877	20.9693	20.6453	20.6968	20.6532	21.1206	20.8519	20.9296	20.838	21.0774	20.5719
Q9P032	20.6387	20.9006	20.7843	20.2985	20.7967	21.2628	21.1092	20.3951	20.6054	20.9197	21.0207	21.8087	19.7722	20.7708	21.123	20.8359	20.9216	20.8062	21.1259	20.8547	20.6793	20.8856	20.7465	20.5168	20.8992	20.7406	21.222	20.8439	21.0163	21.507	20.343	20.8321	20.7082	21.2632	21.2881	20.6773	20.8528	20.8175	20.4855	21.2404	21.5309	21.3119	21.0269	20.2424	20.8519	20.3188	20.9058	20.8777	20.6754
Q9P0J0	26.2042	25.8699	26.5679	26.1106	26.1795	26.0033	26.1263	26.2996	26.1368	26.0223	26.3606	26.011	25.5939	26.2841	26.1227	25.9764	26.0423	25.9107	26.006	26.2506	25.6677	25.3025	25.7645	25.8043	25.9899	26.3585	25.921	26.02	26.2394	25.3901	25.7433	26.4337	25.8852	25.9583	26.1861	26.008	26.1314	25.8699	25.9731	25.9549	25.5754	26.0292	25.7258	25.8446	25.738	26.1592	25.8795	26.1169	25.836
Q9P0M9	20.1845	20.5636	19.7843	20.0909	20.3783	19.8478	19.668	20.1292	20.4332	20.3644	19.5331	20.0576	19.0975	19.6587	19.8081	20.4468	20.0593	20.6649	19.6352	19.9937	20.055	20.7304	20.3864	20.0401	19.9983	20.1231	20.1756	18.9238	20.5222	20.5461	20.0879	19.4409	19.8772	20.8605	20.0082	20.5865	20.0442	19.5441	19.6975	19.8866	20.343	20.2071	19.3795	19.9735	20.395	19.992	19.919	20.7527	19.7695
Q9P0P8	19.5431	19.3728	19.341	19.3567	18.7692	19.4097	19.8435	19.8244	19.385	19.7348	18.9036	19.4049	16.4303	19.5304	19.7725	NA	19.5025	17.5052	19.5041	19.4234	NA	19.4733	18.4612	18.962	19.9196	18.6639	19.6704	19.5087	19.8582	18.5939	18.7028	19.1362	18.813	19.6992	17.6021	19.1652	19.3272	19.3084	19.3474	19.4669	19.3332	18.8271	19.8345	NA	19.6215	19.4423	19.2609	19.352	18.676
Q9P0S2	19.2359	18.0696	18.9143	18.4279	19.041	18.482	18.4772	19.3525	18.2334	18.9209	19.0581	17.6487	18.5844	19.0011	19.1981	18.1139	18.3783	17.3373	18.4873	17.7506	18.1237	16.6514	17.9144	17.7497	17.5485	18.4602	17.4299	18.6692	18.8168	16.9254	16.7583	18.6785	17.4204	18.2963	17.7372	17.5538	17.144	18.6827	17.6003	18.0642	18.7256	17.3783	17.359	NA	17.9843	18.7823	18.1315	18.276	18.2329
Q9P0S9	21.0845	18.8883	21.567	18.5513	20.9611	21.9683	21.132	21.2247	20.6758	19.3539	22.7216	21.9917	22.6207	21.6628	19.8081	21.9249	21.3086	21.4898	21.6083	20.0961	21.0507	20.3298	22.1645	21.9544	20.1781	22.5986	21.4785	21.7455	21.5018	19.5185	20.928	21.9722	21.7135	20.7279	22.8686	22.0027	21.0887	21.209	21.3932	22.1787	21.8839	21.9332	20.7146	20.5317	21.945	22.6678	22.1627	22.4004	22.0666
Q9P291	19.3203	19.3212	19.0661	18.1408	18.6097	19.3455	18.6482	18.8206	18.4199	20.226	NA	19.4341	NA	18.7315	19.5521	NA	19.9694	19.5931	18.5434	19.8836	NA	NA	18.1914	19.2555	19.7856	NA	NA	19.2143	NA	NA	NA	19.4564	18.659	19.1508	18.5573	19.13	19.0073	19.1388	NA	19.7209	19.0925	18.8874	NA	NA	19.1623	NA	19.2448	19.2405	19.4601
Q9P2R7	23.4125	23.518	23.7627	23.6643	23.5162	23.6875	23.0268	23.2288	23.2103	23.0837	23.0889	22.6744	22.6074	23.1389	22.6858	23.5464	23.0245	22.4687	23.243	23.3575	22.6254	23.4105	23.3807	23.5083	23.5553	22.3762	23.4425	23.4525	23.3809	23.697	23.2413	23.2579	23.158	23.3231	23.2765	23.1573	23.7597	23.5309	23.0576	23.305	23.4425	23.305	23.6673	22.3236	23.16	23.1728	23.7075	23.2184	23.336
Q9UBQ7	20.3856	19.7988	20.4173	19.9747	19.9831	20.3503	18.5521	20.0945	19.3424	19.6793	20.5831	18.4704	20.0922	19.3482	19.2533	19.3649	19.1558	19.6961	19.6967	19.6205	NA	18.8456	18.9849	20.1002	19.8219	20.0101	19.7228	19.6656	19.687	19.374	19.5214	20.1583	19.1834	19.292	20.3335	19.8447	20.1361	18.8063	19.0394	19.7622	20.3101	19.9715	19.746	18.9766	18.9965	20.5932	20.1034	19.5502	20.4859
Q9UBX3	18.7968	17.6755	19.0663	17.8119	19.1207	18.1905	19.3392	19.3613	18.9747	NA	19.9078	19.5302	18.1661	18.7543	18.4919	19.0204	18.7132	18.6857	18.3617	18.8021	18.5177	NA	18.4172	18.481	18.6326	19.4996	19.1251	19.6762	17.6626	17.0891	17.8846	19.405	16.9877	17.1427	18.6462	17.3597	17.7507	17.3701	18.8472	17.71	17.7961	18.2523	NA	NA	19.1814	18.6655	16.2553	18.6112	18.6045
Q9UDW1	24.4246	24.7855	24.4084	24.9891	24.8122	23.7763	24.9133	25.0503	24.7244	23.9287	23.0129	24.6807	21.4912	24.3045	24.0013	24.7398	23.5705	24.871	24.8239	24.7981	24.4522	24.8153	24.3881	23.6315	23.9919	22.3865	24.7447	24.6239	24.3383	24.7809	23.6649	24.2712	24.4425	24.463	24.1661	24.4934	24.8576	24.3565	23.0937	24.1065	24.6703	24.7987	24.3681	21.2053	24.594	22.2412	23.4368	24.6083	24.1448
Q9UDX5	20.7194	21.3116	22.1448	21.2531	21.437	21.4864	21.3531	21.6378	21.0339	20.3467	21.8479	21.1571	20.4013	21.2562	21.2876	20.4121	20.6396	20.3635	20.9454	21.1777	19.6656	19.7059	19.9829	19.4623	21.4589	21.867	20.747	20.7199	20.5819	19.8131	18.8045	21.5386	20.4409	21.2363	20.444	20.4896	20.0707	20.5394	20.3092	20.8463	20.2302	21.6357	20.3812	19.4505	20.547	21.1373	20.7742	21.0214	20.5234
Q9UG56	18.719	18.7953	19.1917	19.4667	19.1054	18.5379	19.0455	19.3358	18.8978	18.1713	20.1254	19.1294	18.8818	19.174	19.0653	18.4033	19.085	18.2521	18.3554	19.01	17.719	17.9546	18.3955	18.3151	18.9657	19.7277	19.0345	18.7331	18.0802	17.7823	18.4148	19.1017	18.664	17.9045	18.3665	18.8897	18.5764	17.8665	18.4443	18.6944	18.257	18.8204	18.2697	NA	17.9576	18.9212	18.2111	18.6838	NA
Q9UGM6	17.2747	17.1814	17.0804	16.6387	18.0983	17.7182	17.1776	16.8099	16.6611	16.796	NA	16.9547	NA	15.8722	16.5519	NA	17.4472	NA	17.0252	16.5997	17.2462	17.689	NA	17.0482	16.5178	NA	18.6968	NA	17.7273	NA	16.5589	17.8905	16.8429	18.1141	17.5343	17.078	NA	17.0718	17.3151	15.932	16.9246	18.1126	18.4551	NA	17.7893	NA	NA	16.242	NA
Q9UH62	NA	18.6526	17.184	15.3739	18.2199	17.2813	17.818	18.3793	17.6627	18.4716	17.9518	16.6215	NA	18.3129	18.1824	NA	19.266	19.9142	17.1878	18.7042	17.7368	18.7807	17.8026	18.403	16.9348	17.1221	NA	18.774	17.806	NA	18.0254	18.658	17.9953	18.4052	17.5471	17.85	NA	NA	17.7951	17.7274	17.7235	18.6074	18.1328	NA	16.9703	NA	17.3413	17.8426	18.7329
Q9UI09	25.4125	25.9381	25.8066	26.0006	25.9331	25.342	25.8565	25.9762	25.8422	25.5235	25.7023	25.2552	25.041	25.6932	25.8114	25.5057	25.8538	25.4365	25.0883	25.7751	25.4619	25.1059	25.3835	25.02	25.3424	25.7064	25.3854	25.4394	25.9352	24.8368	25.4388	25.6578	25.3605	25.5878	25.7836	25.6996	25.1983	25.4763	25.3001	25.3221	25.1015	25.6813	25.3681	24.6694	25.2178	25.3322	25.254	25.7332	25.0887
Q9UIJ7	23.8396	22.8647	22.9917	23.4383	22.9831	23.601	22.5328	23.5507	23.6278	22.6271	23.5223	22.5677	21.2262	22.3535	22.484	23.2607	23.7851	23.2081	22.6159	23.2835	23.2905	22.1164	23.6089	22.7926	23.598	23.445	23.4703	22.6099	23.5892	22.709	23.0375	23.8867	23.6292	24.1396	23.2463	22.8685	23.562	23.8727	22.9415	22.226	23.4551	23.4685	23.6904	21.0885	22.4184	22.9935	23.6295	22.0801	22.4539
Q9UJZ1	22.0475	21.7751	22.2701	21.8609	21.6612	21.9557	21.8734	22.0633	21.7565	22.1718	20.7168	22.1751	19.1058	21.9022	22.2707	21.9574	21.7154	21.8358	22.2406	22.0687	21.7691	21.9852	21.9305	22.1502	21.8434	19.3864	21.7195	22.047	21.8999	21.7792	21.75	22.1811	21.9651	21.9123	22.0485	22.1174	21.9668	21.9388	21.7946	22.1937	22.1301	22.006	21.7964	19.2088	22.0475	20.2387	22.1235	22.1729	22.3741
Q9UKU7	19.9237	19.9331	20.0915	20.3352	20.3242	20.0225	19.4417	19.6073	19.9932	20.3015	20.0864	19.0647	20.4717	19.7908	19.8879	20.0232	19.7876	19.5407	20.0271	19.4702	19.7449	19.7455	19.8794	20.3985	19.9463	19.5697	20.3766	19.4629	20.1407	19.9364	19.8493	19.5299	19.9086	19.9884	20.0442	20.2622	20.3191	19.7276	19.9616	20.1268	20.4775	19.7316	20.4264	18.12	19.7815	20.7167	20.5806	20.1677	19.9663
Q9UMS0	17.0321	17.7632	17.4988	17.7554	17.9378	18.3514	17.508	16.4429	17.0381	18.2896	17.5835	16.5386	17.8939	16.7737	17.5208	17.8002	17.7852	NA	17.2893	17.5624	NA	16.9302	17.9266	18.0067	17.7729	16.7503	17.5702	17.6697	18.2796	NA	NA	17.5773	17.1183	17.6926	17.0548	16.2374	18.436	18.0418	17.8656	17.0619	17.5964	16.8657	NA	NA	17.2656	18.2402	17.8029	17.4545	18.4778
Q9UQ90	20.1845	19.8786	20.0514	20.6411	20.3583	20.4687	20.3178	20.3735	20.3059	20.2357	20.5901	20.5076	20.6814	20.261	20.3494	20.2769	20.1421	20.1444	20.2479	20.2986	19.6307	20.0855	19.9331	20.1864	20.3074	20.7406	20.2155	19.8522	19.8827	20.3933	19.4946	20.2579	20.1181	20.1583	20.1401	20.1011	20.4504	20.4696	19.962	20.5817	20.1206	20.2071	19.9334	20.0076	20.1263	20.4844	20.16	20.5142	20.3112
Q9Y276	20.6136	20.5705	20.924	20.4128	20.5941	20.7576	20.058	20.9168	20.5689	19.8142	19.7168	20.7421	19.2795	20.615	20.8824	19.8889	20.0884	20.4805	20.3331	20.8251	20.3181	19.6608	19.834	20.2147	20.5531	20.1032	20.353	20.3134	19.8783	19.0644	19.2775	20.5904	20.0944	20.1468	20.0588	19.7656	20.0561	20.1022	19.7267	20.4388	20.0559	20.7722	19.5367	NA	20.4685	20.0867	20.2356	20.6458	20.9198
Q9Y277	28.3827	28.1331	28.8584	28.4691	28.305	28.9786	28.6313	28.7666	28.68	27.9636	29.0162	28.8742	29.34	28.8364	28.3982	29.0559	28.5352	28.5335	29.2292	28.1722	28.6103	28.3522	28.5845	29.0206	28.6861	29.2879	28.7539	28.8129	28.8524	28.3901	28.7645	28.9334	28.6178	28.1195	28.5494	28.541	28.9318	28.6663	28.6711	28.9099	28.94	28.4877	28.2845	28.0576	28.6048	29.1196	28.9836	28.6394	28.9973
Q9Y2Q3	20.2619	21.2867	20.8264	21.1206	20.8695	20.2042	20.7467	20.8137	20.6234	20.8586	19.4258	19.6933	19.829	19.7775	20.8429	20.1278	20.3911	20.1679	19.7109	20.8663	19.7694	19.9711	19.9609	19.1453	20.1668	19.9886	20.189	20.2188	19.8884	20.2874	20.0102	19.1802	20.101	20.0139	19.8994	20.1901	19.8913	19.1662	18.6974	19.2229	20.7307	20.2461	20.7385	18.1469	19.4108	18.5693	18.9687	20.0497	18.1135
Q9Y2Q9	20.8823	19.2621	20.4715	19.786	19.6168	19.9327	19.6927	19.6438	20.276	20.5067	20.7295	19.6491	20.8569	19.8039	20.2918	19.6661	20.302	19.7423	19.9088	20.4141	18.9105	19.788	20.0036	20.0825	20.7016	20.8816	19.7579	19.8021	19.6294	19.8466	19.8121	20.2579	19.7432	20.3409	18.8718	19.654	19.7025	19.6457	20.4982	20.3132	19.4289	18.4022	19.143	20.1886	19.008	20.8029	20.4863	20.0719	20.4474
Q9Y2R0	22.0287	22.2571	22.4427	22.4897	22.1809	22.2892	22.4376	22.7027	22.3224	21.6899	23.064	22.6932	22.6007	22.2752	22.424	22.3644	22.6028	22.5469	22.0328	21.9452	22.6116	22.3007	22.3238	21.8725	22.141	22.632	22.179	22.1879	22.0694	22.6987	22.6468	22.7641	22.6179	22.4595	22.8487	22.6303	22.2809	22.5897	21.9962	22.2055	22.6006	22.7638	22.3585	22.6324	22.1206	22.7222	22.1875	22.5363	22.2603
Q9Y2R5	20.4246	19.5977	20.1013	19.8584	19.6055	20.0225	20.0954	20.013	19.732	19.4714	20.3145	20.4694	20.5104	19.8427	20.123	19.626	20.1538	20.191	19.7799	19.5178	19.7878	20.0368	20.0125	20.1144	20.4069	20.4724	20.6338	20.0366	20.315	20.1764	19.8932	20.4195	19.7749	20.2471	19.7784	20.375	20.5118	18.8331	19.7074	19.9693	19.5748	18.8368	19.8087	19.233	19.647	20.2893	20.2144	20.2864	19.9629
Q9Y2R9	20.9373	20.5216	20.6021	20.6701	20.6557	20.5716	20.3099	20.2915	20.9031	20.8398	20.9787	20.766	21.3327	20.11	20.5022	20.1278	20.4396	20.6316	19.981	20.5787	20.7566	20.686	20.5222	20.3355	20.8854	21.3213	20.7287	20.2188	20.512	20.5692	20.5356	20.7433	20.1061	20.6486	20.3959	20.7626	20.7238	20.2922	20.5722	20.6867	20.4273	19.584	20.5759	19.8849	20.1376	21.1915	20.6454	20.4814	20.5837
Q9Y2Z9	21.3251	21.949	21.6193	22.2779	21.8066	21.2952	21.7437	21.9292	21.977	21.8174	21.356	21.4982	21.9965	21.2369	21.6826	21.9574	21.4922	21.8826	21.5737	21.418	21.8712	22.074	22.1688	21.6367	21.4021	21.7277	21.7828	21.7328	22.3179	21.8431	22.5072	20.9948	21.9154	21.471	22.025	21.9957	22.0354	21.8034	20.548	21.8157	22.1238	21.8908	21.8738	21.6015	21.4952	21.7889	21.7523	22.1857	21.877
Q9Y305	20.9837	20.7571	20.6764	20.5627	20.7867	20.8146	20.0862	20.0315	20.3496	20.827	20.6582	20.6166	21.4569	20.8806	20.6535	21.0394	21.1206	20.3936	20.8198	20.5062	20.6526	21.1617	21.1117	20.8857	20.5704	20.9722	21.341	21.1941	21.1473	20.6637	20.8932	20.8393	21.1286	21.1294	21.0211	20.7873	21.1441	21.5731	21.5108	21.1515	21.2125	21.2934	21.1206	18.851	21.8311	21.6563	21.5126	20.5223	20.8527
Q9Y399	20.4532	20.631	20.0206	20.8227	20.5177	19.8146	20.2194	NA	20.8381	20.1967	20.428	20.181	20.5294	19.695	19.7963	20.3024	20.5975	20.6813	20.0829	20.3241	20.666	20.8357	20.7465	19.8247	20.4069	20.7662	19.9992	20.0776	20.3837	20.4678	19.9443	20.0514	20.025	20.5561	20.1154	20.712	20.2914	20.4211	20.1018	20.1996	20.417	19.2178	20.8411	19.6791	19.6519	19.7676	20.0445	20.4731	20.0027
Q9Y3B7	20.4532	20.8163	20.3195	20.291	20.2167	20.0418	19.9393	20.5698	20.5059	21.2163	20.1445	20.3588	19.5112	20.432	20.6205	20.4582	21.0205	19.9142	20.6007	20.5283	20.6254	21.0169	19.8917	20.3355	20.7327	20.2187	20.7917	19.7699	20.3383	21.2201	20.1939	20.3409	19.7834	20.7433	20.2682	21.0544	20.7546	20.3189	20.4597	20.7687	19.6117	19.9598	20.2121	20.7827	20.2669	20.3188	20.0445	20.7179	20.6974
Q9Y3D3	21.4052	20.708	20.5811	20.6643	20.6336	20.6107	20.6429	21.0084	20.9793	20.3819	20.4665	20.758	20.1668	20.3355	20.5729	20.6091	20.576	21.0655	20.6083	20.521	20.7313	21.2017	20.418	20.3483	21.1029	20.7725	20.9964	20.6849	20.4493	20.568	20.4782	20.8884	20.7397	21.0879	20.444	21.1839	21.2048	20.4815	19.7349	20.9968	20.5069	19.5679	20.8189	19.5902	20.6768	19.3106	20.6922	20.9088	19.8039
Q9Y3D6	22.1324	21.8335	22.14	23.0539	21.7842	22.2021	22.4736	22.5745	22.0714	22.36	21.2095	21.8352	20.6982	21.7265	22.4655	21.8832	21.6755	22.2499	21.5581	21.7265	21.6046	21.8204	21.8735	21.4882	21.8291	20.6747	21.594	22.231	22.0199	22.3312	21.7883	22.0667	22.0428	22.0265	21.574	21.6371	21.881	22.1618	21.548	21.6395	21.85	21.7212	22.0556	21.7317	21.7742	20.7818	21.6922	21.8066	21.5955
Q9Y3D7	20.854	20.7389	21.433	20.9177	20.6989	20.7459	20.9649	20.6011	20.5994	21.0943	18.3117	21.1691	16.3694	20.9884	21.0051	20.9208	20.4632	20.64	20.9088	21.101	20.7313	20.7413	20.6136	20.7376	20.8434	17.4421	20.604	20.6937	20.512	21.0137	20.4664	21.039	20.6542	21.0514	20.663	20.5771	20.671	20.6903	20.4982	20.8311	20.2535	20.8052	20.863	NA	20.5806	17.7164	20.0683	21.0937	20.9749
Q9Y3D9	21.0845	20.0851	20.6632	20.2221	20.3379	20.2128	19.6302	20.5117	20.6643	20.546	20.7546	20.7015	21.5939	20.0994	20.123	20.17	20.5975	20.6649	20.4647	20.4837	20.27	20.3115	20.6756	20.0269	20.8219	21.1132	20.5216	20.565	20.0867	20.3289	20.1368	20.5298	20.0828	20.5119	20.3713	20.375	20.5356	19.868	20.2428	20.7446	20.2302	19.0749	20.2607	20.5317	20.0203	21.1538	20.5555	20.5776	20.1356
Q9Y4W6	23.1901	23.1782	23.3216	23.1904	23.2055	23.474	23.132	23.278	23.1803	23.3061	23.3784	23.2864	23.1953	23.3332	23.5004	23.1804	23.1317	23.2636	23.4048	23.4474	22.9718	23.0369	23.1228	23.1557	23.1724	23.3845	23.1973	23.0692	23.1555	23.1562	22.8508	23.3103	23.0924	22.9326	23.3493	23.1027	23.2966	23.1728	22.8796	23.5566	23.2679	23.2581	23.0269	22.4202	23.0218	23.0723	23.201	23.3262	23.4145
Q9Y512	25.3538	25.333	25.6244	25.3514	25.2629	25.5703	25.3941	25.4809	25.0866	25.3868	25.824	25.3601	25.8839	25.3998	25.569	25.3499	25.0714	25.1903	25.4211	25.495	25.0469	25.2794	25.1901	25.0049	25.0925	25.7846	25.0087	25.2874	25.349	25.2732	25.2456	25.4831	25.072	25.1287	25.4499	25.3627	25.5993	25.1627	24.8514	25.6993	25.4953	25.2341	24.9751	25.1393	25.1106	25.492	25.2376	25.4741	25.3412
Q9Y584	20.4532	20.9331	20.4408	20.9606	20.5998	20.7103	20.5716	20.4093	20.5689	20.9317	20.526	20.8427	20.6898	20.3172	20.8198	20.8704	20.65	20.6483	20.1153	20.6942	21.0811	21.0169	20.758	20.4351	20.8219	20.6198	20.8771	20.2787	20.2551	21.2201	20.6752	20.982	20.9783	20.4384	20.7517	20.2855	20.7342	20.7005	20.8151	20.4186	20.0426	20.7655	20.7385	19.8622	20.7449	20.2793	20.4685	20.8132	20.4985
Q9Y5L4	21.4673	20.6178	19.7965	21.7402	19.6612	18.276	21.2237	21.2487	18.6328	17.9911	18.238	19.6065	NA	18.6599	17.7075	17.9204	19.7757	20.5175	17.0997	17.9854	NA	NA	20.9902	16.7827	18.0534	16.3844	19.3988	21.3696	19.9661	16.8353	21.3685	18.303	21.7082	20.4478	20.0456	18.5735	18.5138	21.6329	18.0644	17.4063	21.1206	19.9598	21.0838	23.294	21.132	19.2031	17.724	19.7527	17.8517
Q9Y5U8	23.7174	24.368	24.0309	24.4425	24.4346	23.9708	24.3218	24.4554	24.4256	23.3175	24.5761	24.3136	23.3883	23.5442	24.2855	23.637	23.9822	24.1577	22.9692	23.9147	23.415	23.1515	23.3043	23.5916	22.6106	24.305	24.1136	23.9342	23.8543	23.0814	23.558	24.0652	23.3281	24.0652	23.8352	23.7812	23.452	23.3581	21.7739	23.2632	23.9933	24.2876	23.661	22.7877	23.3422	24.3139	23.9271	23.7698	22.8527
Q9Y619	19.2041	18.8774	19.3173	18.1745	18.8728	18.9204	18.7376	19.2049	18.5534	NA	19.7421	18.5926	18.6606	18.7778	19.1467	18.817	18.0366	18.5625	18.6263	19.7889	18.0928	17.4068	18.3424	17.9878	18.1588	19.922	18.4303	18.4739	18.1891	NA	NA	19.0918	18.5814	18.5432	19.3661	18.6147	18.2785	17.9971	NA	18.1344	17.9575	18.7653	18.1486	NA	18.3902	19.5433	18.7745	18.8033	19.1379
Q9Y676	20.3557	19.9855	20.3855	20.1415	19.9297	19.8146	19.8544	20.1119	20.3206	20.5993	19.3795	19.8251	18.0668	20.2124	19.7844	19.9318	20.3409	19.9819	20.4048	20.4298	19.9542	20.2484	20.0139	20.1708	20.6293	18.1883	20.0072	19.8018	19.8236	20.0357	19.8137	20.3905	19.8404	20.2144	19.5252	20.3309	19.8126	19.8972	20.3092	20.5998	19.7949	19.1872	20.2224	18.0059	19.81	18.9102	20.5385	20.0497	20.1325
Q9Y6C9	23.1616	23.3381	23.7154	23.8722	23.4306	23.2128	23.6555	23.8137	23.6571	23.5956	24.1133	23.6056	24.0615	23.5244	23.7874	23.9412	22.7662	23.558	24.0042	23.7439	23.2862	23.6944	23.6465	23.4062	23.6396	24.4251	23.4285	23.5769	23.2809	23.8384	23.2326	23.6928	23.7629	23.5582	24.0051	23.6303	23.9821	23.8152	23.4711	23.7806	23.5045	23.7143	23.3135	23.233	23.8774	24.1178	23.5148	23.8198	23.7431
Q9Y6M9	26.3788	25.901	26.8123	26.1879	26.3481	26.2416	26.0891	26.5804	25.9863	26.1664	27.1478	25.8622	26.6438	26.5733	26.5094	26.1881	25.9274	25.9107	26.3405	26.445	25.8404	25.7187	25.6144	25.878	26.3963	27.1992	25.9033	25.8989	26.1802	25.6261	25.7248	26.6578	25.9539	25.9665	26.109	26.173	26.0791	25.8385	26.2587	26.0107	25.6676	26.0292	25.4916	25.5858	25.5862	26.8722	26.3003	25.8602	26.1196
Q9Y6N1	20.4052	20.8563	20.4252	20.8071	21.1752	20.7042	20.8868	21.4784	20.6929	19.2505	20.0051	20.6166	17.6583	20.3624	20.6729	20.4237	20.3911	20.6567	19.8714	20.5716	19.7883	20.3442	20.3861	19.5874	20.4635	19.2332	19.9559	21.0504	21.0018	20.5134	19.7844	20.8031	19.9034	20.7509	20.6426	20.6235	19.9476	20.5507	NA	18.7777	20.7307	21.1153	20.7266	18.7286	20.376	19.2233	20.4505	20.9926	20.4212
Q9Y6N5	20.8031	22.1714	21.5705	21.7292	21.0966	21.2296	21.6461	21.8402	21.7402	22.0153	20.941	21.2275	21.1237	20.8929	21.6535	20.8094	21.8738	22.2932	21.2381	22.1871	21.5478	21.5189	21.9203	21.1575	21.5661	21.3679	21.3825	20.883	20.6109	21.4007	21.8303	21.2791	20.8204	21.8177	21.6882	22.1715	20.2488	21.002	21.3518	21.6782	22.1395	20.1048	21.6904	20.5317	21.3324	20.5932	20.7887	22.2059	20.9928
[truncated: 18 more columns]
