# Supplementary material for: Mitochondrial electron transport chain, ceramide, and coenzyme Q are linked in a pathway that drives insulin resistance in skeletal muscle
Source: eLife. 2023 Dec 27;12:RP87340. doi: 10.7554/eLife.87340 (PMC10752590; doi:10.7554/eLife.87340)
Supplement: Source data 12. [file elife-87340-data12.xlsx]

## Sheet: Proteomics_Fig. 6 & Sup. Fig. 7
	Gene.names	Protein.IDs	ENTREZID	Var1	value	pVal	adj.Pval
1	DHRS7B	Q6IAN0	25979	Clamp.Rd.mg.kg.min	-0.561193	8.31208e-06	0.00324012
2	CYB5R3	P00387	1727	Clamp.Rd.mg.kg.min	-0.542895	1.84988e-05	0.00468781
3	NDUFAF5	Q5TEU4	79133	Clamp.Rd.mg.kg.min	-0.537485	0.000602553	0.0264946
4	ABCB6	Q9NP58	10058	Clamp.Rd.mg.kg.min	-0.535965	3.53362e-05	0.0065936
5	HINT1	P49773	3094	Clamp.Rd.mg.kg.min	-0.523241	0.000160838	0.0134404
6	CLYBL	Q8N0X4	171425	Clamp.Rd.mg.kg.min	-0.516395	6.40994e-05	0.00900576
7	GPD2	P43304	2820	Clamp.Rd.mg.kg.min	-0.512525	6.32346e-05	0.00900576
8	SLC25A24	Q6NUK1	29957	Clamp.Rd.mg.kg.min	-0.505336	8.31836e-05	0.0099802
9	KARS1	Q15046	3735	Clamp.Rd.mg.kg.min	-0.493782	0.00012763	0.0121181
10	HAGH	Q16775	3029	Clamp.Rd.mg.kg.min	-0.49066	0.000142909	0.012792
11	FUNDC2	Q9BWH2	65991	Clamp.Rd.mg.kg.min	-0.485356	0.000172746	0.0138285
12	STOM	P27105	2040	Clamp.Rd.mg.kg.min	-0.477322	0.000228888	0.0155487
13	ALDH9A1	P49189	223	Clamp.Rd.mg.kg.min	-0.471098	0.000283295	0.0178226
14	MRPL14	Q6P1L8	64928	Clamp.Rd.mg.kg.min	-0.455611	0.000473365	0.0232549
15	COQ8A	Q8NI60	56997	Clamp.Rd.mg.kg.min	-0.447312	0.000617185	0.0269364
16	TMEM143	Q96AN5	55260	Clamp.Rd.mg.kg.min	-0.4351	0.000901034	0.033606
17	C1QBP	Q07021	708	Clamp.Rd.mg.kg.min	-0.434583	0.000915307	0.0338214
18	MCU	Q8NE86	90550	Clamp.Rd.mg.kg.min	-0.433372	0.000949519	0.0344677
19	ME2	P23368	4200	Clamp.Rd.mg.kg.min	-0.430397	0.00116019	0.0388012
20	LYRM7	Q5U5X0	90624	Clamp.Rd.mg.kg.min	-0.427043	0.0011478	0.038568
21	ALDH5A1	P51649	7915	Clamp.Rd.mg.kg.min	-0.416736	0.00155114	0.0454227
22	CRAT	P43155	1384	Clamp.Rd.mg.kg.min	-0.395235	0.0028224	0.0649105
23	STOML2	Q9UJZ1	30968	Clamp.Rd.mg.kg.min	-0.393687	0.00294232	0.0664079
24	VDAC1	P21796	7416	Clamp.Rd.mg.kg.min	-0.393181	0.00298246	0.0668431
25	GFM1	Q96RP9	85476	Clamp.Rd.mg.kg.min	-0.388516	0.00404189	0.0814234
26	PARK7	Q99497	11315	Clamp.Rd.mg.kg.min	-0.385424	0.00366184	0.076562
27	PEX11B	O96011	8799	Clamp.Rd.mg.kg.min	-0.3788	0.0207792	0.199752
28	LONP1	P36776	9361	Clamp.Rd.mg.kg.min	-0.378627	0.00436592	0.0851669
29	IARS2	Q9NSE4	55699	Clamp.Rd.mg.kg.min	-0.378059	0.00442978	0.0857879
30	RDH14	Q9HBH5	57665	Clamp.Rd.mg.kg.min	-0.368821	0.00559112	0.0986358
31	PRDX4	Q13162	10549	Clamp.Rd.mg.kg.min	-0.367955	0.00571257	0.100132
32	FMC1	Q96HJ9	154791	Clamp.Rd.mg.kg.min	-0.36	0.00749873	0.115624
33	FMC1-LUC7L2	Q96HJ9	100996928	Clamp.Rd.mg.kg.min	-0.36	0.00749873	0.115624
34	GRSF1	Q12849	2926	Clamp.Rd.mg.kg.min	-0.357992	0.0072848	0.114198
35	COQ9	O75208	57017	Clamp.Rd.mg.kg.min	-0.356942	0.00747079	0.115622
36	TMEM11	P17152	8834	Clamp.Rd.mg.kg.min	-0.355469	0.00773836	0.117704
37	TOMM70	O94826	9868	Clamp.Rd.mg.kg.min	-0.346275	0.00960549	0.132022
38	MRPL38	Q96DV4	64978	Clamp.Rd.mg.kg.min	-0.346055	0.00965438	0.13245
39	ALDH3A2	P51648	224	Clamp.Rd.mg.kg.min	-0.344971	0.00989939	0.133883
40	CHDH	Q8NE62	55349	Clamp.Rd.mg.kg.min	-0.34029	0.0110202	0.141618
41	HSDL1	Q3SXM5	83693	Clamp.Rd.mg.kg.min	-0.340186	0.0110465	0.141768
42	MTCH1	Q9NZJ7	23787	Clamp.Rd.mg.kg.min	-0.339656	0.0128381	0.154313
43	ACADS	P16219	35	Clamp.Rd.mg.kg.min	-0.338267	0.0115376	0.145238
44	HADH	Q16836	3033	Clamp.Rd.mg.kg.min	-0.338079	0.0115866	0.145239
45	NADK2	Q4G0N4	133686	Clamp.Rd.mg.kg.min	-0.335075	0.0426365	0.284331
46	HADHA	P40939	3030	Clamp.Rd.mg.kg.min	-0.33369	0.0127857	0.153959
47	MGST3	O14880	4259	Clamp.Rd.mg.kg.min	-0.331052	0.0135564	0.158811
48	ACOT9	Q9Y305	23597	Clamp.Rd.mg.kg.min	-0.329403	0.0140582	0.161864
49	NIPSNAP2	O75323	2631	Clamp.Rd.mg.kg.min	-0.328734	0.0142662	0.16315
50	TRAP1	Q12931	10131	Clamp.Rd.mg.kg.min	-0.320678	0.0169865	0.178528
51	GLRX5	Q86SX6	51218	Clamp.Rd.mg.kg.min	-0.313831	0.0336773	0.254049
52	MICU2	Q8IYU8	221154	Clamp.Rd.mg.kg.min	-0.312884	0.0225413	0.209086
53	GPX1	P07203	2876	Clamp.Rd.mg.kg.min	-0.312729	0.0200917	0.196603
54	HIBCH	Q6NVY1	26275	Clamp.Rd.mg.kg.min	-0.309949	0.0239084	0.214941
55	PRKACA	P17612	5566	Clamp.Rd.mg.kg.min	-0.308508	0.021928	0.205381
56	ACADM	P11310	34	Clamp.Rd.mg.kg.min	-0.306188	0.0229962	0.211227
57	MRPL1	Q9BYD6	65008	Clamp.Rd.mg.kg.min	-0.300532	0.0272378	0.228931
58	LACTB	P83111	114294	Clamp.Rd.mg.kg.min	-0.29626	0.0280759	0.233067
59	MTCH2	Q9Y6C9	23788	Clamp.Rd.mg.kg.min	-0.29462	0.0289995	0.23716
60	TMLHE	Q9NVH6	55217	Clamp.Rd.mg.kg.min	-0.293626	0.0311647	0.244631
61	HSPD1	P10809	3329	Clamp.Rd.mg.kg.min	-0.29055	0.0314016	0.245207
62	PPTC7	Q8NI37	160760	Clamp.Rd.mg.kg.min	-0.289314	0.0374999	0.268319
63	CARS2	Q9HA77	79587	Clamp.Rd.mg.kg.min	-0.282743	0.0422576	0.283396
64	PGAM5	Q96HS1	192111	Clamp.Rd.mg.kg.min	-0.282376	0.0367281	0.265994
65	CAT	P04040	847	Clamp.Rd.mg.kg.min	-0.280578	0.0379947	0.270431
66	MICU1	Q9BPX6	10367	Clamp.Rd.mg.kg.min	-0.268353	0.0475974	0.299376
67	SND1	Q7KZF4	27044	Clamp.Rd.mg.kg.min	-0.261246	0.0563753	0.324272
68	BNIP3	Q12983	664	Clamp.Rd.mg.kg.min	-0.256339	0.0666045	0.350582
69	TMEM205	Q6UW68	374882	Clamp.Rd.mg.kg.min	-0.255989	0.0617098	0.338093
70	MRPL11	Q9Y3B7	65003	Clamp.Rd.mg.kg.min	-0.255232	0.0600188	0.333815
71	TMEM65	Q6PI78	157378	Clamp.Rd.mg.kg.min	-0.25298	0.0623923	0.339577
72	SHMT2	P34897	6472	Clamp.Rd.mg.kg.min	-0.249936	0.119848	0.453734
73	CRYZ	Q08257	1429	Clamp.Rd.mg.kg.min	-0.248818	0.0696314	0.356692
74	RHOT1	Q8IXI2	55288	Clamp.Rd.mg.kg.min	-0.246105	0.0701081	0.357905
75	TMEM14C	Q9P0S9	51522	Clamp.Rd.mg.kg.min	-0.245971	0.0702664	0.358176
76	FTH1	P02794	2495	Clamp.Rd.mg.kg.min	-0.245567	0.0707429	0.359128
77	COQ10B	Q9H8M1	80219	Clamp.Rd.mg.kg.min	-0.244117	0.07814	0.376654
78	SLIRP	Q9GZT3	81892	Clamp.Rd.mg.kg.min	-0.243457	0.0732756	0.365306
79	PCBD2	Q9H0N5	84105	Clamp.Rd.mg.kg.min	-0.243416	0.0733251	0.365306
80	MRPL57	Q9BQC6	78988	Clamp.Rd.mg.kg.min	-0.241871	0.132673	0.473223
81	MRPS26	Q9BYN8	64949	Clamp.Rd.mg.kg.min	-0.241267	0.0788284	0.377728
82	PMPCB	O75439	9512	Clamp.Rd.mg.kg.min	-0.238878	0.0947835	0.411712
83	MRPS14	O60783	63931	Clamp.Rd.mg.kg.min	-0.233223	0.0865992	0.395776
84	BCL2L13	Q9BXK5	23786	Clamp.Rd.mg.kg.min	-0.233119	0.0867425	0.395791
85	ACO2	Q99798	50	Clamp.Rd.mg.kg.min	-0.230833	0.0899674	0.40169
86	CYP27A1	Q02318	1593	Clamp.Rd.mg.kg.min	-0.230503	0.090441	0.402546
87	HSPE1	P61604	3336	Clamp.Rd.mg.kg.min	-0.228055	0.0940118	0.410377
88	ADHFE1	Q8IWW8	137872	Clamp.Rd.mg.kg.min	-0.225803	0.122787	0.457481
89	IDH2	P48735	3418	Clamp.Rd.mg.kg.min	-0.225059	0.098532	0.418348
90	ACSF2	Q96CM8	80221	Clamp.Rd.mg.kg.min	-0.22326	0.104635	0.428843
91	CYB5B	O43169	80777	Clamp.Rd.mg.kg.min	-0.216806	0.111853	0.440996
92	IVD	P26440	3712	Clamp.Rd.mg.kg.min	-0.215705	0.113729	0.443079
93	ACAD8	Q9UKU7	27034	Clamp.Rd.mg.kg.min	-0.213171	0.118139	0.451153
94	MMUT	P22033	4594	Clamp.Rd.mg.kg.min	-0.21261	0.119134	0.452362
95	UQCRQ	O14949	27089	Clamp.Rd.mg.kg.min	-0.209776	0.124252	0.459944
96	PRDX2	P32119	7001	Clamp.Rd.mg.kg.min	-0.207493	0.128496	0.466243
97	PRDX3	P30048	10935	Clamp.Rd.mg.kg.min	-0.199257	0.144715	0.491747
98	HADHB	P55084	3032	Clamp.Rd.mg.kg.min	-0.19741	0.148551	0.49779
99	NDUFAF3	Q9BU61	25915	Clamp.Rd.mg.kg.min	-0.197316	0.148749	0.497819
100	FKBP8	Q14318	23770	Clamp.Rd.mg.kg.min	-0.195587	0.160456	0.512185
101	ALDH4A1	P30038	8659	Clamp.Rd.mg.kg.min	-0.195559	0.152473	0.50197
102	AIFM1	O95831	9131	Clamp.Rd.mg.kg.min	-0.195011	0.153648	0.50377
103	TUFM	P49411	7284	Clamp.Rd.mg.kg.min	-0.193809	0.15625	0.506858
104	SARS2	Q9NP81	54938	Clamp.Rd.mg.kg.min	-0.193256	0.161469	0.513877
105	SLC25A46	Q96AG3	91137	Clamp.Rd.mg.kg.min	-0.192846	0.166515	0.520826
106	VDAC2	P45880	7417	Clamp.Rd.mg.kg.min	-0.192798	0.158464	0.509866
107	HIBADH	P31937	11112	Clamp.Rd.mg.kg.min	-0.192214	0.159752	0.51151
108	MRPL33	O75394	9553	Clamp.Rd.mg.kg.min	-0.192205	0.159772	0.51151
109	DARS2	Q6PI48	55157	Clamp.Rd.mg.kg.min	-0.190437	0.180712	0.5389
110	MRPL19	P49406	9801	Clamp.Rd.mg.kg.min	-0.184233	0.178146	0.53575
111	GRHPR	Q9UBQ7	9380	Clamp.Rd.mg.kg.min	-0.183685	0.183663	0.542147
112	ABCB10	Q9NRK6	23456	Clamp.Rd.mg.kg.min	-0.182411	0.182552	0.540622
113	MFF	Q9GZY8	56947	Clamp.Rd.mg.kg.min	-0.181784	0.18832	0.548288
114	UCP3	P55916	7352	Clamp.Rd.mg.kg.min	-0.18085	0.199479	0.562517
115	HSD17B4	P51659	3295	Clamp.Rd.mg.kg.min	-0.172329	0.208353	0.572341
116	APOO	Q9BUR5	79135	Clamp.Rd.mg.kg.min	-0.167956	0.220307	0.584046
117	ECH1	Q13011	1891	Clamp.Rd.mg.kg.min	-0.166363	0.224778	0.588306
118	FAHD2A	Q96GK7	51011	Clamp.Rd.mg.kg.min	-0.164914	0.32936	0.684365
119	HSD17B8	Q92506	7923	Clamp.Rd.mg.kg.min	-0.162792	0.235026	0.598412
120	OMA1	Q96E52	115209	Clamp.Rd.mg.kg.min	-0.162589	0.240131	0.603191
121	LRPPRC	P42704	10128	Clamp.Rd.mg.kg.min	-0.161511	0.238781	0.601994
122	MECR	Q9BV79	51102	Clamp.Rd.mg.kg.min	-0.15985	0.248251	0.609984
123	FH	P07954	2271	Clamp.Rd.mg.kg.min	-0.159403	0.245048	0.608148
124	ACAA2	P42765	10449	Clamp.Rd.mg.kg.min	-0.159237	0.245546	0.608385
125	PAM16	Q9Y3D7	51025	Clamp.Rd.mg.kg.min	-0.156141	0.259538	0.620916
126	HMGCL	P35914	3155	Clamp.Rd.mg.kg.min	-0.151242	0.315702	0.672639
127	HSDL2	Q6YN16	84263	Clamp.Rd.mg.kg.min	-0.150541	0.272612	0.631946
128	MTPAP	Q9NVV4	55149	Clamp.Rd.mg.kg.min	-0.148692	0.347326	0.69792
129	MRPS31	Q92665	10240	Clamp.Rd.mg.kg.min	-0.138391	0.33784	0.689979
130	MARCHF5	Q9NX47	54708	Clamp.Rd.mg.kg.min	-0.135367	0.329082	0.684296
131	NLRX1	Q86UT6	79671	Clamp.Rd.mg.kg.min	-0.133058	0.332828	0.686661
132	MRPL16	Q9NX20	54948	Clamp.Rd.mg.kg.min	-0.1324	0.335244	0.688211
133	SPG7	Q9UQ90	6687	Clamp.Rd.mg.kg.min	-0.129685	0.345339	0.697153
134	MRPL41	Q8IXM3	64975	Clamp.Rd.mg.kg.min	-0.129681	0.345352	0.697153
135	COX17	Q14061	10063	Clamp.Rd.mg.kg.min	-0.1278	0.352455	0.702185
136	VDAC3	Q9Y277	7419	Clamp.Rd.mg.kg.min	-0.127371	0.354085	0.703278
137	ACAT1	P24752	38	Clamp.Rd.mg.kg.min	-0.125086	0.362857	0.709834
138	SUOX	P51687	6821	Clamp.Rd.mg.kg.min	-0.123809	0.367815	0.713685
139	CLPB	Q9H078	81570	Clamp.Rd.mg.kg.min	-0.123549	0.37343	0.717266
140	MRPL9	Q9BYD2	65005	Clamp.Rd.mg.kg.min	-0.122609	0.372511	0.716829
141	DHRS4	Q9BTZ2	10901	Clamp.Rd.mg.kg.min	-0.121681	0.376168	0.71936
142	TFAM	Q00059	7019	Clamp.Rd.mg.kg.min	-0.121186	0.378129	0.721253
143	ATAD1	Q8NBU5	84896	Clamp.Rd.mg.kg.min	-0.116451	0.397177	0.73596
144	ALDH1L1	O75891	10840	Clamp.Rd.mg.kg.min	-0.113455	0.463387	0.778147
145	CPOX	P36551	1371	Clamp.Rd.mg.kg.min	-0.113325	0.438165	0.761548
146	PLGRKT	Q9HBL7	55848	Clamp.Rd.mg.kg.min	-0.112174	0.414857	0.74682
147	MRPL3	P09001	11222	Clamp.Rd.mg.kg.min	-0.111628	0.417148	0.74823
148	TOMM40L	Q969M1	84134	Clamp.Rd.mg.kg.min	-0.109406	0.426535	0.755165
149	AGK	Q53H12	55750	Clamp.Rd.mg.kg.min	-0.108954	0.428461	0.756039
150	MRPS27	Q92552	23107	Clamp.Rd.mg.kg.min	-0.107984	0.432609	0.758255
151	FECH	P22830	2235	Clamp.Rd.mg.kg.min	-0.107076	0.436509	0.761035
152	COQ7	Q99807	10229	Clamp.Rd.mg.kg.min	-0.104111	0.449388	0.768355
153	MUL1	Q969V5	79594	Clamp.Rd.mg.kg.min	-0.103959	0.463297	0.778092
154	HSPA9	P38646	3313	Clamp.Rd.mg.kg.min	-0.102938	0.454542	0.772078
155	MRPL13	Q9BYD1	28998	Clamp.Rd.mg.kg.min	-0.100634	0.464757	0.779317
156	NDUFAF4	Q9P032	29078	Clamp.Rd.mg.kg.min	-0.100483	0.465431	0.779534
157	NME3	Q13232	4832	Clamp.Rd.mg.kg.min	-0.0973583	0.483702	0.791383
158	NFU1	Q9UMS0	27247	Clamp.Rd.mg.kg.min	-0.0939807	0.525192	0.813251
159	TSPO	P30536	706	Clamp.Rd.mg.kg.min	-0.0930374	0.499293	0.801383
160	PRXL2A	Q9BRX8	84293	Clamp.Rd.mg.kg.min	-0.0923827	0.519076	0.810509
161	SPRYD4	Q8WW59	283377	Clamp.Rd.mg.kg.min	-0.0919801	0.504202	0.802817
162	TIMM22	Q9Y584	29928	Clamp.Rd.mg.kg.min	-0.0888042	0.519097	0.810509
163	MRPL23	Q16540	6150	Clamp.Rd.mg.kg.min	-0.0881162	0.522352	0.811956
164	NIPSNAP3B	Q9BS92	55335	Clamp.Rd.mg.kg.min	-0.0853736	0.53543	0.818395
165	DGLUCY	Q7Z3D6	80017	Clamp.Rd.mg.kg.min	-0.0824564	0.569167	0.834305
166	UQCC2	Q9BRT2	84300	Clamp.Rd.mg.kg.min	-0.0823812	0.54988	0.826257
167	ETFDH	Q16134	2110	Clamp.Rd.mg.kg.min	-0.0810614	0.556311	0.828289
168	DNAJC11	Q9NVH1	55735	Clamp.Rd.mg.kg.min	-0.0802471	0.560298	0.830128
169	SLC25A6	P12236	293	Clamp.Rd.mg.kg.min	-0.0774897	0.573894	0.837058
170	MAOB	P27338	4129	Clamp.Rd.mg.kg.min	-0.0772995	0.574837	0.837404
171	ALDH2	P05091	217	Clamp.Rd.mg.kg.min	-0.0757058	0.58277	0.840869
172	UQCRC1	P31930	7384	Clamp.Rd.mg.kg.min	-0.0757011	0.582794	0.840869
173	NUBPL	Q8TB37	80224	Clamp.Rd.mg.kg.min	-0.0754324	0.587739	0.843739
174	MRPL24	Q96A35	79590	Clamp.Rd.mg.kg.min	-0.0744726	0.588943	0.84386
175	MLYCD	O95822	23417	Clamp.Rd.mg.kg.min	-0.0723151	0.610428	0.852713
176	MRPL22	Q9NWU5	29093	Clamp.Rd.mg.kg.min	-0.0711514	0.605709	0.850559
177	L2HGDH	Q9H9P8	79944	Clamp.Rd.mg.kg.min	-0.0696377	0.613419	0.853559
178	PMPCA	Q10713	23203	Clamp.Rd.mg.kg.min	-0.0679324	0.622155	0.858089
179	ARMCX1	Q9P291	51309	Clamp.Rd.mg.kg.min	-0.0651824	0.681719	0.886063
180	DNAJC19	Q96DA6	131118	Clamp.Rd.mg.kg.min	-0.0650081	0.637256	0.864915
181	MAIP1	Q8WWC4	79568	Clamp.Rd.mg.kg.min	-0.0646442	0.639146	0.865465
182	SAMM50	Q9Y512	25813	Clamp.Rd.mg.kg.min	-0.0643545	0.640652	0.865987
183	MTX2	O75431	10651	Clamp.Rd.mg.kg.min	-0.0636141	0.644507	0.867664
184	ATPAF2	Q8N5M1	91647	Clamp.Rd.mg.kg.min	-0.0629534	0.65428	0.873097
185	AK2	P54819	204	Clamp.Rd.mg.kg.min	-0.0612941	0.656648	0.873887
186	MRPL44	Q9H9J2	65080	Clamp.Rd.mg.kg.min	-0.0595872	0.665636	0.878356
187	MRPS17	Q9Y2R5	51373	Clamp.Rd.mg.kg.min	-0.05576	0.68596	0.887776
188	GPX4	P36969	2879	Clamp.Rd.mg.kg.min	-0.0551566	0.689185	0.889414
189	MRPS6	P82932	64968	Clamp.Rd.mg.kg.min	-0.053868	0.707341	0.897751
190	MRPL34	Q9BQ48	64981	Clamp.Rd.mg.kg.min	-0.0533771	0.698727	0.89415
191	MFN1	Q8IWA4	55669	Clamp.Rd.mg.kg.min	-0.0512639	0.71012	0.89904
192	TOMM20	Q15388	9804	Clamp.Rd.mg.kg.min	-0.0505991	0.724375	0.905386
193	RAB24	Q969Q5	53917	Clamp.Rd.mg.kg.min	-0.0450241	0.746483	0.913403
194	RMDN3	Q96TC7	55177	Clamp.Rd.mg.kg.min	-0.0408319	0.782894	0.92781
195	PRDX5	P30044	25824	Clamp.Rd.mg.kg.min	-0.0402853	0.770271	0.922693
196	WARS2	Q9UGM6	10352	Clamp.Rd.mg.kg.min	-0.0397685	0.802548	0.934956
197	DLST	P36957	1743	Clamp.Rd.mg.kg.min	-0.0377098	0.784594	0.928237
198	MTFR1L	Q9H019	56181	Clamp.Rd.mg.kg.min	-0.0340648	0.822177	0.942676
199	TIMM29	Q9BSF4	90580	Clamp.Rd.mg.kg.min	-0.0321852	0.815552	0.940365
200	MRPL48	Q96GC5	51642	Clamp.Rd.mg.kg.min	-0.0313944	0.8217	0.942676
201	MRPS15	P82914	64960	Clamp.Rd.mg.kg.min	-0.0305325	0.828185	0.94393
202	PRDX6	P30041	9588	Clamp.Rd.mg.kg.min	-0.0286846	0.835317	0.946574
203	MRPL10	Q7Z7H8	124995	Clamp.Rd.mg.kg.min	-0.0274674	0.861204	0.955677
204	SLC25A12	O75746	8604	Clamp.Rd.mg.kg.min	-0.0265587	0.84737	0.950658
205	MFN2	O95140	9927	Clamp.Rd.mg.kg.min	-0.0262605	0.849064	0.951365
206	APOOL	Q6UXV4	139322	Clamp.Rd.mg.kg.min	-0.0262162	0.849316	0.951409
207	PDHB	P11177	5162	Clamp.Rd.mg.kg.min	-0.0232405	0.866253	0.957547
208	DECR1	Q16698	1666	Clamp.Rd.mg.kg.min	-0.0231878	0.866553	0.957547
209	PITRM1	Q5JRX3	10531	Clamp.Rd.mg.kg.min	-0.0230286	0.87127	0.959364
210	DDX28	Q9NUL7	55794	Clamp.Rd.mg.kg.min	-0.0212056	0.892634	0.966777
211	SSBP1	Q04837	6742	Clamp.Rd.mg.kg.min	-0.01677	0.903278	0.970437
212	GOT2	P00505	2806	Clamp.Rd.mg.kg.min	-0.0162056	0.906519	0.971201
213	AFG3L2	Q9Y4W6	10939	Clamp.Rd.mg.kg.min	-0.0155332	0.910381	0.972199
214	UQCC1	Q9NVA1	55245	Clamp.Rd.mg.kg.min	-0.0126019	0.927242	0.977714
215	COA3	Q9Y2R0	28958	Clamp.Rd.mg.kg.min	-0.0118755	0.931426	0.979009
216	CISD1	Q9NZ45	55847	Clamp.Rd.mg.kg.min	-0.00704268	0.959301	0.987339
217	MRPL15	Q9P015	29088	Clamp.Rd.mg.kg.min	-0.00570463	0.967029	0.989991
218	IMMT	Q16891	10989	Clamp.Rd.mg.kg.min	-0.00193008	0.988842	0.996582
219	ARMCX3	Q9UH62	51566	Clamp.Rd.mg.kg.min	-0.000321379	0.998409	0.999253
220	MACROD1	Q9BQ69	28992	Clamp.Rd.mg.kg.min	4.37548e-05	0.999747	0.999931
221	ACOT13	Q9NPJ3	55856	Clamp.Rd.mg.kg.min	0.000729289	0.995784	0.998435
222	MRPL54	Q6P161	116541	Clamp.Rd.mg.kg.min	0.00308279	0.985552	0.995135
223	MRPS7	Q9Y2R9	51081	Clamp.Rd.mg.kg.min	0.00426461	0.975349	0.992059
224	MDH2	P40926	4191	Clamp.Rd.mg.kg.min	0.0105418	0.939112	0.981398
225	SLC25A20	O43772	788	Clamp.Rd.mg.kg.min	0.0115661	0.933208	0.979383
226	ECI1	P42126	1632	Clamp.Rd.mg.kg.min	0.012637	0.92704	0.977714
227	IDH3A	P50213	3419	Clamp.Rd.mg.kg.min	0.0134087	0.922598	0.9761
228	MRPS30	Q9NP92	10884	Clamp.Rd.mg.kg.min	0.0155555	0.911972	0.972622
229	SUPV3L1	Q8IYB8	6832	Clamp.Rd.mg.kg.min	0.0160826	0.920503	0.975411
230	OXA1L	Q15070	5018	Clamp.Rd.mg.kg.min	0.0161979	0.906562	0.971201
231	ACSS1	Q9NUB1	84532	Clamp.Rd.mg.kg.min	0.0176566	0.905186	0.970758
232	COQ6	Q9Y2Z9	51004	Clamp.Rd.mg.kg.min	0.0184563	0.893606	0.966807
233	AK3	Q9UIJ7	50808	Clamp.Rd.mg.kg.min	0.0193683	0.888381	0.965306
234	MRPS16	Q9Y3D3	51021	Clamp.Rd.mg.kg.min	0.0217179	0.874943	0.9599
235	TTC19	Q6DKK2	54902	Clamp.Rd.mg.kg.min	0.02383	0.875089	0.9599
236	CBR4	Q8N4T8	84869	Clamp.Rd.mg.kg.min	0.0239695	0.878739	0.961759
237	COX6B1	P14854	1340	Clamp.Rd.mg.kg.min	0.0249272	0.856645	0.95435
238	MTRES1	Q9P0P8	51250	Clamp.Rd.mg.kg.min	0.0250634	0.861411	0.955697
239	ACSL1	P33121	2180	Clamp.Rd.mg.kg.min	0.0264352	0.848072	0.951051
240	ACADVL	P49748	37	Clamp.Rd.mg.kg.min	0.0282112	0.837998	0.947728
241	PDHX	O00330	8050	Clamp.Rd.mg.kg.min	0.0289741	0.833678	0.946085
242	MRPL58	Q14197	3396	Clamp.Rd.mg.kg.min	0.0338114	0.806408	0.936515
243	MRPL49	Q13405	740	Clamp.Rd.mg.kg.min	0.0347849	0.800946	0.934732
244	SUCLA2	Q9P2R7	8803	Clamp.Rd.mg.kg.min	0.0355057	0.796908	0.933358
245	MRPL46	Q9H2W6	26589	Clamp.Rd.mg.kg.min	0.0356173	0.796284	0.933022
246	TIMM13	Q9Y5L4	26517	Clamp.Rd.mg.kg.min	0.0372681	0.801441	0.934751
247	ATAD3A	Q9NVI7	55210	Clamp.Rd.mg.kg.min	0.0372807	0.786987	0.929166
248	MIEF2	Q96C03	125170	Clamp.Rd.mg.kg.min	0.037628	0.803926	0.9353
249	MRPS18B	Q9Y676	28973	Clamp.Rd.mg.kg.min	0.0385417	0.77996	0.92684
250	CS	O75390	1431	Clamp.Rd.mg.kg.min	0.0385517	0.779904	0.92684
251	GRPEL1	Q9HAV7	80273	Clamp.Rd.mg.kg.min	0.0390156	0.785758	0.928951
252	SUCLG1	P53597	8802	Clamp.Rd.mg.kg.min	0.0466858	0.735014	0.908789
253	TMEM177	Q53S58	80775	Clamp.Rd.mg.kg.min	0.0466897	0.734993	0.908789
254	MRPL37	Q9BZE1	51253	Clamp.Rd.mg.kg.min	0.0488023	0.72347	0.90529
255	CCDC127	Q96BQ5	133957	Clamp.Rd.mg.kg.min	0.0492724	0.720914	0.904478
256	IBA57	Q5T440	200205	Clamp.Rd.mg.kg.min	0.0495048	0.722222	0.904928
257	COX6A2	Q02221	1339	Clamp.Rd.mg.kg.min	0.049847	0.717794	0.902673
258	COA1	Q9GZY4	55744	Clamp.Rd.mg.kg.min	0.051621	0.70819	0.898166
259	TST	Q16762	7263	Clamp.Rd.mg.kg.min	0.0517325	0.71296	0.900322
260	TIMMDC1	Q9NPL8	51300	Clamp.Rd.mg.kg.min	0.0539179	0.695822	0.893174
261	ECHS1	P30084	1892	Clamp.Rd.mg.kg.min	0.0539273	0.695772	0.893174
262	MCCC1	Q96RQ3	56922	Clamp.Rd.mg.kg.min	0.0557198	0.68902	0.889414
263	YME1L1	Q96TA2	10730	Clamp.Rd.mg.kg.min	0.0580732	0.673648	0.882399
264	COX20	Q5RI15	116228	Clamp.Rd.mg.kg.min	0.0587039	0.670306	0.880689
265	AUH	Q13825	549	Clamp.Rd.mg.kg.min	0.058888	0.669332	0.880279
266	MRPL40	Q9NQ50	64976	Clamp.Rd.mg.kg.min	0.0603934	0.670614	0.880737
267	MRPL39	Q9NYK5	54148	Clamp.Rd.mg.kg.min	0.0671151	0.62636	0.859912
268	ATP5MG	O75964	10632	Clamp.Rd.mg.kg.min	0.0672948	0.625435	0.859599
269	MRPS28	Q9Y2Q9	28957	Clamp.Rd.mg.kg.min	0.0713852	0.604522	0.85026
270	VWA8	A3KMH1	23078	Clamp.Rd.mg.kg.min	0.0727564	0.601092	0.848735
271	SDHD	O14521	6392	Clamp.Rd.mg.kg.min	0.0734821	0.593921	0.846306
272	MTIF2	P46199	4528	Clamp.Rd.mg.kg.min	0.0745323	0.599495	0.848089
273	ABHD10	Q9NUJ1	55347	Clamp.Rd.mg.kg.min	0.077169	0.579145	0.83944
274	SFXN4	Q6P4A7	119559	Clamp.Rd.mg.kg.min	0.0773886	0.574395	0.837388
275	BCO2	Q9BYV7	83875	Clamp.Rd.mg.kg.min	0.0781453	0.589597	0.844388
276	ENDOG	Q14249	2021	Clamp.Rd.mg.kg.min	0.0797681	0.562649	0.831045
277	ECI2	O75521	10455	Clamp.Rd.mg.kg.min	0.0802823	0.560125	0.830124
278	SMIM20	Q8N5G0	389203	Clamp.Rd.mg.kg.min	0.0814655	0.554338	0.827827
279	COQ3	Q9NZJ6	51805	Clamp.Rd.mg.kg.min	0.0845037	0.539611	0.820172
280	HINT3	Q9NQE9	135114	Clamp.Rd.mg.kg.min	0.0848316	0.538034	0.81941
281	MRPL43	Q8N983	84545	Clamp.Rd.mg.kg.min	0.0849254	0.537583	0.819213
282	DIABLO	Q9NR28	56616	Clamp.Rd.mg.kg.min	0.0852135	0.536198	0.81865
283	COX15	Q7KZN9	1355	Clamp.Rd.mg.kg.min	0.0853125	0.539634	0.820172
284	BCKDK	O14874	10295	Clamp.Rd.mg.kg.min	0.0860408	0.532234	0.816694
285	MRPL21	Q7Z2W9	219927	Clamp.Rd.mg.kg.min	0.0871138	0.527114	0.813888
286	TRMT10C	Q7L0Y3	54931	Clamp.Rd.mg.kg.min	0.0871512	0.526936	0.813845
287	MCCC2	Q9HCC0	64087	Clamp.Rd.mg.kg.min	0.0889991	0.522188	0.811956
288	MRPL4	Q9BYD3	51073	Clamp.Rd.mg.kg.min	0.0898158	0.514329	0.808105
289	PNPT1	Q8TCS8	87178	Clamp.Rd.mg.kg.min	0.0911863	0.511973	0.806785
290	GSTZ1	O43708	2954	Clamp.Rd.mg.kg.min	0.092843	0.558683	0.829397
291	MRPL53	Q96EL3	116540	Clamp.Rd.mg.kg.min	0.0936448	0.500612	0.801477
292	LAP3	P28838	51056	Clamp.Rd.mg.kg.min	0.094041	0.55866	0.829397
293	ETFB	P38117	2109	Clamp.Rd.mg.kg.min	0.0950491	0.49002	0.795774
294	UQCRB	P14927	7381	Clamp.Rd.mg.kg.min	0.0955163	0.487879	0.794536
295	CPT1B	Q92523	1375	Clamp.Rd.mg.kg.min	0.101585	0.460524	0.775856
296	PTGES2	Q9H7Z7	80142	Clamp.Rd.mg.kg.min	0.103029	0.454141	0.771749
297	ABCB8	Q9NUT2	11194	Clamp.Rd.mg.kg.min	0.105965	0.44131	0.763195
298	MRPL18	Q9H0U6	29074	Clamp.Rd.mg.kg.min	0.111643	0.417083	0.74823
299	CYC1	P08574	1537	Clamp.Rd.mg.kg.min	0.111896	0.416024	0.747647
300	MRPS34	P82930	65993	Clamp.Rd.mg.kg.min	0.113054	0.411182	0.74503
301	BCAT2	O15382	587	Clamp.Rd.mg.kg.min	0.113368	0.414373	0.746488
302	COQ5	Q5HYK3	84274	Clamp.Rd.mg.kg.min	0.113439	0.409582	0.744457
303	NDUFS4	O43181	4724	Clamp.Rd.mg.kg.min	0.113716	0.40843	0.743919
304	DLAT	P10515	1737	Clamp.Rd.mg.kg.min	0.116327	0.397685	0.736145
305	MRPS35	P82673	60488	Clamp.Rd.mg.kg.min	0.123171	0.384339	0.725923
306	CYCS	P99999	54205	Clamp.Rd.mg.kg.min	0.12433	0.365786	0.712569
307	ATP5MF	P56134	9551	Clamp.Rd.mg.kg.min	0.129428	0.346301	0.697616
308	BCS1L	Q9Y276	617	Clamp.Rd.mg.kg.min	0.131221	0.344248	0.696388
309	MRPL47	Q9HD33	57129	Clamp.Rd.mg.kg.min	0.131667	0.337953	0.689979
310	MRPL27	Q9P0M9	51264	Clamp.Rd.mg.kg.min	0.131912	0.337044	0.689628
311	PTCD3	Q96EY7	55037	Clamp.Rd.mg.kg.min	0.132695	0.334161	0.687389
312	SFXN3	Q9BWM7	81855	Clamp.Rd.mg.kg.min	0.133843	0.410297	0.744535
313	ALDH1B1	P30837	219	Clamp.Rd.mg.kg.min	0.134711	0.326804	0.682357
314	COX7A2L	O14548	9167	Clamp.Rd.mg.kg.min	0.137925	0.315285	0.672293
315	IDH3G	P51553	3421	Clamp.Rd.mg.kg.min	0.139494	0.309759	0.668289
316	MCUR1	Q96AQ8	63933	Clamp.Rd.mg.kg.min	0.143052	0.38497	0.726356
317	OGDH	Q02218	4967	Clamp.Rd.mg.kg.min	0.14426	0.293354	0.653061
318	SDHB	P21912	6390	Clamp.Rd.mg.kg.min	0.14679	0.284879	0.645005
319	SYNJ2BP	P57105	55333	Clamp.Rd.mg.kg.min	0.147	0.284183	0.644267
320	TIMM21	Q9BVV7	29090	Clamp.Rd.mg.kg.min	0.147831	0.281437	0.64205
321	NDUFC1	O43677	4717	Clamp.Rd.mg.kg.min	0.148077	0.299737	0.659475
322	TACO1	Q9BSH4	51204	Clamp.Rd.mg.kg.min	0.150042	0.319602	0.675945
323	GHITM	Q9H3K2	27069	Clamp.Rd.mg.kg.min	0.150809	0.271752	0.631653
324	SCP2	P22307	6342	Clamp.Rd.mg.kg.min	0.151104	0.321775	0.677424
325	NDUFAF6	Q330K2	137682	Clamp.Rd.mg.kg.min	0.151267	0.270279	0.630619
326	PDK1	Q15118	5163	Clamp.Rd.mg.kg.min	0.159769	0.36675	0.713075
327	DNAJA3	Q96EY1	9093	Clamp.Rd.mg.kg.min	0.160475	0.246382	0.608716
328	MRPS18A	Q9NVS2	55168	Clamp.Rd.mg.kg.min	0.163426	0.233183	0.597072
329	LYPLA1	O75608	10434	Clamp.Rd.mg.kg.min	0.167039	0.231897	0.59567
330	OPA1	O60313	4976	Clamp.Rd.mg.kg.min	0.1684	0.219071	0.582837
331	COX16	Q9P0S2	51241	Clamp.Rd.mg.kg.min	0.168777	0.222462	0.586093
332	MRPS22	P82650	56945	Clamp.Rd.mg.kg.min	0.170254	0.213967	0.576692
333	MTX1	Q13505	4580	Clamp.Rd.mg.kg.min	0.171528	0.210507	0.573865
334	MRPS23	Q9Y3D9	51649	Clamp.Rd.mg.kg.min	0.172286	0.208469	0.572341
335	MRPL2	Q5T653	51069	Clamp.Rd.mg.kg.min	0.172683	0.207405	0.571466
336	PARL	Q9H300	55486	Clamp.Rd.mg.kg.min	0.174392	0.202875	0.56577
337	GUF1	Q8N442	60558	Clamp.Rd.mg.kg.min	0.175239	0.306655	0.665523
338	TOMM40	O96008	10452	Clamp.Rd.mg.kg.min	0.180865	0.186351	0.545869
339	DHODH	Q02127	1723	Clamp.Rd.mg.kg.min	0.182829	0.181534	0.539428
340	PDF	Q9HBH1	64146	Clamp.Rd.mg.kg.min	0.182869	0.181436	0.539412
341	MAOA	P21397	4128	Clamp.Rd.mg.kg.min	0.184831	0.180894	0.5389
342	DLD	P09622	1738	Clamp.Rd.mg.kg.min	0.185754	0.174529	0.531559
343	UQCRH	P07919	7388	Clamp.Rd.mg.kg.min	0.185996	0.173956	0.530935
344	SLC25A42	Q86VD7	284439	Clamp.Rd.mg.kg.min	0.189842	0.169148	0.524827
345	MRPL50	Q8N5N7	54534	Clamp.Rd.mg.kg.min	0.194237	0.155321	0.505806
346	HEBP1	Q9NRV9	50865	Clamp.Rd.mg.kg.min	0.194476	0.17595	0.533603
347	MRPS24	Q96EL2	64951	Clamp.Rd.mg.kg.min	0.194977	0.157698	0.508648
348	GTPBP10	A4D1E9	85865	Clamp.Rd.mg.kg.min	0.195665	0.214298	0.576692
349	ETFA	P13804	2108	Clamp.Rd.mg.kg.min	0.195872	0.151805	0.501686
350	SIRT3	Q9NTG7	23410	Clamp.Rd.mg.kg.min	0.19789	0.147547	0.496136
351	PDHA1	P08559	5160	Clamp.Rd.mg.kg.min	0.200636	0.141899	0.488354
352	COX7C	P15954	1350	Clamp.Rd.mg.kg.min	0.203949	0.135297	0.477548
353	AKAP1	Q92667	8165	Clamp.Rd.mg.kg.min	0.203996	0.135206	0.477545
354	SDHC	Q99643	6391	Clamp.Rd.mg.kg.min	0.205469	0.132348	0.472856
355	EARS2	Q5JPH6	124454	Clamp.Rd.mg.kg.min	0.206086	0.221053	0.584609
356	SCO1	O75880	6341	Clamp.Rd.mg.kg.min	0.206767	0.129868	0.468739
357	OCIAD1	Q9NX40	54940	Clamp.Rd.mg.kg.min	0.208095	0.127366	0.464246
358	SQOR	Q9Y6N5	58472	Clamp.Rd.mg.kg.min	0.209374	0.124991	0.461044
359	PDK2	Q15119	5164	Clamp.Rd.mg.kg.min	0.210844	0.12592	0.462395
360	MAVS	Q7Z434	57506	Clamp.Rd.mg.kg.min	0.211199	0.121661	0.456546
361	C15orf61	A6NNL5	145853	Clamp.Rd.mg.kg.min	0.211602	0.120936	0.455624
362	UQCRC2	P22695	7385	Clamp.Rd.mg.kg.min	0.212683	0.119005	0.452187
363	SOD2	P04179	6648	Clamp.Rd.mg.kg.min	0.214159	0.116406	0.447915
364	ATP5PO	P48047	539	Clamp.Rd.mg.kg.min	0.216883	0.111723	0.440929
365	SDHA	P31040	6389	Clamp.Rd.mg.kg.min	0.217316	0.110991	0.439987
366	IDH3B	O43837	3420	Clamp.Rd.mg.kg.min	0.219276	0.107728	0.43402
367	TIMM50	Q3ZCQ8	92609	Clamp.Rd.mg.kg.min	0.219922	0.106669	0.43192
368	SURF1	Q15526	6834	Clamp.Rd.mg.kg.min	0.222672	0.102252	0.425005
369	DNM1L	O00429	10059	Clamp.Rd.mg.kg.min	0.223111	0.101559	0.42376
370	AURKAIP1	Q9NWT8	54998	Clamp.Rd.mg.kg.min	0.223667	0.103987	0.428099
371	UQCRFS1	P47985	7386	Clamp.Rd.mg.kg.min	0.224981	0.0986507	0.418348
372	GLUD1	P00367	2746	Clamp.Rd.mg.kg.min	0.227376	0.0950222	0.412067
373	TMEM70	Q9BUB7	54968	Clamp.Rd.mg.kg.min	0.229273	0.0922215	0.406436
374	MRPS5	P82675	64969	Clamp.Rd.mg.kg.min	0.229528	0.09185	0.405423
375	PHB2	Q99623	11331	Clamp.Rd.mg.kg.min	0.231166	0.0894925	0.400566
376	CHCHD3	Q9NX63	54927	Clamp.Rd.mg.kg.min	0.232488	0.0876239	0.396847
377	MRPL20	Q9BYC9	55052	Clamp.Rd.mg.kg.min	0.232932	0.087004	0.395791
378	RMDN1	Q96DB5	51115	Clamp.Rd.mg.kg.min	0.234182	0.088306	0.398333
379	COX8A	P10176	1351	Clamp.Rd.mg.kg.min	0.234184	0.0883027	0.398333
380	COQ10A	Q96MF6	93058	Clamp.Rd.mg.kg.min	0.234668	0.08461	0.390998
381	UQCR10	Q9UDW1	29796	Clamp.Rd.mg.kg.min	0.235055	0.0840829	0.389795
382	CCDC51	Q96ER9	79714	Clamp.Rd.mg.kg.min	0.235074	0.0870651	0.395791
383	MRPL17	Q9NRX2	63875	Clamp.Rd.mg.kg.min	0.235209	0.0932446	0.408776
384	MRPS10	P82664	55173	Clamp.Rd.mg.kg.min	0.23731	0.0840179	0.389716
385	NDUFB1	O75438	4707	Clamp.Rd.mg.kg.min	0.23836	0.0796911	0.379358
386	NDUFS3	O75489	4722	Clamp.Rd.mg.kg.min	0.23865	0.0793146	0.378763
387	PCCB	P05166	5096	Clamp.Rd.mg.kg.min	0.242765	0.0741213	0.366885
388	SLC25A15	Q9Y619	10166	Clamp.Rd.mg.kg.min	0.24413	0.0981823	0.417842
389	HSD17B10	Q99714	3028	Clamp.Rd.mg.kg.min	0.248927	0.066854	0.351105
390	SLC30A9	Q6PML9	10463	Clamp.Rd.mg.kg.min	0.253963	0.061347	0.337094
391	COX5B	P10606	1329	Clamp.Rd.mg.kg.min	0.256094	0.0591299	0.33115
392	NNT	Q13423	23530	Clamp.Rd.mg.kg.min	0.256608	0.0586048	0.329696
393	MRPL35	Q9NZE8	51318	Clamp.Rd.mg.kg.min	0.259518	0.0580863	0.328781
394	NDUFA11	Q86Y39	126328	Clamp.Rd.mg.kg.min	0.267668	0.0481888	0.301139
395	SLC25A11	Q02978	8402	Clamp.Rd.mg.kg.min	0.270383	0.0458777	0.294014
396	SLC25A4	P12235	291	Clamp.Rd.mg.kg.min	0.27043	0.0458388	0.293953
397	SUCLG2	Q96I99	8801	Clamp.Rd.mg.kg.min	0.271722	0.0447719	0.289827
398	ATP5F1A	P25705	498	Clamp.Rd.mg.kg.min	0.275366	0.0418725	0.282385
399	SCO2	O43819	9997	Clamp.Rd.mg.kg.min	0.279889	0.0384903	0.272213
400	MRPS36	P82909	92259	Clamp.Rd.mg.kg.min	0.281889	0.0370682	0.26696
401	MRPS2	Q9Y399	51116	Clamp.Rd.mg.kg.min	0.282485	0.04042	0.278244
402	MRPS11	P82912	64963	Clamp.Rd.mg.kg.min	0.282533	0.0366194	0.265775
403	MRPL12	P52815	6182	Clamp.Rd.mg.kg.min	0.283052	0.036261	0.264519
404	CPT2	P23786	1376	Clamp.Rd.mg.kg.min	0.284612	0.035202	0.26068
405	ATP5F1B	P06576	506	Clamp.Rd.mg.kg.min	0.289057	0.0323238	0.248659
406	ATP5F1E	P56381	514	Clamp.Rd.mg.kg.min	0.292032	0.0305086	0.242598
407	SLC25A10	Q9UBX3	1468	Clamp.Rd.mg.kg.min	0.292104	0.0356185	0.262208
408	NDUFB7	P17568	4713	Clamp.Rd.mg.kg.min	0.293111	0.0298717	0.240176
409	HDHD5	Q9BXW7	27440	Clamp.Rd.mg.kg.min	0.293336	0.0297403	0.23989
410	DAP3	P51398	7818	Clamp.Rd.mg.kg.min	0.294482	0.0290785	0.237424
411	HCCS	P53701	3052	Clamp.Rd.mg.kg.min	0.298542	0.0268322	0.227788
412	MTARC2	Q969Z3	54996	Clamp.Rd.mg.kg.min	0.299318	0.0264198	0.225701
413	HTRA2	O43464	27429	Clamp.Rd.mg.kg.min	0.299955	0.0275488	0.230338
414	MRPS9	P82933	64965	Clamp.Rd.mg.kg.min	0.301354	0.0299301	0.240176
415	NDUFB9	Q9Y6M9	4715	Clamp.Rd.mg.kg.min	0.301761	0.0251562	0.219469
416	DMAC1	Q96GE9	90871	Clamp.Rd.mg.kg.min	0.304101	0.0474125	0.298652
417	ACAD9	Q9H845	28976	Clamp.Rd.mg.kg.min	0.305704	0.0232243	0.212456
418	TBRG4	Q969Z0	9238	Clamp.Rd.mg.kg.min	0.306004	0.0244284	0.21682
419	COX7B	P24311	1349	Clamp.Rd.mg.kg.min	0.312423	0.0202205	0.197195
420	NDUFA4	O00483	4697	Clamp.Rd.mg.kg.min	0.321696	0.0166198	0.177002
421	PISD	Q9UG56	23761	Clamp.Rd.mg.kg.min	0.323483	0.0193229	0.192443
422	SLC25A5	P05141	292	Clamp.Rd.mg.kg.min	0.324869	0.0155208	0.171198
423	NDUFAF2	Q8N183	91942	Clamp.Rd.mg.kg.min	0.329481	0.0159897	0.174423
424	DHTKD1	Q96HY7	55526	Clamp.Rd.mg.kg.min	0.330906	0.0177018	0.18313
425	ATP5F1C	P36542	509	Clamp.Rd.mg.kg.min	0.331415	0.013448	0.158147
426	SDR39U1	Q9NRG7	56948	Clamp.Rd.mg.kg.min	0.335495	0.0122802	0.150533
427	RTN4IP1	Q8WWV3	84816	Clamp.Rd.mg.kg.min	0.336919	0.0118938	0.148172
428	CKMT2	P17540	1160	Clamp.Rd.mg.kg.min	0.338842	0.0113886	0.14408
429	ABCB7	O75027	22	Clamp.Rd.mg.kg.min	0.342569	0.0104617	0.137643
430	ACADSB	P45954	36	Clamp.Rd.mg.kg.min	0.342779	0.0104115	0.137309
431	PTPMT1	Q8WUK0	114971	Clamp.Rd.mg.kg.min	0.34301	0.0103564	0.137112
432	MTFP1	Q9UDX5	51537	Clamp.Rd.mg.kg.min	0.349787	0.00885058	0.126659
433	ATP5PD	O75947	10476	Clamp.Rd.mg.kg.min	0.36275	0.00649231	0.105877
434	C6orf136	Q5SQH8	221545	Clamp.Rd.mg.kg.min	0.363759	0.00633423	0.104877
435	COX6C	P09669	1345	Clamp.Rd.mg.kg.min	0.365478	0.00607275	0.102951
436	ATP5ME	P56385	521	Clamp.Rd.mg.kg.min	0.365624	0.00605105	0.102951
437	SLC25A3	Q00325	5250	Clamp.Rd.mg.kg.min	0.366177	0.00596922	0.102635
438	NDUFV2	P19404	4729	Clamp.Rd.mg.kg.min	0.368013	0.00570439	0.100132
439	NDUFAB1	O14561	4706	Clamp.Rd.mg.kg.min	0.373503	0.00497297	0.0916341
440	ATP5F1D	P30049	513	Clamp.Rd.mg.kg.min	0.376381	0.00462343	0.0879912
441	FIS1	Q9Y3D6	51024	Clamp.Rd.mg.kg.min	0.381034	0.00410398	0.0819853
442	DBT	P11182	1629	Clamp.Rd.mg.kg.min	0.381202	0.00408629	0.0818136
443	NDUFB4	O95168	4710	Clamp.Rd.mg.kg.min	0.383792	0.00382104	0.0789091
444	OPA3	Q9H6K4	80207	Clamp.Rd.mg.kg.min	0.390401	0.00321187	0.0702091
445	DCXR	Q7Z4W1	51181	Clamp.Rd.mg.kg.min	0.396477	0.00272935	0.0636543
446	MPC2	O95563	25874	Clamp.Rd.mg.kg.min	0.399394	0.00252146	0.0605642
447	NDUFA13	Q9P0J0	51079	Clamp.Rd.mg.kg.min	0.399653	0.00250372	0.0605066
448	NDUFB8	O95169	4714	Clamp.Rd.mg.kg.min	0.401723	0.00236571	0.0586346
449	TOMM22	Q9NS69	56993	Clamp.Rd.mg.kg.min	0.404143	0.00221296	0.0561314
450	NDUFA10	O95299	4705	Clamp.Rd.mg.kg.min	0.408291	0.00197149	0.0521531
451	COX7A1	P24310	1346	Clamp.Rd.mg.kg.min	0.408871	0.00193966	0.0518816
452	ATP5PB	P24539	515	Clamp.Rd.mg.kg.min	0.408885	0.0019389	0.0518816
453	TIMM44	O43615	10469	Clamp.Rd.mg.kg.min	0.414794	0.00163995	0.0471645
454	COX5A	P20674	9377	Clamp.Rd.mg.kg.min	0.415329	0.00161505	0.0467364
455	COX11	Q9Y6N1	1353	Clamp.Rd.mg.kg.min	0.415714	0.00177086	0.0495783
456	MPC1	Q9Y5U8	51660	Clamp.Rd.mg.kg.min	0.421449	0.00135317	0.0419397
457	NDUFS5	O43920	4725	Clamp.Rd.mg.kg.min	0.421505	0.00135098	0.0419397
458	NDUFB3	O43676	4709	Clamp.Rd.mg.kg.min	0.42173	0.00134214	0.0418671
459	LETM1	O95202	3954	Clamp.Rd.mg.kg.min	0.424188	0.00124884	0.0406024
460	NDUFS2	O75306	4720	Clamp.Rd.mg.kg.min	0.424405	0.00124089	0.0404894
461	NDUFA8	P51970	4702	Clamp.Rd.mg.kg.min	0.428496	0.00109926	0.0378255
462	PCCA	P05165	5095	Clamp.Rd.mg.kg.min	0.431098	0.0010169	0.0360029
463	NDUFS6	O75380	4726	Clamp.Rd.mg.kg.min	0.434412	0.000920063	0.0338961
464	NDUFA2	O43678	4695	Clamp.Rd.mg.kg.min	0.437484	0.00083781	0.0320705
465	TMEM126A	Q9H061	84233	Clamp.Rd.mg.kg.min	0.444499	0.00067423	0.0281532
466	NDUFB2	O95178	4708	Clamp.Rd.mg.kg.min	0.44602	0.000642832	0.0275219
467	SIRT5	Q9NXA8	23408	Clamp.Rd.mg.kg.min	0.446253	0.00188039	0.051215
468	NDUFV1	P49821	4723	Clamp.Rd.mg.kg.min	0.449829	0.000569877	0.0259701
469	NDUFS7	O75251	374291	Clamp.Rd.mg.kg.min	0.452868	0.000517131	0.0244286
470	NDUFA6	P56556	4700	Clamp.Rd.mg.kg.min	0.455225	0.000479318	0.0233762
471	NDUFA7	O95182	4701	Clamp.Rd.mg.kg.min	0.459851	0.000412289	0.0212783
472	GSTK1	Q9Y2Q3	373156	Clamp.Rd.mg.kg.min	0.46391	0.000410522	0.0212783
473	NDUFB6	O95139	4712	Clamp.Rd.mg.kg.min	0.464397	0.000354823	0.0198471
474	RDH13	Q8NBN7	112724	Clamp.Rd.mg.kg.min	0.465508	0.000341932	0.0196071
475	DMAC2L	Q99766	27109	Clamp.Rd.mg.kg.min	0.475962	0.000239887	0.0159961
476	NDUFA3	O95167	4696	Clamp.Rd.mg.kg.min	0.476677	0.000234046	0.0157864
477	COX4I1	P13073	1327	Clamp.Rd.mg.kg.min	0.47726	0.000229374	0.0155487
478	NDUFA5	Q16718	4698	Clamp.Rd.mg.kg.min	0.484261	0.000179578	0.0141163
479	NDUFB11	Q9NX14	54539	Clamp.Rd.mg.kg.min	0.485701	0.000170647	0.0138285
480	LDHB	P07195	3945	Clamp.Rd.mg.kg.min	0.489897	0.000196652	0.0145402
481	FAM162A	Q96A26	26355	Clamp.Rd.mg.kg.min	0.490953	0.000141411	0.0127812
482	NDUFA9	Q16795	4704	Clamp.Rd.mg.kg.min	0.494028	0.000126495	0.0121181
483	LDHD	Q86WU2	197257	Clamp.Rd.mg.kg.min	0.495585	0.000119506	0.0119596
484	NDUFB10	O96000	4716	Clamp.Rd.mg.kg.min	0.50272	9.17733e-05	0.0104135
485	NDUFB5	O43674	4711	Clamp.Rd.mg.kg.min	0.504585	8.5573e-05	0.0101173
486	NDUFA12	Q9UI09	55967	Clamp.Rd.mg.kg.min	0.507684	7.61093e-05	0.00973446
487	COX7A2	P14406	1347	Clamp.Rd.mg.kg.min	0.514209	5.92475e-05	0.00900576
488	NDUFS1	P28331	4719	Clamp.Rd.mg.kg.min	0.515048	5.73487e-05	0.00893684
489	SFXN1	Q9H9B4	94081	Clamp.Rd.mg.kg.min	0.516915	5.33228e-05	0.00855531
490	NDUFC2	O95298	4718	Clamp.Rd.mg.kg.min	0.527002	3.57156e-05	0.0065936
491	ALDH6A1	Q02252	4329	Clamp.Rd.mg.kg.min	0.588573	4.45044e-06	0.00259767
492	NDUFS8	O00217	4728	Clamp.Rd.mg.kg.min	0.588654	2.27953e-06	0.00206031
493	BDH1	Q02338	622	Clamp.Rd.mg.kg.min	0.73846	1.23649e-10	1.118e-06
